# Supplementary material for: Environment modulates protein heterogeneity through transcriptional and translational stop codon readthrough
Source: Nat Commun. 2024 May 24;15:4446. doi: 10.1038/s41467-024-48387-x (PMC11126739; doi:10.1038/s41467-024-48387-x)
Supplement: Supplementary file 4 — Supplementary Data 1 [file 41467_2024_48387_MOESM4_ESM.zip]

Archive with 15 entries (14 files):
- RNAseq/
- RNAseq/Glu145tag_bwa_sorted_only_mapped.bam
- RNAseq/Met190tga_bwa_sorted_only_mapped.bam
- RNAseq/Pro056tga_bwa_sorted_only_mapped.bam
- RNAseq/Asp155tga_bwa_sorted_only_mapped.bam
- RNAseq/Pro135tga_bwa_sorted_only_mapped.bam
- RNAseq/Ala105tga_bwa_sorted_only_mapped.bam
- RNAseq/Ala105taa_bwa_sorted_only_mapped.bam
- RNAseq/Glu145tga_bwa_sorted_only_mapped.bam
- RNAseq/Pro056taa_bwa_sorted_only_mapped.bam
- RNAseq/Reference_to_plasmidASK_mScarlet.fa
- RNAseq/Ala105tag_bwa_sorted_only_mapped.bam
- RNAseq/Pro135tag_bwa_sorted_only_mapped.bam
- RNAseq/WT_bwa_sorted_only_mapped.bam
- RNAseq/Pro056tag_bwa_sorted_only_mapped.bam
