# Supplementary material for: Environment modulates protein heterogeneity through transcriptional and translational stop codon readthrough
Source: Nat Commun. 2024 May 24;15:4446. doi: 10.1038/s41467-024-48387-x (PMC11126739; doi:10.1038/s41467-024-48387-x)
Supplement: Supplementary file 5 — Supplementary Data 2 [file 41467_2024_48387_MOESM5_ESM.zip]

Archive with 13 entries (12 files):
- DNAseq/
- DNAseq/Pro-56-taa-F-Premixed.ab1
- DNAseq/Pro-135-tga-F-Premixed.ab1
- DNAseq/Asp-155-tga-F-Premixed.ab1
- DNAseq/Ala-105-tag-F-Premixed.ab1
- DNAseq/Glu-145-tga-F-Premixed.ab1
- DNAseq/Pro-56-tag-F-Premixed.ab1
- DNAseq/Ala-105-taa-F-Premixed.ab1
- DNAseq/Met-190-tga-F-Premixed.ab1
- DNAseq/Glu-145-tag-F-Premixed.ab1
- DNAseq/Pro-56-tga-F-Premixed.ab1
- DNAseq/Ala-105-tga-F-Premixed.ab1
- DNAseq/Pro-135-tag-F-Premixed.ab1
