# Supplementary material for: Environment modulates protein heterogeneity through transcriptional and translational stop codon readthrough
Source: Nat Commun. 2024 May 24;15:4446. doi: 10.1038/s41467-024-48387-x (PMC11126739; doi:10.1038/s41467-024-48387-x)
Supplement: Supplementary file 6 — Supplementary Data 3 [file 41467_2024_48387_MOESM6_ESM.xlsx]

## Sheet: Supplementary Data 3
Position	Stop Codon	Number of cells	Replica	Temperature (℃)
105	TAA	13055	1	18
105	TAA	15626	2	18
105	TAA	11252	3	18
105	TAG	15948	1	18
105	TAG	12041	2	18
105	TAG	9376	3	18
105	TGA	11737	1	18
105	TGA	11576	2	18
105	TGA	12435	3	18
105	TAA	5	1	25
105	TAA	1139	2	25
105	TAA	1425	3	25
105	TAG	1050	1	25
105	TAG	1955	2	25
105	TAG	1614	3	25
105	TGA	3221	1	25
105	TGA	2212	2	25
105	TGA	2374	3	25
105	TAA	4545	1	30
105	TAA	243	2	30
105	TAA	3122	3	30
105	TAG	3956	1	30
105	TAG	1454	2	30
105	TAG	5003	3	30
105	TGA	5006	1	30
105	TGA	4246	2	30
105	TGA	2567	3	30
105	TAA	22	1	37
105	TAA	2185	2	37
105	TAA	1289	3	37
105	TAG	4764	1	37
105	TAG	2228	2	37
105	TAG	5475	3	37
105	TGA	396	1	37
105	TGA	2402	2	37
105	TGA	2623	3	37
105	TAA	15509	1	42
105	TAA	7924	2	42
105	TAA	3763	3	42
105	TAG	7855	1	42
105	TAG	9704	2	42
105	TAG	1603	3	42
105	TGA	3413	1	42
105	TGA	8074	2	42
105	TGA	6330	3	42
155	TAA	1244	1	18
155	TAA	8036	2	18
155	TAA	10336	3	18
155	TAG	8776	1	18
155	TAG	2250	2	18
155	TAG	13268	3	18
155	TGA	4543	1	18
155	TGA	3572	2	18
155	TGA	4103	3	18
155	TAA	1244	1	25
155	TAA	8036	2	25
155	TAA	10336	3	25
155	TAG	3313	1	25
155	TAG	2250	2	25
155	TAG	4783	3	25
155	TGA	55	1	25
155	TGA	4168	2	25
155	TGA	2722	3	25
155	TAA	47	1	30
155	TAA	32	2	30
155	TAA	1273	3	30
155	TAG	217	1	30
155	TAG	1247	2	30
155	TAG	0	3	30
155	TGA	9	1	30
155	TGA	548	2	30
155	TGA	600	3	30
155	TAA	2850	1	37
155	TAA	4622	2	37
155	TAA	2581	3	37
155	TAG	12964	1	37
155	TAG	6192	2	37
155	TAG	1810	3	37
155	TGA	6	1	37
155	TGA	0	2	37
155	TGA	731	3	37
155	TAA	3765	1	42
155	TAA	4627	2	42
155	TAA	20948	3	42
155	TAG	12978	1	42
155	TAG	5313	2	42
155	TAG	3496	3	42
155	TGA	1633	1	42
155	TGA	1296	2	42
155	TGA	10744	3	42
