# Supplementary material for: Environment modulates protein heterogeneity through transcriptional and translational stop codon readthrough
Source: Nat Commun. 2024 May 24;15:4446. doi: 10.1038/s41467-024-48387-x (PMC11126739; doi:10.1038/s41467-024-48387-x)
Supplement: Supplementary file 8 — Source Data [file 41467_2024_48387_MOESM8_ESM.zip]

Archive with 84 entries (72 files):
- Source_Data_file/
- Source_Data_file/Fig1/
- Source_Data_file/Fig1/Fig1C.csv
- Source_Data_file/Fig1/Fig1E.csv
- Source_Data_file/Fig2/
- Source_Data_file/Fig2/Fig2AB_2EF.csv
- Source_Data_file/Fig2/Fig2C.csv
- Source_Data_file/Fig3/
- Source_Data_file/Fig3/Fig3A_3B.csv
- Source_Data_file/Fig3/Fig3C.csv
- Source_Data_file/Fig3/Fig3E.csv
- Source_Data_file/Fig3/Fig3Egel1.tif
- Source_Data_file/Fig3/Fig3Egel2.tif
- Source_Data_file/Fig4/
- Source_Data_file/Fig4/Fig4AB.csv
- Source_Data_file/Fig4/Fig4CD.csv
- Source_Data_file/Fig4/Fig4E.csv
- Source_Data_file/Fig5/
- Source_Data_file/Fig5/Fig5A.csv
- Source_Data_file/Fig5/Fig5B.csv
- Source_Data_file/Fig5/Fig5D.csv
- Source_Data_file/FigS1.csv
- Source_Data_file/FigS10.csv
- Source_Data_file/FigS11/
- Source_Data_file/FigS11/FigS11A.csv
- Source_Data_file/FigS11/FigS11B.csv
- Source_Data_file/FigS11/FigS11C.csv
- Source_Data_file/FigS11/FigS11D.csv
- Source_Data_file/FigS11/FigS11E.csv
- Source_Data_file/FigS13_S17.csv
- Source_Data_file/FigS15.csv
- Source_Data_file/FigS16/
- Source_Data_file/FigS16/FigS16A.csv
- Source_Data_file/FigS16/FigS16B.csv
- Source_Data_file/FigS18.csv
- Source_Data_file/FigS2/
- Source_Data_file/FigS2/FigS2A.csv
- Source_Data_file/FigS2/FigS2B.csv
- Source_Data_file/FigS2/FigS2C.csv
- Source_Data_file/FigS2/FigS2D.csv
- Source_Data_file/FigS2/FigS2E.csv
- Source_Data_file/FigS2/FigS2F.csv
- Source_Data_file/FigS2/FigS2G.csv
- Source_Data_file/FigS2/FigS2H.csv
- Source_Data_file/FigS3/
- Source_Data_file/FigS3/FigS3A.csv
- Source_Data_file/FigS3/FigS3B.csv
- Source_Data_file/FigS3/FigS3C.csv
- Source_Data_file/FigS4.csv
- Source_Data_file/FigS5.csv
- Source_Data_file/FigS6/
- Source_Data_file/FigS6/FigS6A.csv
- Source_Data_file/FigS6/FigS6B.csv
- Source_Data_file/FigS8/
- Source_Data_file/FigS8/FigS8Gel10_800.tif
- Source_Data_file/FigS8/FigS8Gel10_total_proteins.tif
- Source_Data_file/FigS8/FigS8Gel11_800.tif
- Source_Data_file/FigS8/FigS8Gel11_total_proteins.tif
- Source_Data_file/FigS8/FigS8Gel12_800.tif
- Source_Data_file/FigS8/FigS8Gel12_total_proteins.tif
- Source_Data_file/FigS8/FigS8Gel13_800.tif
- Source_Data_file/FigS8/FigS8Gel13_total_proteins.tif
- Source_Data_file/FigS8/FigS8Gel14_800.tif
- Source_Data_file/FigS8/FigS8Gel14_total_proteins.tif
- Source_Data_file/FigS8/FigS8Gel1_800.tif
- Source_Data_file/FigS8/FigS8Gel1_total_proteins.tif
- Source_Data_file/FigS8/FigS8Gel2_800.tif
- Source_Data_file/FigS8/FigS8Gel2_total_proteins.tif
- Source_Data_file/FigS8/FigS8Gel3_800.tif
- Source_Data_file/FigS8/FigS8Gel3_total_proteins.tif
- Source_Data_file/FigS8/FigS8Gel4_800.tif
- Source_Data_file/FigS8/FigS8Gel4_total_proteins.tif
- Source_Data_file/FigS8/FigS8Gel5_800.tif
- Source_Data_file/FigS8/FigS8Gel5_total_proteins.tif
- Source_Data_file/FigS8/FigS8Gel6_800.tif
- Source_Data_file/FigS8/FigS8Gel6_total_proteins.tif
- Source_Data_file/FigS8/FigS8Gel7_800.tif
- Source_Data_file/FigS8/FigS8Gel7_total_proteins.tif
- Source_Data_file/FigS8/FigS8Gel8_800.tif
- Source_Data_file/FigS8/FigS8Gel8_total_proteins.tif
- Source_Data_file/FigS8/FigS8Gel9_800.tif
- Source_Data_file/FigS8/FigS8Gel9_total_proteins.tif
- Source_Data_file/FigS9.csv
- Source_Data_file/Source_Data_files_explanation.docx
