# Supplementary material for: Environment modulates protein heterogeneity through transcriptional and translational stop codon readthrough
Source: Nat Commun. 2024 May 24;15:4446. doi: 10.1038/s41467-024-48387-x (PMC11126739; doi:10.1038/s41467-024-48387-x)
Supplement: Supplementary file 8 — Source Data [file 41467_2024_48387_MOESM8_ESM.zip › Source_Data_file/Fig1/Fig1C.csv]

	sample_name	Mean_fluorescence	AHT
1	Control-WT_800	4106.812	800
2	Control-WT_800	1746.287	800
3	Control-WT_800	4500.438	800
4	Control-WT_800	6684.062	800
5	Control-WT_800	4069.815	800
6	Control-WT_800	9508.457	800
7	Control-WT_800	719.515	800
8	Control-WT_800	1736.511	800
9	Control-WT_800	4341.896	800
10	Control-WT_800	2055.577	800
11	Control-WT_800	3574.709	800
12	Control-WT_800	352.312	800
13	Control-WT_800	5104.295	800
14	Control-WT_800	2239.719	800
15	Control-WT_800	281.908	800
16	Control-WT_800	5741.002	800
17	Control-WT_800	307.379	800
18	Control-WT_800	1852.912	800
19	Control-WT_800	633.437	800
20	Control-WT_800	209.468	800
21	Control-WT_800	3068.471	800
22	Control-WT_800	1030.2	800
23	Control-WT_800	4980.564	800
24	Control-WT_800	2338.725	800
25	Control-WT_800	635.838	800
26	Control-WT_800	1062.85	800
27	Control-WT_800	5649.384	800
28	Control-WT_800	1379.004	800
29	Control-WT_800	2220.876	800
30	Control-WT_800	4379.594	800
31	Control-WT_800	4686.616	800
32	Control-WT_800	958.204	800
33	Control-WT_800	1738.337	800
34	Control-WT_800	3002.285	800
35	Control-WT_800	4228.074	800
36	Control-WT_800	5810.36	800
37	Control-WT_800	2353.982	800
38	Control-WT_800	2913.372	800
39	Control-WT_800	256.44	800
40	Control-WT_800	2061.308	800
41	Control-WT_800	3940.427	800
42	Control-WT_800	1851.862	800
43	Control-WT_800	682.207	800
44	Control-WT_800	1352.099	800
45	Control-WT_800	432.516	800
46	Control-WT_800	110.971	800
47	Control-WT_800	2520.325	800
48	Control-WT_800	3279.35	800
49	Control-WT_800	177.489	800
50	Control-WT_800	305.673	800
51	Control-WT_800	301.775	800
52	Control-WT_800	1462.013	800
53	Control-WT_800	2265.73	800
54	Control-WT_800	1032.446	800
55	Control-WT_800	1901.467	800
56	Control-WT_800	2930.902	800
57	Control-WT_800	9108.123	800
58	Control-WT_800	2635.412	800
59	Control-WT_800	9850.159	800
60	Control-WT_800	3598.13	800
61	Control-WT_800	3043.943	800
62	Control-WT_800	2141.649	800
63	Control-WT_800	1075.525	800
64	Control-WT_800	4629.769	800
65	Control-WT_800	2269.376	800
66	Control-WT_800	3783.614	800
67	Control-WT_800	257.01	800
68	Control-WT_800	3088.753	800
69	Control-WT_800	1769.615	800
70	Control-WT_800	2692.45	800
71	Control-WT_800	5659.267	800
72	Control-WT_800	3371.451	800
73	Control-WT_800	7212.234	800
74	Control-WT_800	2924.382	800
75	Control-WT_800	1444.675	800
76	Control-WT_800	1970.895	800
77	Control-WT_800	5837.917	800
78	Control-WT_800	1319.563	800
79	Control-WT_800	2348.02	800
80	Control-WT_800	2904.278	800
81	Control-WT_800	1558.472	800
82	Control-WT_800	1391.431	800
83	Control-WT_800	205.548	800
84	Control-WT_800	2752.14	800
85	Control-WT_800	742.224	800
86	Control-WT_800	1571.386	800
87	Control-WT_800	451.296	800
88	Control-WT_800	3958.357	800
89	Control-WT_800	3666.553	800
90	Control-WT_800	1506.737	800
91	Control-WT_800	3034.173	800
92	Control-WT_800	1875.961	800
93	Control-WT_800	3688.683	800
94	Control-WT_800	1576.05	800
95	Control-WT_800	2030.153	800
96	Control-WT_800	2613.037	800
97	Control-WT_800	220.241	800
98	Control-WT_800	2888.763	800
99	Control-WT_800	1406.874	800
100	Control-WT_800	3371.981	800
101	Control-WT_800	3685.33	800
102	Control-WT_800	2760.242	800
103	Control-WT_800	2978.014	800
104	Control-WT_800	1284.129	800
105	Control-WT_800	2895.624	800
106	Control-WT_800	317.215	800
107	Control-WT_800	463.965	800
108	Control-WT_800	2192.596	800
109	Control-WT_800	3963.107	800
110	Control-WT_800	3368.366	800
111	Control-WT_800	4140.328	800
112	Control-WT_800	10508.198	800
113	Control-WT_800	2339.599	800
114	Control-WT_800	2323.445	800
115	Control-WT_800	2687.731	800
116	Control-WT_800	2452.064	800
117	Control-WT_800	172.16	800
118	Control-WT_800	3170.005	800
119	Control-WT_800	251.144	800
120	Control-WT_800	2456.956	800
121	Control-WT_800	1093.459	800
122	Control-WT_800	1431.923	800
123	Control-WT_800	811.673	800
124	Control-WT_800	1727.709	800
125	Control-WT_800	3109.563	800
126	Control-WT_800	3004.829	800
127	Control-WT_800	2630.139	800
128	Control-WT_800	6047.482	800
129	Control-WT_800	1741.905	800
130	Control-WT_800	433.377	800
131	Control-WT_800	3715.094	800
132	Control-WT_800	817.108	800
133	Control-WT_800	2577.854	800
134	Control-WT_800	197.103	800
135	Control-WT_800	4290.89	800
136	Control-WT_800	2444.039	800
137	Control-WT_800	3231.422	800
138	Control-WT_800	1453.547	800
139	Control-WT_800	4786.596	800
140	Control-WT_800	265.935	800
141	Control-WT_800	2885.883	800
142	Control-WT_800	2547.349	800
143	Control-WT_800	1240.525	800
144	Control-WT_800	2402	800
145	Control-WT_800	3137.113	800
146	Control-WT_800	4602.729	800
147	Control-WT_800	5349.507	800
148	Control-WT_800	2390.958	800
149	Control-WT_800	1240.852	800
150	Control-WT_800	2456.992	800
151	Control-WT_800	2555.675	800
152	Control-WT_800	2425.069	800
153	Control-WT_800	3786.862	800
154	Control-WT_800	765.909	800
155	Control-WT_800	179.528	800
156	Control-WT_800	6132.504	800
157	Control-WT_800	4657.027	800
158	Control-WT_800	2350.58	800
159	Control-WT_800	2247.965	800
160	Control-WT_800	2675.452	800
161	Control-WT_800	6897.334	800
162	Control-WT_800	2059.288	800
163	Control-WT_800	2105.149	800
164	Control-WT_800	144.142	800
165	Control-WT_800	1814.706	800
166	Control-WT_800	4356.496	800
167	Control-WT_800	928.522	800
168	Control-WT_800	1470.673	800
169	Control-WT_800	2296.331	800
170	Control-WT_800	98.808	800
171	Control-WT_800	2764.571	800
172	Control-WT_800	3768.616	800
173	Control-WT_800	2265.321	800
174	Control-WT_800	2852.142	800
175	Control-WT_800	98.175	800
176	Control-WT_800	2867.198	800
177	Control-WT_800	315.059	800
178	Control-WT_800	511.782	800
179	Control-WT_800	435.286	800
180	Control-WT_800	243.91	800
181	Control-WT_800	1580.086	800
182	Control-WT_800	117.203	800
183	Control-WT_800	3568.38	800
184	Control-WT_800	2893.172	800
185	Control-WT_800	4863.443	800
186	Control-WT_800	1446.998	800
187	Control-WT_800	2807.994	800
188	Control-WT_800	1691.071	800
189	Control-WT_800	2061.358	800
190	Control-WT_800	111.493	800
191	Control-WT_800	124.895	800
192	Control-WT_800	3787.308	800
193	Control-WT_800	1728.907	800
194	Control-WT_800	2814.336	800
195	Control-WT_800	123.13	800
196	Control-WT_800	165.307	800
197	Control-WT_800	134.253	800
198	Control-WT_800	2699.032	800
199	Control-WT_800	3433.494	800
200	Control-WT_800	13550.347	800
201	Control-WT_800	204.513	800
202	Control-WT_800	103.521	800
203	Control-WT_800	3410.365	800
204	Control-WT_800	328.393	800
205	Control-WT_800	1298.783	800
206	Control-WT_800	433.868	800
207	Control-WT_800	2249.61	800
208	Control-WT_800	1325.825	800
209	Control-WT_800	5193.011	800
210	Control-WT_800	120.605	800
211	Control-WT_800	4811.884	800
212	Control-WT_800	1133.385	800
213	Control-WT_800	596.703	800
214	Control-WT_800	17302.357	800
215	Control-WT_800	3440.467	800
216	Control-WT_800	1084.405	800
217	Control-WT_800	4441.169	800
218	Control-WT_800	728.699	800
219	Control-WT_800	3705.557	800
220	Control-WT_800	2313.619	800
221	Control-WT_800	4807.333	800
222	Control-WT_800	387.549	800
223	Control-WT_800	3225.704	800
224	Control-WT_800	2686.812	800
225	Control-WT_800	1352.248	800
226	Control-WT_800	863.031	800
227	Control-WT_800	4321.728	800
228	Control-WT_800	694.39	800
229	Control-WT_800	5287.713	800
230	Control-WT_800	6397.809	800
231	Control-WT_800	3606.089	800
232	Control-WT_800	3457.723	800
233	Control-WT_800	5466.304	800
234	Control-WT_800	1891.144	800
235	Control-WT_800	282.042	800
236	Control-WT_800	577.183	800
237	Control-WT_800	1636.156	800
238	Control-WT_800	400.086	800
239	Control-WT_800	2479.38	800
240	Control-WT_800	675.334	800
241	Control-WT_800	3639.789	800
242	Control-WT_800	4151.182	800
243	Control-WT_800	279.216	800
244	Control-WT_800	4080.223	800
245	Control-WT_800	3758.999	800
246	Control-WT_800	3849.787	800
247	Control-WT_800	451.058	800
248	Control-WT_800	9376.46	800
249	Control-WT_800	1777.222	800
250	Control-WT_800	4627.784	800
251	Control-WT_800	1133.365	800
252	Control-WT_800	2081.924	800
253	Control-WT_800	9140.177	800
254	Control-WT_800	484.575	800
255	Control-WT_800	4197.545	800
256	Control-WT_800	682.429	800
257	Control-WT_800	293.912	800
258	Control-WT_800	1103.113	800
259	Control-WT_800	4274.797	800
260	Control-WT_800	144.994	800
261	Control-WT_800	3887.212	800
262	Control-WT_800	2595.269	800
263	Control-WT_800	1435.628	800
264	Control-WT_800	13691.68	800
265	Control-WT_800	4042.804	800
266	Control-WT_800	635.263	800
267	Control-WT_800	8540.67	800
268	Control-WT_800	5248.615	800
269	Control-WT_800	2668.612	800
270	Control-WT_800	4345.479	800
271	Control-WT_800	5395.971	800
272	Control-WT_800	2852.049	800
273	Control-WT_800	7724.631	800
274	Control-WT_800	2938.331	800
275	Control-WT_800	376.419	800
276	Control-WT_800	442.468	800
277	Control-WT_800	8396.513	800
278	Control-WT_800	1014.394	800
279	Control-WT_800	1487.752	800
280	Control-WT_800	2076.19	800
281	Control-WT_800	5738.753	800
282	Control-WT_800	6385.532	800
283	Control-WT_800	2219.068	800
284	Control-WT_800	8710.074	800
285	Control-WT_800	621.67	800
286	Control-WT_800	3104.936	800
287	Control-WT_800	1512.675	800
288	Control-WT_800	5481.165	800
289	Control-WT_800	6685.764	800
290	Control-WT_800	2767.421	800
291	Control-WT_800	2925.211	800
292	Control-WT_800	6553.813	800
293	Control-WT_800	3503.55	800
294	Control-WT_800	1545.665	800
295	Control-WT_800	2064.467	800
296	Control-WT_800	3543.139	800
297	Control-WT_800	4290.614	800
298	Control-WT_800	3801.729	800
299	Control-WT_800	726.291	800
300	Control-WT_800	2214.909	800
301	Control-WT_800	3660.02	800
302	Control-WT_800	4570.721	800
303	Control-WT_800	4577.45	800
304	Control-WT_800	5195.657	800
305	Control-WT_800	3200.188	800
306	Control-WT_800	120.768	800
307	Control-WT_800	4398.899	800
308	Control-WT_800	4790.898	800
309	Control-WT_800	4745.444	800
310	Control-WT_800	5920.739	800
311	Control-WT_800	2397.347	800
312	Control-WT_800	2300.631	800
313	Control-WT_800	5076.849	800
314	Control-WT_800	581.239	800
315	Control-WT_800	118.079	800
316	Control-WT_800	2441.9	800
317	Control-WT_800	3975.804	800
318	Control-WT_800	4318.088	800
319	Control-WT_800	2666.197	800
320	Control-WT_800	3699.094	800
321	Control-WT_800	4908.02	800
322	Control-WT_800	4787.591	800
323	Control-WT_800	7537.462	800
324	Control-WT_800	667.502	800
325	Control-WT_800	1051.18	800
326	Control-WT_800	1203.153	800
327	Control-WT_800	5637.981	800
328	Control-WT_800	2764.202	800
329	Control-WT_800	435.712	800
330	Control-WT_800	1041.946	800
331	Control-WT_800	2704.066	800
332	Control-WT_800	3159.369	800
333	Control-WT_800	5175.489	800
334	Control-WT_800	609.805	800
335	Control-WT_800	4610.516	800
336	Control-WT_800	4242.495	800
337	Control-WT_800	1626.105	800
338	Control-WT_800	1353.97	800
339	Control-WT_800	3097.039	800
340	Control-WT_800	2787.535	800
341	Control-WT_800	4490.851	800
342	Control-WT_800	385.427	800
343	Control-WT_800	2908.714	800
344	Control-WT_800	3541.071	800
345	Control-WT_800	5257.482	800
346	Control-WT_800	1945.838	800
347	Control-WT_800	149.398	800
348	Control-WT_800	1771.903	800
349	Control-WT_800	6382.219	800
350	Control-WT_800	805.326	800
351	Control-WT_800	3914.644	800
352	Control-WT_800	2747.804	800
353	Control-WT_800	5118.784	800
354	Control-WT_800	3838.801	800
355	Control-WT_800	6749.664	800
356	Control-WT_800	1606.644	800
357	Control-WT_800	1681.607	800
358	Control-WT_800	2712.169	800
359	Control-WT_800	8271.463	800
360	Control-WT_800	821.665	800
361	Control-WT_800	1668.254	800
362	Control-WT_800	1527.847	800
363	Control-WT_800	3260.314	800
364	Control-WT_800	1498.715	800
365	Control-WT_800	3587.305	800
366	Control-WT_800	706.83	800
367	Control-WT_800	3302.726	800
368	Control-WT_800	2640.294	800
369	Control-WT_800	2631.2	800
370	Control-WT_800	4017.57	800
371	Control-WT_800	2817.131	800
372	Control-WT_800	5099.417	800
373	Control-WT_800	3753.954	800
374	Control-WT_800	4064.697	800
375	Control-WT_800	1136.664	800
376	Control-WT_800	487.521	800
377	Control-WT_800	1008.603	800
378	Control-WT_800	215.344	800
379	Control-WT_800	3455.192	800
380	Control-WT_800	4839.446	800
381	Control-WT_800	337.102	800
382	Control-WT_800	4322.826	800
383	Control-WT_800	1963.389	800
384	Control-WT_800	7808.607	800
385	Control-WT_800	6301.894	800
386	Control-WT_800	1480.155	800
387	Control-WT_800	2838.059	800
388	Control-WT_800	1463.774	800
389	Control-WT_800	4048.204	800
390	Control-WT_800	168.966	800
391	Control-WT_800	183.234	800
392	Control-WT_800	6129.948	800
393	Control-WT_800	2149.136	800
394	Control-WT_800	2677.068	800
395	Control-WT_800	4302.365	800
396	Control-WT_800	7772.756	800
397	Control-WT_800	2869.061	800
398	Control-WT_800	164.214	800
399	Control-WT_800	214.504	800
400	Control-WT_800	3688.714	800
401	Control-WT_800	2568.205	800
402	Control-WT_800	353.939	800
403	Control-WT_800	2339.021	800
404	Control-WT_800	2482.675	800
405	Control-WT_800	6059.402	800
406	Control-WT_800	4212.715	800
407	Control-WT_800	2202.342	800
408	Control-WT_800	253.373	800
409	Control-WT_800	2094.667	800
410	Control-WT_800	2256.253	800
411	Control-WT_800	609.023	800
412	Control-WT_800	5068.568	800
413	Control-WT_800	2757.886	800
414	Control-WT_800	1028.673	800
415	Control-WT_800	2632.273	800
416	Control-WT_800	283.558	800
417	Control-WT_800	227.91	800
418	Control-WT_800	1633.811	800
419	Control-WT_800	8584.874	800
420	Control-WT_800	4480.738	800
421	Control-WT_800	636.655	800
422	Control-WT_800	687.707	800
423	Control-WT_800	1364.67	800
424	Control-WT_800	2537.755	800
425	Control-WT_800	3877.408	800
426	Control-WT_800	9680.468	800
427	Control-WT_800	2100.676	800
428	Control-WT_800	531.279	800
429	Control-WT_800	1823.748	800
430	Control-WT_800	1798.788	800
431	Control-WT_800	1941.386	800
432	Control-WT_800	4246.523	800
433	Control-WT_800	1934.26	800
434	Control-WT_800	12093	800
435	Control-WT_800	1758.038	800
436	Control-WT_800	223.994	800
437	Control-WT_800	3222.899	800
438	Control-WT_800	6479.545	800
439	Control-WT_800	835.636	800
440	Control-WT_800	391.928	800
441	Control-WT_800	1222.344	800
442	Control-WT_800	4808.037	800
443	Control-WT_800	101.237	800
444	Control-WT_800	953.126	800
445	Control-WT_800	843.061	800
446	Control-WT_800	711.081	800
447	Control-WT_800	3401.286	800
448	Control-WT_800	1377.076	800
449	Control-WT_800	943.191	800
450	Control-WT_800	1309.337	800
451	Control-WT_800	2208.248	800
452	Control-WT_800	1131.362	800
453	Control-WT_800	1711.427	800
454	Control-WT_800	124.72	800
455	Control-WT_800	1351.253	800
456	Control-WT_800	1189.323	800
457	Control-WT_800	1536.248	800
458	Control-WT_800	4213.684	800
459	Control-WT_800	2423.262	800
460	Control-WT_800	1887.052	800
461	Control-WT_800	798.649	800
462	Control-WT_800	1596.644	800
463	Control-WT_800	3026.987	800
464	Control-WT_800	1851.269	800
465	Control-WT_800	8465.08	800
466	Control-WT_800	5276.802	800
467	Control-WT_800	1915.516	800
468	Control-WT_800	7960.419	800
469	Control-WT_800	1798.688	800
470	Control-WT_800	771.537	800
471	Control-WT_800	3345.763	800
472	Control-WT_800	1418.414	800
473	Control-WT_800	1839.034	800
474	Control-WT_800	1734.48	800
475	Control-WT_800	5226.772	800
476	Control-WT_800	5897.031	800
477	Control-WT_800	1572.911	800
478	Control-WT_800	1168.923	800
479	Control-WT_800	244.212	800
480	Control-WT_800	183.515	800
481	Control-WT_800	1590.027	800
482	Control-WT_800	12959.283	800
483	Control-WT_800	710.764	800
484	Control-WT_800	3709.435	800
485	Control-WT_800	238.787	800
486	Control-WT_800	691.264	800
487	Control-WT_800	489.545	800
488	Control-WT_800	2208.347	800
489	Control-WT_800	4065.664	800
490	Control-WT_800	137.59	800
491	Control-WT_800	1094.108	800
492	Control-WT_800	1160.487	800
493	Control-WT_800	6330.047	800
494	Control-WT_800	1613.963	800
495	Control-WT_800	1958.043	800
496	Control-WT_800	1922.201	800
497	Control-WT_800	883.097	800
498	Control-WT_800	3390.639	800
499	Control-WT_800	2468.228	800
500	Control-WT_800	288.808	800
501	Control-WT_800	4492.08	800
502	Control-WT_800	1130.733	800
503	Control-WT_800	4583.439	800
504	Control-WT_800	624.468	800
505	Control-WT_800	628.653	800
506	Control-WT_800	6216.369	800
507	Control-WT_800	2478.164	800
508	Control-WT_800	3098.341	800
509	Control-WT_800	2527.751	800
510	Control-WT_800	10098.533	800
511	Control-WT_800	761.573	800
512	Control-WT_800	901.701	800
513	Control-WT_800	935.451	800
514	Control-WT_800	7613.4	800
515	Control-WT_800	3752.259	800
516	Control-WT_800	1956.938	800
517	Control-WT_800	2111.585	800
518	Control-WT_800	2610.239	800
519	Control-WT_800	4255.572	800
520	Control-WT_800	952.382	800
521	Control-WT_800	3323.63	800
522	Control-WT_800	8942.39	800
523	Control-WT_800	2291.564	800
524	Control-WT_800	116.322	800
525	Control-WT_800	1046.487	800
526	Control-WT_800	7366.556	800
527	Control-WT_800	4517.717	800
528	Control-WT_800	5649.136	800
529	Control-WT_800	133.457	800
530	Control-WT_800	3972.61	800
531	Control-WT_800	3611.866	800
532	Control-WT_800	1211.513	800
533	Control-WT_800	113.981	800
534	Control-WT_800	5796.654	800
535	Control-WT_800	106.3	800
536	Control-WT_800	1185.221	800
537	Control-WT_800	1318.829	800
538	Control-WT_800	5454.489	800
539	Control-WT_800	1675.122	800
540	Control-WT_800	2284.072	800
541	Control-WT_800	5554.562	800
542	Control-WT_800	1669.189	800
543	Control-WT_800	3255.155	800
544	Control-WT_800	1757.439	800
545	Control-WT_800	3478.654	800
546	Control-WT_800	5105.97	800
547	Control-WT_800	3239.152	800
548	Control-WT_800	717.71	800
549	Control-WT_800	15770.333	800
550	Control-WT_800	797.255	800
551	Control-WT_800	946.755	800
552	Control-WT_800	8924.29	800
553	Control-WT_800	13090.478	800
554	Control-WT_800	2626.985	800
555	Control-WT_800	2378.119	800
556	Control-WT_800	6499.436	800
557	Control-WT_800	2901.388	800
558	Control-WT_800	4688.642	800
559	Control-WT_800	682.674	800
560	Control-WT_800	2027.615	800
561	Control-WT_800	5179.513	800
562	Control-WT_800	2875.05	800
563	Control-WT_800	182.871	800
564	Control-WT_800	2861.162	800
565	Control-WT_800	8792.48	800
566	Control-WT_800	3735.481	800
567	Control-WT_800	620.444	800
568	Control-WT_800	1797.429	800
569	Control-WT_800	1365.569	800
570	Control-WT_800	2626.55	800
571	Control-WT_800	4778.933	800
572	Control-WT_800	181.028	800
573	Control-WT_800	1782.022	800
574	Control-WT_800	358.776	800
575	Control-WT_800	4636.4	800
576	Control-WT_800	1865.008	800
577	Control-WT_800	2321.037	800
578	Control-WT_800	1208.174	800
579	Control-WT_800	3579.061	800
580	Control-WT_800	2322.303	800
581	Control-WT_800	5659.843	800
582	Control-WT_800	5805.736	800
583	Control-WT_800	882.487	800
584	Control-WT_800	2234.331	800
585	Control-WT_800	4536.146	800
586	Control-WT_800	350.2	800
587	Control-WT_800	5767.975	800
588	Control-WT_800	7077.158	800
589	Control-WT_800	2003.031	800
590	Control-WT_800	286.729	800
591	Control-WT_800	3914.918	800
592	Control-WT_800	6485.742	800
593	Control-WT_800	2817.475	800
594	Control-WT_800	2105.561	800
595	Control-WT_800	3663.794	800
596	Control-WT_800	483.252	800
597	Control-WT_800	2874.347	800
598	Control-WT_800	3226.153	800
599	Control-WT_800	3349.435	800
600	Control-WT_800	1368.808	800
601	Control-WT_800	115.403	800
602	Control-WT_800	3906.488	800
603	Control-WT_800	1587.927	800
604	Control-WT_800	2000.031	800
605	Control-WT_800	6337.775	800
606	Control-WT_800	6375.545	800
607	Control-WT_800	5285.557	800
608	Control-WT_800	2246.94	800
609	Control-WT_800	378.73	800
610	Control-WT_800	1987.352	800
611	Control-WT_800	3111.988	800
612	Control-WT_800	4084.994	800
613	Control-WT_800	2674.152	800
614	Control-WT_800	3128.6	800
615	Control-WT_800	2682.22	800
616	Control-WT_800	6054.555	800
617	Control-WT_800	692.15	800
618	Control-WT_800	2485.312	800
619	Control-WT_800	4655.031	800
620	Control-WT_800	8682.745	800
621	Control-WT_800	3751.621	800
622	Control-WT_800	3210.49	800
623	Control-WT_800	3695.132	800
624	Control-WT_800	1441.158	800
625	Control-WT_800	21335.276	800
626	Control-WT_800	741.855	800
627	Control-WT_800	271.519	800
628	Control-WT_800	6354.587	800
629	Control-WT_800	3928.606	800
630	Control-WT_800	4225.721	800
631	Control-WT_800	3074.916	800
632	Control-WT_800	5551.043	800
633	Control-WT_800	4973.85	800
634	Control-WT_800	16854.389	800
635	Control-WT_800	4918.146	800
636	Control-WT_800	2760.674	800
637	Control-WT_800	4979.953	800
638	Control-WT_800	2268.21	800
639	Control-WT_800	6841.201	800
640	Control-WT_800	1720.432	800
641	Control-WT_800	151.873	800
642	Control-WT_800	6502.257	800
643	Control-WT_800	11900.861	800
644	Control-WT_800	2637.209	800
645	Control-WT_800	817.77	800
646	Control-WT_800	1276.884	800
647	Control-WT_800	7367.565	800
648	Control-WT_800	184.551	800
649	Control-WT_800	1603.034	800
650	Control-WT_800	2372.63	800
651	Control-WT_800	5518.692	800
652	Control-WT_800	3281.46	800
653	Control-WT_800	2788.773	800
654	Control-WT_800	5386.525	800
655	Control-WT_800	1067.085	800
656	Control-WT_800	6552.021	800
657	Control-WT_800	4226.249	800
658	Control-WT_800	1428.555	800
659	Control-WT_800	11029.158	800
660	Control-WT_800	10675.628	800
661	Control-WT_800	5931.1	800
662	Control-WT_800	841.121	800
663	Control-WT_800	4630.241	800
664	Control-WT_800	667.472	800
665	Control-WT_800	2871.254	800
666	Control-WT_800	2308.399	800
667	Control-WT_800	6519.193	800
668	Control-WT_800	2136.47	800
669	Control-WT_800	456.833	800
670	Control-WT_800	312.435	800
671	Control-WT_800	1678.746	800
672	Control-WT_800	1623.056	800
673	Control-WT_800	1502.413	800
674	Control-WT_800	11612.851	800
675	Control-WT_800	3303.124	800
676	Control-WT_800	14496.62	800
677	Control-WT_800	1012.595	800
678	Control-WT_800	2448.585	800
679	Control-WT_800	5154.815	800
680	Control-WT_800	2960.712	800
681	Control-WT_800	2250.031	800
682	Control-WT_800	1177.083	800
683	Control-WT_800	3414.984	800
684	Control-WT_800	858.397	800
685	Control-WT_800	1543.094	800
686	Control-WT_800	945.94	800
687	Control-WT_800	7193.44	800
688	Control-WT_800	2957.71	800
689	Control-WT_800	1283.729	800
690	Control-WT_800	4062.755	800
691	Control-WT_800	3661.216	800
692	Control-WT_800	2865.357	800
693	Control-WT_800	1290.466	800
694	Control-WT_800	1920.859	800
695	Control-WT_800	956.34	800
696	Control-WT_800	4800.451	800
697	Control-WT_800	4568.387	800
698	Control-WT_800	5929.217	800
699	Control-WT_800	128.631	800
700	Control-WT_800	1039.442	800
701	Control-WT_800	12760.128	800
702	Control-WT_800	1416.565	800
703	Control-WT_800	1603.202	800
704	Control-WT_800	8405.788	800
705	Control-WT_800	5006.105	800
706	Control-WT_800	1608.153	800
707	Control-WT_800	9374.453	800
708	Control-WT_800	188.819	800
709	Control-WT_800	1455.204	800
710	Control-WT_800	2199.07	800
711	Control-WT_800	1313.17	800
712	Control-WT_800	1081.978	800
713	Control-WT_800	553.013	800
714	Control-WT_800	1499.435	800
715	Control-WT_800	2167.602	800
716	Control-WT_800	434.531	800
717	Control-WT_800	132.686	800
718	Control-WT_800	3563.86	800
719	Control-WT_800	5136.106	800
720	Control-WT_800	1861.1	800
721	Control-WT_800	599.231	800
722	Control-WT_800	1767.987	800
723	Control-WT_800	291.524	800
724	Control-WT_800	6656.255	800
725	Control-WT_800	2924.03	800
726	Control-WT_800	2716.211	800
727	Control-WT_800	8513.56	800
728	Control-WT_800	3405.434	800
729	Control-WT_800	2315.362	800
730	Control-WT_800	6114.517	800
731	Control-WT_800	3110.898	800
732	Control-WT_800	494.563	800
733	Control-WT_800	2666.099	800
734	Control-WT_800	4583.982	800
735	Control-WT_800	338.738	800
736	Control-WT_800	2088.823	800
737	Control-WT_800	2812.217	800
738	Control-WT_800	128.993	800
739	Control-WT_800	5945.03	800
740	Control-WT_800	970.913	800
741	Control-WT_800	2969.669	800
742	Control-WT_800	2382.248	800
743	Control-WT_800	3859.199	800
744	Control-WT_800	5693.547	800
745	Control-WT_800	3542.782	800
746	Control-WT_800	1916.763	800
747	Control-WT_800	2738.819	800
748	Control-WT_800	4271.608	800
749	Control-WT_800	124.918	800
750	Control-WT_800	3181.243	800
751	Control-WT_800	10258.309	800
752	Control-WT_800	3301.104	800
753	Control-WT_800	2005.977	800
754	Control-WT_800	3557.689	800
755	Control-WT_800	8245.09	800
756	Control-WT_800	532.139	800
757	Control-WT_800	2160.712	800
758	Control-WT_800	2779.514	800
759	Control-WT_800	4622.871	800
760	Control-WT_800	1792.252	800
761	Control-WT_800	5256.161	800
762	Control-WT_800	3963.241	800
763	Control-WT_800	3070.265	800
764	Control-WT_800	1120.161	800
765	Control-WT_800	3128.2	800
766	Control-WT_800	261.639	800
767	Control-WT_800	3758.258	800
768	Control-WT_800	111.52	800
769	Control-WT_800	1747.89	800
770	Control-WT_800	2739.884	800
771	Control-WT_800	376.893	800
772	Control-WT_800	3154.399	800
773	Control-WT_800	1256.961	800
774	Control-WT_800	1981.567	800
775	Control-WT_800	693.539	800
776	Control-WT_800	5529.772	800
777	Control-WT_800	3809.353	800
778	Control-WT_800	249.726	800
779	Control-WT_800	471.627	800
780	Control-WT_800	834.322	800
781	Control-WT_800	409.018	800
782	Control-WT_800	5446.822	800
783	Control-WT_800	543.061	800
784	Control-WT_800	2727.107	800
785	Control-WT_800	2424.713	800
786	Control-WT_800	2748.878	800
787	Control-WT_800	5738.383	800
788	Control-WT_800	893.62	800
789	Control-WT_800	1937.288	800
790	Control-WT_800	3997.799	800
791	Control-WT_800	2144.982	800
792	Control-WT_800	2459.103	800
793	Control-WT_800	4988.8	800
794	Control-WT_800	797.049	800
795	Control-WT_800	2327.34	800
796	Control-WT_800	2947.004	800
797	Control-WT_800	3965.485	800
798	Control-WT_800	2237.851	800
799	Control-WT_800	117.781	800
800	Control-WT_800	5641.745	800
801	Control-WT_800	8213.641	800
802	Control-WT_800	2005.051	800
803	Control-WT_800	4747.137	800
804	Control-WT_800	157.844	800
805	Control-WT_800	3255.338	800
806	Control-WT_800	1163.039	800
807	Control-WT_800	756.606	800
808	Control-WT_800	1455.194	800
809	Control-WT_800	304.079	800
810	Control-WT_800	2778.846	800
811	Control-WT_800	2226.367	800
812	Control-WT_800	4598.61	800
813	Control-WT_800	3389.016	800
814	Control-WT_800	1468.118	800
815	Control-WT_800	226.838	800
816	Control-WT_800	4020.937	800
817	Control-WT_800	1404.7	800
818	Control-WT_800	773.176	800
819	Control-WT_800	3470.991	800
820	Control-WT_800	3989.434	800
821	Control-WT_800	4316.945	800
822	Control-WT_800	3991.61	800
823	Control-WT_800	1110.373	800
824	Control-WT_800	2362.417	800
825	Control-WT_800	4352.396	800
826	Control-WT_800	988.682	800
827	Control-WT_800	226.018	800
828	Control-WT_800	1272.153	800
829	Control-WT_800	270.57	800
830	Control-WT_800	894.42	800
831	Control-WT_800	1112.704	800
832	Control-WT_800	555.994	800
833	Control-WT_800	5882.136	800
834	Control-WT_800	2803.026	800
835	Control-WT_800	1548.29	800
836	Control-WT_800	2836.342	800
837	Control-WT_800	544.237	800
838	Control-WT_800	263.273	800
839	Control-WT_800	812.842	800
840	Control-WT_800	4529.526	800
841	Control-WT_800	2508.015	800
842	Control-WT_800	5450.858	800
843	Control-WT_800	3039.635	800
844	Control-WT_800	4461.358	800
845	Control-WT_800	4350.294	800
846	Control-WT_800	5501.283	800
847	Control-WT_800	1168.413	800
848	Control-WT_800	3850.868	800
849	Control-WT_800	6456.061	800
850	Control-WT_800	1896.323	800
851	Control-WT_800	2027.676	800
852	Control-WT_800	436.883	800
853	Control-WT_800	3008.213	800
854	Control-WT_800	798.485	800
855	Control-WT_800	137.105	800
856	Control-WT_800	1813.175	800
857	Control-WT_800	1879.636	800
858	Control-WT_800	2423.468	800
859	Control-WT_800	5413.271	800
860	Control-WT_800	257.898	800
861	Control-WT_800	6612.173	800
862	Control-WT_800	6567.599	800
863	Control-WT_800	2119.891	800
864	Control-WT_800	3478.395	800
865	Control-WT_800	674.73	800
866	Control-WT_800	2474.75	800
867	Control-WT_800	4986.016	800
868	Control-WT_800	1405.873	800
869	Control-WT_800	280.956	800
870	Control-WT_800	4908.362	800
871	Control-WT_800	127.507	800
872	Control-WT_800	526.99	800
873	Control-WT_800	2453.088	800
874	Control-WT_800	4802.094	800
875	Control-WT_800	9928.778	800
876	Control-WT_800	4734.726	800
877	Control-WT_800	1146.391	800
878	Control-WT_800	609.178	800
879	Control-WT_800	745.553	800
880	Control-WT_800	1873.651	800
881	Control-WT_800	4606.807	800
882	Control-WT_800	2089.041	800
883	Control-WT_800	2986.595	800
884	Control-WT_800	3416.179	800
885	Control-WT_800	6229.633	800
886	Control-WT_800	614.092	800
887	Control-WT_800	195.176	800
888	Control-WT_800	3400.251	800
889	Control-WT_800	6227.247	800
890	Control-WT_800	3360.054	800
891	Control-WT_800	294.568	800
892	Control-WT_800	2338.924	800
893	Control-WT_800	3722.582	800
894	Control-WT_800	4065.627	800
895	Control-WT_800	4281.817	800
896	Control-WT_800	712.924	800
897	Control-WT_800	6753.764	800
898	Control-WT_800	285.852	800
899	Control-WT_800	398.831	800
900	Control-WT_800	1225.668	800
901	Control-WT_800	3380.37	800
902	Control-WT_800	1965.771	800
903	Control-WT_800	6531	800
904	Control-WT_800	3399.948	800
905	Control-WT_800	6046.086	800
906	Control-WT_800	1148.257	800
907	Control-WT_800	3728.718	800
908	Control-WT_800	2497.161	800
909	Control-WT_800	1004.099	800
910	Control-WT_800	1367.158	800
911	Control-WT_800	3459.354	800
912	Control-WT_800	2020.558	800
913	Control-WT_800	4517.597	800
914	Control-WT_800	5870.892	800
915	Control-WT_800	6724.871	800
916	Control-WT_800	7502.414	800
917	Control-WT_800	4744.315	800
918	Control-WT_800	5350.218	800
919	Control-WT_800	3292.601	800
920	Control-WT_800	913.146	800
921	Control-WT_800	2190.324	800
922	Control-WT_800	9565.941	800
923	Control-WT_800	6371.517	800
924	Control-WT_800	4300.908	800
925	Control-WT_800	760.274	800
926	Control-WT_800	8930.238	800
927	Control-WT_800	5652.041	800
928	Control-WT_800	2801.662	800
929	Control-WT_800	6016.774	800
930	Control-WT_800	4267.334	800
931	Control-WT_800	202.08	800
932	Control-WT_800	4187.775	800
933	Control-WT_800	14048.355	800
934	Control-WT_800	3402.662	800
935	Control-WT_800	5232.096	800
936	Control-WT_800	1507.379	800
937	Control-WT_800	3751.89	800
938	Control-WT_800	2059.936	800
939	Control-WT_800	8891.581	800
940	Control-WT_800	3573.531	800
941	Control-WT_800	4023.749	800
942	Control-WT_800	6176.002	800
943	Control-WT_800	8950.086	800
944	Control-WT_800	2934.696	800
945	Control-WT_800	1415.302	800
946	Control-WT_800	135.077	800
947	Control-WT_800	3263.582	800
948	Control-WT_800	345.493	800
949	Control-WT_800	4770.554	800
950	Control-WT_800	1483.376	800
951	Control-WT_800	5339.194	800
952	Control-WT_800	2682.242	800
953	Control-WT_800	6560.223	800
954	Control-WT_800	4800.57	800
955	Control-WT_800	1946.274	800
956	Control-WT_800	2337.703	800
957	Control-WT_800	1093.216	800
958	Control-WT_800	5326.299	800
959	Control-WT_800	5128.153	800
960	Control-WT_800	2094.917	800
961	Control-WT_800	8061.726	800
962	Control-WT_800	3152.484	800
963	Control-WT_800	2885.148	800
964	Control-WT_800	249.698	800
965	Control-WT_800	4454.403	800
966	Control-WT_800	2503.755	800
967	Control-WT_800	515.668	800
968	Control-WT_800	3616.559	800
969	Control-WT_800	4108.138	800
970	Control-WT_800	1835.704	800
971	Control-WT_800	1189.5	800
972	Control-WT_800	2886.275	800
973	Control-WT_800	5517.883	800
974	Control-WT_800	5346.736	800
975	Control-WT_800	4093.213	800
976	Control-WT_800	3913.504	800
977	Control-WT_800	3443.367	800
978	Control-WT_800	1165.645	800
979	Control-WT_800	5366.649	800
980	Control-WT_800	3999.626	800
981	Control-WT_800	6425.036	800
982	Control-WT_800	1871.096	800
983	Control-WT_800	2922.692	800
984	Control-WT_800	1876.564	800
985	Control-WT_800	1740.709	800
986	Control-WT_800	5303.343	800
987	Control-WT_800	3972.739	800
988	Control-WT_800	2754.643	800
989	Control-WT_800	3711.37	800
990	Control-WT_800	174.167	800
991	Control-WT_800	4115.072	800
992	Control-WT_800	3843.091	800
993	Control-WT_800	182.713	800
994	Control-WT_800	256.034	800
995	Control-WT_800	4794.662	800
996	Control-WT_800	201.504	800
997	Control-WT_800	7287.854	800
998	Control-WT_800	166.014	800
999	Control-WT_800	7260.237	800
1000	Control-WT_800	299.306	800
1001	Control-WT_800	639.578	800
1002	Control-WT_800	2445.988	800
1003	Control-WT_800	134.363	800
1004	Control-WT_800	6852.664	800
1005	Control-WT_800	3772.638	800
1006	Control-WT_800	1481.815	800
1007	Control-WT_800	5190.714	800
1008	Control-WT_800	4063.666	800
1009	Control-WT_800	4766.22	800
1010	Control-WT_800	2287.876	800
1011	Control-WT_800	1165.838	800
1012	Control-WT_800	2274.628	800
1013	Control-WT_800	285.747	800
1014	Control-WT_800	2695.125	800
1015	Control-WT_800	1977.2	800
1016	Control-WT_800	2667.915	800
1017	Control-WT_800	1416.47	800
1018	Control-WT_800	4276.511	800
1019	Control-WT_800	5243.462	800
1020	Control-WT_800	2130.332	800
1021	Control-WT_800	1673.546	800
1022	Control-WT_800	3687.967	800
1023	Control-WT_800	4574.898	800
1024	Control-WT_800	1158.572	800
1025	Control-WT_800	2590.269	800
1026	Control-WT_800	11589.433	800
1027	Control-WT_800	357.758	800
1028	Control-WT_800	9579.59	800
1029	Control-WT_800	10629.093	800
1030	Control-WT_800	5604.074	800
1031	Control-WT_800	1287.529	800
1032	Control-WT_800	2725.547	800
1033	Control-WT_800	1527.387	800
1034	Control-WT_800	4633.937	800
1035	Control-WT_800	2788.508	800
1036	Control-WT_800	849.688	800
1037	Control-WT_800	2379.909	800
1038	Control-WT_800	123.705	800
1039	Control-WT_800	3978.978	800
1040	Control-WT_800	3525.937	800
1041	Control-WT_800	6923.308	800
1042	Control-WT_800	1972.027	800
1043	Control-WT_800	3211.996	800
1044	Control-WT_800	2616.827	800
1045	Control-WT_800	127.298	800
1046	Control-WT_800	2326.334	800
1047	Control-WT_800	9185.355	800
1048	Control-WT_800	2804.752	800
1049	Control-WT_800	156.161	800
1050	Control-WT_800	4535.956	800
1051	Control-WT_800	1232.096	800
1052	Control-WT_800	671.699	800
1053	Control-WT_800	1752.227	800
1054	Control-WT_800	8248.39	800
1055	Control-WT_800	543.316	800
1056	Control-WT_800	3273.644	800
1057	Control-WT_800	2570.154	800
1058	Control-WT_800	2148.875	800
1059	Control-WT_800	395.25	800
1060	Control-WT_800	3113.69	800
1061	Control-WT_800	2837.21	800
1062	Control-WT_800	3763.589	800
1063	Control-WT_800	692.638	800
1064	Control-WT_800	2779.353	800
1065	Control-WT_800	2138.784	800
1066	Control-WT_800	2055.119	800
1067	Control-WT_800	128.266	800
1068	Control-WT_800	3119.622	800
1069	Control-WT_800	3525.837	800
1070	Control-WT_800	6342.425	800
1071	Control-WT_800	4742.201	800
1072	Control-WT_800	912.044	800
1073	Control-WT_800	2150.229	800
1074	Control-WT_800	6401.633	800
1075	Control-WT_800	2695.521	800
1076	Control-WT_800	1389.377	800
1077	Control-WT_800	3178.115	800
1078	Control-WT_800	1126.293	800
1079	Control-WT_800	1075.28	800
1080	Control-WT_800	2026.355	800
1081	Control-WT_800	1858.223	800
1082	Control-WT_800	3619.536	800
1083	Control-WT_800	1816.238	800
1084	Control-WT_800	1490.204	800
1085	Control-WT_800	1771.79	800
1086	Control-WT_800	3088.852	800
1087	Control-WT_800	3101.68	800
1088	Control-WT_800	3511.487	800
1089	Control-WT_800	7166.035	800
1090	Control-WT_800	6378.028	800
1091	Control-WT_800	3944.779	800
1092	Control-WT_800	3228.537	800
1093	Control-WT_800	823.028	800
1094	Control-WT_800	4708.441	800
1095	Control-WT_800	4525.888	800
1096	Control-WT_800	1836.321	800
1097	Control-WT_800	9448.442	800
1098	Control-WT_800	2849.948	800
1099	Control-WT_800	1589.022	800
1100	Control-WT_800	533.587	800
1101	Control-WT_800	2248.786	800
1102	Control-WT_800	2821.287	800
1103	Control-WT_800	2841.084	800
1104	Control-WT_800	796.898	800
1105	Control-WT_800	2931.793	800
1106	Control-WT_800	6852.826	800
1107	Control-WT_800	2787.612	800
1108	Control-WT_800	7783.785	800
1109	Control-WT_800	132.703	800
1110	Control-WT_800	3396.535	800
1111	Control-WT_800	2748.962	800
1112	Control-WT_800	7770.182	800
1113	Control-WT_800	1127.257	800
1114	Control-WT_800	782.018	800
1115	Control-WT_800	4513.025	800
1116	Control-WT_800	3587.698	800
1117	Control-WT_800	838.407	800
1118	Control-WT_800	267.064	800
1119	Control-WT_800	2025.917	800
1120	Control-WT_800	2565.374	800
1121	Control-WT_800	1719.486	800
1122	Control-WT_800	2427.849	800
1123	Control-WT_800	5007.525	800
1124	Control-WT_800	2861.412	800
1125	Control-WT_800	5402.176	800
1126	Control-WT_800	1650.97	800
1127	Control-WT_800	2888.309	800
1128	Control-WT_800	2040.965	800
1129	Control-WT_800	3210.466	800
1130	Control-WT_800	1833.496	800
1131	Control-WT_800	3866.727	800
1132	Control-WT_800	4105.191	800
1133	Control-WT_800	2292.443	800
1134	Control-WT_800	827.055	800
1135	Control-WT_800	637.362	800
1136	Control-WT_800	3775.187	800
1137	Control-WT_800	2362.707	800
1138	Control-WT_800	8187.031	800
1139	Control-WT_800	2604.626	800
1140	Control-WT_800	1504.545	800
1141	Control-WT_800	4117.861	800
1142	Control-WT_800	3266.713	800
1143	Control-WT_800	1294.629	800
1144	Control-WT_800	1218.906	800
1145	Control-WT_800	1366.739	800
1146	Control-WT_800	2966.628	800
1147	Control-WT_800	2431.856	800
1148	Control-WT_800	2472.196	800
1149	Control-WT_800	4335.767	800
1150	Control-WT_800	3945.562	800
1151	Control-WT_800	377.142	800
1152	Control-WT_800	903.711	800
1153	Control-WT_800	625.033	800
1154	Control-WT_800	198.97	800
1155	Control-WT_800	3258.852	800
1156	Control-WT_800	490.128	800
1157	Control-WT_800	2100.57	800
1158	Control-WT_800	1520.315	800
1159	Control-WT_800	2329.218	800
1160	Control-WT_800	1643.487	800
1161	Control-WT_800	829.138	800
1162	Control-WT_800	2114.78	800
1163	Control-WT_800	2167.257	800
1164	Control-WT_800	2590.96	800
1165	Control-WT_800	1613.93	800
1166	Control-WT_800	3408.422	800
1167	Control-WT_800	3846.847	800
1168	Control-WT_800	5024.092	800
1169	Control-WT_800	4179.721	800
1170	Control-WT_800	3310.607	800
1171	Control-WT_800	4527.664	800
1172	Control-WT_800	5813.42	800
1173	Control-WT_800	2349.497	800
1174	Control-WT_800	2628.701	800
1175	Control-WT_800	1291.184	800
1176	Control-WT_800	3441.303	800
1177	Control-WT_800	3298.629	800
1178	Control-WT_800	2092.647	800
1179	Control-WT_800	5350.728	800
1180	Control-WT_800	1876.103	800
1181	Control-WT_800	941.252	800
1182	Control-WT_800	613.975	800
1183	Control-WT_800	2168.569	800
1184	Control-WT_800	2012.162	800
1185	Control-WT_800	1723.642	800
1186	Control-WT_800	4971.684	800
1187	Control-WT_800	4050.849	800
1188	Control-WT_800	4002.757	800
1189	Control-WT_800	3476.892	800
1190	Control-WT_800	282.356	800
1191	Control-WT_800	5237.009	800
1192	Control-WT_800	2800.823	800
1193	Control-WT_800	419.571	800
1194	Control-WT_800	641.215	800
1195	Control-WT_800	874.971	800
1196	Control-WT_800	2286.907	800
1197	Control-WT_800	3763.65	800
1198	Control-WT_800	4211.843	800
1199	Control-WT_800	9576.551	800
1200	Control-WT_800	1180.231	800
1201	Control-WT_800	3171.331	800
1202	Control-WT_800	2271.727	800
1203	Control-WT_800	1625.686	800
1204	Control-WT_800	2676.679	800
1205	Control-WT_800	3876.443	800
1206	Control-WT_800	3832.431	800
1207	Control-WT_800	3851.541	800
1208	Control-WT_800	3237.572	800
1209	Control-WT_800	1796.815	800
1210	Control-WT_800	1839.557	800
1211	Control-WT_800	2273.904	800
1212	Control-WT_800	434.617	800
1213	Control-WT_800	2576.192	800
1214	Control-WT_800	906.592	800
1215	Control-WT_800	5233.78	800
1216	Control-WT_800	821.531	800
1217	Control-WT_800	288.901	800
1218	Control-WT_800	11635.627	800
1219	Control-WT_800	133.835	800
1220	Control-WT_800	124.958	800
1221	Control-WT_800	8060.822	800
1222	Control-WT_800	1545.605	800
1223	Control-WT_800	1814.897	800
1224	Control-WT_800	3287.303	800
1225	Control-WT_800	1398.04	800
1226	Control-WT_800	3258.166	800
1227	Control-WT_800	4875.626	800
1228	Control-WT_800	2007.843	800
1229	Control-WT_800	3176.404	800
1230	Control-WT_800	2769.14	800
1231	Control-WT_800	2881.01	800
1232	Control-WT_800	6620.82	800
1233	Control-WT_800	9898.635	800
1234	Control-WT_800	5455.584	800
1235	Control-WT_800	593.083	800
1236	Control-WT_800	3121.424	800
1237	Control-WT_800	5472.092	800
1238	Control-WT_800	5004.889	800
1239	Control-WT_800	175.942	800
1240	Control-WT_800	10288.109	800
1241	Control-WT_800	4545.135	800
1242	Control-WT_800	1504.376	800
1243	Control-WT_800	3796.152	800
1244	Control-WT_800	4201.802	800
1245	Control-WT_800	363.648	800
1246	Control-WT_800	5268.726	800
1247	Control-WT_800	5052.885	800
1248	Control-WT_800	3032.428	800
1249	Control-WT_800	2867.605	800
1250	Control-WT_800	4552.469	800
1251	Control-WT_800	453.275	800
1252	Control-WT_800	1729.586	800
1253	Control-WT_800	711.539	800
1254	Control-WT_800	885.807	800
1255	Control-WT_800	2465.302	800
1256	Control-WT_800	1346.302	800
1257	Control-WT_800	462.308	800
1258	Control-WT_800	1461.649	800
1259	Control-WT_800	2110.924	800
1260	Control-WT_800	1162.669	800
1261	Control-WT_800	967.703	800
1262	Control-WT_800	1222.078	800
1263	Control-WT_800	2200.446	800
1264	Control-WT_800	3041.175	800
1265	Control-WT_800	3261.169	800
1266	Control-WT_800	4026.971	800
1267	Control-WT_800	2734.038	800
1268	Control-WT_800	4428.405	800
1269	Control-WT_800	5927.943	800
1270	Control-WT_800	9024.375	800
1271	Control-WT_800	3310.576	800
1272	Control-WT_800	2873.311	800
1273	Control-WT_800	1991.547	800
1274	Control-WT_800	134.934	800
1275	Control-WT_800	8499.614	800
1276	Control-WT_800	891.877	800
1277	Control-WT_800	2248.037	800
1278	Control-WT_800	10021.744	800
1279	Control-WT_800	121.98	800
1280	Control-WT_800	7275.84	800
1281	Control-WT_800	238.359	800
1282	Control-WT_800	8530.87	800
1283	Control-WT_800	2900.523	800
1284	Control-WT_800	845.517	800
1285	Control-WT_800	7409.207	800
1286	Control-WT_800	2242.503	800
1287	Control-WT_800	131.209	800
1288	Control-WT_800	9242.502	800
1289	Control-WT_800	3468.462	800
1290	Control-WT_800	174.296	800
1291	Control-WT_800	6322.313	800
1292	Control-WT_800	2292.857	800
1293	Control-WT_800	6906.008	800
1294	Control-WT_800	223.149	800
1295	Control-WT_800	3138.756	800
1296	Control-WT_800	1211.474	800
1297	Control-WT_800	114.814	800
1298	Control-WT_800	921.404	800
1299	Control-WT_800	859.924	800
1300	Control-WT_800	143.871	800
1301	Control-WT_800	2838.168	800
1302	Control-WT_800	1733.441	800
1303	Control-WT_800	1000.355	800
1304	Control-WT_800	3276.332	800
1305	Control-WT_800	2735.569	800
1306	Control-WT_800	940.915	800
1307	Control-WT_800	2854.617	800
1308	Control-WT_800	2268.182	800
1309	Control-WT_800	3509.618	800
1310	Control-WT_800	458.281	800
1311	Control-WT_800	154.151	800
1312	Control-WT_800	310.258	800
1313	Control-WT_800	1580.058	800
1314	Control-WT_800	143.605	800
1315	Control-WT_800	3703.259	800
1316	Control-WT_800	2288.765	800
1317	Control-WT_800	728.879	800
1318	Control-WT_800	1848.221	800
1319	Control-WT_800	1352.174	800
1320	Control-WT_800	717.508	800
1321	Control-WT_800	2173.273	800
1322	Control-WT_800	3262.008	800
1323	Control-WT_800	4179.285	800
1324	Control-WT_800	4162.297	800
1325	Control-WT_800	5070.662	800
1326	Control-WT_800	3681.749	800
1327	Control-WT_800	2684.674	800
1328	Control-WT_800	361.015	800
1329	Control-WT_800	1123.824	800
1330	Control-WT_800	3459.639	800
1331	Control-WT_800	1672.737	800
1332	Control-WT_800	6501.343	800
1333	Control-WT_800	1900.005	800
1334	Control-WT_800	1133.319	800
1335	Control-WT_800	476.008	800
1336	Control-WT_800	1134.581	800
1337	Control-WT_800	1871.939	800
1338	Control-WT_800	7377.826	800
1339	Control-WT_800	2553.582	800
1340	Control-WT_800	2527.85	800
1341	Control-WT_800	2904.88	800
1342	Control-WT_800	1448.109	800
1343	Control-WT_800	9046.263	800
1344	Control-WT_800	1810.293	800
1345	Control-WT_800	1515.37	800
1346	Control-WT_800	1998.446	800
1347	Control-WT_800	514.611	800
1348	Control-WT_800	19074.636	800
1349	Control-WT_800	2312.156	800
1350	Control-WT_800	5715.722	800
1351	Control-WT_800	4142.536	800
1352	Control-WT_800	1867.185	800
1353	Control-WT_800	1473.079	800
1354	Control-WT_800	828.483	800
1355	Control-WT_800	3152.111	800
1356	Control-WT_800	4362.79	800
1357	Control-WT_800	667.328	800
1358	Control-WT_800	2570.329	800
1359	Control-WT_800	335.803	800
1360	Control-WT_800	1666.78	800
1361	Control-WT_800	2455.201	800
1362	Control-WT_800	1822.51	800
1363	Control-WT_800	4673.502	800
1364	Control-WT_800	3096.979	800
1365	Control-WT_800	1668.372	800
1366	Control-WT_800	4558.828	800
1367	Control-WT_800	2480.92	800
1368	Control-WT_800	2624.729	800
1369	Control-WT_800	3761.536	800
1370	Control-WT_800	2344.971	800
1371	Control-WT_800	2289.81	800
1372	Control-WT_800	2238.276	800
1373	Control-WT_800	2718.647	800
1374	Control-WT_800	2363.899	800
1375	Control-WT_800	444.742	800
1376	Control-WT_800	5191.102	800
1377	Control-WT_800	2104.008	800
1378	Control-WT_800	4730.365	800
1379	Control-WT_800	2816.065	800
1380	Control-WT_800	3271.278	800
1381	Control-WT_800	239.402	800
1382	Control-WT_800	6235.717	800
1383	Control-WT_800	1453.43	800
1384	Control-WT_800	2806.611	800
1385	Control-WT_800	1194.391	800
1386	Control-WT_800	2142.669	800
1387	Control-WT_800	6817.401	800
1388	Control-WT_800	2572.169	800
1389	Control-WT_800	2718.611	800
1390	Control-WT_800	3450.71	800
1391	Control-WT_800	1235.308	800
1392	Control-WT_800	1967.909	800
1393	Control-WT_800	4138.678	800
1394	Control-WT_800	3140.571	800
1395	Control-WT_800	3822.635	800
1396	Control-WT_800	981.989	800
1397	Control-WT_800	2222.631	800
1398	Control-WT_800	6013.703	800
1399	Control-WT_800	3480.198	800
1400	Control-WT_800	1689.188	800
1401	Control-WT_800	1695.284	800
1402	Control-WT_800	483.695	800
1403	Control-WT_800	2737.328	800
1404	Control-WT_800	1896.243	800
1405	Control-WT_800	3487.53	800
1406	Control-WT_800	725.729	800
1407	Control-WT_800	1746.344	800
1408	Control-WT_800	762.453	800
1409	Control-WT_800	1223.13	800
1410	Control-WT_800	1366.558	800
1411	Control-WT_800	3736.401	800
1412	Control-WT_800	2517.56	800
1413	Control-WT_800	2543.23	800
1414	Control-WT_800	1706.981	800
1415	Control-WT_800	2351.871	800
1416	Control-WT_800	175.222	800
1417	Control-WT_800	7032.876	800
1418	Control-WT_800	2219.44	800
1419	Control-WT_800	3935.831	800
1420	Control-WT_800	2392.86	800
1421	Control-WT_800	3811.496	800
1422	Control-WT_800	1951.143	800
1423	Control-WT_800	3807.549	800
1424	Control-WT_800	801.157	800
1425	Control-WT_800	2030.179	800
1426	Control-WT_800	1330.11	800
1427	Control-WT_800	2274.46	800
1428	Control-WT_800	2817.813	800
1429	Control-WT_800	2081.086	800
1430	Control-WT_800	2774.236	800
1431	Control-WT_800	3130.796	800
1432	Control-WT_800	1133.068	800
1433	Control-WT_800	931.394	800
1434	Control-WT_800	1900.271	800
1435	Control-WT_800	837.202	800
1436	Control-WT_800	435.999	800
1437	Control-WT_800	2786.145	800
1438	Control-WT_800	2913.674	800
1439	Control-WT_800	518.469	800
1440	Control-WT_800	2595.409	800
1441	Control-WT_800	6853.687	800
1442	Control-WT_800	2169.311	800
1443	Control-WT_800	613.9	800
1444	Control-WT_800	1343.291	800
1445	Control-WT_800	3744.463	800
1446	Control-WT_800	3285.573	800
1447	Control-WT_800	1710.684	800
1448	Control-WT_800	598.822	800
1449	Control-WT_800	2652.88	800
1450	Control-WT_800	859.992	800
1451	Control-WT_800	3381.194	800
1452	Control-WT_800	409.096	800
1453	Control-WT_800	5314.066	800
1454	Control-WT_800	3638.928	800
1455	Control-WT_800	1742.785	800
1456	Control-WT_800	298.643	800
1457	Control-WT_800	2702.382	800
1458	Control-WT_800	3252.936	800
1459	Control-WT_800	3081.016	800
1460	Control-WT_800	355.464	800
1461	Control-WT_800	3671.818	800
1462	Control-WT_800	3614.62	800
1463	Control-WT_800	6784.833	800
1464	Control-WT_800	1315.37	800
1465	Control-WT_800	111.802	800
1466	Control-WT_800	529.72	800
1467	Control-WT_800	1502.242	800
1468	Control-WT_800	6907.583	800
1469	Control-WT_800	1170.019	800
1470	Control-WT_800	4688.729	800
1471	Control-WT_800	14451.736	800
1472	Control-WT_800	2474.13	800
1473	Control-WT_800	2649.97	800
1474	Control-WT_800	1157.37	800
1475	Control-WT_800	2464.708	800
1476	Control-WT_800	160.896	800
1477	Control-WT_800	1903.096	800
1478	Control-WT_800	247.709	800
1479	Control-WT_800	1076.127	800
1480	Control-WT_800	8238.836	800
1481	Control-WT_800	445.703	800
1482	Control-WT_800	6336.964	800
1483	Control-WT_800	6965.807	800
1484	Control-WT_800	3143.013	800
1485	Control-WT_800	1414.369	800
1486	Control-WT_800	4621.835	800
1487	Control-WT_800	787.213	800
1488	Control-WT_800	3225.905	800
1489	Control-WT_800	2337.98	800
1490	Control-WT_800	363.095	800
1491	Control-WT_800	3102.24	800
1492	Control-WT_800	4098.194	800
1493	Control-WT_800	2594.463	800
1494	Control-WT_800	3629.852	800
1495	Control-WT_800	164.518	800
1496	Control-WT_800	1942.482	800
1497	Control-WT_800	8810.889	800
1498	Control-WT_800	220.518	800
1499	Control-WT_800	3363.886	800
1500	Control-WT_800	2854.483	800
1501	Control-WT_800	406.102	800
1502	Control-WT_800	8685.097	800
1503	Control-WT_800	241.819	800
1504	Control-WT_800	6398.896	800
1505	Control-WT_800	2998.363	800
1506	Control-WT_800	3435.447	800
1507	Control-WT_800	2558.884	800
1508	Control-WT_800	4986.075	800
1509	Control-WT_800	3954.931	800
1510	Control-WT_800	149.928	800
1511	Control-WT_800	1140.796	800
1512	Control-WT_800	1681.858	800
1513	Control-WT_800	3896.592	800
1514	Control-WT_800	3387.012	800
1515	Control-WT_800	8400.39	800
1516	Control-WT_800	7708.87	800
1517	Control-WT_800	3600.18	800
1518	Control-WT_800	2121.989	800
1519	Control-WT_800	2836.148	800
1520	Control-WT_800	2566.639	800
1521	Control-WT_800	705.445	800
1522	Control-WT_800	912.758	800
1523	Control-WT_800	2433.946	800
1524	Control-WT_800	3896.921	800
1525	Control-WT_800	347.456	800
1526	Control-WT_800	3052.136	800
1527	Control-WT_800	1879.148	800
1528	Control-WT_800	5347.981	800
1529	Control-WT_800	2312.683	800
1530	Control-WT_800	2427.043	800
1531	Control-WT_800	2002.76	800
1532	Control-WT_800	357.449	800
1533	Control-WT_800	1033.629	800
1534	Control-WT_800	2335.788	800
1535	Control-WT_800	305.96	800
1536	Control-WT_800	4843.979	800
1537	Control-WT_800	3402.707	800
1538	Control-WT_800	3272.766	800
1539	Control-WT_800	439.429	800
1540	Control-WT_800	3156.502	800
1541	Control-WT_800	2630.265	800
1542	Control-WT_800	1732.716	800
1543	Control-WT_800	832.311	800
1544	Control-WT_800	2818.6	800
1545	Control-WT_800	3889.24	800
1546	Control-WT_800	1823.645	800
1547	Control-WT_800	3142.578	800
1548	Control-WT_800	2236.62	800
1549	Control-WT_800	260.14	800
1550	Control-WT_800	1870.762	800
1551	Control-WT_800	6470.117	800
1552	Control-WT_800	125.038	800
1553	Control-WT_800	441.213	800
1554	Control-WT_800	2096.657	800
1555	Control-WT_800	2202.68	800
1556	Control-WT_800	2089.301	800
1557	Control-WT_800	2967.89	800
1558	Control-WT_800	4410.54	800
1559	Control-WT_800	4763.698	800
1560	Control-WT_800	2272.814	800
1561	Control-WT_800	5519.594	800
1562	Control-WT_800	8134.211	800
1563	Control-WT_800	4963.51	800
1564	Control-WT_800	2009.028	800
1565	Control-WT_800	2712.639	800
1566	Control-WT_800	1564.238	800
1567	Control-WT_800	3903.552	800
1568	Control-WT_800	2898.573	800
1569	Control-WT_800	235.616	800
1570	Control-WT_800	594.982	800
1571	Control-WT_800	3367.375	800
1572	Control-WT_800	4207.32	800
1573	Control-WT_800	1845.493	800
1574	Control-WT_800	2812.401	800
1575	Control-WT_800	10354.802	800
1576	Control-WT_800	3687.422	800
1577	Control-WT_800	4110.732	800
1578	Control-WT_800	4995.422	800
1579	Control-WT_800	3676.351	800
1580	Control-WT_800	4605.074	800
1581	Control-WT_800	4872.842	800
1582	Control-WT_800	557.792	800
1583	Control-WT_800	5664.568	800
1584	Control-WT_800	158.406	800
1585	Control-WT_800	489.242	800
1586	Control-WT_800	2994.68	800
1587	Control-WT_800	2281.032	800
1588	Control-WT_800	236.906	800
1589	Control-WT_800	1878.414	800
1590	Control-WT_800	1725.324	800
1591	Control-WT_800	5087.449	800
1592	Control-WT_800	389.472	800
1593	Control-WT_800	4706.298	800
1594	Control-WT_800	1019.967	800
1595	Control-WT_800	1540.644	800
1596	Control-WT_800	1348.179	800
1597	Control-WT_800	2662.872	800
1598	Control-WT_800	2416.213	800
1599	Control-WT_800	3133.061	800
1600	Control-WT_800	2054.154	800
1601	Control-WT_800	1858.858	800
1602	Control-WT_800	4205.543	800
1603	Control-WT_800	6673.603	800
1604	Control-WT_800	2502.329	800
1605	Control-WT_800	4615.938	800
1606	Control-WT_800	4375.235	800
1607	Control-WT_800	3221.844	800
1608	Control-WT_800	5978.521	800
1609	Control-WT_800	3215.989	800
1610	Control-WT_800	549.488	800
1611	Control-WT_800	125.497	800
1612	Control-WT_800	396.401	800
1613	Control-WT_800	128.534	800
1614	Control-WT_800	3332.418	800
1615	Control-WT_800	1489.557	800
1616	Control-WT_800	140.755	800
1617	Control-WT_800	988.807	800
1618	Control-WT_800	812.546	800
1619	Control-WT_800	2582.999	800
1620	Control-WT_800	2120.286	800
1621	Control-WT_800	2040.722	800
1622	Control-WT_800	2435.059	800
1623	Control-WT_800	3004.115	800
1624	Control-WT_800	2606.265	800
1625	Control-WT_800	4318.133	800
1626	Control-WT_800	128.824	800
1627	Control-WT_800	1942.521	800
1628	Control-WT_800	2659.506	800
1629	Control-WT_800	974.997	800
1630	Control-WT_800	117.725	800
1631	Control-WT_800	2235.605	800
1632	Control-WT_800	2416.974	800
1633	Control-WT_800	5626.947	800
1634	Control-WT_800	1203.193	800
1635	Control-WT_800	2987.117	800
1636	Control-WT_800	4472.385	800
1637	Control-WT_800	3012.974	800
1638	Control-WT_800	1459.125	800
1639	Control-WT_800	4474.886	800
1640	Control-WT_800	3190.735	800
1641	Control-WT_800	3651.592	800
1642	Control-WT_800	4693.44	800
1643	Control-WT_800	4492.51	800
1644	Control-WT_800	2661.675	800
1645	Control-WT_800	5775.655	800
1646	Control-WT_800	4588.543	800
1647	Control-WT_800	4098.639	800
1648	Control-WT_800	4965.009	800
1649	Control-WT_800	6861.8	800
1650	Control-WT_800	11385.113	800
1651	Control-WT_800	3167.684	800
1652	Control-WT_800	2815.723	800
1653	Control-WT_800	3547.762	800
1654	Control-WT_800	1919.946	800
1655	Control-WT_800	2255.421	800
1656	Control-WT_800	6768.248	800
1657	Control-WT_800	3353.399	800
1658	Control-WT_800	13774.533	800
1659	Control-WT_800	4068.064	800
1660	Control-WT_800	5424.793	800
1661	Control-WT_800	2773.338	800
1662	Control-WT_800	1557.355	800
1663	Control-WT_800	3892.687	800
1664	Control-WT_800	636.644	800
1665	Control-WT_800	6244.962	800
1666	Control-WT_800	4543.841	800
1667	Control-WT_800	13088.57	800
1668	Control-WT_800	444.979	800
1669	Control-WT_800	6299.044	800
1670	Control-WT_800	744.562	800
1671	Control-WT_800	2998.697	800
1672	Control-WT_800	4081.793	800
1673	Control-WT_800	6934.334	800
1674	Control-WT_800	601.275	800
1675	Control-WT_800	4421.704	800
1676	Control-WT_800	294.848	800
1677	Control-WT_800	2071.605	800
1678	Control-WT_800	204.782	800
1679	Control-WT_800	1337.26	800
1680	Control-WT_800	2693.415	800
1681	Control-WT_800	198.337	800
1682	Control-WT_800	2744.135	800
1683	Control-WT_800	3440.458	800
1684	Control-WT_800	2102.608	800
1685	Control-WT_800	176.798	800
1686	Control-WT_800	8491.503	800
1687	Control-WT_800	3486.103	800
1688	Control-WT_800	5848.789	800
1689	Control-WT_800	2227.526	800
1690	Control-WT_800	2767.56	800
1691	Control-WT_800	6717.564	800
1692	Control-WT_800	3245.861	800
1693	Control-WT_800	432.236	800
1694	Control-WT_800	4783.162	800
1695	Control-WT_800	384.086	800
1696	Control-WT_800	10856.365	800
1697	Control-WT_800	760.067	800
1698	Control-WT_800	3476.085	800
1699	Control-WT_800	163.774	800
1700	Control-WT_800	4363.78	800
1701	Control-WT_800	3212.742	800
1702	Control-WT_800	9803.287	800
1703	Control-WT_800	1174.48	800
1704	Control-WT_800	3405.133	800
1705	Control-WT_800	4542.835	800
1706	Control-WT_800	788.449	800
1707	Control-WT_800	6884.546	800
1708	Control-WT_800	606.094	800
1709	Control-WT_800	3647.895	800
1710	Control-WT_800	1347.763	800
1711	Control-WT_800	514.517	800
1712	Control-WT_800	1997.201	800
1713	Control-WT_800	5308.24	800
1714	Control-WT_800	1925.839	800
1715	Control-WT_800	3121.005	800
1716	Control-WT_800	2381.387	800
1717	Control-WT_800	479.005	800
1718	Control-WT_800	3749.635	800
1719	Control-WT_800	787.361	800
1720	Control-WT_800	5345.073	800
1721	Control-WT_800	3205.849	800
1722	Control-WT_800	1431.157	800
1723	Control-WT_800	1157.897	800
1724	Control-WT_800	5454.757	800
1725	Control-WT_800	4236.881	800
1726	Control-WT_800	375.301	800
1727	Control-WT_800	1195.544	800
1728	Control-WT_800	5542.8	800
1729	Control-WT_800	1373.152	800
1730	Control-WT_800	2065.297	800
1731	Control-WT_800	3635.231	800
1732	Control-WT_800	2200.041	800
1733	Control-WT_800	4338.068	800
1734	Control-WT_800	7651.021	800
1735	Control-WT_800	8229.423	800
1736	Control-WT_800	7076.298	800
1737	Control-WT_800	2119.919	800
1738	Control-WT_800	2621.589	800
1739	Control-WT_800	1831.341	800
1740	Control-WT_800	2654.973	800
1741	Control-WT_800	984.29	800
1742	Control-WT_800	6447.843	800
1743	Control-WT_800	986.158	800
1744	Control-WT_800	3261.492	800
1745	Control-WT_800	1871.199	800
1746	Control-WT_800	1931.56	800
1747	Control-WT_800	1346.358	800
1748	Control-WT_800	745.006	800
1749	Control-WT_800	1912.077	800
1750	Control-WT_800	3288.162	800
1751	Control-WT_800	3737.827	800
1752	Control-WT_800	1479.913	800
1753	Control-WT_800	4746.755	800
1754	Control-WT_800	2756.235	800
1755	Control-WT_800	3798.575	800
1756	Control-WT_800	1216.399	800
1757	Control-WT_800	3949.358	800
1758	Control-WT_800	3715.574	800
1759	Control-WT_800	2886.744	800
1760	Control-WT_800	2455.104	800
1761	Control-WT_800	3428.351	800
1762	Control-WT_800	3621.061	800
1763	Control-WT_800	5779.811	800
1764	Control-WT_800	898.436	800
1765	Control-WT_800	3044.747	800
1766	Control-WT_800	2513.389	800
1767	Control-WT_800	8866.614	800
1768	Control-WT_800	1712.729	800
1769	Control-WT_800	4965.25	800
1770	Control-WT_800	5686.308	800
1771	Control-WT_800	2481.808	800
1772	Control-WT_800	2349.028	800
1773	Control-WT_800	2653.638	800
1774	Control-WT_800	3986.553	800
1775	Control-WT_800	10495.267	800
1776	Control-WT_800	1892.884	800
1777	Control-WT_800	1260.103	800
1778	Control-WT_800	1337.169	800
1779	Control-WT_800	5157.222	800
1780	Control-WT_800	15694.214	800
1781	Control-WT_800	5937.32	800
1782	Control-WT_800	4651.887	800
1783	Control-WT_800	4150.544	800
1784	Control-WT_800	2697.793	800
1785	Control-WT_800	616.711	800
1786	Control-WT_800	1996.965	800
1787	Control-WT_800	2345.123	800
1788	Control-WT_800	2296.216	800
1789	Control-WT_800	483.827	800
1790	Control-WT_800	1856.874	800
1791	Control-WT_800	2784.385	800
1792	Control-WT_800	3744.927	800
1793	Control-WT_800	1984.671	800
1794	Control-WT_800	1997.477	800
1795	Control-WT_800	3513.169	800
1796	Control-WT_800	2507.881	800
1797	Control-WT_800	2063.147	800
1798	Control-WT_800	4566.722	800
1799	Control-WT_800	1657.552	800
1800	Control-WT_800	7173.841	800
1801	Control-WT_800	3011.642	800
1802	Control-WT_800	8063.08	800
1803	Control-WT_800	1569.251	800
1804	Control-WT_800	3942.842	800
1805	Control-WT_800	208.962	800
1806	Control-WT_800	550.784	800
1807	Control-WT_800	8543.229	800
1808	Control-WT_800	3451.363	800
1809	Control-WT_800	886.255	800
1810	Control-WT_800	1596.361	800
1811	Control-WT_800	891.703	800
1812	Control-WT_800	841.541	800
1813	Control-WT_800	392.543	800
1814	Control-WT_800	4229.999	800
1815	Control-WT_800	1872.277	800
1816	Control-WT_800	5895.945	800
1817	Control-WT_800	2187.207	800
1818	Control-WT_800	2872.202	800
1819	Control-WT_800	4496.512	800
1820	Control-WT_800	260.965	800
1821	Control-WT_800	1271.406	800
1822	Control-WT_800	1176.542	800
1823	Control-WT_800	4677.755	800
1824	Control-WT_800	3395.008	800
1825	Control-WT_800	761.873	800
1826	Control-WT_800	5230.762	800
1827	Control-WT_800	2724.561	800
1828	Control-WT_800	3096.727	800
1829	Control-WT_800	4838.599	800
1830	Control-WT_800	2735.476	800
1831	Control-WT_800	1387.759	800
1832	Control-WT_800	2869.151	800
1833	Control-WT_800	3098.081	800
1834	Control-WT_800	2228.96	800
1835	Control-WT_800	1786.902	800
1836	Control-WT_800	1730.859	800
1837	Control-WT_800	3265.827	800
1838	Control-WT_800	4308.776	800
1839	Control-WT_800	5929.873	800
1840	Control-WT_800	1683.416	800
1841	Control-WT_800	2118.376	800
1842	Control-WT_800	382.982	800
1843	Control-WT_800	1549.899	800
1844	Control-WT_800	3155.499	800
1845	Control-WT_800	3408.908	800
1846	Control-WT_800	185.036	800
1847	Control-WT_800	459.224	800
1848	Control-WT_800	4612.261	800
1849	Control-WT_800	808.845	800
1850	Control-WT_800	7105.154	800
1851	Control-WT_800	1422.877	800
1852	Control-WT_800	6436	800
1853	Control-WT_800	6164.907	800
1854	Control-WT_800	2387.106	800
1855	Control-WT_800	1101.709	800
1856	Control-WT_800	3930.868	800
1857	Control-WT_800	299.986	800
1858	Control-WT_800	1486.515	800
1859	Control-WT_800	2029.224	800
1860	Control-WT_800	905.591	800
1861	Control-WT_800	348.724	800
1862	Control-WT_800	2568.694	800
1863	Control-WT_800	890.875	800
1864	Control-WT_800	10460.602	800
1865	Control-WT_800	1266.011	800
1866	Control-WT_800	34257.842	800
1867	Control-WT_800	2383.069	800
1868	Control-WT_800	2588.041	800
1869	Control-WT_800	2957.711	800
1870	Control-WT_800	2744.508	800
1871	Control-WT_800	4543.637	800
1872	Control-WT_800	6767.742	800
1873	Control-WT_800	2941.122	800
1874	Control-WT_800	7412.841	800
1875	Control-WT_800	3724.671	800
1876	Control-WT_800	3676.749	800
1877	Control-WT_800	10874.799	800
1878	Control-WT_800	1379.075	800
1879	Control-WT_800	10317.022	800
1880	Control-WT_800	404.457	800
1881	Control-WT_800	3909.213	800
1882	Control-WT_800	8381.596	800
1883	Control-WT_800	1993.783	800
1884	Control-WT_800	2931.124	800
1885	Control-WT_800	6459.165	800
1886	Control-WT_800	2235.59	800
1887	Control-WT_800	9716.051	800
1888	Control-WT_800	1319.801	800
1889	Control-WT_800	1463.015	800
1890	Control-WT_800	2455.695	800
1891	Control-WT_800	1463.048	800
1892	Control-WT_800	3744.792	800
1893	Control-WT_800	2029.058	800
1894	Control-WT_800	1850.494	800
1895	Control-WT_800	1147.787	800
1896	Control-WT_800	2458.202	800
1897	Control-WT_800	9567.531	800
1898	Control-WT_800	5007.569	800
1899	Control-WT_800	3365.604	800
1900	Control-WT_800	2089.851	800
1901	Control-WT_800	1919.025	800
1902	Control-WT_800	2871.992	800
1903	Control-WT_800	3638.926	800
1904	Control-WT_800	3730.52	800
1905	Control-WT_800	1560.798	800
1906	Control-WT_800	2727.826	800
1907	Control-WT_800	3424.897	800
1908	Control-WT_800	1884.011	800
1909	Control-WT_800	3701.904	800
1910	Control-WT_800	1653.832	800
1911	Control-WT_800	2192.746	800
1912	Control-WT_800	2300.191	800
1913	Control-WT_800	3986.678	800
1914	Control-WT_800	2424.15	800
1915	Control-WT_800	3010.384	800
1916	Control-WT_800	1717.168	800
1917	Control-WT_800	170.227	800
1918	Control-WT_800	2757.914	800
1919	Control-WT_800	221.72	800
1920	Control-WT_800	3559.738	800
1921	Control-WT_800	2330.099	800
1922	Control-WT_800	1534.355	800
1923	Control-WT_800	5920.076	800
1924	Control-WT_800	709.106	800
1925	Control-WT_800	3331.435	800
1926	Control-WT_800	4083.28	800
1927	Control-WT_800	3052.895	800
1928	Control-WT_800	3258.577	800
1929	Control-WT_800	4165.65	800
1930	Control-WT_800	1607.767	800
1931	Control-WT_800	7782.448	800
1932	Control-WT_800	2771.475	800
1933	Control-WT_800	2682.976	800
1934	Control-WT_800	1139.131	800
1935	Control-WT_800	2424.07	800
1936	Control-WT_800	3765.304	800
1937	Control-WT_800	1642.379	800
1938	Control-WT_800	363.033	800
1939	Control-WT_800	1422.03	800
1940	Control-WT_800	137.446	800
1941	Control-WT_800	4129.991	800
1942	Control-WT_800	3991.629	800
1943	Control-WT_800	1109.068	800
1944	Control-WT_800	2716.728	800
1945	Control-WT_800	2968.448	800
1946	Control-WT_800	1859.802	800
1947	Control-WT_800	132.888	800
1948	Control-WT_800	489.365	800
1949	Control-WT_800	209.956	800
1950	Control-WT_800	392.653	800
1951	Control-WT_800	2152.419	800
1952	Control-WT_800	4265.885	800
1953	Control-WT_800	1946.296	800
1954	Control-WT_800	133.581	800
1955	Control-WT_800	3884.165	800
1956	Control-WT_800	5469.008	800
1957	Control-WT_800	2799.206	800
1958	Control-WT_800	2571.721	800
1959	Control-WT_800	1443.397	800
1960	Control-WT_800	143.525	800
1961	Control-WT_800	2386.107	800
1962	Control-WT_800	1780.547	800
1963	Control-WT_800	9420.552	800
1964	Control-WT_800	4023.235	800
1965	Control-WT_800	8243.469	800
1966	Control-WT_800	243.542	800
1967	Control-WT_800	5672.832	800
1968	Control-WT_800	3355.607	800
1969	Control-WT_800	4206.408	800
1970	Control-WT_800	1085.473	800
1971	Control-WT_800	2785.456	800
1972	Control-WT_800	2092.225	800
1973	Control-WT_800	2186.459	800
1974	Control-WT_800	4815.867	800
1975	Control-WT_800	4265.781	800
1976	Control-WT_800	6267.825	800
1977	Control-WT_800	2422.599	800
1978	Control-WT_800	3585.1	800
1979	Control-WT_800	2065.529	800
1980	Control-WT_800	1586.735	800
1981	Control-WT_800	3258.693	800
1982	Control-WT_800	1520.301	800
1983	Control-WT_800	4526.491	800
1984	Control-WT_800	3725.791	800
1985	Control-WT_800	2884.308	800
1986	Control-WT_800	2485.939	800
1987	Control-WT_800	250.008	800
1988	Control-WT_800	10222.899	800
1989	Control-WT_800	5512.263	800
1990	Control-WT_800	1715.658	800
1991	Control-WT_800	3849.226	800
1992	Control-WT_800	1032.18	800
1993	Control-WT_800	5228.524	800
1994	Control-WT_800	3241.315	800
1995	Control-WT_800	4805.379	800
1996	Control-WT_800	3441.932	800
1997	Control-WT_800	7238.622	800
1998	Control-WT_800	2923.518	800
1999	Control-WT_800	4153.554	800
[truncated: 298,862 more rows]
