# Supplementary material for: Environment modulates protein heterogeneity through transcriptional and translational stop codon readthrough
Source: Nat Commun. 2024 May 24;15:4446. doi: 10.1038/s41467-024-48387-x (PMC11126739; doi:10.1038/s41467-024-48387-x)
Supplement: Supplementary file 8 — Source Data [file 41467_2024_48387_MOESM8_ESM.zip › Source_Data_file/Fig1/Fig1E.csv]

	sample_name	position	codon	Mean_fluorescence	Percentage_above_Threshold
1	Pro-135-tag	135	tag	111.483	NA
2	Pro-135-tag	135	tag	103.828	NA
3	Pro-135-tag	135	tag	104.621	NA
4	Pro-135-tag	135	tag	109.118	NA
5	Pro-135-tag	135	tag	105.075	NA
6	Pro-135-tag	135	tag	105.094	NA
7	Pro-135-tag	135	tag	104.628	NA
8	Pro-135-tag	135	tag	113.493	NA
9	Pro-135-tag	135	tag	105.397	NA
10	Pro-135-tag	135	tag	105.862	NA
11	Pro-135-tag	135	tag	105.37	NA
12	Pro-135-tag	135	tag	108.187	NA
13	Pro-135-tag	135	tag	107.901	NA
14	Pro-135-tag	135	tag	106.289	NA
15	Pro-135-tag	135	tag	107.415	NA
16	Pro-135-tag	135	tag	115.503	NA
17	Pro-135-tag	135	tag	116.957	NA
18	Pro-135-tag	135	tag	103.812	NA
19	Pro-135-tag	135	tag	108.665	NA
20	Pro-135-tag	135	tag	100.769	NA
21	Pro-135-tag	135	tag	102.51	NA
22	Pro-135-tag	135	tag	106.048	NA
23	Pro-135-tag	135	tag	106.428	NA
24	Pro-135-tag	135	tag	99.46	NA
25	Pro-135-tag	135	tag	111.842	NA
26	Pro-135-tag	135	tag	105.451	NA
27	Pro-135-tag	135	tag	104.73	NA
28	Pro-135-tag	135	tag	106.564	NA
29	Pro-135-tag	135	tag	106.548	NA
30	Pro-135-tag	135	tag	102.588	NA
31	Pro-135-tag	135	tag	105.293	NA
32	Pro-135-tag	135	tag	114.132	NA
33	Pro-135-tag	135	tag	103.224	NA
34	Pro-135-tag	135	tag	104.779	NA
35	Pro-135-tag	135	tag	106.361	NA
36	Pro-135-tag	135	tag	111.855	NA
37	Pro-135-tag	135	tag	102.757	NA
38	Pro-135-tag	135	tag	105.857	NA
39	Pro-135-tag	135	tag	111.683	NA
40	Pro-135-tag	135	tag	107.484	NA
41	Pro-135-tag	135	tag	110.722	NA
42	Pro-135-tag	135	tag	110.039	NA
43	Pro-135-tag	135	tag	110.263	NA
44	Pro-135-tag	135	tag	106.313	NA
45	Pro-135-tag	135	tag	108.88	NA
46	Pro-135-tag	135	tag	106.033	NA
47	Pro-135-tag	135	tag	106.076	NA
48	Pro-135-tag	135	tag	103.601	NA
49	Pro-135-tag	135	tag	111.535	NA
50	Pro-135-tag	135	tag	109.268	NA
51	Pro-135-tag	135	tag	107.495	NA
52	Pro-135-tag	135	tag	102.638	NA
53	Pro-135-tag	135	tag	105.957	NA
54	Pro-135-tag	135	tag	113.978	NA
55	Pro-135-tag	135	tag	109.985	NA
56	Pro-135-tag	135	tag	108.662	NA
57	Pro-135-tag	135	tag	109.098	NA
58	Pro-135-tag	135	tag	105.055	NA
59	Pro-135-tag	135	tag	108.356	NA
60	Pro-135-tag	135	tag	104.769	NA
61	Pro-135-tag	135	tag	110.051	NA
62	Pro-135-tag	135	tag	109.843	NA
63	Pro-135-tag	135	tag	103.028	NA
64	Pro-135-tag	135	tag	103.49	NA
65	Pro-135-tag	135	tag	109.487	NA
66	Pro-135-tag	135	tag	109.674	NA
67	Pro-135-tag	135	tag	104.312	NA
68	Pro-135-tag	135	tag	108.886	NA
69	Pro-135-tag	135	tag	111.875	NA
70	Pro-135-tag	135	tag	103.063	NA
71	Pro-135-tag	135	tag	108.945	NA
72	Pro-135-tag	135	tag	107.719	NA
73	Pro-135-tag	135	tag	108.398	NA
74	Pro-135-tag	135	tag	109.403	NA
75	Pro-135-tag	135	tag	105.618	NA
76	Pro-135-tag	135	tag	110.409	NA
77	Pro-135-tag	135	tag	103.948	NA
78	Pro-135-tag	135	tag	108.298	NA
79	Pro-135-tag	135	tag	106.722	NA
80	Pro-135-tag	135	tag	110.997	NA
81	Pro-135-tag	135	tag	112.399	NA
82	Pro-135-tag	135	tag	108.294	NA
83	Pro-135-tag	135	tag	105.985	NA
84	Pro-135-tag	135	tag	100.985	NA
85	Pro-135-tag	135	tag	109.799	NA
86	Pro-135-tag	135	tag	108.179	NA
87	Pro-135-tag	135	tag	107.533	NA
88	Pro-135-tag	135	tag	108.75	NA
89	Pro-135-tag	135	tag	108.781	NA
90	Pro-135-tag	135	tag	107.254	NA
91	Pro-135-tag	135	tag	105.633	NA
92	Pro-135-tag	135	tag	103.419	NA
93	Pro-135-tag	135	tag	109.485	NA
94	Pro-135-tag	135	tag	107.578	NA
95	Pro-135-tag	135	tag	108.658	NA
96	Pro-135-tag	135	tag	110.846	NA
97	Pro-135-tag	135	tag	111.208	NA
98	Pro-135-tag	135	tag	110.34	NA
99	Pro-135-tag	135	tag	103.392	NA
100	Pro-135-tag	135	tag	107.683	NA
101	Pro-135-tag	135	tag	105.009	NA
102	Pro-135-tag	135	tag	105.46	NA
103	Pro-135-tag	135	tag	107.941	NA
104	Pro-135-tag	135	tag	110.532	NA
105	Pro-135-tag	135	tag	108.929	NA
106	Pro-135-tag	135	tag	108.835	NA
107	Pro-135-tag	135	tag	108.599	NA
108	Pro-135-tag	135	tag	115.841	NA
109	Pro-135-tag	135	tag	105.6	NA
110	Pro-135-tag	135	tag	108.766	NA
111	Pro-135-tag	135	tag	110.5	NA
112	Pro-135-tag	135	tag	109.378	NA
113	Pro-135-tag	135	tag	111.443	NA
114	Pro-135-tag	135	tag	103.617	NA
115	Pro-135-tag	135	tag	108.952	NA
116	Pro-135-tag	135	tag	107.709	NA
117	Pro-135-tag	135	tag	108.576	NA
118	Pro-135-tag	135	tag	102.77	NA
119	Pro-135-tag	135	tag	107.594	NA
120	Pro-135-tag	135	tag	108.625	NA
121	Pro-135-tag	135	tag	109.703	NA
122	Pro-135-tag	135	tag	109.345	NA
123	Pro-135-tag	135	tag	108.239	NA
124	Pro-135-tag	135	tag	106.578	NA
125	Pro-135-tag	135	tag	107.025	NA
126	Pro-135-tag	135	tag	102.425	NA
127	Pro-135-tag	135	tag	107.488	NA
128	Pro-135-tag	135	tag	103.961	NA
129	Pro-135-tag	135	tag	105.019	NA
130	Pro-135-tag	135	tag	113.303	NA
131	Pro-135-tag	135	tag	105.914	NA
132	Pro-135-tag	135	tag	105.915	NA
133	Pro-135-tag	135	tag	107.838	NA
134	Pro-135-tag	135	tag	106.35	NA
135	Pro-135-tag	135	tag	103.508	NA
136	Pro-135-tag	135	tag	105.551	NA
137	Pro-135-tag	135	tag	102.925	NA
138	Pro-135-tag	135	tag	106.118	NA
139	Pro-135-tag	135	tag	108.037	NA
140	Pro-135-tag	135	tag	111.53	NA
141	Pro-135-tag	135	tag	112.095	NA
142	Pro-135-tag	135	tag	105.6	NA
143	Pro-135-tag	135	tag	108.33	NA
144	Pro-135-tag	135	tag	104.677	NA
145	Pro-135-tag	135	tag	105.056	NA
146	Pro-135-tag	135	tag	100.486	NA
147	Pro-135-tag	135	tag	104.128	NA
148	Pro-135-tag	135	tag	102.512	NA
149	Pro-135-tag	135	tag	104.153	NA
150	Pro-135-tag	135	tag	105.822	NA
151	Pro-135-tag	135	tag	108.773	NA
152	Pro-135-tag	135	tag	106.907	NA
153	Pro-135-tag	135	tag	105.026	NA
154	Pro-135-tag	135	tag	104.901	NA
155	Pro-135-tag	135	tag	101.86	NA
156	Pro-135-tag	135	tag	103.976	NA
157	Pro-135-tag	135	tag	111.544	NA
158	Pro-135-tag	135	tag	104.884	NA
159	Pro-135-tag	135	tag	104.7	NA
160	Pro-135-tag	135	tag	107.737	NA
161	Pro-135-tag	135	tag	104.715	NA
162	Pro-135-tag	135	tag	103.108	NA
163	Pro-135-tag	135	tag	106.65	NA
164	Pro-135-tag	135	tag	110.597	NA
165	Pro-135-tag	135	tag	108.489	NA
166	Pro-135-tag	135	tag	110.464	NA
167	Pro-135-tag	135	tag	111.617	NA
168	Pro-135-tag	135	tag	110.382	NA
169	Pro-135-tag	135	tag	107.978	NA
170	Pro-135-tag	135	tag	110.353	NA
171	Pro-135-tag	135	tag	112.39	NA
172	Pro-135-tag	135	tag	112.819	NA
173	Pro-135-tag	135	tag	108.585	NA
174	Pro-135-tag	135	tag	106.703	NA
175	Pro-135-tag	135	tag	102.828	NA
176	Pro-135-tag	135	tag	113.735	NA
177	Pro-135-tag	135	tag	106.426	NA
178	Pro-135-tag	135	tag	106.23	NA
179	Pro-135-tag	135	tag	106.47	NA
180	Pro-135-tag	135	tag	106.85	NA
181	Pro-135-tag	135	tag	109.121	NA
182	Pro-135-tag	135	tag	109.083	NA
183	Pro-135-tag	135	tag	109.315	NA
184	Pro-135-tag	135	tag	106.986	NA
185	Pro-135-tag	135	tag	105.86	NA
186	Pro-135-tag	135	tag	105.184	NA
187	Pro-135-tag	135	tag	109.061	NA
188	Pro-135-tag	135	tag	110.051	NA
189	Pro-135-tag	135	tag	106.154	NA
190	Pro-135-tag	135	tag	107.964	NA
191	Pro-135-tag	135	tag	106.575	NA
192	Pro-135-tag	135	tag	103.519	NA
193	Pro-135-tag	135	tag	109.327	NA
194	Pro-135-tag	135	tag	107.271	NA
195	Pro-135-tag	135	tag	106.056	NA
196	Pro-135-tag	135	tag	110.937	NA
197	Pro-135-tag	135	tag	104.879	NA
198	Pro-135-tag	135	tag	108.531	NA
199	Pro-135-tag	135	tag	107.984	NA
200	Pro-135-tag	135	tag	105.096	NA
201	Pro-135-tag	135	tag	102.558	NA
202	Pro-135-tag	135	tag	110.941	NA
203	Pro-135-tag	135	tag	102.593	NA
204	Pro-135-tag	135	tag	106.834	NA
205	Pro-135-tag	135	tag	100.327	NA
206	Pro-135-tag	135	tag	105.499	NA
207	Pro-135-tag	135	tag	105.449	NA
208	Pro-135-tag	135	tag	106.859	NA
209	Pro-135-tag	135	tag	108.193	NA
210	Pro-135-tag	135	tag	108.675	NA
211	Pro-135-tag	135	tag	108.285	NA
212	Pro-135-tag	135	tag	105.005	NA
213	Pro-135-tag	135	tag	105.435	NA
214	Pro-135-tag	135	tag	105.556	NA
215	Pro-135-tag	135	tag	104.393	NA
216	Pro-135-tag	135	tag	105.435	NA
217	Pro-135-tag	135	tag	107.679	NA
218	Pro-135-tag	135	tag	108.541	NA
219	Pro-135-tag	135	tag	105.194	NA
220	Pro-135-tag	135	tag	102.944	NA
221	Pro-135-tag	135	tag	106.467	NA
222	Pro-135-tag	135	tag	102.96	NA
223	Pro-135-tag	135	tag	108.805	NA
224	Pro-135-tag	135	tag	93.956	NA
225	Pro-135-tag	135	tag	103.727	NA
226	Pro-135-tag	135	tag	105.457	NA
227	Pro-135-tag	135	tag	108.919	NA
228	Pro-135-tag	135	tag	104.662	NA
229	Pro-135-tag	135	tag	104.321	NA
230	Pro-135-tag	135	tag	104.928	NA
231	Pro-135-tag	135	tag	104.97	NA
232	Pro-135-tag	135	tag	101.608	NA
233	Pro-135-tag	135	tag	107.706	NA
234	Pro-135-tag	135	tag	106.753	NA
235	Pro-135-tag	135	tag	105.473	NA
236	Pro-135-tag	135	tag	110.47	NA
237	Pro-135-tag	135	tag	106.484	NA
238	Pro-135-tag	135	tag	107.755	NA
239	Pro-135-tag	135	tag	108.248	NA
240	Pro-135-tag	135	tag	118.167	NA
241	Pro-135-tag	135	tag	110.576	NA
242	Pro-135-tag	135	tag	112.438	NA
243	Pro-135-tag	135	tag	105.958	NA
244	Pro-135-tag	135	tag	105.394	NA
245	Pro-135-tag	135	tag	108.427	NA
246	Pro-135-tag	135	tag	106.493	NA
247	Pro-135-tag	135	tag	108.815	NA
248	Pro-135-tag	135	tag	106.765	NA
249	Pro-135-tag	135	tag	106.36	NA
250	Pro-135-tag	135	tag	107.839	NA
251	Pro-135-tag	135	tag	109.193	NA
252	Pro-135-tag	135	tag	107.112	NA
253	Pro-135-tag	135	tag	105.842	NA
254	Pro-135-tag	135	tag	108.875	NA
255	Pro-135-tag	135	tag	108.096	NA
256	Pro-135-tag	135	tag	108.809	NA
257	Pro-135-tag	135	tag	106.877	NA
258	Pro-135-tag	135	tag	106.095	NA
259	Pro-135-tag	135	tag	108.72	NA
260	Pro-135-tag	135	tag	104.903	NA
261	Pro-135-tag	135	tag	106.925	NA
262	Pro-135-tag	135	tag	107.189	NA
263	Pro-135-tag	135	tag	105.462	NA
264	Pro-135-tag	135	tag	103.914	NA
265	Pro-135-tag	135	tag	108.18	NA
266	Pro-135-tag	135	tag	105.005	NA
267	Pro-135-tag	135	tag	108.981	NA
268	Pro-135-tag	135	tag	102.006	NA
269	Pro-135-tag	135	tag	107.202	NA
270	Pro-135-tag	135	tag	105.463	NA
271	Pro-135-tag	135	tag	106.053	NA
272	Pro-135-tag	135	tag	108.425	NA
273	Pro-135-tag	135	tag	104.981	NA
274	Pro-135-tag	135	tag	113.682	NA
275	Pro-135-tag	135	tag	109.27	NA
276	Pro-135-tag	135	tag	106.52	NA
277	Pro-135-tag	135	tag	104.464	NA
278	Pro-135-tag	135	tag	110.51	NA
279	Pro-135-tag	135	tag	109.923	NA
280	Pro-135-tag	135	tag	106.317	NA
281	Pro-135-tag	135	tag	106.996	NA
282	Pro-135-tag	135	tag	108.769	NA
283	Pro-135-tag	135	tag	109.731	NA
284	Pro-135-tag	135	tag	105.94	NA
285	Pro-135-tag	135	tag	106.896	NA
286	Pro-135-tag	135	tag	105.585	NA
287	Pro-135-tag	135	tag	106.654	NA
288	Pro-135-tag	135	tag	108.034	NA
289	Pro-135-tag	135	tag	104.949	NA
290	Pro-135-tag	135	tag	109.684	NA
291	Pro-135-tag	135	tag	102.557	NA
292	Pro-135-tag	135	tag	104.198	NA
293	Pro-135-tag	135	tag	104.259	NA
294	Pro-135-tag	135	tag	104.306	NA
295	Pro-135-tag	135	tag	104.759	NA
296	Pro-135-tag	135	tag	106.882	NA
297	Pro-135-tag	135	tag	106.134	NA
298	Pro-135-tag	135	tag	104.668	NA
299	Pro-135-tag	135	tag	108.539	NA
300	Pro-135-tag	135	tag	103.364	NA
301	Pro-135-tag	135	tag	107.96	NA
302	Pro-135-tag	135	tag	103.73	NA
303	Pro-135-tag	135	tag	107.079	NA
304	Pro-135-tag	135	tag	104.415	NA
305	Pro-135-tag	135	tag	107.666	NA
306	Pro-135-tag	135	tag	106.432	NA
307	Pro-135-tag	135	tag	109.946	NA
308	Pro-135-tag	135	tag	105.065	NA
309	Pro-135-tag	135	tag	252.183	NA
310	Pro-135-tag	135	tag	107.834	NA
311	Pro-135-tag	135	tag	106.428	NA
312	Pro-135-tag	135	tag	162.795	NA
313	Pro-135-tag	135	tag	108.353	NA
314	Pro-135-tag	135	tag	109.219	NA
315	Pro-135-tag	135	tag	106.439	NA
316	Pro-135-tag	135	tag	104.406	NA
317	Pro-135-tag	135	tag	109.308	NA
318	Pro-135-tag	135	tag	101.068	NA
319	Pro-135-tag	135	tag	105.5	NA
320	Pro-135-tag	135	tag	109.036	NA
321	Pro-135-tag	135	tag	106.006	NA
322	Pro-135-tag	135	tag	108.289	NA
323	Pro-135-tag	135	tag	107.864	NA
324	Pro-135-tag	135	tag	110.89	NA
325	Pro-135-tag	135	tag	104.423	NA
326	Pro-135-tag	135	tag	106.897	NA
327	Pro-135-tag	135	tag	111.41	NA
328	Pro-135-tag	135	tag	104.823	NA
329	Pro-135-tag	135	tag	107.227	NA
330	Pro-135-tag	135	tag	141.468	NA
331	Pro-135-tag	135	tag	106.279	NA
332	Pro-135-tag	135	tag	108.319	NA
333	Pro-135-tag	135	tag	106.007	NA
334	Pro-135-tag	135	tag	105.303	NA
335	Pro-135-tag	135	tag	102.552	NA
336	Pro-135-tag	135	tag	106.373	NA
337	Pro-135-tag	135	tag	118.682	NA
338	Pro-135-tag	135	tag	108.602	NA
339	Pro-135-tag	135	tag	106.722	NA
340	Pro-135-tag	135	tag	107.219	NA
341	Pro-135-tag	135	tag	109.079	NA
342	Pro-135-tag	135	tag	112.377	NA
343	Pro-135-tag	135	tag	102.827	NA
344	Pro-135-tag	135	tag	104.508	NA
345	Pro-135-tag	135	tag	106.12	NA
346	Pro-135-tag	135	tag	106.607	NA
347	Pro-135-tag	135	tag	106.952	NA
348	Pro-135-tag	135	tag	107.438	NA
349	Pro-135-tag	135	tag	108.227	NA
350	Pro-135-tag	135	tag	106.712	NA
351	Pro-135-tag	135	tag	102.539	NA
352	Pro-135-tag	135	tag	106.102	NA
353	Pro-135-tag	135	tag	102.218	NA
354	Pro-135-tag	135	tag	103.278	NA
355	Pro-135-tag	135	tag	105.055	NA
356	Pro-135-tag	135	tag	106.985	NA
357	Pro-135-tag	135	tag	110.025	NA
358	Pro-135-tag	135	tag	104.837	NA
359	Pro-135-tag	135	tag	108.626	NA
360	Pro-135-tag	135	tag	107.987	NA
361	Pro-135-tag	135	tag	105.284	NA
362	Pro-135-tag	135	tag	106.697	NA
363	Pro-135-tag	135	tag	107.115	NA
364	Pro-135-tag	135	tag	107.156	NA
365	Pro-135-tag	135	tag	106.831	NA
366	Pro-135-tag	135	tag	110.995	NA
367	Pro-135-tag	135	tag	107.071	NA
368	Pro-135-tag	135	tag	106.191	NA
369	Pro-135-tag	135	tag	123.888	NA
370	Pro-135-tag	135	tag	108.386	NA
371	Pro-135-tag	135	tag	107.908	NA
372	Pro-135-tag	135	tag	110.487	NA
373	Pro-135-tag	135	tag	106.392	NA
374	Pro-135-tag	135	tag	108.687	NA
375	Pro-135-tag	135	tag	105.583	NA
376	Pro-135-tag	135	tag	107.063	NA
377	Pro-135-tag	135	tag	105.711	NA
378	Pro-135-tag	135	tag	110.847	NA
379	Pro-135-tag	135	tag	116.824	NA
380	Pro-135-tag	135	tag	116.171	NA
381	Pro-135-tag	135	tag	104.062	NA
382	Pro-135-tag	135	tag	105.822	NA
383	Pro-135-tag	135	tag	116.162	NA
384	Pro-135-tag	135	tag	111.9	NA
385	Pro-135-tag	135	tag	132.883	NA
386	Pro-135-tag	135	tag	108.544	NA
387	Pro-135-tag	135	tag	106.136	NA
388	Pro-135-tag	135	tag	106.989	NA
389	Pro-135-tag	135	tag	107.135	NA
390	Pro-135-tag	135	tag	107.076	NA
391	Pro-135-tag	135	tag	108.898	NA
392	Pro-135-tag	135	tag	102.004	NA
393	Pro-135-tag	135	tag	118.809	NA
394	Pro-135-tag	135	tag	108.121	NA
395	Pro-135-tag	135	tag	108.355	NA
396	Pro-135-tag	135	tag	105.148	NA
397	Pro-135-tag	135	tag	109.925	NA
398	Pro-135-tag	135	tag	104.904	NA
399	Pro-135-tag	135	tag	104.756	NA
400	Pro-135-tag	135	tag	101.061	NA
401	Pro-135-tag	135	tag	104.014	NA
402	Pro-135-tag	135	tag	106.796	NA
403	Pro-135-tag	135	tag	107.961	NA
404	Pro-135-tag	135	tag	107.131	NA
405	Pro-135-tag	135	tag	107.949	NA
406	Pro-135-tag	135	tag	111.13	NA
407	Pro-135-tag	135	tag	102.741	NA
408	Pro-135-tag	135	tag	105.639	NA
409	Pro-135-tag	135	tag	106.646	NA
410	Pro-135-tag	135	tag	106.081	NA
411	Pro-135-tag	135	tag	107.334	NA
412	Pro-135-tag	135	tag	108.408	NA
413	Pro-135-tag	135	tag	107.246	NA
414	Pro-135-tag	135	tag	110.145	NA
415	Pro-135-tag	135	tag	107.916	NA
416	Pro-135-tag	135	tag	106.226	NA
417	Pro-135-tag	135	tag	108.093	NA
418	Pro-135-tag	135	tag	107.15	NA
419	Pro-135-tag	135	tag	105.589	NA
420	Pro-135-tag	135	tag	110.139	NA
421	Pro-135-tag	135	tag	109.09	NA
422	Pro-135-tag	135	tag	107.642	NA
423	Pro-135-tag	135	tag	108.619	NA
424	Pro-135-tag	135	tag	107.88	NA
425	Pro-135-tag	135	tag	100.705	NA
426	Pro-135-tag	135	tag	104.607	NA
427	Pro-135-tag	135	tag	101.497	NA
428	Pro-135-tag	135	tag	105.371	NA
429	Pro-135-tag	135	tag	106.955	NA
430	Pro-135-tag	135	tag	107.561	NA
431	Pro-135-tag	135	tag	105.416	NA
432	Pro-135-tag	135	tag	107.488	NA
433	Pro-135-tag	135	tag	101.299	NA
434	Pro-135-tag	135	tag	106.842	NA
435	Pro-135-tag	135	tag	106.021	NA
436	Pro-135-tag	135	tag	106.089	NA
437	Pro-135-tag	135	tag	109.171	NA
438	Pro-135-tag	135	tag	105.737	NA
439	Pro-135-tag	135	tag	106.388	NA
440	Pro-135-tag	135	tag	108.106	NA
441	Pro-135-tag	135	tag	102.895	NA
442	Pro-135-tag	135	tag	108.561	NA
443	Pro-135-tag	135	tag	101.284	NA
444	Pro-135-tag	135	tag	104.445	NA
445	Pro-135-tag	135	tag	104.602	NA
446	Pro-135-tag	135	tag	108.62	NA
447	Pro-135-tag	135	tag	104.091	NA
448	Pro-135-tag	135	tag	106.884	NA
449	Pro-135-tag	135	tag	101.327	NA
450	Pro-135-tag	135	tag	107.536	NA
451	Pro-135-tag	135	tag	106.848	NA
452	Pro-135-tag	135	tag	101.335	NA
453	Pro-135-tag	135	tag	106.93	NA
454	Pro-135-tag	135	tag	107.277	NA
455	Pro-135-tag	135	tag	108.13	NA
456	Pro-135-tag	135	tag	107.342	NA
457	Pro-135-tag	135	tag	108.241	NA
458	Pro-135-tag	135	tag	104.076	NA
459	Pro-135-tag	135	tag	109.669	NA
460	Pro-135-tag	135	tag	113.932	NA
461	Pro-135-tag	135	tag	108.278	NA
462	Pro-135-tag	135	tag	106.727	NA
463	Pro-135-tag	135	tag	105.738	NA
464	Pro-135-tag	135	tag	108.899	NA
465	Pro-135-tag	135	tag	104.494	NA
466	Pro-135-tag	135	tag	105.541	NA
467	Pro-135-tag	135	tag	108.198	NA
468	Pro-135-tag	135	tag	103.558	NA
469	Pro-135-tag	135	tag	102.691	NA
470	Pro-135-tag	135	tag	105.874	NA
471	Pro-135-tag	135	tag	108.97	NA
472	Pro-135-tag	135	tag	106.176	NA
473	Pro-135-tag	135	tag	109.791	NA
474	Pro-135-tag	135	tag	105.517	NA
475	Pro-135-tag	135	tag	108.433	NA
476	Pro-135-tag	135	tag	109.235	NA
477	Pro-135-tag	135	tag	107.267	NA
478	Pro-135-tag	135	tag	104.805	NA
479	Pro-135-tag	135	tag	105.047	NA
480	Pro-135-tag	135	tag	108.416	NA
481	Pro-135-tag	135	tag	104.531	NA
482	Pro-135-tag	135	tag	104.138	NA
483	Pro-135-tag	135	tag	108.082	NA
484	Pro-135-tag	135	tag	109.419	NA
485	Pro-135-tag	135	tag	104.778	NA
486	Pro-135-tag	135	tag	108.19	NA
487	Pro-135-tag	135	tag	109.76	NA
488	Pro-135-tag	135	tag	108.607	NA
489	Pro-135-tag	135	tag	105.708	NA
490	Pro-135-tag	135	tag	104.327	NA
491	Pro-135-tag	135	tag	103.791	NA
492	Pro-135-tag	135	tag	108.489	NA
493	Pro-135-tag	135	tag	105.804	NA
494	Pro-135-tag	135	tag	106.343	NA
495	Pro-135-tag	135	tag	109.252	NA
496	Pro-135-tag	135	tag	106.454	NA
497	Pro-135-tag	135	tag	105.257	NA
498	Pro-135-tag	135	tag	104.578	NA
499	Pro-135-tag	135	tag	102.869	NA
500	Pro-135-tag	135	tag	101.151	NA
501	Pro-135-tag	135	tag	104.711	NA
502	Pro-135-tag	135	tag	111.243	NA
503	Pro-135-tag	135	tag	105.74	NA
504	Pro-135-tag	135	tag	108.668	NA
505	Pro-135-tag	135	tag	105.138	NA
506	Pro-135-tag	135	tag	106.836	NA
507	Pro-135-tag	135	tag	107.282	NA
508	Pro-135-tag	135	tag	104.973	NA
509	Pro-135-tag	135	tag	107.094	NA
510	Pro-135-tag	135	tag	107.806	NA
511	Pro-135-tag	135	tag	103.289	NA
512	Pro-135-tag	135	tag	108.565	NA
513	Pro-135-tag	135	tag	110.852	NA
514	Pro-135-tag	135	tag	108.457	NA
515	Pro-135-tag	135	tag	104.425	NA
516	Pro-135-tag	135	tag	101.546	NA
517	Pro-135-tag	135	tag	102.227	NA
518	Pro-135-tag	135	tag	104.377	NA
519	Pro-135-tag	135	tag	106.138	NA
520	Pro-135-tag	135	tag	104.775	NA
521	Pro-135-tag	135	tag	105.137	NA
522	Pro-135-tag	135	tag	106.087	NA
523	Pro-135-tag	135	tag	110.356	NA
524	Pro-135-tag	135	tag	106.313	NA
525	Pro-135-tag	135	tag	105.15	NA
526	Pro-135-tag	135	tag	105.393	NA
527	Pro-135-tag	135	tag	106.671	NA
528	Pro-135-tag	135	tag	102.356	NA
529	Pro-135-tag	135	tag	105.754	NA
530	Pro-135-tag	135	tag	100.174	NA
531	Pro-135-tag	135	tag	106.382	NA
532	Pro-135-tag	135	tag	104.056	NA
533	Pro-135-tag	135	tag	108.812	NA
534	Pro-135-tag	135	tag	104.864	NA
535	Pro-135-tag	135	tag	104.413	NA
536	Pro-135-tag	135	tag	103.419	NA
537	Pro-135-tag	135	tag	104.157	NA
538	Pro-135-tag	135	tag	105.166	NA
539	Pro-135-tag	135	tag	103.526	NA
540	Pro-135-tag	135	tag	108.814	NA
541	Pro-135-tag	135	tag	104.227	NA
542	Pro-135-tag	135	tag	109.723	NA
543	Pro-135-tag	135	tag	109.533	NA
544	Pro-135-tag	135	tag	111.255	NA
545	Pro-135-tag	135	tag	103.92	NA
546	Pro-135-tag	135	tag	103.09	NA
547	Pro-135-tag	135	tag	109.943	NA
548	Pro-135-tag	135	tag	104.706	NA
549	Pro-135-tag	135	tag	107.066	NA
550	Pro-135-tag	135	tag	107.561	NA
551	Pro-135-tag	135	tag	107.926	NA
552	Pro-135-tag	135	tag	104.806	NA
553	Pro-135-tag	135	tag	103.648	NA
554	Pro-135-tag	135	tag	102.08	NA
555	Pro-135-tag	135	tag	106.467	NA
556	Pro-135-tag	135	tag	108.299	NA
557	Pro-135-tag	135	tag	108.783	NA
558	Pro-135-tag	135	tag	107.692	NA
559	Pro-135-tag	135	tag	108.532	NA
560	Pro-135-tag	135	tag	106.78	NA
561	Pro-135-tag	135	tag	104.25	NA
562	Pro-135-tag	135	tag	105.977	NA
563	Pro-135-tag	135	tag	107.415	NA
564	Pro-135-tag	135	tag	109.147	NA
565	Pro-135-tag	135	tag	110.907	NA
566	Pro-135-tag	135	tag	102.453	NA
567	Pro-135-tag	135	tag	106.436	NA
568	Pro-135-tag	135	tag	107.713	NA
569	Pro-135-tag	135	tag	109.78	NA
570	Pro-135-tag	135	tag	107.465	NA
571	Pro-135-tag	135	tag	104.229	NA
572	Pro-135-tag	135	tag	105.332	NA
573	Pro-135-tag	135	tag	108.233	NA
574	Pro-135-tag	135	tag	106.45	NA
575	Pro-135-tag	135	tag	105.159	NA
576	Pro-135-tag	135	tag	105.574	NA
577	Pro-135-tag	135	tag	101.399	NA
578	Pro-135-tag	135	tag	109.906	NA
579	Pro-135-tag	135	tag	103.002	NA
580	Pro-135-tag	135	tag	105.327	NA
581	Pro-135-tag	135	tag	100.63	NA
582	Pro-135-tag	135	tag	103.362	NA
583	Pro-135-tag	135	tag	103.575	NA
584	Pro-135-tag	135	tag	104.3	NA
585	Pro-135-tag	135	tag	103.431	NA
586	Pro-135-tag	135	tag	107.613	NA
587	Pro-135-tag	135	tag	107.984	NA
588	Pro-135-tag	135	tag	104.063	NA
589	Pro-135-tag	135	tag	107.85	NA
590	Pro-135-tag	135	tag	106.774	NA
591	Pro-135-tag	135	tag	102.217	NA
592	Pro-135-tag	135	tag	105.399	NA
593	Pro-135-tag	135	tag	103.419	NA
594	Pro-135-tag	135	tag	106.887	NA
595	Pro-135-tag	135	tag	107.116	NA
596	Pro-135-tag	135	tag	105.374	NA
597	Pro-135-tag	135	tag	104.293	NA
598	Pro-135-tag	135	tag	105.011	NA
599	Pro-135-tag	135	tag	106.761	NA
600	Pro-135-tag	135	tag	105.859	NA
601	Pro-135-tag	135	tag	105.665	NA
602	Pro-135-tag	135	tag	106.833	NA
603	Pro-135-tag	135	tag	104.749	NA
604	Pro-135-tag	135	tag	105.988	NA
605	Pro-135-tag	135	tag	110.104	NA
606	Pro-135-tag	135	tag	110.426	NA
607	Pro-135-tag	135	tag	109.698	NA
608	Pro-135-tag	135	tag	109.124	NA
609	Pro-135-tag	135	tag	108.776	NA
610	Pro-135-tag	135	tag	100.6	NA
611	Pro-135-tag	135	tag	106.079	NA
612	Pro-135-tag	135	tag	109.578	NA
613	Pro-135-tag	135	tag	105.797	NA
614	Pro-135-tag	135	tag	109.699	NA
615	Pro-135-tag	135	tag	105.171	NA
616	Pro-135-tag	135	tag	102.693	NA
617	Pro-135-tag	135	tag	107.99	NA
618	Pro-135-tag	135	tag	108.379	NA
619	Pro-135-tag	135	tag	103.555	NA
620	Pro-135-tag	135	tag	106.994	NA
621	Pro-135-tag	135	tag	104.359	NA
622	Pro-135-tag	135	tag	105.695	NA
623	Pro-135-tag	135	tag	105.646	NA
624	Pro-135-tag	135	tag	107.902	NA
625	Pro-135-tag	135	tag	106.342	NA
626	Pro-135-tag	135	tag	103.51	NA
627	Pro-135-tag	135	tag	110.395	NA
628	Pro-135-tag	135	tag	107.369	NA
629	Pro-135-tag	135	tag	106.793	NA
630	Pro-135-tag	135	tag	102.217	NA
631	Pro-135-tag	135	tag	108.324	NA
632	Pro-135-tag	135	tag	105.063	NA
633	Pro-135-tag	135	tag	107.094	NA
634	Pro-135-tag	135	tag	107.048	NA
635	Pro-135-tag	135	tag	103.498	NA
636	Pro-135-tag	135	tag	103.624	NA
637	Pro-135-tag	135	tag	104.521	NA
638	Pro-135-tag	135	tag	104.062	NA
639	Pro-135-tag	135	tag	106.59	NA
640	Pro-135-tag	135	tag	101.027	NA
641	Pro-135-tag	135	tag	108.716	NA
642	Pro-135-tag	135	tag	105.537	NA
643	Pro-135-tag	135	tag	102.454	NA
644	Pro-135-tag	135	tag	103.204	NA
645	Pro-135-tag	135	tag	108.667	NA
646	Pro-135-tag	135	tag	109.004	NA
647	Pro-135-tag	135	tag	104.615	NA
648	Pro-135-tag	135	tag	105.586	NA
649	Pro-135-tag	135	tag	106.965	NA
650	Pro-135-tag	135	tag	107.793	NA
651	Pro-135-tag	135	tag	106.212	NA
652	Pro-135-tag	135	tag	100.163	NA
653	Pro-135-tag	135	tag	103.015	NA
654	Pro-135-tag	135	tag	106.268	NA
655	Pro-135-tag	135	tag	104.756	NA
656	Pro-135-tag	135	tag	106.388	NA
657	Pro-135-tag	135	tag	106.097	NA
658	Pro-135-tag	135	tag	105.55	NA
659	Pro-135-tag	135	tag	106.895	NA
660	Pro-135-tag	135	tag	103.672	NA
661	Pro-135-tag	135	tag	104.953	NA
662	Pro-135-tag	135	tag	102.333	NA
663	Pro-135-tag	135	tag	106.121	NA
664	Pro-135-tag	135	tag	103.836	NA
665	Pro-135-tag	135	tag	104.109	NA
666	Pro-135-tag	135	tag	102.72	NA
667	Pro-135-tag	135	tag	106.345	NA
668	Pro-135-tag	135	tag	106.858	NA
669	Pro-135-tag	135	tag	108.366	NA
670	Pro-135-tag	135	tag	109.565	NA
671	Pro-135-tag	135	tag	104.233	NA
672	Pro-135-tag	135	tag	104.782	NA
673	Pro-135-tag	135	tag	107.128	NA
674	Pro-135-tag	135	tag	108.422	NA
675	Pro-135-tag	135	tag	107.11	NA
676	Pro-135-tag	135	tag	105.992	NA
677	Pro-135-tag	135	tag	117.648	NA
678	Pro-135-tag	135	tag	104.378	NA
679	Pro-135-tag	135	tag	102.972	NA
680	Pro-135-tag	135	tag	104.171	NA
681	Pro-135-tag	135	tag	103.545	NA
682	Pro-135-tag	135	tag	107.314	NA
683	Pro-135-tag	135	tag	105.137	NA
684	Pro-135-tag	135	tag	107.573	NA
685	Pro-135-tag	135	tag	105.71	NA
686	Pro-135-tag	135	tag	108.732	NA
687	Pro-135-tag	135	tag	106.811	NA
688	Pro-135-tag	135	tag	105.897	NA
689	Pro-135-tag	135	tag	107.175	NA
690	Pro-135-tag	135	tag	103.468	NA
691	Pro-135-tag	135	tag	102.024	NA
692	Pro-135-tag	135	tag	102.916	NA
693	Pro-135-tag	135	tag	109.728	NA
694	Pro-135-tag	135	tag	105.731	NA
695	Pro-135-tag	135	tag	107.398	NA
696	Pro-135-tag	135	tag	106.184	NA
697	Pro-135-tag	135	tag	104.415	NA
698	Pro-135-tag	135	tag	107.315	NA
699	Pro-135-tag	135	tag	107.296	NA
700	Pro-135-tag	135	tag	105.769	NA
701	Pro-135-tag	135	tag	110.525	NA
702	Pro-135-tag	135	tag	103.157	NA
703	Pro-135-tag	135	tag	107.765	NA
704	Pro-135-tag	135	tag	106.841	NA
705	Pro-135-tag	135	tag	104.967	NA
706	Pro-135-tag	135	tag	104.023	NA
707	Pro-135-tag	135	tag	107.407	NA
708	Pro-135-tag	135	tag	103.348	NA
709	Pro-135-tag	135	tag	107.936	NA
710	Pro-135-tag	135	tag	102.844	NA
711	Pro-135-tag	135	tag	105.817	NA
712	Pro-135-tag	135	tag	119.644	NA
713	Pro-135-tag	135	tag	106.493	NA
714	Pro-135-tag	135	tag	105.909	NA
715	Pro-135-tag	135	tag	106.596	NA
716	Pro-135-tag	135	tag	107.988	NA
717	Pro-135-tag	135	tag	105.447	NA
718	Pro-135-tag	135	tag	106.729	NA
719	Pro-135-tag	135	tag	105.297	NA
720	Pro-135-tag	135	tag	104.562	NA
721	Pro-135-tag	135	tag	104.957	NA
722	Pro-135-tag	135	tag	106.662	NA
723	Pro-135-tag	135	tag	105.334	NA
724	Pro-135-tag	135	tag	108.48	NA
725	Pro-135-tag	135	tag	105.576	NA
726	Pro-135-tag	135	tag	98.934	NA
727	Pro-135-tag	135	tag	106.726	NA
728	Pro-135-tag	135	tag	107.021	NA
729	Pro-135-tag	135	tag	110.298	NA
730	Pro-135-tag	135	tag	111.979	NA
731	Pro-135-tag	135	tag	111.174	NA
732	Pro-135-tag	135	tag	109.182	NA
733	Pro-135-tag	135	tag	108.081	NA
734	Pro-135-tag	135	tag	104.733	NA
735	Pro-135-tag	135	tag	101.153	NA
736	Pro-135-tag	135	tag	106.257	NA
737	Pro-135-tag	135	tag	106.275	NA
738	Pro-135-tag	135	tag	109.367	NA
739	Pro-135-tag	135	tag	106.289	NA
740	Pro-135-tag	135	tag	107.349	NA
741	Pro-135-tag	135	tag	106.422	NA
742	Pro-135-tag	135	tag	108.324	NA
743	Pro-135-tag	135	tag	106.968	NA
744	Pro-135-tag	135	tag	102.882	NA
745	Pro-135-tag	135	tag	105.611	NA
746	Pro-135-tag	135	tag	105.222	NA
747	Pro-135-tag	135	tag	109.24	NA
748	Pro-135-tag	135	tag	110.545	NA
749	Pro-135-tag	135	tag	107.416	NA
750	Pro-135-tag	135	tag	104.522	NA
751	Pro-135-tag	135	tag	105.887	NA
752	Pro-135-tag	135	tag	105.601	NA
753	Pro-135-tag	135	tag	104.868	NA
754	Pro-135-tag	135	tag	108.671	NA
755	Pro-135-tag	135	tag	105.372	NA
756	Pro-135-tag	135	tag	104.493	NA
757	Pro-135-tag	135	tag	108.805	NA
758	Pro-135-tag	135	tag	111.934	NA
759	Pro-135-tag	135	tag	104.758	NA
760	Pro-135-tag	135	tag	106.529	NA
761	Pro-135-tag	135	tag	105.865	NA
762	Pro-135-tag	135	tag	108.059	NA
763	Pro-135-tag	135	tag	106.995	NA
764	Pro-135-tag	135	tag	106.359	NA
765	Pro-135-tag	135	tag	105.348	NA
766	Pro-135-tag	135	tag	104.876	NA
767	Pro-135-tag	135	tag	105.889	NA
768	Pro-135-tag	135	tag	107.211	NA
769	Pro-135-tag	135	tag	106.37	NA
770	Pro-135-tag	135	tag	102.663	NA
771	Pro-135-tag	135	tag	104.479	NA
772	Pro-135-tag	135	tag	105.568	NA
773	Pro-135-tag	135	tag	107.672	NA
774	Pro-135-tag	135	tag	110.494	NA
775	Pro-135-tag	135	tag	108.006	NA
776	Pro-135-tag	135	tag	105.541	NA
777	Pro-135-tag	135	tag	109.576	NA
778	Pro-135-tag	135	tag	111.639	NA
779	Pro-135-tag	135	tag	108.719	NA
780	Pro-135-tag	135	tag	105.859	NA
781	Pro-135-tag	135	tag	103.366	NA
782	Pro-135-tag	135	tag	103.836	NA
783	Pro-135-tag	135	tag	107.321	NA
784	Pro-135-tag	135	tag	104.913	NA
785	Pro-135-tag	135	tag	102.718	NA
786	Pro-135-tag	135	tag	106.211	NA
787	Pro-135-tag	135	tag	107.841	NA
788	Pro-135-tag	135	tag	106.183	NA
789	Pro-135-tag	135	tag	99.252	NA
790	Pro-135-tag	135	tag	108.506	NA
791	Pro-135-tag	135	tag	105.381	NA
792	Pro-135-tag	135	tag	107.655	NA
793	Pro-135-tag	135	tag	107.264	NA
794	Pro-135-tag	135	tag	105.878	NA
795	Pro-135-tag	135	tag	105.089	NA
796	Pro-135-tag	135	tag	94.684	NA
797	Pro-135-tag	135	tag	105.369	NA
798	Pro-135-tag	135	tag	105.615	NA
799	Pro-135-tag	135	tag	106.349	NA
800	Pro-135-tag	135	tag	106.423	NA
801	Pro-135-tag	135	tag	105.895	NA
802	Pro-135-tag	135	tag	107.013	NA
803	Pro-135-tag	135	tag	107.673	NA
804	Pro-135-tag	135	tag	102.751	NA
805	Pro-135-tag	135	tag	97.361	NA
806	Pro-135-tag	135	tag	101.894	NA
807	Pro-135-tag	135	tag	105.316	NA
808	Pro-135-tag	135	tag	108.532	NA
809	Pro-135-tag	135	tag	106.63	NA
810	Pro-135-tag	135	tag	110.222	NA
811	Pro-135-tag	135	tag	106.271	NA
812	Pro-135-tag	135	tag	107.481	NA
813	Pro-135-tag	135	tag	107.779	NA
814	Pro-135-tag	135	tag	107.051	NA
815	Pro-135-tag	135	tag	102.915	NA
816	Pro-135-tag	135	tag	110.518	NA
817	Pro-135-tag	135	tag	111.792	NA
818	Pro-135-tag	135	tag	110.094	NA
819	Pro-135-tag	135	tag	109.088	NA
820	Pro-135-tag	135	tag	112.3	NA
821	Pro-135-tag	135	tag	105.396	NA
822	Pro-135-tag	135	tag	108.069	NA
823	Pro-135-tag	135	tag	106.715	NA
824	Pro-135-tag	135	tag	108.553	NA
825	Pro-135-tag	135	tag	102.069	NA
826	Pro-135-tag	135	tag	106.769	NA
827	Pro-135-tag	135	tag	107.589	NA
828	Pro-135-tag	135	tag	107.022	NA
829	Pro-135-tag	135	tag	108.197	NA
830	Pro-135-tag	135	tag	103.81	NA
831	Pro-135-tag	135	tag	105.064	NA
832	Pro-135-tag	135	tag	105.692	NA
833	Pro-135-tag	135	tag	108.132	NA
834	Pro-135-tag	135	tag	105.976	NA
835	Pro-135-tag	135	tag	114.258	NA
836	Pro-135-tag	135	tag	105.695	NA
837	Pro-135-tag	135	tag	105.209	NA
838	Pro-135-tag	135	tag	106.269	NA
839	Pro-135-tag	135	tag	106.719	NA
840	Pro-135-tag	135	tag	104.712	NA
841	Pro-135-tag	135	tag	110.846	NA
842	Pro-135-tag	135	tag	103.67	NA
843	Pro-135-tag	135	tag	107.052	NA
844	Pro-135-tag	135	tag	104.942	NA
845	Pro-135-tag	135	tag	107.322	NA
846	Pro-135-tag	135	tag	107.7	NA
847	Pro-135-tag	135	tag	106.564	NA
848	Pro-135-tag	135	tag	104.518	NA
849	Pro-135-tag	135	tag	103.955	NA
850	Pro-135-tag	135	tag	105.01	NA
851	Pro-135-tag	135	tag	107.585	NA
852	Pro-135-tag	135	tag	111.059	NA
853	Pro-135-tag	135	tag	108.109	NA
854	Pro-135-tag	135	tag	104.745	NA
855	Pro-135-tag	135	tag	105.564	NA
856	Pro-135-tag	135	tag	104.61	NA
857	Pro-135-tag	135	tag	107.601	NA
858	Pro-135-tag	135	tag	100.312	NA
859	Pro-135-tag	135	tag	108.441	NA
860	Pro-135-tag	135	tag	106.658	NA
861	Pro-135-tag	135	tag	105.999	NA
862	Pro-135-tag	135	tag	102.497	NA
863	Pro-135-tag	135	tag	95.391	NA
864	Pro-135-tag	135	tag	102.957	NA
865	Pro-135-tag	135	tag	106.358	NA
866	Pro-135-tag	135	tag	110.271	NA
867	Pro-135-tag	135	tag	111.245	NA
868	Pro-135-tag	135	tag	104.145	NA
869	Pro-135-tag	135	tag	109.964	NA
870	Pro-135-tag	135	tag	107.574	NA
871	Pro-135-tag	135	tag	108	NA
872	Pro-135-tag	135	tag	107.636	NA
873	Pro-135-tag	135	tag	107.97	NA
874	Pro-135-tag	135	tag	104.976	NA
875	Pro-135-tag	135	tag	106.116	NA
876	Pro-135-tag	135	tag	107.414	NA
877	Pro-135-tag	135	tag	103.762	NA
878	Pro-135-tag	135	tag	105.914	NA
879	Pro-135-tag	135	tag	108.993	NA
880	Pro-135-tag	135	tag	109.222	NA
881	Pro-135-tag	135	tag	106.267	NA
882	Pro-135-tag	135	tag	103.592	NA
883	Pro-135-tag	135	tag	103.711	NA
884	Pro-135-tag	135	tag	109.266	NA
885	Pro-135-tag	135	tag	103.637	NA
886	Pro-135-tag	135	tag	105.383	NA
887	Pro-135-tag	135	tag	100.05	NA
888	Pro-135-tag	135	tag	108.746	NA
889	Pro-135-tag	135	tag	108.204	NA
890	Pro-135-tag	135	tag	106.915	NA
891	Pro-135-tag	135	tag	104.124	NA
892	Pro-135-tag	135	tag	109.42	NA
893	Pro-135-tag	135	tag	107.286	NA
894	Pro-135-tag	135	tag	108.167	NA
895	Pro-135-tag	135	tag	104.667	NA
896	Pro-135-tag	135	tag	108.033	NA
897	Pro-135-tag	135	tag	105.602	NA
898	Pro-135-tag	135	tag	108.287	NA
899	Pro-135-tag	135	tag	105.251	NA
900	Pro-135-tag	135	tag	109.662	NA
901	Pro-135-tag	135	tag	106.361	NA
902	Pro-135-tag	135	tag	114.167	NA
903	Pro-135-tag	135	tag	104.189	NA
904	Pro-135-tag	135	tag	104.759	NA
905	Pro-135-tag	135	tag	104.968	NA
906	Pro-135-tag	135	tag	107.437	NA
907	Pro-135-tag	135	tag	108.693	NA
908	Pro-135-tag	135	tag	105.449	NA
909	Pro-135-tag	135	tag	108.283	NA
910	Pro-135-tag	135	tag	105.834	NA
911	Pro-135-tag	135	tag	104.207	NA
912	Pro-135-tag	135	tag	111.211	NA
913	Pro-135-tag	135	tag	104.773	NA
914	Pro-135-tag	135	tag	110.624	NA
915	Pro-135-tag	135	tag	105.333	NA
916	Pro-135-tag	135	tag	107.231	NA
917	Pro-135-tag	135	tag	104.104	NA
918	Pro-135-tag	135	tag	107.376	NA
919	Pro-135-tag	135	tag	103.126	NA
920	Pro-135-tag	135	tag	107.24	NA
921	Pro-135-tag	135	tag	105.233	NA
922	Pro-135-tag	135	tag	103.04	NA
923	Pro-135-tag	135	tag	102.121	NA
924	Pro-135-tag	135	tag	108.511	NA
925	Pro-135-tag	135	tag	105.738	NA
926	Pro-135-tag	135	tag	110.58	NA
927	Pro-135-tag	135	tag	102.28	NA
928	Pro-135-tag	135	tag	104.07	NA
929	Pro-135-tag	135	tag	105.589	NA
930	Pro-135-tag	135	tag	109.228	NA
931	Pro-135-tag	135	tag	106.058	NA
932	Pro-135-tag	135	tag	107.261	NA
933	Pro-135-tag	135	tag	104.844	NA
934	Pro-135-tag	135	tag	107.87	NA
935	Pro-135-tag	135	tag	106.515	NA
936	Pro-135-tag	135	tag	107.018	NA
937	Pro-135-tag	135	tag	104.557	NA
938	Pro-135-tag	135	tag	109.157	NA
939	Pro-135-tag	135	tag	107.972	NA
940	Pro-135-tag	135	tag	108.322	NA
941	Pro-135-tag	135	tag	106.288	NA
942	Pro-135-tag	135	tag	109.935	NA
943	Pro-135-tag	135	tag	110.099	NA
944	Pro-135-tag	135	tag	104.748	NA
945	Pro-135-tag	135	tag	109.746	NA
946	Pro-135-tag	135	tag	108.72	NA
947	Pro-135-tag	135	tag	108.235	NA
948	Pro-135-tag	135	tag	108.356	NA
949	Pro-135-tag	135	tag	108.374	NA
950	Pro-135-tag	135	tag	105.643	NA
951	Pro-135-tag	135	tag	105.421	NA
952	Pro-135-tag	135	tag	106.741	NA
953	Pro-135-tag	135	tag	108.287	NA
954	Pro-135-tag	135	tag	112.176	NA
955	Pro-135-tag	135	tag	107.981	NA
956	Pro-135-tag	135	tag	108.314	NA
957	Pro-135-tag	135	tag	109.533	NA
958	Pro-135-tag	135	tag	109.927	NA
959	Pro-135-tag	135	tag	102.548	NA
960	Pro-135-tag	135	tag	108.195	NA
961	Pro-135-tag	135	tag	107.999	NA
962	Pro-135-tag	135	tag	111.334	NA
963	Pro-135-tag	135	tag	105.257	NA
964	Pro-135-tag	135	tag	109.379	NA
965	Pro-135-tag	135	tag	113.198	NA
966	Pro-135-tag	135	tag	106.164	NA
967	Pro-135-tag	135	tag	110.629	NA
968	Pro-135-tag	135	tag	107.27	NA
969	Pro-135-tag	135	tag	106.265	NA
970	Pro-135-tag	135	tag	103.991	NA
971	Pro-135-tag	135	tag	106.185	NA
972	Pro-135-tag	135	tag	105.357	NA
973	Pro-135-tag	135	tag	105.165	NA
974	Pro-135-tag	135	tag	108.65	NA
975	Pro-135-tag	135	tag	104.895	NA
976	Pro-135-tag	135	tag	107.171	NA
977	Pro-135-tag	135	tag	109.009	NA
978	Pro-135-tag	135	tag	106.363	NA
979	Pro-135-tag	135	tag	105.564	NA
980	Pro-135-tag	135	tag	104.858	NA
981	Pro-135-tag	135	tag	109.885	NA
982	Pro-135-tag	135	tag	106.515	NA
983	Pro-135-tag	135	tag	109.832	NA
984	Pro-135-tag	135	tag	111.196	NA
985	Pro-135-tag	135	tag	106.242	NA
986	Pro-135-tag	135	tag	108.248	NA
987	Pro-135-tag	135	tag	103.22	NA
988	Pro-135-tag	135	tag	104.52	NA
989	Pro-135-tag	135	tag	107.55	NA
990	Pro-135-tag	135	tag	106.252	NA
991	Pro-135-tag	135	tag	108.867	NA
992	Pro-135-tag	135	tag	106.819	NA
993	Pro-135-tag	135	tag	109.651	NA
994	Pro-135-tag	135	tag	109.396	NA
995	Pro-135-tag	135	tag	109.282	NA
996	Pro-135-tag	135	tag	109.676	NA
997	Pro-135-tag	135	tag	107.379	NA
998	Pro-135-tag	135	tag	107.54	NA
999	Pro-135-tag	135	tag	114.939	NA
1000	Pro-135-tag	135	tag	105.674	NA
1001	Pro-135-tag	135	tag	107.531	NA
1002	Pro-135-tag	135	tag	105.769	NA
1003	Pro-135-tag	135	tag	104.726	NA
1004	Pro-135-tag	135	tag	105.047	NA
1005	Pro-135-tag	135	tag	105.753	NA
1006	Pro-135-tag	135	tag	100.949	NA
1007	Pro-135-tag	135	tag	109.245	NA
1008	Pro-135-tag	135	tag	111.08	NA
1009	Pro-135-tag	135	tag	106.879	NA
1010	Pro-135-tag	135	tag	107.869	NA
1011	Pro-135-tag	135	tag	104.013	NA
1012	Pro-135-tag	135	tag	101.712	NA
1013	Pro-135-tag	135	tag	107.153	NA
1014	Pro-135-tag	135	tag	114.207	NA
1015	Pro-135-tag	135	tag	104.737	NA
1016	Pro-135-tag	135	tag	106.221	NA
1017	Pro-135-tag	135	tag	104.242	NA
1018	Pro-135-tag	135	tag	115.293	NA
1019	Pro-135-tag	135	tag	105.439	NA
1020	Pro-135-tag	135	tag	106.119	NA
1021	Pro-135-tag	135	tag	102.766	NA
1022	Pro-135-tag	135	tag	107.798	NA
1023	Pro-135-tag	135	tag	110.237	NA
1024	Pro-135-tag	135	tag	105.157	NA
1025	Pro-135-tag	135	tag	114.615	NA
1026	Pro-135-tag	135	tag	105.291	NA
1027	Pro-135-tag	135	tag	108.064	NA
1028	Pro-135-tag	135	tag	110.01	NA
1029	Pro-135-tag	135	tag	109.363	NA
1030	Pro-135-tag	135	tag	99.783	NA
1031	Pro-135-tag	135	tag	107.771	NA
1032	Pro-135-tag	135	tag	110.619	NA
1033	Pro-135-tag	135	tag	106.531	NA
1034	Pro-135-tag	135	tag	105.085	NA
1035	Pro-135-tag	135	tag	110.76	NA
1036	Pro-135-tag	135	tag	108.668	NA
1037	Pro-135-tag	135	tag	105.051	NA
1038	Pro-135-tag	135	tag	104.148	NA
1039	Pro-135-tag	135	tag	109.984	NA
1040	Pro-135-tag	135	tag	103.231	NA
1041	Pro-135-tag	135	tag	111.776	NA
1042	Pro-135-tag	135	tag	109.562	NA
1043	Pro-135-tag	135	tag	107.053	NA
1044	Pro-135-tag	135	tag	105.257	NA
1045	Pro-135-tag	135	tag	103.465	NA
1046	Pro-135-tag	135	tag	103.868	NA
1047	Pro-135-tag	135	tag	108.905	NA
1048	Pro-135-tag	135	tag	103.855	NA
1049	Pro-135-tag	135	tag	105.63	NA
1050	Pro-135-tag	135	tag	111.135	NA
1051	Pro-135-tag	135	tag	101.324	NA
1052	Pro-135-tag	135	tag	106.654	NA
1053	Pro-135-tag	135	tag	103.36	NA
1054	Pro-135-tag	135	tag	105.754	NA
1055	Pro-135-tag	135	tag	103.859	NA
1056	Pro-135-tag	135	tag	105.354	NA
1057	Pro-135-tag	135	tag	100.605	NA
1058	Pro-135-tag	135	tag	103.556	NA
1059	Pro-135-tag	135	tag	112.46	NA
1060	Pro-135-tag	135	tag	111.372	NA
1061	Pro-135-tag	135	tag	105.654	NA
1062	Pro-135-tag	135	tag	102.599	NA
1063	Pro-135-tag	135	tag	106.078	NA
1064	Pro-135-tag	135	tag	105.552	NA
1065	Pro-135-tag	135	tag	108.426	NA
1066	Pro-135-tag	135	tag	108.702	NA
1067	Pro-135-tag	135	tag	110.758	NA
1068	Pro-135-tag	135	tag	107.351	NA
1069	Pro-135-tag	135	tag	109.459	NA
1070	Pro-135-tag	135	tag	105.278	NA
1071	Pro-135-tag	135	tag	106.256	NA
1072	Pro-135-tag	135	tag	101.527	NA
1073	Pro-135-tag	135	tag	110.842	NA
1074	Pro-135-tag	135	tag	106.054	NA
1075	Pro-135-tag	135	tag	106.359	NA
1076	Pro-135-tag	135	tag	108.304	NA
1077	Pro-135-tag	135	tag	111.335	NA
1078	Pro-135-tag	135	tag	106.097	NA
1079	Pro-135-tag	135	tag	105.058	NA
1080	Pro-135-tag	135	tag	101.879	NA
1081	Pro-135-tag	135	tag	103.737	NA
1082	Pro-135-tag	135	tag	111.666	NA
1083	Pro-135-tag	135	tag	108.403	NA
1084	Pro-135-tag	135	tag	105.745	NA
1085	Pro-135-tag	135	tag	104.043	NA
1086	Pro-135-tag	135	tag	110.276	NA
1087	Pro-135-tag	135	tag	105.763	NA
1088	Pro-135-tag	135	tag	113.272	NA
1089	Pro-135-tag	135	tag	106.223	NA
1090	Pro-135-tag	135	tag	105.564	NA
1091	Pro-135-tag	135	tag	103.862	NA
1092	Pro-135-tag	135	tag	106.162	NA
1093	Pro-135-tag	135	tag	110.83	NA
1094	Pro-135-tag	135	tag	106.003	NA
1095	Pro-135-tag	135	tag	107.985	NA
1096	Pro-135-tag	135	tag	105.126	NA
1097	Pro-135-tag	135	tag	111.629	NA
1098	Pro-135-tag	135	tag	111.578	NA
1099	Pro-135-tag	135	tag	102.274	NA
1100	Pro-135-tag	135	tag	108.481	NA
1101	Pro-135-tag	135	tag	110.377	NA
1102	Pro-135-tag	135	tag	109.892	NA
1103	Pro-135-tag	135	tag	116.336	NA
1104	Pro-135-tag	135	tag	106.825	NA
1105	Pro-135-tag	135	tag	108.478	NA
1106	Pro-135-tag	135	tag	106.404	NA
1107	Pro-135-tag	135	tag	111.629	NA
1108	Pro-135-tag	135	tag	109.446	NA
1109	Pro-135-tag	135	tag	106.985	NA
1110	Pro-135-tag	135	tag	109.526	NA
1111	Pro-135-tag	135	tag	105.503	NA
1112	Pro-135-tag	135	tag	111.515	NA
1113	Pro-135-tag	135	tag	102.496	NA
1114	Pro-135-tag	135	tag	105.15	NA
1115	Pro-135-tag	135	tag	111.887	NA
1116	Pro-135-tag	135	tag	105.678	NA
1117	Pro-135-tag	135	tag	104.4	NA
1118	Pro-135-tag	135	tag	106.758	NA
1119	Pro-135-tag	135	tag	111.412	NA
1120	Pro-135-tag	135	tag	106.235	NA
1121	Pro-135-tag	135	tag	106.731	NA
1122	Pro-135-tag	135	tag	105.261	NA
1123	Pro-135-tag	135	tag	107.848	NA
1124	Pro-135-tag	135	tag	106.889	NA
1125	Pro-135-tag	135	tag	107.962	NA
1126	Pro-135-tag	135	tag	108.788	NA
1127	Pro-135-tag	135	tag	109.589	NA
1128	Pro-135-tag	135	tag	106.989	NA
1129	Pro-135-tag	135	tag	100.175	NA
1130	Pro-135-tag	135	tag	107.606	NA
1131	Pro-135-tag	135	tag	109.931	NA
1132	Pro-135-tag	135	tag	107.298	NA
1133	Pro-135-tag	135	tag	109.511	NA
1134	Pro-135-tag	135	tag	105.135	NA
1135	Pro-135-tag	135	tag	110.388	NA
1136	Pro-135-tag	135	tag	107.609	NA
1137	Pro-135-tag	135	tag	108.265	NA
1138	Pro-135-tag	135	tag	106.996	NA
1139	Pro-135-tag	135	tag	111.474	NA
1140	Pro-135-tag	135	tag	109.212	NA
1141	Pro-135-tag	135	tag	106.874	NA
1142	Pro-135-tag	135	tag	112.051	NA
1143	Pro-135-tag	135	tag	106.075	NA
1144	Pro-135-tag	135	tag	107.95	NA
1145	Pro-135-tag	135	tag	106.466	NA
1146	Pro-135-tag	135	tag	108.528	NA
1147	Pro-135-tag	135	tag	109.974	NA
1148	Pro-135-tag	135	tag	107.775	NA
1149	Pro-135-tag	135	tag	109.166	NA
1150	Pro-135-tag	135	tag	107.363	NA
1151	Pro-135-tag	135	tag	105.971	NA
1152	Pro-135-tag	135	tag	106.391	NA
1153	Pro-135-tag	135	tag	108.901	NA
1154	Pro-135-tag	135	tag	107.999	NA
1155	Pro-135-tag	135	tag	107.282	NA
1156	Pro-135-tag	135	tag	108.057	NA
1157	Pro-135-tag	135	tag	104.98	NA
1158	Pro-135-tag	135	tag	108.009	NA
1159	Pro-135-tag	135	tag	105.295	NA
1160	Pro-135-tag	135	tag	103.886	NA
1161	Pro-135-tag	135	tag	106.361	NA
1162	Pro-135-tag	135	tag	106.789	NA
1163	Pro-135-tag	135	tag	103.928	NA
1164	Pro-135-tag	135	tag	105.698	NA
1165	Pro-135-tag	135	tag	105.712	NA
1166	Pro-135-tag	135	tag	107.544	NA
1167	Pro-135-tag	135	tag	105.485	NA
1168	Pro-135-tag	135	tag	96.031	NA
1169	Pro-135-tag	135	tag	107.166	NA
1170	Pro-135-tag	135	tag	110.221	NA
1171	Pro-135-tag	135	tag	107.155	NA
1172	Pro-135-tag	135	tag	104.261	NA
1173	Pro-135-tag	135	tag	108.564	NA
1174	Pro-135-tag	135	tag	99.866	NA
1175	Pro-135-tag	135	tag	104.636	NA
1176	Pro-135-tag	135	tag	107.621	NA
1177	Pro-135-tag	135	tag	105.755	NA
1178	Pro-135-tag	135	tag	110.097	NA
1179	Pro-135-tag	135	tag	119.282	NA
1180	Pro-135-tag	135	tag	108.984	NA
1181	Pro-135-tag	135	tag	109.832	NA
1182	Pro-135-tag	135	tag	108.841	NA
1183	Pro-135-tag	135	tag	105.841	NA
1184	Pro-135-tag	135	tag	111.548	NA
1185	Pro-135-tag	135	tag	107.006	NA
1186	Pro-135-tag	135	tag	105.866	NA
1187	Pro-135-tag	135	tag	109.706	NA
1188	Pro-135-tag	135	tag	111.804	NA
1189	Pro-135-tag	135	tag	110.691	NA
1190	Pro-135-tag	135	tag	106.778	NA
1191	Pro-135-tag	135	tag	107.193	NA
1192	Pro-135-tag	135	tag	109.24	NA
1193	Pro-135-tag	135	tag	105.964	NA
1194	Pro-135-tag	135	tag	109.941	NA
1195	Pro-135-tag	135	tag	104.074	NA
1196	Pro-135-tag	135	tag	105.112	NA
1197	Pro-135-tag	135	tag	105.386	NA
1198	Pro-135-tag	135	tag	109.745	NA
1199	Pro-135-tag	135	tag	107.417	NA
1200	Pro-135-tag	135	tag	111.286	NA
1201	Pro-135-tag	135	tag	107.45	NA
1202	Pro-135-tag	135	tag	105.798	NA
1203	Pro-135-tag	135	tag	109.63	NA
1204	Pro-135-tag	135	tag	103.691	NA
1205	Pro-135-tag	135	tag	101.95	NA
1206	Pro-135-tag	135	tag	107.186	NA
1207	Pro-135-tag	135	tag	109.706	NA
1208	Pro-135-tag	135	tag	106.816	NA
1209	Pro-135-tag	135	tag	104.157	NA
1210	Pro-135-tag	135	tag	109.204	NA
1211	Pro-135-tag	135	tag	107.181	NA
1212	Pro-135-tag	135	tag	104.782	NA
1213	Pro-135-tag	135	tag	101.939	NA
1214	Pro-135-tag	135	tag	106.589	NA
1215	Pro-135-tag	135	tag	109.603	NA
1216	Pro-135-tag	135	tag	114.237	NA
1217	Pro-135-tag	135	tag	108.467	NA
1218	Pro-135-tag	135	tag	106.352	NA
1219	Pro-135-tag	135	tag	98.315	NA
1220	Pro-135-tag	135	tag	112.485	NA
1221	Pro-135-tag	135	tag	106.011	NA
1222	Pro-135-tag	135	tag	106.302	NA
1223	Pro-135-tag	135	tag	97.975	NA
1224	Pro-135-tag	135	tag	110.795	NA
1225	Pro-135-tag	135	tag	104.796	NA
1226	Pro-135-tag	135	tag	107.216	NA
1227	Pro-135-tag	135	tag	105.827	NA
1228	Pro-135-tag	135	tag	104.895	NA
1229	Pro-135-tag	135	tag	110.206	NA
1230	Pro-135-tag	135	tag	103.653	NA
1231	Pro-135-tag	135	tag	104.019	NA
1232	Pro-135-tag	135	tag	111.318	NA
1233	Pro-135-tag	135	tag	103.042	NA
1234	Pro-135-tag	135	tag	107.105	NA
1235	Pro-135-tag	135	tag	113.019	NA
1236	Pro-135-tag	135	tag	108.44	NA
1237	Pro-135-tag	135	tag	110.186	NA
1238	Pro-135-tag	135	tag	117.893	NA
1239	Pro-135-tag	135	tag	111.58	NA
1240	Pro-135-tag	135	tag	109.814	NA
1241	Pro-135-tag	135	tag	108.905	NA
1242	Pro-135-tag	135	tag	108.303	NA
1243	Pro-135-tag	135	tag	122.037	NA
1244	Pro-135-tag	135	tag	109.524	NA
1245	Pro-135-tag	135	tag	112.977	NA
1246	Pro-135-tag	135	tag	105.225	NA
1247	Pro-135-tag	135	tag	110.641	NA
1248	Pro-135-tag	135	tag	105.591	NA
1249	Pro-135-tag	135	tag	109.246	NA
1250	Pro-135-tag	135	tag	103.095	NA
1251	Pro-135-tag	135	tag	102.039	NA
1252	Pro-135-tag	135	tag	103.135	NA
1253	Pro-135-tag	135	tag	106.779	NA
1254	Pro-135-tag	135	tag	105.986	NA
1255	Pro-135-tag	135	tag	106.773	NA
1256	Pro-135-tag	135	tag	100.435	NA
1257	Pro-135-tag	135	tag	100.326	NA
1258	Pro-135-tag	135	tag	100.162	NA
1259	Pro-135-tag	135	tag	101.821	NA
1260	Pro-135-tag	135	tag	103.091	NA
1261	Pro-135-tag	135	tag	103.794	NA
1262	Pro-135-tag	135	tag	127.848	NA
1263	Pro-135-tag	135	tag	103.705	NA
1264	Pro-135-tag	135	tag	102.828	NA
1265	Pro-135-tag	135	tag	100.274	NA
1266	Pro-135-tag	135	tag	103.479	NA
1267	Pro-135-tag	135	tag	102.195	NA
1268	Pro-135-tag	135	tag	107.779	NA
1269	Pro-135-tag	135	tag	107.713	NA
1270	Pro-135-tag	135	tag	108.073	NA
1271	Pro-135-tag	135	tag	104.625	NA
1272	Pro-135-tag	135	tag	105.838	NA
1273	Pro-135-tag	135	tag	102.302	NA
1274	Pro-135-tag	135	tag	108.357	NA
1275	Pro-135-tag	135	tag	106.527	NA
1276	Pro-135-tag	135	tag	100.203	NA
1277	Pro-135-tag	135	tag	103.6	NA
1278	Pro-135-tag	135	tag	106.513	NA
1279	Pro-135-tag	135	tag	104.049	NA
1280	Pro-135-tag	135	tag	106.646	NA
1281	Pro-135-tag	135	tag	105.943	NA
1282	Pro-135-tag	135	tag	105.675	NA
1283	Pro-135-tag	135	tag	108.914	NA
1284	Pro-135-tag	135	tag	107.268	NA
1285	Pro-135-tag	135	tag	98.813	NA
1286	Pro-135-tag	135	tag	109.728	NA
1287	Pro-135-tag	135	tag	107.806	NA
1288	Pro-135-tag	135	tag	104.553	NA
1289	Pro-135-tag	135	tag	109.19	NA
1290	Pro-135-tag	135	tag	108.02	NA
1291	Pro-135-tag	135	tag	111.332	NA
1292	Pro-135-tag	135	tag	109.408	NA
1293	Pro-135-tag	135	tag	112.052	NA
1294	Pro-135-tag	135	tag	111.346	NA
1295	Pro-135-tag	135	tag	111.594	NA
1296	Pro-135-tag	135	tag	108.52	NA
1297	Pro-135-tag	135	tag	109.068	NA
1298	Pro-135-tag	135	tag	101.912	NA
1299	Pro-135-tag	135	tag	104.778	NA
1300	Pro-135-tag	135	tag	106.174	NA
1301	Pro-135-tag	135	tag	104.317	NA
1302	Pro-135-tag	135	tag	100.736	NA
1303	Pro-135-tag	135	tag	103.508	NA
1304	Pro-135-tag	135	tag	107.842	NA
1305	Pro-135-tag	135	tag	105.036	NA
1306	Pro-135-tag	135	tag	109.939	NA
1307	Pro-135-tag	135	tag	102.225	NA
1308	Pro-135-tag	135	tag	105.34	NA
1309	Pro-135-tag	135	tag	112.688	NA
1310	Pro-135-tag	135	tag	109.841	NA
1311	Pro-135-tag	135	tag	107.723	NA
1312	Pro-135-tag	135	tag	109.667	NA
1313	Pro-135-tag	135	tag	104.496	NA
1314	Pro-135-tag	135	tag	105.061	NA
1315	Pro-135-tag	135	tag	106.663	NA
1316	Pro-135-tag	135	tag	108.592	NA
1317	Pro-135-tag	135	tag	113.159	NA
1318	Pro-135-tag	135	tag	109.462	NA
1319	Pro-135-tag	135	tag	108.289	NA
1320	Pro-135-tag	135	tag	109.709	NA
1321	Pro-135-tag	135	tag	105.134	NA
1322	Pro-135-tag	135	tag	107.626	NA
1323	Pro-135-tag	135	tag	104.757	NA
1324	Pro-135-tag	135	tag	111.181	NA
1325	Pro-135-tag	135	tag	104.183	NA
1326	Pro-135-tag	135	tag	104.691	NA
1327	Pro-135-tag	135	tag	102.731	NA
1328	Pro-135-tag	135	tag	110.314	NA
1329	Pro-135-tag	135	tag	111.747	NA
1330	Pro-135-tag	135	tag	100.218	NA
1331	Pro-135-tag	135	tag	109.298	NA
1332	Pro-135-tag	135	tag	108.802	NA
1333	Pro-135-tag	135	tag	101.002	NA
1334	Pro-135-tag	135	tag	100.431	NA
1335	Pro-135-tag	135	tag	105.057	NA
1336	Pro-135-tag	135	tag	107.954	NA
1337	Pro-135-tag	135	tag	102.662	NA
1338	Pro-135-tag	135	tag	108.397	NA
1339	Pro-135-tag	135	tag	112.638	NA
1340	Pro-135-tag	135	tag	101.559	NA
1341	Pro-135-tag	135	tag	103.48	NA
1342	Pro-135-tag	135	tag	104.545	NA
1343	Pro-135-tag	135	tag	107.535	NA
1344	Pro-135-tag	135	tag	105.737	NA
1345	Pro-135-tag	135	tag	106.633	NA
1346	Pro-135-tag	135	tag	104.157	NA
1347	Pro-135-tag	135	tag	102.708	NA
1348	Pro-135-tag	135	tag	107.694	NA
1349	Pro-135-tag	135	tag	106.938	NA
1350	Pro-135-tag	135	tag	104.625	NA
1351	Pro-135-tag	135	tag	104.998	NA
1352	Pro-135-tag	135	tag	109.504	NA
1353	Pro-135-tag	135	tag	110.285	NA
1354	Pro-135-tag	135	tag	104.312	NA
1355	Pro-135-tag	135	tag	109.676	NA
1356	Pro-135-tag	135	tag	108.276	NA
1357	Pro-135-tag	135	tag	106.913	NA
1358	Pro-135-tag	135	tag	105.642	NA
1359	Pro-135-tag	135	tag	109.511	NA
1360	Pro-135-tag	135	tag	101.883	NA
1361	Pro-135-tag	135	tag	102.521	NA
1362	Pro-135-tag	135	tag	106.75	NA
1363	Pro-135-tag	135	tag	105.316	NA
1364	Pro-135-tag	135	tag	102.766	NA
1365	Pro-135-tag	135	tag	105.105	NA
1366	Pro-135-tag	135	tag	108.229	NA
1367	Pro-135-tag	135	tag	109.798	NA
1368	Pro-135-tag	135	tag	105.937	NA
1369	Pro-135-tag	135	tag	108.231	NA
1370	Pro-135-tag	135	tag	103.321	NA
1371	Pro-135-tag	135	tag	105.816	NA
1372	Pro-135-tag	135	tag	106.156	NA
1373	Pro-135-tag	135	tag	106.151	NA
1374	Pro-135-tag	135	tag	106.666	NA
1375	Pro-135-tag	135	tag	104.201	NA
1376	Pro-135-tag	135	tag	104.432	NA
1377	Pro-135-tag	135	tag	106.715	NA
1378	Pro-135-tag	135	tag	108.441	NA
1379	Pro-135-tag	135	tag	109.888	NA
1380	Pro-135-tag	135	tag	110.387	NA
1381	Pro-135-tag	135	tag	110.099	NA
1382	Pro-135-tag	135	tag	107.035	NA
1383	Pro-135-tag	135	tag	105.968	NA
1384	Pro-135-tag	135	tag	108.422	NA
1385	Pro-135-tag	135	tag	106.091	NA
1386	Pro-135-tag	135	tag	109.061	NA
1387	Pro-135-tag	135	tag	104.598	NA
1388	Pro-135-tag	135	tag	108.241	NA
1389	Pro-135-tag	135	tag	105.67	NA
1390	Pro-135-tag	135	tag	109.683	NA
1391	Pro-135-tag	135	tag	108.984	NA
1392	Pro-135-tag	135	tag	109.618	NA
1393	Pro-135-tag	135	tag	111.657	NA
1394	Pro-135-tag	135	tag	108.419	NA
1395	Pro-135-tag	135	tag	104.456	NA
1396	Pro-135-tag	135	tag	105.49	NA
1397	Pro-135-tag	135	tag	105.661	NA
1398	Pro-135-tag	135	tag	107.603	NA
1399	Pro-135-tag	135	tag	107.915	NA
1400	Pro-135-tag	135	tag	107.915	NA
1401	Pro-135-tag	135	tag	109.024	NA
1402	Pro-135-tag	135	tag	107.051	NA
1403	Pro-135-tag	135	tag	103.107	NA
1404	Pro-135-tag	135	tag	103.906	NA
1405	Pro-135-tag	135	tag	113.677	NA
1406	Pro-135-tag	135	tag	110.045	NA
1407	Pro-135-tag	135	tag	105.925	NA
1408	Pro-135-tag	135	tag	108.226	NA
1409	Pro-135-tag	135	tag	103.094	NA
1410	Pro-135-tag	135	tag	106.621	NA
1411	Pro-135-tag	135	tag	105.982	NA
1412	Pro-135-tag	135	tag	108.083	NA
1413	Pro-135-tag	135	tag	104.293	NA
1414	Pro-135-tag	135	tag	109.277	NA
1415	Pro-135-tag	135	tag	106.936	NA
1416	Pro-135-tag	135	tag	104.741	NA
1417	Pro-135-tag	135	tag	105.414	NA
1418	Pro-135-tag	135	tag	110.806	NA
1419	Pro-135-tag	135	tag	104.501	NA
1420	Pro-135-tag	135	tag	107.499	NA
1421	Pro-135-tag	135	tag	105.206	NA
1422	Pro-135-tag	135	tag	110.42	NA
1423	Pro-135-tag	135	tag	102.659	NA
1424	Pro-135-tag	135	tag	106.375	NA
1425	Pro-135-tag	135	tag	109.495	NA
1426	Pro-135-tag	135	tag	104.704	NA
1427	Pro-135-tag	135	tag	104.919	NA
1428	Pro-135-tag	135	tag	104.896	NA
1429	Pro-135-tag	135	tag	103.391	NA
1430	Pro-135-tag	135	tag	103.971	NA
1431	Pro-135-tag	135	tag	107.983	NA
1432	Pro-135-tag	135	tag	105.036	NA
1433	Pro-135-tag	135	tag	106.606	NA
1434	Pro-135-tag	135	tag	109.668	NA
1435	Pro-135-tag	135	tag	104.078	NA
1436	Pro-135-tag	135	tag	104.045	NA
1437	Pro-135-tag	135	tag	105.966	NA
1438	Pro-135-tag	135	tag	105.788	NA
1439	Pro-135-tag	135	tag	103.889	NA
1440	Pro-135-tag	135	tag	105.734	NA
1441	Pro-135-tag	135	tag	103.725	NA
1442	Pro-135-tag	135	tag	107.171	NA
1443	Pro-135-tag	135	tag	104.766	NA
1444	Pro-135-tag	135	tag	107.954	NA
1445	Pro-135-tag	135	tag	106.571	NA
1446	Pro-135-tag	135	tag	107.255	NA
1447	Pro-135-tag	135	tag	108.723	NA
1448	Pro-135-tag	135	tag	106.124	NA
1449	Pro-135-tag	135	tag	107.739	NA
1450	Pro-135-tag	135	tag	107.194	NA
1451	Pro-135-tag	135	tag	110.639	NA
1452	Pro-135-tag	135	tag	104.287	NA
1453	Pro-135-tag	135	tag	101.716	NA
1454	Pro-135-tag	135	tag	108.07	NA
1455	Pro-135-tag	135	tag	103.788	NA
1456	Pro-135-tag	135	tag	104.4	NA
1457	Pro-135-tag	135	tag	105.684	NA
1458	Pro-135-tag	135	tag	106.808	NA
1459	Pro-135-tag	135	tag	105.375	NA
1460	Pro-135-tag	135	tag	100.322	NA
1461	Pro-135-tag	135	tag	105.596	NA
1462	Pro-135-tag	135	tag	107.067	NA
1463	Pro-135-tag	135	tag	105.284	NA
1464	Pro-135-tag	135	tag	108.458	NA
1465	Pro-135-tag	135	tag	102.919	NA
1466	Pro-135-tag	135	tag	104.93	NA
1467	Pro-135-tag	135	tag	112.042	NA
1468	Pro-135-tag	135	tag	102.046	NA
1469	Pro-135-tag	135	tag	98.926	NA
1470	Pro-135-tag	135	tag	106.042	NA
1471	Pro-135-tag	135	tag	109.911	NA
1472	Pro-135-tag	135	tag	105.851	NA
1473	Pro-135-tag	135	tag	103.973	NA
1474	Pro-135-tag	135	tag	104.443	NA
1475	Pro-135-tag	135	tag	103.557	NA
1476	Pro-135-tag	135	tag	102.503	NA
1477	Pro-135-tag	135	tag	106.317	NA
1478	Pro-135-tag	135	tag	106.24	NA
1479	Pro-135-tag	135	tag	106.963	NA
1480	Pro-135-tag	135	tag	102.48	NA
1481	Pro-135-tag	135	tag	103.012	NA
1482	Pro-135-tag	135	tag	107.186	NA
1483	Pro-135-tag	135	tag	108.352	NA
1484	Pro-135-tag	135	tag	105.339	NA
1485	Pro-135-tag	135	tag	109.48	NA
1486	Pro-135-tag	135	tag	109.036	NA
1487	Pro-135-tag	135	tag	104.442	NA
1488	Pro-135-tag	135	tag	106.296	NA
1489	Pro-135-tag	135	tag	106.048	NA
1490	Pro-135-tag	135	tag	105.847	NA
1491	Pro-135-tag	135	tag	105.379	NA
1492	Pro-135-tag	135	tag	107.097	NA
1493	Pro-135-tag	135	tag	108.094	NA
1494	Pro-135-tag	135	tag	108.874	NA
1495	Pro-135-tag	135	tag	103.483	NA
1496	Pro-135-tag	135	tag	97.627	NA
1497	Pro-135-tag	135	tag	105.828	NA
1498	Pro-135-tag	135	tag	103.694	NA
1499	Pro-135-tag	135	tag	108.358	NA
1500	Pro-135-tag	135	tag	111.157	NA
1501	Pro-135-tag	135	tag	108.288	NA
1502	Pro-135-tag	135	tag	107.178	NA
1503	Pro-135-tag	135	tag	103.64	NA
1504	Pro-135-tag	135	tag	102.646	NA
1505	Pro-135-tag	135	tag	107.443	NA
1506	Pro-135-tag	135	tag	106.181	NA
1507	Pro-135-tag	135	tag	103.973	NA
1508	Pro-135-tag	135	tag	112.225	NA
1509	Pro-135-tag	135	tag	107.597	NA
1510	Pro-135-tag	135	tag	104.856	NA
1511	Pro-135-tag	135	tag	110.629	NA
1512	Pro-135-tag	135	tag	105.848	NA
1513	Pro-135-tag	135	tag	108.229	NA
1514	Pro-135-tag	135	tag	108.236	NA
1515	Pro-135-tag	135	tag	105.313	NA
1516	Pro-135-tag	135	tag	104.181	NA
1517	Pro-135-tag	135	tag	106.541	NA
1518	Pro-135-tag	135	tag	102.512	NA
1519	Pro-135-tag	135	tag	109.321	NA
1520	Pro-135-tag	135	tag	106.328	NA
1521	Pro-135-tag	135	tag	100.877	NA
1522	Pro-135-tag	135	tag	110.65	NA
1523	Pro-135-tag	135	tag	105.657	NA
1524	Pro-135-tag	135	tag	102.663	NA
1525	Pro-135-tag	135	tag	107.53	NA
1526	Pro-135-tag	135	tag	107.023	NA
1527	Pro-135-tag	135	tag	104.22	NA
1528	Pro-135-tag	135	tag	108.7	NA
1529	Pro-135-tag	135	tag	103.954	NA
1530	Pro-135-tag	135	tag	104.45	NA
1531	Pro-135-tag	135	tag	105.667	NA
1532	Pro-135-tag	135	tag	102.284	NA
1533	Pro-135-tag	135	tag	107.282	NA
1534	Pro-135-tag	135	tag	106.104	NA
1535	Pro-135-tag	135	tag	107.65	NA
1536	Pro-135-tag	135	tag	108.578	NA
1537	Pro-135-tag	135	tag	108.361	NA
1538	Pro-135-tag	135	tag	107.585	NA
1539	Pro-135-tag	135	tag	103.92	NA
1540	Pro-135-tag	135	tag	104.621	NA
1541	Pro-135-tag	135	tag	106.252	NA
1542	Pro-135-tag	135	tag	106.621	NA
1543	Pro-135-tag	135	tag	106.083	NA
1544	Pro-135-tag	135	tag	108.852	NA
1545	Pro-135-tag	135	tag	105.059	NA
1546	Pro-135-tag	135	tag	103.131	NA
1547	Pro-135-tag	135	tag	105.203	NA
1548	Pro-135-tag	135	tag	99.143	NA
1549	Pro-135-tag	135	tag	104.096	NA
1550	Pro-135-tag	135	tag	101.28	NA
1551	Pro-135-tag	135	tag	104.824	NA
1552	Pro-135-tag	135	tag	100.888	NA
1553	Pro-135-tag	135	tag	105.664	NA
1554	Pro-135-tag	135	tag	103.799	NA
1555	Pro-135-tag	135	tag	110.575	NA
1556	Pro-135-tag	135	tag	108.512	NA
1557	Pro-135-tag	135	tag	109.548	NA
1558	Pro-135-tag	135	tag	100.268	NA
1559	Pro-135-tag	135	tag	108.669	NA
1560	Pro-135-tag	135	tag	104.575	NA
1561	Pro-135-tag	135	tag	109.198	NA
1562	Pro-135-tag	135	tag	107.699	NA
1563	Pro-135-tag	135	tag	107.604	NA
1564	Pro-135-tag	135	tag	100.837	NA
1565	Pro-135-tag	135	tag	106.68	NA
1566	Pro-135-tag	135	tag	109.007	NA
1567	Pro-135-tag	135	tag	106.35	NA
1568	Pro-135-tag	135	tag	107.699	NA
1569	Pro-135-tag	135	tag	106.555	NA
1570	Pro-135-tag	135	tag	105.142	NA
1571	Pro-135-tag	135	tag	111.032	NA
1572	Pro-135-tag	135	tag	106.534	NA
1573	Pro-135-tag	135	tag	108.49	NA
1574	Pro-135-tag	135	tag	105.392	NA
1575	Pro-135-tag	135	tag	105.142	NA
1576	Pro-135-tag	135	tag	108.032	NA
1577	Pro-135-tag	135	tag	106.397	NA
1578	Pro-135-tag	135	tag	104.891	NA
1579	Pro-135-tag	135	tag	104.332	NA
1580	Pro-135-tag	135	tag	105.183	NA
1581	Pro-135-tag	135	tag	103.893	NA
1582	Pro-135-tag	135	tag	108.981	NA
1583	Pro-135-tag	135	tag	107.171	NA
1584	Pro-135-tag	135	tag	105.051	NA
1585	Pro-135-tag	135	tag	106.305	NA
1586	Pro-135-tag	135	tag	107.134	NA
1587	Pro-135-tag	135	tag	109.431	NA
1588	Pro-135-tag	135	tag	108.961	NA
1589	Pro-135-tag	135	tag	105.173	NA
1590	Pro-135-tag	135	tag	104.801	NA
1591	Pro-135-tag	135	tag	106.033	NA
1592	Pro-135-tag	135	tag	110.436	NA
1593	Pro-135-tag	135	tag	101.675	NA
1594	Pro-135-tag	135	tag	103.675	NA
1595	Pro-135-tag	135	tag	103.592	NA
1596	Pro-135-tag	135	tag	104.176	NA
1597	Pro-135-tag	135	tag	105.814	NA
1598	Pro-135-tag	135	tag	104.313	NA
1599	Pro-135-tag	135	tag	103.44	NA
1600	Pro-135-tag	135	tag	101.501	NA
1601	Pro-135-tag	135	tag	107.042	NA
1602	Pro-135-tag	135	tag	102.464	NA
1603	Pro-135-tag	135	tag	103.988	NA
1604	Pro-135-tag	135	tag	104.356	NA
1605	Pro-135-tag	135	tag	106.28	NA
1606	Pro-135-tag	135	tag	107.992	NA
1607	Pro-135-tag	135	tag	108.895	NA
1608	Pro-135-tag	135	tag	105.887	NA
1609	Pro-135-tag	135	tag	103.585	NA
1610	Pro-135-tag	135	tag	106.828	NA
1611	Pro-135-tag	135	tag	105.895	NA
1612	Pro-135-tag	135	tag	107.778	NA
1613	Pro-135-tag	135	tag	101.269	NA
1614	Pro-135-tag	135	tag	105.297	NA
1615	Pro-135-tag	135	tag	106.853	NA
1616	Pro-135-tag	135	tag	104.12	NA
1617	Pro-135-tag	135	tag	109.379	NA
1618	Pro-135-tag	135	tag	105.727	NA
1619	Pro-135-tag	135	tag	106.432	NA
1620	Pro-135-tag	135	tag	107.138	NA
1621	Pro-135-tag	135	tag	103.607	NA
1622	Pro-135-tag	135	tag	108.429	NA
1623	Pro-135-tag	135	tag	106.022	NA
1624	Pro-135-tag	135	tag	101.363	NA
1625	Pro-135-tag	135	tag	104.966	NA
1626	Pro-135-tag	135	tag	106.409	NA
1627	Pro-135-tag	135	tag	107.374	NA
1628	Pro-135-tag	135	tag	104.541	NA
1629	Pro-135-tag	135	tag	104.437	NA
1630	Pro-135-tag	135	tag	102.108	NA
1631	Pro-135-tag	135	tag	107.898	NA
1632	Pro-135-tag	135	tag	103.745	NA
1633	Pro-135-tag	135	tag	105.121	NA
1634	Pro-135-tag	135	tag	105.631	NA
1635	Pro-135-tag	135	tag	107.308	NA
1636	Pro-135-tag	135	tag	104.792	NA
1637	Pro-135-tag	135	tag	105.46	NA
1638	Pro-135-tag	135	tag	107.197	NA
1639	Pro-135-tag	135	tag	101.761	NA
1640	Pro-135-tag	135	tag	107.246	NA
1641	Pro-135-tag	135	tag	107.319	NA
1642	Pro-135-tag	135	tag	106.834	NA
1643	Pro-135-tag	135	tag	105.393	NA
1644	Pro-135-tag	135	tag	103.795	NA
1645	Pro-135-tag	135	tag	112.375	NA
1646	Pro-135-tag	135	tag	104.552	NA
1647	Pro-135-tag	135	tag	108.749	NA
1648	Pro-135-tag	135	tag	105.646	NA
1649	Pro-135-tag	135	tag	104.094	NA
1650	Pro-135-tag	135	tag	109.342	NA
1651	Pro-135-tag	135	tag	105.788	NA
1652	Pro-135-tag	135	tag	107.571	NA
1653	Pro-135-tag	135	tag	105.445	NA
1654	Pro-135-tag	135	tag	101.45	NA
1655	Pro-135-tag	135	tag	105.783	NA
1656	Pro-135-tag	135	tag	107.046	NA
1657	Pro-135-tag	135	tag	107.999	NA
1658	Pro-135-tag	135	tag	106.078	NA
1659	Pro-135-tag	135	tag	107.051	NA
1660	Pro-135-tag	135	tag	99.388	NA
1661	Pro-135-tag	135	tag	105.043	NA
1662	Pro-135-tag	135	tag	102.694	NA
1663	Pro-135-tag	135	tag	103.152	NA
1664	Pro-135-tag	135	tag	104.397	NA
1665	Pro-135-tag	135	tag	105.19	NA
1666	Pro-135-tag	135	tag	104.163	NA
1667	Pro-135-tag	135	tag	103.295	NA
1668	Pro-135-tag	135	tag	104.428	NA
1669	Pro-135-tag	135	tag	108.703	NA
1670	Pro-135-tag	135	tag	105.242	NA
1671	Pro-135-tag	135	tag	105.029	NA
1672	Pro-135-tag	135	tag	106.095	NA
1673	Pro-135-tag	135	tag	103.03	NA
1674	Pro-135-tag	135	tag	106.339	NA
1675	Pro-135-tag	135	tag	107.479	NA
1676	Pro-135-tag	135	tag	101.61	NA
1677	Pro-135-tag	135	tag	108.211	NA
1678	Pro-135-tag	135	tag	102.875	NA
1679	Pro-135-tag	135	tag	106.593	NA
1680	Pro-135-tag	135	tag	107.82	NA
1681	Pro-135-tag	135	tag	106.02	NA
1682	Pro-135-tag	135	tag	102.23	NA
1683	Pro-135-tag	135	tag	107.267	NA
1684	Pro-135-tag	135	tag	105.413	NA
1685	Pro-135-tag	135	tag	105.059	NA
1686	Pro-135-tag	135	tag	102.637	NA
1687	Pro-135-tag	135	tag	105.862	NA
1688	Pro-135-tag	135	tag	113.493	NA
1689	Pro-135-tag	135	tag	105.193	NA
1690	Pro-135-tag	135	tag	106.281	NA
1691	Pro-135-tag	135	tag	108.545	NA
1692	Pro-135-tag	135	tag	108.368	NA
1693	Pro-135-tag	135	tag	111.245	NA
1694	Pro-135-tag	135	tag	108.44	NA
1695	Pro-135-tag	135	tag	107.468	NA
1696	Pro-135-tag	135	tag	104.016	NA
1697	Pro-135-tag	135	tag	106.153	NA
1698	Pro-135-tag	135	tag	105.487	NA
1699	Pro-135-tag	135	tag	110.105	NA
1700	Pro-135-tag	135	tag	105.631	NA
1701	Pro-135-tag	135	tag	106.012	NA
1702	Pro-135-tag	135	tag	106.364	NA
1703	Pro-135-tag	135	tag	105.774	NA
1704	Pro-135-tag	135	tag	104.255	NA
1705	Pro-135-tag	135	tag	102.369	NA
1706	Pro-135-tag	135	tag	108.796	NA
1707	Pro-135-tag	135	tag	107.467	NA
1708	Pro-135-tag	135	tag	105.872	NA
1709	Pro-135-tag	135	tag	107.344	NA
1710	Pro-135-tag	135	tag	110.753	NA
1711	Pro-135-tag	135	tag	102.14	NA
1712	Pro-135-tag	135	tag	107.494	NA
1713	Pro-135-tag	135	tag	103.173	NA
1714	Pro-135-tag	135	tag	108.113	NA
1715	Pro-135-tag	135	tag	105.63	NA
1716	Pro-135-tag	135	tag	109.8	NA
1717	Pro-135-tag	135	tag	105.999	NA
1718	Pro-135-tag	135	tag	116.028	NA
1719	Pro-135-tag	135	tag	102.273	NA
1720	Pro-135-tag	135	tag	100.736	NA
1721	Pro-135-tag	135	tag	109.041	NA
1722	Pro-135-tag	135	tag	106.804	NA
1723	Pro-135-tag	135	tag	106.819	NA
1724	Pro-135-tag	135	tag	108.382	NA
1725	Pro-135-tag	135	tag	107.731	NA
1726	Pro-135-tag	135	tag	109.269	NA
1727	Pro-135-tag	135	tag	106.697	NA
1728	Pro-135-tag	135	tag	106.766	NA
1729	Pro-135-tag	135	tag	106.535	NA
1730	Pro-135-tag	135	tag	106.213	NA
1731	Pro-135-tag	135	tag	104.891	NA
1732	Pro-135-tag	135	tag	104.764	NA
1733	Pro-135-tag	135	tag	111.345	NA
1734	Pro-135-tag	135	tag	104.099	NA
1735	Pro-135-tag	135	tag	108.221	NA
1736	Pro-135-tag	135	tag	102.598	NA
1737	Pro-135-tag	135	tag	103.823	NA
1738	Pro-135-tag	135	tag	105.121	NA
1739	Pro-135-tag	135	tag	107.062	NA
1740	Pro-135-tag	135	tag	104.614	NA
1741	Pro-135-tag	135	tag	107.272	NA
1742	Pro-135-tag	135	tag	104.921	NA
1743	Pro-135-tag	135	tag	112.181	NA
1744	Pro-135-tag	135	tag	103.469	NA
1745	Pro-135-tag	135	tag	109.639	NA
1746	Pro-135-tag	135	tag	108.879	NA
1747	Pro-135-tag	135	tag	109.501	NA
1748	Pro-135-tag	135	tag	103.542	NA
1749	Pro-135-tag	135	tag	107.409	NA
1750	Pro-135-tag	135	tag	105.762	NA
1751	Pro-135-tag	135	tag	109.242	NA
1752	Pro-135-tag	135	tag	106.586	NA
1753	Pro-135-tag	135	tag	105.952	NA
1754	Pro-135-tag	135	tag	104.414	NA
1755	Pro-135-tag	135	tag	105.73	NA
1756	Pro-135-tag	135	tag	107.876	NA
1757	Pro-135-tag	135	tag	106.523	NA
1758	Pro-135-tag	135	tag	104.684	NA
1759	Pro-135-tag	135	tag	106.28	NA
1760	Pro-135-tag	135	tag	104.716	NA
1761	Pro-135-tag	135	tag	102.37	NA
1762	Pro-135-tag	135	tag	107.253	NA
1763	Pro-135-tag	135	tag	104.852	NA
1764	Pro-135-tag	135	tag	108.813	NA
1765	Pro-135-tag	135	tag	108.508	NA
1766	Pro-135-tag	135	tag	108.83	NA
1767	Pro-135-tag	135	tag	105.859	NA
1768	Pro-135-tag	135	tag	107.472	NA
1769	Pro-135-tag	135	tag	106.624	NA
1770	Pro-135-tag	135	tag	102.232	NA
1771	Pro-135-tag	135	tag	105.63	NA
1772	Pro-135-tag	135	tag	108.643	NA
1773	Pro-135-tag	135	tag	104.402	NA
1774	Pro-135-tag	135	tag	107.479	NA
1775	Pro-135-tag	135	tag	109.065	NA
1776	Pro-135-tag	135	tag	106.581	NA
1777	Pro-135-tag	135	tag	104.008	NA
1778	Pro-135-tag	135	tag	104.649	NA
1779	Pro-135-tag	135	tag	111.773	NA
1780	Pro-135-tag	135	tag	108.023	NA
1781	Pro-135-tag	135	tag	101.551	NA
1782	Pro-135-tag	135	tag	103.392	NA
1783	Pro-135-tag	135	tag	102.401	NA
1784	Pro-135-tag	135	tag	107.813	NA
1785	Pro-135-tag	135	tag	104.387	NA
1786	Pro-135-tag	135	tag	107.208	NA
1787	Pro-135-tag	135	tag	105.315	NA
1788	Pro-135-tag	135	tag	110.769	NA
1789	Pro-135-tag	135	tag	111.788	NA
1790	Pro-135-tag	135	tag	110.515	NA
1791	Pro-135-tag	135	tag	105.168	NA
1792	Pro-135-tag	135	tag	106.721	NA
1793	Pro-135-tag	135	tag	105.588	NA
1794	Pro-135-tag	135	tag	106.09	NA
1795	Pro-135-tag	135	tag	106.915	NA
1796	Pro-135-tag	135	tag	103.122	NA
1797	Pro-135-tag	135	tag	109.997	NA
1798	Pro-135-tag	135	tag	107.824	NA
1799	Pro-135-tag	135	tag	108.282	NA
1800	Pro-135-tag	135	tag	104.04	NA
1801	Pro-135-tag	135	tag	107.105	NA
1802	Pro-135-tag	135	tag	108.241	NA
1803	Pro-135-tag	135	tag	106.846	NA
1804	Pro-135-tag	135	tag	108.01	NA
1805	Pro-135-tag	135	tag	107.919	NA
1806	Pro-135-tag	135	tag	110.62	NA
1807	Pro-135-tag	135	tag	107.845	NA
1808	Pro-135-tag	135	tag	107.799	NA
1809	Pro-135-tag	135	tag	106.437	NA
1810	Pro-135-tag	135	tag	105.955	NA
1811	Pro-135-tag	135	tag	110.42	NA
1812	Pro-135-tag	135	tag	106.881	NA
1813	Pro-135-tag	135	tag	102.659	NA
1814	Pro-135-tag	135	tag	106.129	NA
1815	Pro-135-tag	135	tag	104.997	NA
1816	Pro-135-tag	135	tag	108.251	NA
1817	Pro-135-tag	135	tag	108.536	NA
1818	Pro-135-tag	135	tag	106.465	NA
1819	Pro-135-tag	135	tag	105.065	NA
1820	Pro-135-tag	135	tag	105.792	NA
1821	Pro-135-tag	135	tag	108.996	NA
1822	Pro-135-tag	135	tag	103.673	NA
1823	Pro-135-tag	135	tag	106.321	NA
1824	Pro-135-tag	135	tag	108.884	NA
1825	Pro-135-tag	135	tag	105.968	NA
1826	Pro-135-tag	135	tag	104.734	NA
1827	Pro-135-tag	135	tag	104.845	NA
1828	Pro-135-tag	135	tag	104.984	NA
1829	Pro-135-tag	135	tag	103.739	NA
1830	Pro-135-tag	135	tag	108.632	NA
1831	Pro-135-tag	135	tag	103.537	NA
1832	Pro-135-tag	135	tag	105.255	NA
1833	Pro-135-tag	135	tag	104.441	NA
1834	Pro-135-tag	135	tag	108.203	NA
1835	Pro-135-tag	135	tag	106.609	NA
1836	Pro-135-tag	135	tag	106.815	NA
1837	Pro-135-tag	135	tag	102.609	NA
1838	Pro-135-tag	135	tag	110.562	NA
1839	Pro-135-tag	135	tag	106.688	NA
1840	Pro-135-tag	135	tag	105.32	NA
1841	Pro-135-tag	135	tag	108.469	NA
1842	Pro-135-tag	135	tag	101.723	NA
1843	Pro-135-tag	135	tag	101.618	NA
1844	Pro-135-tag	135	tag	107.832	NA
1845	Pro-135-tag	135	tag	105.723	NA
1846	Pro-135-tag	135	tag	104.373	NA
1847	Pro-135-tag	135	tag	105.923	NA
1848	Pro-135-tag	135	tag	106.189	NA
1849	Pro-135-tag	135	tag	105.886	NA
1850	Pro-135-tag	135	tag	105.709	NA
1851	Pro-135-tag	135	tag	111.189	NA
1852	Pro-135-tag	135	tag	107.769	NA
1853	Pro-135-tag	135	tag	104.963	NA
1854	Pro-135-tag	135	tag	110.274	NA
1855	Pro-135-tag	135	tag	104.453	NA
1856	Pro-135-tag	135	tag	106.665	NA
1857	Pro-135-tag	135	tag	107.32	NA
1858	Pro-135-tag	135	tag	106.217	NA
1859	Pro-135-tag	135	tag	107.287	NA
1860	Pro-135-tag	135	tag	106.666	NA
1861	Pro-135-tag	135	tag	104.591	NA
1862	Pro-135-tag	135	tag	105.034	NA
1863	Pro-135-tag	135	tag	105.356	NA
1864	Pro-135-tag	135	tag	107.249	NA
1865	Pro-135-tag	135	tag	106.738	NA
1866	Pro-135-tag	135	tag	108.37	NA
1867	Pro-135-tag	135	tag	105.486	NA
1868	Pro-135-tag	135	tag	109.559	NA
1869	Pro-135-tag	135	tag	107.093	NA
1870	Pro-135-tag	135	tag	104.538	NA
1871	Pro-135-tag	135	tag	110.678	NA
1872	Pro-135-tag	135	tag	107.634	NA
1873	Pro-135-tag	135	tag	105.717	NA
1874	Pro-135-tag	135	tag	105.768	NA
1875	Pro-135-tag	135	tag	110.129	NA
1876	Pro-135-tag	135	tag	105.12	NA
1877	Pro-135-tag	135	tag	105.143	NA
1878	Pro-135-tag	135	tag	100.715	NA
1879	Pro-135-tag	135	tag	108.008	NA
1880	Pro-135-tag	135	tag	108.553	NA
1881	Pro-135-tag	135	tag	106.836	NA
1882	Pro-135-tag	135	tag	103.17	NA
1883	Pro-135-tag	135	tag	105.876	NA
1884	Pro-135-tag	135	tag	103.983	NA
1885	Pro-135-tag	135	tag	108.556	NA
1886	Pro-135-tag	135	tag	109.167	NA
1887	Pro-135-tag	135	tag	104.845	NA
1888	Pro-135-tag	135	tag	110.337	NA
1889	Pro-135-tag	135	tag	104.92	NA
1890	Pro-135-tag	135	tag	105.255	NA
1891	Pro-135-tag	135	tag	108.164	NA
1892	Pro-135-tag	135	tag	104.968	NA
1893	Pro-135-tag	135	tag	107.342	NA
1894	Pro-135-tag	135	tag	108.244	NA
1895	Pro-135-tag	135	tag	111.388	NA
1896	Pro-135-tag	135	tag	105.95	NA
1897	Pro-135-tag	135	tag	107.202	NA
1898	Pro-135-tag	135	tag	107.16	NA
1899	Pro-135-tag	135	tag	106.233	NA
1900	Pro-135-tag	135	tag	105.568	NA
1901	Pro-135-tag	135	tag	110.556	NA
1902	Pro-135-tag	135	tag	105.62	NA
1903	Pro-135-tag	135	tag	108.242	NA
1904	Pro-135-tag	135	tag	107.472	NA
1905	Pro-135-tag	135	tag	110.185	NA
1906	Pro-135-tag	135	tag	107.17	NA
1907	Pro-135-tag	135	tag	102.497	NA
1908	Pro-135-tag	135	tag	100.675	NA
1909	Pro-135-tag	135	tag	105.04	NA
1910	Pro-135-tag	135	tag	104.586	NA
1911	Pro-135-tag	135	tag	104.735	NA
1912	Pro-135-tag	135	tag	110.157	NA
1913	Pro-135-tag	135	tag	104.867	NA
1914	Pro-135-tag	135	tag	108.838	NA
1915	Pro-135-tag	135	tag	106.376	NA
1916	Pro-135-tag	135	tag	104.542	NA
1917	Pro-135-tag	135	tag	103.49	NA
1918	Pro-135-tag	135	tag	107.05	NA
1919	Pro-135-tag	135	tag	106.915	NA
1920	Pro-135-tag	135	tag	104.294	NA
1921	Pro-135-tag	135	tag	107.589	NA
1922	Pro-135-tag	135	tag	106.404	NA
1923	Pro-135-tag	135	tag	105.393	NA
1924	Pro-135-tag	135	tag	106.671	NA
1925	Pro-135-tag	135	tag	109.45	NA
1926	Pro-135-tag	135	tag	107.774	NA
1927	Pro-135-tag	135	tag	105.395	NA
1928	Pro-135-tag	135	tag	106.516	NA
1929	Pro-135-tag	135	tag	104.647	NA
1930	Pro-135-tag	135	tag	107.791	NA
1931	Pro-135-tag	135	tag	101.407	NA
1932	Pro-135-tag	135	tag	105.656	NA
1933	Pro-135-tag	135	tag	109.037	NA
1934	Pro-135-tag	135	tag	104.226	NA
1935	Pro-135-tag	135	tag	104.94	NA
1936	Pro-135-tag	135	tag	107.626	NA
1937	Pro-135-tag	135	tag	105.518	NA
1938	Pro-135-tag	135	tag	105.723	NA
1939	Pro-135-tag	135	tag	108.52	NA
1940	Pro-135-tag	135	tag	109.602	NA
1941	Pro-135-tag	135	tag	104.491	NA
1942	Pro-135-tag	135	tag	106.712	NA
1943	Pro-135-tag	135	tag	104.387	NA
1944	Pro-135-tag	135	tag	108.044	NA
1945	Pro-135-tag	135	tag	108.216	NA
1946	Pro-135-tag	135	tag	108.52	NA
1947	Pro-135-tag	135	tag	106.999	NA
1948	Pro-135-tag	135	tag	109.637	NA
1949	Pro-135-tag	135	tag	105.105	NA
1950	Pro-135-tag	135	tag	104.013	NA
1951	Pro-135-tag	135	tag	103.422	NA
1952	Pro-135-tag	135	tag	106.667	NA
1953	Pro-135-tag	135	tag	106.257	NA
1954	Pro-135-tag	135	tag	103.201	NA
1955	Pro-135-tag	135	tag	110.673	NA
1956	Pro-135-tag	135	tag	106.369	NA
1957	Pro-135-tag	135	tag	106.063	NA
1958	Pro-135-tag	135	tag	104.772	NA
1959	Pro-135-tag	135	tag	106.62	NA
1960	Pro-135-tag	135	tag	108.336	NA
1961	Pro-135-tag	135	tag	111.263	NA
1962	Pro-135-tag	135	tag	109.536	NA
1963	Pro-135-tag	135	tag	106.023	NA
1964	Pro-135-tag	135	tag	109.19	NA
1965	Pro-135-tag	135	tag	105.025	NA
1966	Pro-135-tag	135	tag	106.677	NA
1967	Pro-135-tag	135	tag	105.068	NA
1968	Pro-135-tag	135	tag	107.261	NA
1969	Pro-135-tag	135	tag	109.094	NA
1970	Pro-135-tag	135	tag	105.749	NA
1971	Pro-135-tag	135	tag	108.306	NA
1972	Pro-135-tag	135	tag	107.528	NA
1973	Pro-135-tag	135	tag	103.232	NA
1974	Pro-135-tag	135	tag	106.012	NA
1975	Pro-135-tag	135	tag	107.959	NA
1976	Pro-135-tag	135	tag	111.323	NA
1977	Pro-135-tag	135	tag	108.05	NA
1978	Pro-135-tag	135	tag	103.824	NA
1979	Pro-135-tag	135	tag	105.028	NA
1980	Pro-135-tag	135	tag	106.65	NA
1981	Pro-135-tag	135	tag	109.318	NA
1982	Pro-135-tag	135	tag	117.387	NA
1983	Pro-135-tag	135	tag	110.902	NA
1984	Pro-135-tag	135	tag	107.123	NA
1985	Pro-135-tag	135	tag	105.424	NA
1986	Pro-135-tag	135	tag	107.539	NA
1987	Pro-135-tag	135	tag	111.877	NA
1988	Pro-135-tag	135	tag	113.69	NA
1989	Pro-135-tag	135	tag	106.174	NA
1990	Pro-135-tag	135	tag	111.721	NA
1991	Pro-135-tag	135	tag	109.131	NA
1992	Pro-135-tag	135	tag	108.119	NA
1993	Pro-135-tag	135	tag	108.478	NA
1994	Pro-135-tag	135	tag	107.971	NA
1995	Pro-135-tag	135	tag	106.763	NA
1996	Pro-135-tag	135	tag	108.739	NA
1997	Pro-135-tag	135	tag	106.817	NA
1998	Pro-135-tag	135	tag	108.789	NA
1999	Pro-135-tag	135	tag	107.149	NA
[truncated: 998,000+ more rows]
