# Supplementary material for: Environment modulates protein heterogeneity through transcriptional and translational stop codon readthrough
Source: Nat Commun. 2024 May 24;15:4446. doi: 10.1038/s41467-024-48387-x (PMC11126739; doi:10.1038/s41467-024-48387-x)
Supplement: Supplementary file 8 — Source Data [file 41467_2024_48387_MOESM8_ESM.zip › Source_Data_file/Fig2/Fig2AB_2EF.csv]

	sample_name	position	codon	Percentage	Temperature	Culture
1	Ala-105-taa	105	taa	0.01	18	LB
2	Ala-105-tag	105	tag	10	18	LB
3	Ala-105-tga	105	tga	80	18	LB
4	Ala-165-taa	165	taa	0.08	18	LB
5	Ala-165-tag	165	tag	0.3	18	LB
6	Ala-165-tga	165	tga	4	18	LB
7	Arg-150-taa	150	taa	0.01	18	LB
8	Arg-150-tag	150	tag	0.4	18	LB
9	Arg-150-tga	150	tga	4	18	LB
10	Asn-195-taa	195	taa	0.3	18	LB
11	Asn-195-tag	195	tag	0.1	18	LB
12	Asn-195-tga	195	tga	1	18	LB
13	Asp-155-taa	155	taa	0.1	18	LB
14	Asp-155-tag	155	tag	0.4	18	LB
15	Asp-155-tga	155	tga	20	18	LB
16	Asp-170-taa	170	taa	0.01	18	LB
17	Asp-170-tag	170	tag	0.01	18	LB
18	Asp-170-tga	170	tga	0.01	18	LB
19	Gln-110-taa	110	taa	0.2	18	LB
20	Gln-110-tag	110	tag	2	18	LB
21	Gln-110-tga	110	tga	0.01	18	LB
22	Glu-11-taa	11	taa	0.01	18	LB
23	Glu-11-tag	11	tag	0.01	18	LB
24	Glu-11-tga	11	tga	0.06	18	LB
25	Glu-115-taa	115	taa	0.01	18	LB
26	Glu-115-tga	115	tga	0.6	18	LB
27	Glu-145-taa	145	taa	0.01	18	LB
28	Glu-145-tag	145	tag	0.06	18	LB
29	Glu-145-tga	145	tga	6	18	LB
30	Glu-31-taa	31	taa	0.01	18	LB
31	Glu-31-tag	31	tag	0.08	18	LB
32	Glu-31-tga	31	tga	0.6	18	LB
33	Glu-90-taa	90	taa	0.4	18	LB
34	Glu-90-tag	90	tag	0.06	18	LB
35	Glu-90-tga	90	tga	3	18	LB
36	Glu-95-taa	95	taa	0.01	18	LB
37	Glu-95-tag	95	tag	0.01	18	LB
38	Glu-95-tga	95	tga	3	18	LB
39	Gly-160-taa	160	taa	0.01	18	LB
40	Gly-160-tag	160	tag	0.01	18	LB
41	Gly-160-tga	160	tga	0.01	18	LB
42	Gly-21-taa	21	taa	0.01	18	LB
43	Gly-21-tag	21	tag	0.01	18	LB
44	Gly-21-tga	21	tga	0.01	18	LB
45	Gly-36-taa	36	taa	0.01	18	LB
46	Gly-36-tag	36	tag	0.01	18	LB
47	Gly-36-tga	36	tga	0.01	18	LB
48	His-205-taa	205	taa	0.01	18	LB
49	His-205-tag	205	tag	0.01	18	LB
50	His-205-tga	205	tga	2	18	LB
51	His-26-taa	26	taa	0.01	18	LB
52	His-26-tag	26	tag	0.06	18	LB
53	His-26-tga	26	tga	2	18	LB
54	Ile-120-tag	120	tag	0.01	18	LB
55	Ile-120-tga	120	tga	0.01	18	LB
56	Ile-61-tag	61	tag	0.01	18	LB
57	Ile-80-taa	80	taa	0.01	18	LB
58	Ile-80-tag	80	tag	0.01	18	LB
59	Ile-80-tga	80	tga	1	18	LB
60	Leu-125-taa	125	taa	0.01	18	LB
61	Leu-125-tag	125	tag	0.01	18	LB
62	Leu-125-tga	125	tga	0.6	18	LB
63	Leu-175-taa	175	taa	0.01	18	LB
64	Leu-175-tag	175	tag	0.01	18	LB
65	Leu-175-tga	175	tga	0.6	18	LB
66	Leu-200-taa	200	taa	0.01	18	LB
67	Leu-200-tag	200	tag	0.01	18	LB
68	Leu-200-tga	200	tga	0.01	18	LB
69	Lys-140-taa	140	taa	0.01	18	LB
70	Lys-140-tag	140	tag	0.06	18	LB
71	Lys-140-tga	140	tga	2	18	LB
72	Lys-16-taa	16	taa	0.09	18	LB
73	Lys-16-tag	16	tag	0.2	18	LB
74	Lys-16-tga	16	tga	0.3	18	LB
75	Lys-185-taa	185	taa	0.01	18	LB
76	Lys-185-tag	185	tag	0.01	18	LB
77	Lys-185-tga	185	tga	0.01	18	LB
78	Lys-46-tag	46	tag	0.01	18	LB
79	Lys-46-tga	46	tga	0.8	18	LB
80	Lys-75-taa	75	taa	0.01	18	LB
81	Lys-75-tag	75	tag	0.01	18	LB
82	Lys-75-tga	75	tga	6	18	LB
83	Lys-85-taa	85	taa	0.01	18	LB
84	Lys-85-tag	85	tag	0.01	18	LB
85	Lys-85-tga	85	tga	0.01	18	LB
86	Met-13-taa	13	taa	0.01	18	LB
87	Met-13-tag	13	tag	0.01	18	LB
88	Met-13-tga	13	tga	0.01	18	LB
89	Met-19-taa	19	taa	0.01	18	LB
90	Met-19-tag	19	tag	0.01	18	LB
91	Met-19-tga	19	tga	0.01	18	LB
92	Met-190-taa	190	taa	0.01	18	LB
93	Met-190-tga	190	tga	0.2	18	LB
94	Phe-100-taa	100	taa	0.01	18	LB
95	Phe-100-tag	100	tag	0.01	18	LB
96	Phe-100-tga	100	tga	0.01	18	LB
97	Phe-130-taa	130	taa	0.01	18	LB
98	Phe-130-tag	130	tag	0.01	18	LB
99	Phe-130-tga	130	tga	5	18	LB
100	Pro-135-taa	135	taa	0.3	18	LB
101	Pro-135-tag	135	tag	5	18	LB
102	Pro-135-tga	135	tga	80	18	LB
103	Pro-56-taa	56	taa	0.01	18	LB
104	Pro-56-tag	56	tag	0.01	18	LB
105	Pro-56-tga	56	tga	3	18	LB
106	Thr-180-taa	180	taa	0.01	18	LB
107	Thr-180-tag	180	tag	0.01	18	LB
108	Thr-180-tga	180	tga	0.01	18	LB
109	Thr-210-taa	210	taa	0.1	18	LB
110	Thr-210-tag	210	tag	0.2	18	LB
111	Thr-210-tga	210	tga	0.3	18	LB
112	Trp-94-taa	94	taa	0.01	18	LB
113	Trp-94-tag	94	tag	0.01	18	LB
114	Trp-94-tga	94	tga	60	18	LB
115	Tyr-215-taa	215	taa	0.01	18	LB
116	Tyr-215-tag	215	tag	0.01	18	LB
117	Tyr-215-tga	215	tga	3	18	LB
118	Ala-105-taa	105	taa	0.01	25	LB
119	Ala-105-tag	105	tag	20	25	LB
120	Ala-105-tga	105	tga	1	25	LB
121	Ala-165-taa	165	taa	0.01	25	LB
122	Ala-165-tag	165	tag	0.01	25	LB
123	Ala-165-tga	165	tga	0.01	25	LB
124	Arg-150-taa	150	taa	0.01	25	LB
125	Arg-150-tag	150	tag	0.01	25	LB
126	Arg-150-tga	150	tga	0.01	25	LB
127	Asn-195-taa	195	taa	0.01	25	LB
128	Asn-195-tag	195	tag	0.01	25	LB
129	Asn-195-tga	195	tga	0.01	25	LB
130	Asp-155-taa	155	taa	0.01	25	LB
131	Asp-155-tag	155	tag	0.01	25	LB
132	Asp-155-tga	155	tga	0.01	25	LB
133	Asp-170-taa	170	taa	0.01	25	LB
134	Asp-170-tag	170	tag	0.01	25	LB
135	Asp-170-tga	170	tga	0.01	25	LB
136	Gln-110-taa	110	taa	0.01	25	LB
137	Gln-110-tag	110	tag	0.01	25	LB
138	Gln-110-tga	110	tga	0.01	25	LB
139	Glu-11-taa	11	taa	0.01	25	LB
140	Glu-11-tag	11	tag	0.01	25	LB
141	Glu-11-tga	11	tga	0.01	25	LB
142	Glu-115-taa	115	taa	0.01	25	LB
143	Glu-115-tga	115	tga	0.01	25	LB
144	Glu-145-taa	145	taa	0.01	25	LB
145	Glu-145-tag	145	tag	0.8	25	LB
146	Glu-145-tga	145	tga	5	25	LB
147	Glu-31-taa	31	taa	0.01	25	LB
148	Glu-31-tag	31	tag	0.01	25	LB
149	Glu-31-tga	31	tga	0.01	25	LB
150	Glu-90-taa	90	taa	0.01	25	LB
151	Glu-90-tag	90	tag	0.01	25	LB
152	Glu-90-tga	90	tga	0.01	25	LB
153	Glu-95-taa	95	taa	0.01	25	LB
154	Glu-95-tag	95	tag	0.01	25	LB
155	Glu-95-tga	95	tga	0.01	25	LB
156	Gly-160-taa	160	taa	0.01	25	LB
157	Gly-160-tag	160	tag	0.01	25	LB
158	Gly-160-tga	160	tga	0.01	25	LB
159	Gly-21-taa	21	taa	0.01	25	LB
160	Gly-21-tag	21	tag	0.01	25	LB
161	Gly-21-tga	21	tga	0.01	25	LB
162	Gly-36-taa	36	taa	0.01	25	LB
163	Gly-36-tag	36	tag	0.01	25	LB
164	Gly-36-tga	36	tga	0.01	25	LB
165	His-205-taa	205	taa	0.01	25	LB
166	His-205-tag	205	tag	0.01	25	LB
167	His-205-tga	205	tga	0.01	25	LB
168	His-26-taa	26	taa	0.01	25	LB
169	His-26-tag	26	tag	0.01	25	LB
170	His-26-tga	26	tga	0.01	25	LB
171	Ile-120-tag	120	tag	0.01	25	LB
172	Ile-120-tga	120	tga	0.01	25	LB
173	Ile-61-tag	61	tag	0.01	25	LB
174	Ile-80-taa	80	taa	0.01	25	LB
175	Ile-80-tag	80	tag	0.01	25	LB
176	Ile-80-tga	80	tga	0.01	25	LB
177	Leu-125-taa	125	taa	0.01	25	LB
178	Leu-125-tag	125	tag	0.01	25	LB
179	Leu-125-tga	125	tga	0.01	25	LB
180	Leu-175-taa	175	taa	0.01	25	LB
181	Leu-175-tag	175	tag	0.01	25	LB
182	Leu-175-tga	175	tga	0.01	25	LB
183	Leu-200-taa	200	taa	0.01	25	LB
184	Leu-200-tag	200	tag	0.01	25	LB
185	Leu-200-tga	200	tga	0.01	25	LB
186	Lys-140-taa	140	taa	0.01	25	LB
187	Lys-140-tag	140	tag	0.01	25	LB
188	Lys-140-tga	140	tga	0.01	25	LB
189	Lys-16-taa	16	taa	0.01	25	LB
190	Lys-16-tag	16	tag	0.01	25	LB
191	Lys-16-tga	16	tga	0.01	25	LB
192	Lys-185-taa	185	taa	0.01	25	LB
193	Lys-185-tag	185	tag	0.01	25	LB
194	Lys-185-tga	185	tga	0.01	25	LB
195	Lys-46-tag	46	tag	0.01	25	LB
196	Lys-46-tga	46	tga	0.01	25	LB
197	Lys-75-taa	75	taa	0.01	25	LB
198	Lys-75-tag	75	tag	0.01	25	LB
199	Lys-75-tga	75	tga	0.01	25	LB
200	Lys-85-taa	85	taa	0.01	25	LB
201	Lys-85-tag	85	tag	0.01	25	LB
202	Lys-85-tga	85	tga	0.01	25	LB
203	Met-13-taa	13	taa	0.01	25	LB
204	Met-13-tag	13	tag	0.01	25	LB
205	Met-13-tga	13	tga	0.01	25	LB
206	Met-19-taa	19	taa	0.01	25	LB
207	Met-19-tag	19	tag	0.01	25	LB
208	Met-19-tga	19	tga	0.01	25	LB
209	Met-190-taa	190	taa	0.01	25	LB
210	Met-190-tga	190	tga	0.01	25	LB
211	Phe-100-taa	100	taa	0.01	25	LB
212	Phe-100-tag	100	tag	0.01	25	LB
213	Phe-100-tga	100	tga	0.01	25	LB
214	Phe-130-taa	130	taa	0.01	25	LB
215	Phe-130-tag	130	tag	0.01	25	LB
216	Phe-130-tga	130	tga	0.01	25	LB
217	Pro-135-taa	135	taa	0.01	25	LB
218	Pro-135-tag	135	tag	10	25	LB
219	Pro-135-tga	135	tga	2	25	LB
220	Pro-56-taa	56	taa	0.01	25	LB
221	Pro-56-tag	56	tag	0.01	25	LB
222	Pro-56-tga	56	tga	0.01	25	LB
223	Thr-180-taa	180	taa	0.01	25	LB
224	Thr-180-tag	180	tag	0.01	25	LB
225	Thr-180-tga	180	tga	0.01	25	LB
226	Thr-210-taa	210	taa	0.01	25	LB
227	Thr-210-tag	210	tag	0.01	25	LB
228	Thr-210-tga	210	tga	0.01	25	LB
229	Trp-94-taa	94	taa	0.01	25	LB
230	Trp-94-tag	94	tag	0.01	25	LB
231	Trp-94-tga	94	tga	0.01	25	LB
232	Tyr-215-taa	215	taa	0.01	25	LB
233	Tyr-215-tag	215	tag	0.01	25	LB
234	Tyr-215-tga	215	tga	0.01	25	LB
235	Ala-105-taa	105	taa	0.7	37	LB
236	Ala-105-tag	105	tag	0.9	37	LB
237	Ala-105-tga	105	tga	6	37	LB
238	Ala-165-taa	165	taa	0.01	37	LB
239	Ala-165-tag	165	tag	0.01	37	LB
240	Ala-165-tga	165	tga	0.8	37	LB
241	Arg-150-taa	150	taa	0.01	37	LB
242	Arg-150-tag	150	tag	0.01	37	LB
243	Arg-150-tga	150	tga	0.9	37	LB
244	Asn-195-taa	195	taa	0.01	37	LB
245	Asn-195-tag	195	tag	0.01	37	LB
246	Asn-195-tga	195	tga	0.6	37	LB
247	Asp-155-taa	155	taa	0.01	37	LB
248	Asp-155-tag	155	tag	0.01	37	LB
249	Asp-155-tga	155	tga	0.4	37	LB
250	Asp-170-taa	170	taa	0.01	37	LB
251	Asp-170-tag	170	tag	0.01	37	LB
252	Asp-170-tga	170	tga	0.01	37	LB
253	Gln-110-taa	110	taa	0.01	37	LB
254	Gln-110-tag	110	tag	0.01	37	LB
255	Gln-110-tga	110	tga	0.01	37	LB
256	Glu-11-taa	11	taa	0.01	37	LB
257	Glu-11-tag	11	tag	0.01	37	LB
258	Glu-11-tga	11	tga	0.01	37	LB
259	Glu-115-taa	115	taa	0.01	37	LB
260	Glu-115-tga	115	tga	0.01	37	LB
261	Glu-145-taa	145	taa	0.01	37	LB
262	Glu-145-tag	145	tag	0.01	37	LB
263	Glu-145-tga	145	tga	0.5	37	LB
264	Glu-31-taa	31	taa	0.01	37	LB
265	Glu-31-tag	31	tag	0.01	37	LB
266	Glu-31-tga	31	tga	0.2	37	LB
267	Glu-90-taa	90	taa	0.01	37	LB
268	Glu-90-tag	90	tag	0.01	37	LB
269	Glu-90-tga	90	tga	0.01	37	LB
270	Glu-95-taa	95	taa	0.01	37	LB
271	Glu-95-tag	95	tag	0.01	37	LB
272	Glu-95-tga	95	tga	2	37	LB
273	Gly-160-taa	160	taa	0.01	37	LB
274	Gly-160-tag	160	tag	0.01	37	LB
275	Gly-160-tga	160	tga	0.01	37	LB
276	Gly-21-taa	21	taa	0.01	37	LB
277	Gly-21-tag	21	tag	0.01	37	LB
278	Gly-21-tga	21	tga	0.01	37	LB
279	Gly-36-taa	36	taa	0.01	37	LB
280	Gly-36-tag	36	tag	0.01	37	LB
281	Gly-36-tga	36	tga	0.01	37	LB
282	His-205-taa	205	taa	0.01	37	LB
283	His-205-tag	205	tag	0.01	37	LB
284	His-205-tga	205	tga	0.01	37	LB
285	His-26-taa	26	taa	0.01	37	LB
286	His-26-tag	26	tag	0.01	37	LB
287	His-26-tga	26	tga	0.01	37	LB
288	Ile-120-tag	120	tag	0.01	37	LB
289	Ile-120-tga	120	tga	0.01	37	LB
290	Ile-61-tag	61	tag	0.01	37	LB
291	Ile-80-taa	80	taa	0.01	37	LB
292	Ile-80-tag	80	tag	0.01	37	LB
293	Ile-80-tga	80	tga	0.01	37	LB
294	Leu-125-taa	125	taa	0.01	37	LB
295	Leu-125-tag	125	tag	0.01	37	LB
296	Leu-125-tga	125	tga	0.01	37	LB
297	Leu-175-taa	175	taa	0.01	37	LB
298	Leu-175-tag	175	tag	0.01	37	LB
299	Leu-175-tga	175	tga	0.4	37	LB
300	Leu-200-taa	200	taa	0.01	37	LB
301	Leu-200-tag	200	tag	0.01	37	LB
302	Leu-200-tga	200	tga	0.01	37	LB
303	Lys-140-taa	140	taa	0.01	37	LB
304	Lys-140-tag	140	tag	0.01	37	LB
305	Lys-140-tga	140	tga	0.5	37	LB
306	Lys-16-taa	16	taa	0.01	37	LB
307	Lys-16-tag	16	tag	0.01	37	LB
308	Lys-16-tga	16	tga	0.01	37	LB
309	Lys-185-taa	185	taa	0.01	37	LB
310	Lys-185-tag	185	tag	0.01	37	LB
311	Lys-185-tga	185	tga	0.01	37	LB
312	Lys-46-tag	46	tag	0.01	37	LB
313	Lys-46-tga	46	tga	0.4	37	LB
314	Lys-75-taa	75	taa	0.01	37	LB
315	Lys-75-tag	75	tag	0.01	37	LB
316	Lys-75-tga	75	tga	0.01	37	LB
317	Lys-85-taa	85	taa	0.01	37	LB
318	Lys-85-tag	85	tag	0.01	37	LB
319	Lys-85-tga	85	tga	0.01	37	LB
320	Met-13-taa	13	taa	0.01	37	LB
321	Met-13-tag	13	tag	0.01	37	LB
322	Met-13-tga	13	tga	0.01	37	LB
323	Met-19-taa	19	taa	0.01	37	LB
324	Met-19-tag	19	tag	0.01	37	LB
325	Met-19-tga	19	tga	0.01	37	LB
326	Met-190-taa	190	taa	0.01	37	LB
327	Met-190-tga	190	tga	0.01	37	LB
328	Phe-100-taa	100	taa	0.01	37	LB
329	Phe-100-tag	100	tag	0.01	37	LB
330	Phe-100-tga	100	tga	0.01	37	LB
331	Phe-130-taa	130	taa	0.01	37	LB
332	Phe-130-tag	130	tag	0.01	37	LB
333	Phe-130-tga	130	tga	0.01	37	LB
334	Pro-135-taa	135	taa	0.01	37	LB
335	Pro-135-tag	135	tag	0.01	37	LB
336	Pro-135-tga	135	tga	1	37	LB
337	Pro-56-taa	56	taa	0.01	37	LB
338	Pro-56-tag	56	tag	0.01	37	LB
339	Pro-56-tga	56	tga	0.01	37	LB
340	Thr-180-taa	180	taa	0.01	37	LB
341	Thr-180-tag	180	tag	0.01	37	LB
342	Thr-180-tga	180	tga	0.01	37	LB
343	Thr-210-taa	210	taa	0.01	37	LB
344	Thr-210-tag	210	tag	0.01	37	LB
345	Thr-210-tga	210	tga	0.01	37	LB
346	Trp-94-taa	94	taa	0.01	37	LB
347	Trp-94-tag	94	tag	0.01	37	LB
348	Trp-94-tga	94	tga	6	37	LB
349	Tyr-215-taa	215	taa	0.01	37	LB
350	Tyr-215-tag	215	tag	0.01	37	LB
351	Tyr-215-tga	215	tga	0.6	37	LB
352	Ala-105-taa	105	taa	0.01	42	LB
353	Ala-105-tag	105	tag	0.01	42	LB
354	Ala-105-tga	105	tga	10	42	LB
355	Ala-165-tag	165	tag	0.01	42	LB
356	Ala-165-tga	165	tga	0.01	42	LB
357	Arg-150-taa	150	taa	0.01	42	LB
358	Arg-150-tag	150	tag	0.01	42	LB
359	Arg-150-tga	150	tga	0.01	42	LB
360	Asn-195-taa	195	taa	0.01	42	LB
361	Asn-195-tag	195	tag	0.01	42	LB
362	Asn-195-tga	195	tga	0.01	42	LB
363	Asp-155-taa	155	taa	0.01	42	LB
364	Asp-155-tag	155	tag	0.01	42	LB
365	Asp-155-tga	155	tga	0.01	42	LB
366	Asp-170-taa	170	taa	0.01	42	LB
367	Asp-170-tag	170	tag	0.01	42	LB
368	Asp-170-tga	170	tga	0.01	42	LB
369	Gln-110-tag	110	tag	0.01	42	LB
370	Gln-110-tga	110	tga	0.01	42	LB
371	Glu-11-taa	11	taa	0.01	42	LB
372	Glu-11-tag	11	tag	0.01	42	LB
373	Glu-11-tga	11	tga	0.01	42	LB
374	Glu-115-taa	115	taa	0.01	42	LB
375	Glu-115-tga	115	tga	0.01	42	LB
376	Glu-145-taa	145	taa	0.01	42	LB
377	Glu-145-tag	145	tag	0.01	42	LB
378	Glu-145-tga	145	tga	0.01	42	LB
379	Glu-31-taa	31	taa	0.01	42	LB
380	Glu-31-tag	31	tag	0.01	42	LB
381	Glu-31-tga	31	tga	0.01	42	LB
382	Glu-90-taa	90	taa	0.01	42	LB
383	Glu-90-tag	90	tag	0.01	42	LB
384	Glu-90-tga	90	tga	0.01	42	LB
385	Glu-95-tag	95	tag	0.01	42	LB
386	Glu-95-tga	95	tga	0.01	42	LB
387	Gly-160-taa	160	taa	0.01	42	LB
388	Gly-160-tag	160	tag	0.01	42	LB
389	Gly-160-tga	160	tga	0.01	42	LB
390	Gly-21-taa	21	taa	0.01	42	LB
391	Gly-21-tag	21	tag	0.01	42	LB
392	Gly-21-tga	21	tga	0.01	42	LB
393	Gly-36-taa	36	taa	0.01	42	LB
394	Gly-36-tag	36	tag	0.01	42	LB
395	Gly-36-tga	36	tga	0.01	42	LB
396	His-205-taa	205	taa	0.01	42	LB
397	His-205-tag	205	tag	0.01	42	LB
398	His-205-tga	205	tga	0.01	42	LB
399	His-26-taa	26	taa	0.01	42	LB
400	His-26-tag	26	tag	0.01	42	LB
401	His-26-tga	26	tga	0.01	42	LB
402	Ile-120-tag	120	tag	0.01	42	LB
403	Ile-120-tga	120	tga	0.01	42	LB
404	Ile-61-tag	61	tag	0.01	42	LB
405	Ile-80-taa	80	taa	0.01	42	LB
406	Ile-80-tag	80	tag	0.01	42	LB
407	Ile-80-tga	80	tga	0.01	42	LB
408	Leu-125-taa	125	taa	0.01	42	LB
409	Leu-125-tag	125	tag	0.01	42	LB
410	Leu-125-tga	125	tga	0.01	42	LB
411	Leu-175-taa	175	taa	0.01	42	LB
412	Leu-175-tag	175	tag	0.01	42	LB
413	Leu-175-tga	175	tga	0.01	42	LB
414	Leu-200-taa	200	taa	0.01	42	LB
415	Leu-200-tag	200	tag	0.01	42	LB
416	Leu-200-tga	200	tga	0.01	42	LB
417	Lys-140-taa	140	taa	0.01	42	LB
418	Lys-140-tag	140	tag	0.01	42	LB
419	Lys-140-tga	140	tga	0.01	42	LB
420	Lys-16-taa	16	taa	0.01	42	LB
421	Lys-16-tag	16	tag	0.01	42	LB
422	Lys-16-tga	16	tga	0.01	42	LB
423	Lys-185-taa	185	taa	0.01	42	LB
424	Lys-185-tag	185	tag	0.01	42	LB
425	Lys-185-tga	185	tga	0.01	42	LB
426	Lys-46-tag	46	tag	0.01	42	LB
427	Lys-46-tga	46	tga	0.01	42	LB
428	Lys-75-taa	75	taa	0.01	42	LB
429	Lys-75-tag	75	tag	0.01	42	LB
430	Lys-75-tga	75	tga	0.01	42	LB
431	Lys-85-taa	85	taa	0.01	42	LB
432	Lys-85-tag	85	tag	0.01	42	LB
433	Lys-85-tga	85	tga	0.01	42	LB
434	Met-13-taa	13	taa	0.01	42	LB
435	Met-13-tag	13	tag	0.01	42	LB
436	Met-13-tga	13	tga	0.01	42	LB
437	Met-19-taa	19	taa	0.01	42	LB
438	Met-19-tag	19	tag	0.01	42	LB
439	Met-19-tga	19	tga	0.01	42	LB
440	Met-190-taa	190	taa	0.01	42	LB
441	Met-190-tga	190	tga	0.01	42	LB
442	Phe-100-taa	100	taa	0.01	42	LB
443	Phe-100-tag	100	tag	0.01	42	LB
444	Phe-100-tga	100	tga	0.01	42	LB
445	Phe-130-taa	130	taa	0.01	42	LB
446	Phe-130-tag	130	tag	0.01	42	LB
447	Phe-130-tga	130	tga	0.01	42	LB
448	Pro-135-taa	135	taa	0.01	42	LB
449	Pro-135-tag	135	tag	0.01	42	LB
450	Pro-135-tga	135	tga	0.01	42	LB
451	Pro-56-taa	56	taa	0.01	42	LB
452	Pro-56-tag	56	tag	0.01	42	LB
453	Pro-56-tga	56	tga	0.01	42	LB
454	Thr-180-taa	180	taa	0.01	42	LB
455	Thr-180-tag	180	tag	0.01	42	LB
456	Thr-180-tga	180	tga	0.01	42	LB
457	Thr-210-taa	210	taa	0.01	42	LB
458	Thr-210-tag	210	tag	0.01	42	LB
459	Thr-210-tga	210	tga	0.01	42	LB
460	Trp-94-taa	94	taa	0.01	42	LB
461	Trp-94-tag	94	tag	0.01	42	LB
462	Trp-94-tga	94	tga	5	42	LB
463	Tyr-215-taa	215	taa	0.01	42	LB
464	Tyr-215-tag	215	tag	0.01	42	LB
465	Tyr-215-tga	215	tga	0.01	42	LB
466	Ala-105-taa	105	taa	0.2	18	M9
467	Ala-105-tag	105	tag	20	18	M9
468	Ala-105-tga	105	tga	80	18	M9
469	Ala-165-taa	165	taa	0.01	18	M9
470	Ala-165-tag	165	tag	0.7	18	M9
471	Ala-165-tga	165	tga	2	18	M9
472	Arg-150-taa	150	taa	0.01	18	M9
473	Arg-150-tag	150	tag	2	18	M9
474	Arg-150-tga	150	tga	0.3	18	M9
475	Asn-195-taa	195	taa	0.1	18	M9
476	Asn-195-tag	195	tag	0.2	18	M9
477	Asn-195-tga	195	tga	0.3	18	M9
478	Asp-155-taa	155	taa	0.1	18	M9
479	Asp-155-tag	155	tag	1	18	M9
480	Asp-155-tga	155	tga	20	18	M9
481	Asp-170-taa	170	taa	0.01	18	M9
482	Asp-170-tag	170	tag	0.01	18	M9
483	Asp-170-tga	170	tga	0.01	18	M9
484	Gln-110-taa	110	taa	0.01	18	M9
485	Gln-110-tag	110	tag	0.9	18	M9
486	Gln-110-tga	110	tga	0.01	18	M9
487	Glu-11-taa	11	taa	0.01	18	M9
488	Glu-11-tag	11	tag	0.01	18	M9
489	Glu-11-tga	11	tga	0.01	18	M9
490	Glu-115-taa	115	taa	0.01	18	M9
491	Glu-115-tga	115	tga	0.5	18	M9
492	Glu-145-taa	145	taa	0.01	18	M9
493	Glu-145-tag	145	tag	0.2	18	M9
494	Glu-145-tga	145	tga	3	18	M9
495	Glu-31-taa	31	taa	0.01	18	M9
496	Glu-31-tag	31	tag	0.4	18	M9
497	Glu-31-tga	31	tga	3	18	M9
498	Glu-90-taa	90	taa	0.3	18	M9
499	Glu-90-tag	90	tag	0.1	18	M9
500	Glu-90-tga	90	tga	2	18	M9
501	Glu-95-taa	95	taa	0.01	18	M9
502	Glu-95-tag	95	tag	0.01	18	M9
503	Glu-95-tga	95	tga	2	18	M9
504	Gly-160-taa	160	taa	0.01	18	M9
505	Gly-160-tag	160	tag	0.01	18	M9
506	Gly-160-tga	160	tga	0.01	18	M9
507	Gly-21-taa	21	taa	0.01	18	M9
508	Gly-21-tag	21	tag	0.01	18	M9
509	Gly-21-tga	21	tga	0.01	18	M9
510	Gly-36-taa	36	taa	0.01	18	M9
511	Gly-36-tag	36	tag	0.01	18	M9
512	Gly-36-tga	36	tga	0.01	18	M9
513	His-205-taa	205	taa	0.01	18	M9
514	His-205-tag	205	tag	0.01	18	M9
515	His-205-tga	205	tga	0.5	18	M9
516	His-26-taa	26	taa	0.01	18	M9
517	His-26-tag	26	tag	0.2	18	M9
518	His-26-tga	26	tga	0.01	18	M9
519	Ile-120-tag	120	tag	0.01	18	M9
520	Ile-120-tga	120	tga	0.01	18	M9
521	Ile-61-tag	61	tag	0.01	18	M9
522	Ile-80-taa	80	taa	0.01	18	M9
523	Ile-80-tag	80	tag	0.01	18	M9
524	Ile-80-tga	80	tga	0.1	18	M9
525	Leu-125-taa	125	taa	0.01	18	M9
526	Leu-125-tag	125	tag	0.01	18	M9
527	Leu-125-tga	125	tga	0.01	18	M9
528	Leu-175-taa	175	taa	0.01	18	M9
529	Leu-175-tag	175	tag	0.01	18	M9
530	Leu-175-tga	175	tga	0.4	18	M9
531	Leu-200-taa	200	taa	0.01	18	M9
532	Leu-200-tag	200	tag	0.01	18	M9
533	Leu-200-tga	200	tga	0.01	18	M9
534	Lys-140-taa	140	taa	0.01	18	M9
535	Lys-140-tag	140	tag	0.2	18	M9
536	Lys-140-tga	140	tga	1	18	M9
537	Lys-16-taa	16	taa	0.3	18	M9
538	Lys-16-tag	16	tag	0.5	18	M9
539	Lys-16-tga	16	tga	0.01	18	M9
540	Lys-185-taa	185	taa	0.01	18	M9
541	Lys-185-tag	185	tag	0.01	18	M9
542	Lys-185-tga	185	tga	0.01	18	M9
543	Lys-46-tag	46	tag	0.1	18	M9
544	Lys-46-tga	46	tga	0.9	18	M9
545	Lys-75-taa	75	taa	0.01	18	M9
546	Lys-75-tag	75	tag	0.01	18	M9
547	Lys-75-tga	75	tga	2	18	M9
548	Lys-85-taa	85	taa	0.01	18	M9
549	Lys-85-tag	85	tag	0.01	18	M9
550	Lys-85-tga	85	tga	0.01	18	M9
551	Met-13-taa	13	taa	0.01	18	M9
552	Met-13-tag	13	tag	0.01	18	M9
553	Met-13-tga	13	tga	0.01	18	M9
554	Met-19-taa	19	taa	0.01	18	M9
555	Met-19-tag	19	tag	0.01	18	M9
556	Met-19-tga	19	tga	0.01	18	M9
557	Met-190-taa	190	taa	0.01	18	M9
558	Met-190-tga	190	tga	0.3	18	M9
559	Phe-100-taa	100	taa	0.01	18	M9
560	Phe-100-tag	100	tag	0.01	18	M9
561	Phe-100-tga	100	tga	0.01	18	M9
562	Phe-130-taa	130	taa	0.01	18	M9
563	Phe-130-tag	130	tag	0.01	18	M9
564	Phe-130-tga	130	tga	2	18	M9
565	Pro-135-taa	135	taa	0.01	18	M9
566	Pro-135-tag	135	tag	1	18	M9
567	Pro-135-tga	135	tga	60	18	M9
568	Pro-56-taa	56	taa	0.01	18	M9
569	Pro-56-tag	56	tag	0.01	18	M9
570	Pro-56-tga	56	tga	2	18	M9
571	Thr-180-taa	180	taa	0.01	18	M9
572	Thr-180-tag	180	tag	0.01	18	M9
573	Thr-180-tga	180	tga	0.01	18	M9
574	Thr-210-taa	210	taa	0.01	18	M9
575	Thr-210-tag	210	tag	0.2	18	M9
576	Thr-210-tga	210	tga	0.1	18	M9
577	Trp-94-taa	94	taa	0.01	18	M9
578	Trp-94-tag	94	tag	0.01	18	M9
579	Trp-94-tga	94	tga	40	18	M9
580	Tyr-215-taa	215	taa	0.01	18	M9
581	Tyr-215-tag	215	tag	0.1	18	M9
582	Tyr-215-tga	215	tga	0.8	18	M9
583	Ala-105-taa	105	taa	0.4	25	M9
584	Ala-105-tag	105	tag	3	25	M9
585	Ala-105-tga	105	tga	7	25	M9
586	Ala-165-taa	165	taa	0.01	25	M9
587	Ala-165-tag	165	tag	0.5	25	M9
588	Ala-165-tga	165	tga	1	25	M9
589	Arg-150-taa	150	taa	0.01	25	M9
590	Arg-150-tag	150	tag	0.5	25	M9
591	Arg-150-tga	150	tga	2	25	M9
592	Asn-195-taa	195	taa	0.1	25	M9
593	Asn-195-tag	195	tag	0.1	25	M9
594	Asn-195-tga	195	tga	0.4	25	M9
595	Asp-155-taa	155	taa	0.01	25	M9
596	Asp-155-tag	155	tag	0.6	25	M9
597	Asp-155-tga	155	tga	5	25	M9
598	Asp-170-taa	170	taa	0.01	25	M9
599	Asp-170-tag	170	tag	0.01	25	M9
600	Asp-170-tga	170	tga	0.01	25	M9
601	Gln-110-taa	110	taa	0.01	25	M9
602	Gln-110-tag	110	tag	0.2	25	M9
603	Gln-110-tga	110	tga	0.01	25	M9
604	Glu-11-taa	11	taa	0.01	25	M9
605	Glu-11-tag	11	tag	0.01	25	M9
606	Glu-11-tga	11	tga	0.01	25	M9
607	Glu-115-taa	115	taa	0.01	25	M9
608	Glu-115-tga	115	tga	0.4	25	M9
609	Glu-145-taa	145	taa	0.01	25	M9
610	Glu-145-tag	145	tag	0.2	25	M9
611	Glu-145-tga	145	tga	2	25	M9
612	Glu-31-taa	31	taa	0.01	25	M9
613	Glu-31-tag	31	tag	0.3	25	M9
614	Glu-31-tga	31	tga	0.5	25	M9
615	Glu-90-taa	90	taa	0.08	25	M9
616	Glu-90-tag	90	tag	0.01	25	M9
617	Glu-90-tga	90	tga	0.6	25	M9
618	Glu-95-taa	95	taa	0.01	25	M9
619	Glu-95-tag	95	tag	0.01	25	M9
620	Glu-95-tga	95	tga	2	25	M9
621	Gly-160-taa	160	taa	0.01	25	M9
622	Gly-160-tag	160	tag	0.01	25	M9
623	Gly-160-tga	160	tga	0.01	25	M9
624	Gly-21-taa	21	taa	0.01	25	M9
625	Gly-21-tag	21	tag	0.01	25	M9
626	Gly-21-tga	21	tga	0.01	25	M9
627	Gly-36-taa	36	taa	0.01	25	M9
628	Gly-36-tag	36	tag	0.01	25	M9
629	Gly-36-tga	36	tga	0.01	25	M9
630	His-205-taa	205	taa	0.01	25	M9
631	His-205-tag	205	tag	0.01	25	M9
632	His-205-tga	205	tga	0.3	25	M9
633	His-26-taa	26	taa	0.01	25	M9
634	His-26-tag	26	tag	0.01	25	M9
635	His-26-tga	26	tga	0.2	25	M9
636	Ile-120-tag	120	tag	0.01	25	M9
637	Ile-120-tga	120	tga	0.01	25	M9
638	Ile-61-tag	61	tag	0.01	25	M9
639	Ile-80-taa	80	taa	0.01	25	M9
640	Ile-80-tag	80	tag	0.01	25	M9
641	Ile-80-tga	80	tga	0.01	25	M9
642	Leu-125-taa	125	taa	0.01	25	M9
643	Leu-125-tag	125	tag	0.01	25	M9
644	Leu-125-tga	125	tga	0.08	25	M9
645	Leu-175-taa	175	taa	0.01	25	M9
646	Leu-175-tag	175	tag	0.08	25	M9
647	Leu-175-tga	175	tga	0.4	25	M9
648	Leu-200-taa	200	taa	0.01	25	M9
649	Leu-200-tag	200	tag	0.01	25	M9
650	Leu-200-tga	200	tga	0.01	25	M9
651	Lys-140-taa	140	taa	0.01	25	M9
652	Lys-140-tag	140	tag	0.3	25	M9
653	Lys-140-tga	140	tga	0.7	25	M9
654	Lys-16-taa	16	taa	0.1	25	M9
655	Lys-16-tag	16	tag	0.3	25	M9
656	Lys-16-tga	16	tga	0.3	25	M9
657	Lys-185-taa	185	taa	0.01	25	M9
658	Lys-185-tag	185	tag	0.01	25	M9
659	Lys-185-tga	185	tga	0.01	25	M9
660	Lys-46-tag	46	tag	0.01	25	M9
661	Lys-46-tga	46	tga	0.5	25	M9
662	Lys-75-taa	75	taa	0.01	25	M9
663	Lys-75-tag	75	tag	0.01	25	M9
664	Lys-75-tga	75	tga	0.6	25	M9
665	Lys-85-taa	85	taa	0.01	25	M9
666	Lys-85-tag	85	tag	0.01	25	M9
667	Lys-85-tga	85	tga	0.01	25	M9
668	Met-13-taa	13	taa	0.01	25	M9
669	Met-13-tag	13	tag	0.01	25	M9
670	Met-13-tga	13	tga	0.01	25	M9
671	Met-19-taa	19	taa	0.01	25	M9
672	Met-19-tag	19	tag	0.01	25	M9
673	Met-19-tga	19	tga	0.01	25	M9
674	Met-190-taa	190	taa	0.01	25	M9
675	Met-190-tga	190	tga	0.1	25	M9
676	Phe-100-taa	100	taa	0.01	25	M9
677	Phe-100-tag	100	tag	0.01	25	M9
678	Phe-100-tga	100	tga	0.01	25	M9
679	Phe-130-taa	130	taa	0.01	25	M9
680	Phe-130-tag	130	tag	0.01	25	M9
681	Phe-130-tga	130	tga	0.3	25	M9
682	Pro-135-taa	135	taa	0.01	25	M9
683	Pro-135-tag	135	tag	0.3	25	M9
684	Pro-135-tga	135	tga	10	25	M9
685	Pro-56-taa	56	taa	0.01	25	M9
686	Pro-56-tag	56	tag	0.01	25	M9
687	Pro-56-tga	56	tga	0.1	25	M9
688	Thr-180-taa	180	taa	0.01	25	M9
689	Thr-180-tag	180	tag	0.01	25	M9
690	Thr-180-tga	180	tga	0.01	25	M9
691	Thr-210-taa	210	taa	0.01	25	M9
692	Thr-210-tag	210	tag	0.01	25	M9
693	Thr-210-tga	210	tga	0.01	25	M9
694	Trp-94-taa	94	taa	0.01	25	M9
695	Trp-94-tag	94	tag	0.01	25	M9
696	Trp-94-tga	94	tga	9	25	M9
697	Tyr-215-taa	215	taa	0.01	25	M9
698	Tyr-215-tag	215	tag	0.01	25	M9
699	Tyr-215-tga	215	tga	0.9	25	M9
700	Ala-105-taa	105	taa	1	37	M9
701	Ala-105-tag	105	tag	0.01	37	M9
702	Ala-105-tga	105	tga	9	37	M9
703	Ala-165-taa	165	taa	0.01	37	M9
704	Ala-165-tag	165	tag	0.01	37	M9
705	Ala-165-tga	165	tga	0.7	37	M9
706	Arg-150-taa	150	taa	0.01	37	M9
707	Arg-150-tag	150	tag	0.01	37	M9
708	Arg-150-tga	150	tga	1	37	M9
709	Asn-195-taa	195	taa	0.01	37	M9
710	Asn-195-tag	195	tag	0.4	37	M9
711	Asn-195-tga	195	tga	0.7	37	M9
712	Asp-155-taa	155	taa	0.01	37	M9
713	Asp-155-tag	155	tag	0.01	37	M9
714	Asp-155-tga	155	tga	5	37	M9
715	Asp-170-taa	170	taa	0.01	37	M9
716	Asp-170-tag	170	tag	0.01	37	M9
717	Asp-170-tga	170	tga	0.01	37	M9
718	Gln-110-taa	110	taa	0.01	37	M9
719	Gln-110-tag	110	tag	0.2	37	M9
720	Gln-110-tga	110	tga	0.01	37	M9
721	Glu-11-taa	11	taa	0.01	37	M9
722	Glu-11-tag	11	tag	0.01	37	M9
723	Glu-11-tga	11	tga	0.01	37	M9
724	Glu-115-taa	115	taa	0.01	37	M9
725	Glu-115-tga	115	tga	0.2	37	M9
726	Glu-145-taa	145	taa	0.01	37	M9
727	Glu-145-tag	145	tag	0.01	37	M9
728	Glu-145-tga	145	tga	0.01	37	M9
729	Glu-31-taa	31	taa	0.01	37	M9
730	Glu-31-tag	31	tag	0.01	37	M9
731	Glu-31-tga	31	tga	0.01	37	M9
732	Glu-90-taa	90	taa	0.01	37	M9
733	Glu-90-tag	90	tag	0.01	37	M9
734	Glu-90-tga	90	tga	0.4	37	M9
735	Glu-95-taa	95	taa	0.01	37	M9
736	Glu-95-tag	95	tag	0.01	37	M9
737	Glu-95-tga	95	tga	5	37	M9
738	Gly-160-taa	160	taa	0.01	37	M9
739	Gly-160-tag	160	tag	0.01	37	M9
740	Gly-160-tga	160	tga	0.01	37	M9
741	Gly-21-taa	21	taa	0.01	37	M9
742	Gly-21-tag	21	tag	0.01	37	M9
743	Gly-21-tga	21	tga	0.01	37	M9
744	Gly-36-taa	36	taa	0.01	37	M9
745	Gly-36-tag	36	tag	0.01	37	M9
746	Gly-36-tga	36	tga	0.01	37	M9
747	His-205-taa	205	taa	0.01	37	M9
748	His-205-tag	205	tag	0.01	37	M9
749	His-205-tga	205	tga	0.01	37	M9
750	His-26-taa	26	taa	0.01	37	M9
751	His-26-tag	26	tag	0.01	37	M9
752	His-26-tga	26	tga	0.2	37	M9
753	Ile-120-tag	120	tag	0.01	37	M9
754	Ile-120-tga	120	tga	0.01	37	M9
755	Ile-61-tag	61	tag	0.01	37	M9
756	Ile-80-taa	80	taa	0.01	37	M9
757	Ile-80-tag	80	tag	0.01	37	M9
758	Ile-80-tga	80	tga	0.01	37	M9
759	Leu-125-taa	125	taa	0.01	37	M9
760	Leu-125-tag	125	tag	0.01	37	M9
761	Leu-125-tga	125	tga	0.01	37	M9
762	Leu-175-taa	175	taa	0.01	37	M9
763	Leu-175-tag	175	tag	0.01	37	M9
764	Leu-175-tga	175	tga	0.4	37	M9
765	Leu-200-taa	200	taa	0.01	37	M9
766	Leu-200-tag	200	tag	0.01	37	M9
767	Leu-200-tga	200	tga	0.01	37	M9
768	Lys-140-taa	140	taa	0.01	37	M9
769	Lys-140-tag	140	tag	0.01	37	M9
770	Lys-140-tga	140	tga	0.3	37	M9
771	Lys-16-taa	16	taa	0.01	37	M9
772	Lys-16-tag	16	tag	0.01	37	M9
773	Lys-16-tga	16	tga	0.3	37	M9
774	Lys-185-taa	185	taa	0.01	37	M9
775	Lys-185-tag	185	tag	0.01	37	M9
776	Lys-185-tga	185	tga	0.01	37	M9
777	Lys-46-tag	46	tag	0.01	37	M9
778	Lys-46-tga	46	tga	0.3	37	M9
779	Lys-75-taa	75	taa	0.01	37	M9
780	Lys-75-tag	75	tag	0.01	37	M9
781	Lys-75-tga	75	tga	1	37	M9
782	Lys-85-taa	85	taa	0.01	37	M9
783	Lys-85-tag	85	tag	0.01	37	M9
784	Lys-85-tga	85	tga	0.01	37	M9
785	Met-13-taa	13	taa	0.01	37	M9
786	Met-13-tag	13	tag	0.01	37	M9
787	Met-13-tga	13	tga	0.01	37	M9
788	Met-19-taa	19	taa	0.01	37	M9
789	Met-19-tag	19	tag	0.01	37	M9
790	Met-19-tga	19	tga	0.01	37	M9
791	Met-190-taa	190	taa	0.01	37	M9
792	Met-190-tga	190	tga	0.2	37	M9
793	Phe-100-taa	100	taa	0.01	37	M9
794	Phe-100-tag	100	tag	0.01	37	M9
795	Phe-100-tga	100	tga	0.01	37	M9
796	Phe-130-taa	130	taa	0.01	37	M9
797	Phe-130-tag	130	tag	0.01	37	M9
798	Phe-130-tga	130	tga	0.01	37	M9
799	Pro-135-taa	135	taa	0.01	37	M9
800	Pro-135-tag	135	tag	0.01	37	M9
801	Pro-135-tga	135	tga	3	37	M9
802	Pro-56-taa	56	taa	0.01	37	M9
803	Pro-56-tag	56	tag	0.01	37	M9
804	Pro-56-tga	56	tga	0.01	37	M9
805	Thr-180-taa	180	taa	0.01	37	M9
806	Thr-180-tag	180	tag	0.01	37	M9
807	Thr-180-tga	180	tga	0.01	37	M9
808	Thr-210-taa	210	taa	0.01	37	M9
809	Thr-210-tag	210	tag	0.01	37	M9
810	Thr-210-tga	210	tga	0.01	37	M9
811	Trp-94-taa	94	taa	0.01	37	M9
812	Trp-94-tag	94	tag	0.01	37	M9
813	Trp-94-tga	94	tga	7	37	M9
814	Tyr-215-taa	215	taa	0.01	37	M9
815	Tyr-215-tag	215	tag	0.01	37	M9
816	Tyr-215-tga	215	tga	0.6	37	M9
817	Ala-105-taa	105	taa	1	42	M9
818	Ala-105-tag	105	tag	1	42	M9
819	Ala-105-tga	105	tga	8	42	M9
820	Ala-165-taa	165	taa	0.01	42	M9
821	Ala-165-tag	165	tag	0.01	42	M9
822	Ala-165-tga	165	tga	0.3	42	M9
823	Arg-150-taa	150	taa	0.01	42	M9
824	Arg-150-tag	150	tag	0.1	42	M9
825	Arg-150-tga	150	tga	1	42	M9
826	Asn-195-taa	195	taa	0.01	42	M9
827	Asn-195-tag	195	tag	0.01	42	M9
828	Asn-195-tga	195	tga	1	42	M9
829	Asp-155-taa	155	taa	0.01	42	M9
830	Asp-155-tag	155	tag	0.01	42	M9
831	Asp-155-tga	155	tga	0.2	42	M9
832	Asp-170-taa	170	taa	0.01	42	M9
833	Asp-170-tag	170	tag	0.01	42	M9
834	Asp-170-tga	170	tga	0.01	42	M9
835	Gln-110-taa	110	taa	0.01	42	M9
836	Gln-110-tag	110	tag	0.01	42	M9
837	Gln-110-tga	110	tga	0.01	42	M9
838	Glu-11-taa	11	taa	0.01	42	M9
839	Glu-11-tag	11	tag	0.01	42	M9
840	Glu-11-tga	11	tga	0.01	42	M9
841	Glu-115-taa	115	taa	0.01	42	M9
842	Glu-115-tga	115	tga	0.01	42	M9
843	Glu-145-taa	145	taa	0.01	42	M9
844	Glu-145-tag	145	tag	0.01	42	M9
845	Glu-145-tga	145	tga	0.3	42	M9
846	Glu-31-taa	31	taa	0.01	42	M9
847	Glu-31-tag	31	tag	0.01	42	M9
848	Glu-31-tga	31	tga	0.2	42	M9
849	Glu-90-taa	90	taa	0.01	42	M9
850	Glu-90-tag	90	tag	0.01	42	M9
851	Glu-90-tga	90	tga	0.1	42	M9
852	Glu-95-taa	95	taa	0.01	42	M9
853	Glu-95-tag	95	tag	0.01	42	M9
854	Glu-95-tga	95	tga	1	42	M9
855	Gly-160-taa	160	taa	0.01	42	M9
856	Gly-160-tag	160	tag	0.01	42	M9
857	Gly-160-tga	160	tga	0.01	42	M9
858	Gly-21-taa	21	taa	0.01	42	M9
859	Gly-21-tag	21	tag	0.01	42	M9
860	Gly-21-tga	21	tga	0.01	42	M9
861	Gly-36-taa	36	taa	0.01	42	M9
862	Gly-36-tag	36	tag	0.01	42	M9
863	Gly-36-tga	36	tga	0.01	42	M9
864	His-205-taa	205	taa	0.01	42	M9
865	His-205-tag	205	tag	0.01	42	M9
866	His-205-tga	205	tga	0.01	42	M9
867	His-26-taa	26	taa	0.01	42	M9
868	His-26-tag	26	tag	0.01	42	M9
869	His-26-tga	26	tga	0.01	42	M9
870	Ile-120-tag	120	tag	0.01	42	M9
871	Ile-120-tga	120	tga	0.01	42	M9
872	Ile-61-tag	61	tag	0.01	42	M9
873	Ile-80-taa	80	taa	0.01	42	M9
874	Ile-80-tag	80	tag	0.01	42	M9
875	Ile-80-tga	80	tga	0.01	42	M9
876	Leu-125-taa	125	taa	0.01	42	M9
877	Leu-125-tag	125	tag	0.01	42	M9
878	Leu-125-tga	125	tga	0.01	42	M9
879	Leu-175-taa	175	taa	0.01	42	M9
880	Leu-175-tag	175	tag	0.01	42	M9
881	Leu-175-tga	175	tga	0.3	42	M9
882	Leu-200-taa	200	taa	0.01	42	M9
883	Leu-200-tag	200	tag	0.01	42	M9
884	Leu-200-tga	200	tga	0.01	42	M9
885	Lys-140-taa	140	taa	0.01	42	M9
886	Lys-140-tag	140	tag	0.01	42	M9
887	Lys-140-tga	140	tga	0.3	42	M9
888	Lys-16-taa	16	taa	0.01	42	M9
889	Lys-16-tag	16	tag	0.01	42	M9
890	Lys-16-tga	16	tga	0.2	42	M9
891	Lys-185-taa	185	taa	0.01	42	M9
892	Lys-185-tag	185	tag	0.01	42	M9
893	Lys-185-tga	185	tga	0.01	42	M9
894	Lys-46-tag	46	tag	0.01	42	M9
895	Lys-46-tga	46	tga	0.3	42	M9
896	Lys-75-taa	75	taa	0.01	42	M9
897	Lys-75-tag	75	tag	0.01	42	M9
898	Lys-75-tga	75	tga	0.01	42	M9
899	Lys-85-taa	85	taa	0.01	42	M9
900	Lys-85-tag	85	tag	0.01	42	M9
901	Lys-85-tga	85	tga	0.01	42	M9
902	Met-13-taa	13	taa	0.01	42	M9
903	Met-13-tag	13	tag	0.01	42	M9
904	Met-13-tga	13	tga	0.01	42	M9
905	Met-19-taa	19	taa	0.01	42	M9
906	Met-19-tag	19	tag	0.01	42	M9
907	Met-19-tga	19	tga	0.01	42	M9
908	Met-190-taa	190	taa	0.01	42	M9
909	Met-190-tga	190	tga	0.2	42	M9
910	Phe-100-taa	100	taa	0.01	42	M9
911	Phe-100-tag	100	tag	0.01	42	M9
912	Phe-100-tga	100	tga	0.01	42	M9
913	Phe-130-taa	130	taa	0.01	42	M9
914	Phe-130-tag	130	tag	0.01	42	M9
915	Phe-130-tga	130	tga	0.01	42	M9
916	Pro-135-taa	135	taa	0.01	42	M9
917	Pro-135-tag	135	tag	0.01	42	M9
918	Pro-135-tga	135	tga	1	42	M9
919	Pro-56-taa	56	taa	0.01	42	M9
920	Pro-56-tag	56	tag	0.01	42	M9
921	Pro-56-tga	56	tga	0.01	42	M9
922	Thr-180-taa	180	taa	0.01	42	M9
923	Thr-180-tag	180	tag	0.01	42	M9
924	Thr-180-tga	180	tga	0.01	42	M9
925	Thr-210-taa	210	taa	0.01	42	M9
926	Thr-210-tag	210	tag	0.01	42	M9
927	Thr-210-tga	210	tga	0.01	42	M9
928	Trp-94-taa	94	taa	0.01	42	M9
929	Trp-94-tag	94	tag	0.01	42	M9
930	Trp-94-tga	94	tga	6	42	M9
931	Tyr-215-taa	215	taa	0.01	42	M9
932	Tyr-215-tag	215	tag	0.01	42	M9
933	Tyr-215-tga	215	tga	0.3	42	M9
