# Supplementary material for: Environment modulates protein heterogeneity through transcriptional and translational stop codon readthrough
Source: Nat Commun. 2024 May 24;15:4446. doi: 10.1038/s41467-024-48387-x (PMC11126739; doi:10.1038/s41467-024-48387-x)
Supplement: Supplementary file 8 — Source Data [file 41467_2024_48387_MOESM8_ESM.zip › Source_Data_file/Fig2/Fig2C.csv]

	sample_name	position	codon	Mean_fluorescence	Percentage	temperature
1	Ala-105-taa-1	105	taa	1261.041	1.5	18
2	Ala-105-taa-1	105	taa	3800.923	1.5	18
3	Ala-105-taa-1	105	taa	167.427	1.5	18
4	Ala-105-taa-1	105	taa	225.953	1.5	18
5	Ala-105-taa-1	105	taa	207.303	1.5	18
6	Ala-105-taa-1	105	taa	204.908	1.5	18
7	Ala-105-taa-1	105	taa	11458.436	1.5	18
8	Ala-105-taa-1	105	taa	197.089	1.5	18
9	Ala-105-taa-1	105	taa	1832.107	1.5	18
10	Ala-105-taa-1	105	taa	190.168	1.5	18
11	Ala-105-taa-1	105	taa	142.638	1.5	18
12	Ala-105-taa-1	105	taa	154.34	1.5	18
13	Ala-105-taa-1	105	taa	180.635	1.5	18
14	Ala-105-taa-1	105	taa	268.393	1.5	18
15	Ala-105-taa-1	105	taa	191.952	1.5	18
16	Ala-105-taa-1	105	taa	3372.373	1.5	18
17	Ala-105-taa-1	105	taa	150.438	1.5	18
18	Ala-105-taa-1	105	taa	175.642	1.5	18
19	Ala-105-taa-1	105	taa	1648.648	1.5	18
20	Ala-105-taa-1	105	taa	182.227	1.5	18
21	Ala-105-taa-1	105	taa	149.004	1.5	18
22	Ala-105-taa-1	105	taa	166.371	1.5	18
23	Ala-105-taa-1	105	taa	149.425	1.5	18
24	Ala-105-taa-1	105	taa	195.855	1.5	18
25	Ala-105-taa-1	105	taa	138.161	1.5	18
26	Ala-105-taa-1	105	taa	143.492	1.5	18
27	Ala-105-taa-1	105	taa	183.664	1.5	18
28	Ala-105-taa-1	105	taa	135.967	1.5	18
29	Ala-105-taa-1	105	taa	132.892	1.5	18
30	Ala-105-taa-1	105	taa	891.437	1.5	18
31	Ala-105-taa-1	105	taa	198.353	1.5	18
32	Ala-105-taa-1	105	taa	140.899	1.5	18
33	Ala-105-taa-1	105	taa	139.443	1.5	18
34	Ala-105-taa-1	105	taa	188.684	1.5	18
35	Ala-105-taa-1	105	taa	143.627	1.5	18
36	Ala-105-taa-1	105	taa	145.489	1.5	18
37	Ala-105-taa-1	105	taa	180.036	1.5	18
38	Ala-105-taa-1	105	taa	130.841	1.5	18
39	Ala-105-taa-1	105	taa	160.825	1.5	18
40	Ala-105-taa-1	105	taa	8337.556	1.5	18
41	Ala-105-taa-1	105	taa	171.804	1.5	18
42	Ala-105-taa-1	105	taa	9221.823	1.5	18
43	Ala-105-taa-1	105	taa	160.134	1.5	18
44	Ala-105-taa-1	105	taa	6338.381	1.5	18
45	Ala-105-taa-1	105	taa	167.642	1.5	18
46	Ala-105-taa-1	105	taa	136.82	1.5	18
47	Ala-105-taa-1	105	taa	625.306	1.5	18
48	Ala-105-taa-1	105	taa	136.524	1.5	18
49	Ala-105-taa-1	105	taa	137.864	1.5	18
50	Ala-105-taa-1	105	taa	184.938	1.5	18
51	Ala-105-taa-1	105	taa	141.414	1.5	18
52	Ala-105-taa-1	105	taa	122.65	1.5	18
53	Ala-105-taa-1	105	taa	164.662	1.5	18
54	Ala-105-taa-1	105	taa	138.073	1.5	18
55	Ala-105-taa-1	105	taa	6615.548	1.5	18
56	Ala-105-taa-1	105	taa	124.318	1.5	18
57	Ala-105-taa-1	105	taa	133.859	1.5	18
58	Ala-105-taa-1	105	taa	1694.272	1.5	18
59	Ala-105-taa-1	105	taa	2594.572	1.5	18
60	Ala-105-taa-1	105	taa	126.468	1.5	18
61	Ala-105-taa-1	105	taa	125.691	1.5	18
62	Ala-105-taa-1	105	taa	216.008	1.5	18
63	Ala-105-taa-1	105	taa	155.522	1.5	18
64	Ala-105-taa-1	105	taa	164.478	1.5	18
65	Ala-105-taa-1	105	taa	122.643	1.5	18
66	Ala-105-taa-1	105	taa	122.003	1.5	18
67	Ala-105-taa-1	105	taa	135.057	1.5	18
68	Ala-105-taa-1	105	taa	164.983	1.5	18
69	Ala-105-taa-1	105	taa	129.07	1.5	18
70	Ala-105-taa-1	105	taa	135.096	1.5	18
71	Ala-105-taa-1	105	taa	127.977	1.5	18
72	Ala-105-taa-1	105	taa	2300.938	1.5	18
73	Ala-105-taa-1	105	taa	605.503	1.5	18
74	Ala-105-taa-1	105	taa	145.395	1.5	18
75	Ala-105-taa-1	105	taa	138.273	1.5	18
76	Ala-105-taa-1	105	taa	174.197	1.5	18
77	Ala-105-taa-1	105	taa	122.144	1.5	18
78	Ala-105-taa-1	105	taa	141.448	1.5	18
79	Ala-105-taa-1	105	taa	2939.908	1.5	18
80	Ala-105-taa-1	105	taa	142.767	1.5	18
81	Ala-105-taa-1	105	taa	120.998	1.5	18
82	Ala-105-taa-1	105	taa	173.636	1.5	18
83	Ala-105-taa-1	105	taa	121.85	1.5	18
84	Ala-105-taa-1	105	taa	129.777	1.5	18
85	Ala-105-taa-1	105	taa	164.731	1.5	18
86	Ala-105-taa-1	105	taa	130.632	1.5	18
87	Ala-105-taa-1	105	taa	169.862	1.5	18
88	Ala-105-taa-1	105	taa	120.88	1.5	18
89	Ala-105-taa-1	105	taa	168.056	1.5	18
90	Ala-105-taa-1	105	taa	125.089	1.5	18
91	Ala-105-taa-1	105	taa	133.215	1.5	18
92	Ala-105-taa-1	105	taa	125.503	1.5	18
93	Ala-105-taa-1	105	taa	136.551	1.5	18
94	Ala-105-taa-1	105	taa	141.387	1.5	18
95	Ala-105-taa-1	105	taa	141.332	1.5	18
96	Ala-105-taa-1	105	taa	126.23	1.5	18
97	Ala-105-taa-1	105	taa	6110.451	1.5	18
98	Ala-105-taa-1	105	taa	126.486	1.5	18
99	Ala-105-taa-1	105	taa	6416.784	1.5	18
100	Ala-105-taa-1	105	taa	118.795	1.5	18
101	Ala-105-taa-1	105	taa	119.502	1.5	18
102	Ala-105-taa-1	105	taa	128.394	1.5	18
103	Ala-105-taa-1	105	taa	126.248	1.5	18
104	Ala-105-taa-1	105	taa	145.155	1.5	18
105	Ala-105-taa-1	105	taa	164.006	1.5	18
106	Ala-105-taa-1	105	taa	126.06	1.5	18
107	Ala-105-taa-1	105	taa	113.066	1.5	18
108	Ala-105-taa-1	105	taa	2475.464	1.5	18
109	Ala-105-taa-1	105	taa	123.357	1.5	18
110	Ala-105-taa-1	105	taa	119.683	1.5	18
111	Ala-105-taa-1	105	taa	126.903	1.5	18
112	Ala-105-taa-1	105	taa	156.731	1.5	18
113	Ala-105-taa-1	105	taa	137.909	1.5	18
114	Ala-105-taa-1	105	taa	128.813	1.5	18
115	Ala-105-taa-1	105	taa	116.834	1.5	18
116	Ala-105-taa-1	105	taa	111.274	1.5	18
117	Ala-105-taa-1	105	taa	156.476	1.5	18
118	Ala-105-taa-1	105	taa	121.291	1.5	18
119	Ala-105-taa-1	105	taa	106.676	1.5	18
120	Ala-105-taa-1	105	taa	165.079	1.5	18
121	Ala-105-taa-1	105	taa	125.536	1.5	18
122	Ala-105-taa-1	105	taa	115.364	1.5	18
123	Ala-105-taa-1	105	taa	118.594	1.5	18
124	Ala-105-taa-1	105	taa	126.565	1.5	18
125	Ala-105-taa-1	105	taa	109.45	1.5	18
126	Ala-105-taa-1	105	taa	110.234	1.5	18
127	Ala-105-taa-1	105	taa	287.42	1.5	18
128	Ala-105-taa-1	105	taa	149.994	1.5	18
129	Ala-105-taa-1	105	taa	123.335	1.5	18
130	Ala-105-taa-1	105	taa	111.087	1.5	18
131	Ala-105-taa-1	105	taa	132.208	1.5	18
132	Ala-105-taa-1	105	taa	110.002	1.5	18
133	Ala-105-taa-1	105	taa	121.826	1.5	18
134	Ala-105-taa-1	105	taa	114.945	1.5	18
135	Ala-105-taa-1	105	taa	102.387	1.5	18
136	Ala-105-taa-1	105	taa	113.341	1.5	18
137	Ala-105-taa-1	105	taa	124.888	1.5	18
138	Ala-105-taa-1	105	taa	8602.863	1.5	18
139	Ala-105-taa-1	105	taa	6080.033	1.5	18
140	Ala-105-taa-1	105	taa	104.497	1.5	18
141	Ala-105-taa-1	105	taa	121.095	1.5	18
142	Ala-105-taa-1	105	taa	165.264	1.5	18
143	Ala-105-taa-1	105	taa	108.521	1.5	18
144	Ala-105-taa-1	105	taa	112.487	1.5	18
145	Ala-105-taa-1	105	taa	113.173	1.5	18
146	Ala-105-taa-1	105	taa	112.024	1.5	18
147	Ala-105-taa-1	105	taa	121.996	1.5	18
148	Ala-105-taa-1	105	taa	126.413	1.5	18
149	Ala-105-taa-1	105	taa	6412.067	1.5	18
150	Ala-105-taa-1	105	taa	114.549	1.5	18
151	Ala-105-taa-1	105	taa	116.314	1.5	18
152	Ala-105-taa-1	105	taa	115.789	1.5	18
153	Ala-105-taa-1	105	taa	107.249	1.5	18
154	Ala-105-taa-1	105	taa	126.724	1.5	18
155	Ala-105-taa-1	105	taa	112.058	1.5	18
156	Ala-105-taa-1	105	taa	123.265	1.5	18
157	Ala-105-taa-1	105	taa	456.996	1.5	18
158	Ala-105-taa-1	105	taa	7821.165	1.5	18
159	Ala-105-taa-1	105	taa	112.258	1.5	18
160	Ala-105-taa-1	105	taa	4556.964	1.5	18
161	Ala-105-taa-1	105	taa	127.353	1.5	18
162	Ala-105-taa-1	105	taa	121.511	1.5	18
163	Ala-105-taa-1	105	taa	100.743	1.5	18
164	Ala-105-taa-1	105	taa	106.877	1.5	18
165	Ala-105-taa-1	105	taa	107.237	1.5	18
166	Ala-105-taa-1	105	taa	155.209	1.5	18
167	Ala-105-taa-1	105	taa	14272.882	1.5	18
168	Ala-105-taa-1	105	taa	4001.17	1.5	18
169	Ala-105-taa-1	105	taa	107.973	1.5	18
170	Ala-105-taa-1	105	taa	107.024	1.5	18
171	Ala-105-taa-1	105	taa	108.46	1.5	18
172	Ala-105-taa-1	105	taa	121.947	1.5	18
173	Ala-105-taa-1	105	taa	109.261	1.5	18
174	Ala-105-taa-1	105	taa	127.651	1.5	18
175	Ala-105-taa-1	105	taa	114.257	1.5	18
176	Ala-105-taa-1	105	taa	139.658	1.5	18
177	Ala-105-taa-1	105	taa	113.914	1.5	18
178	Ala-105-taa-1	105	taa	589.204	1.5	18
179	Ala-105-taa-1	105	taa	140.038	1.5	18
180	Ala-105-taa-1	105	taa	106.427	1.5	18
181	Ala-105-taa-1	105	taa	136.947	1.5	18
182	Ala-105-taa-1	105	taa	116.222	1.5	18
183	Ala-105-taa-1	105	taa	129.358	1.5	18
184	Ala-105-taa-1	105	taa	2237.782	1.5	18
185	Ala-105-taa-1	105	taa	128.137	1.5	18
186	Ala-105-taa-1	105	taa	105.027	1.5	18
187	Ala-105-taa-1	105	taa	105.873	1.5	18
188	Ala-105-taa-1	105	taa	131.748	1.5	18
189	Ala-105-taa-1	105	taa	133.142	1.5	18
190	Ala-105-taa-1	105	taa	191.297	1.5	18
191	Ala-105-taa-1	105	taa	106.629	1.5	18
192	Ala-105-taa-1	105	taa	189.06	1.5	18
193	Ala-105-taa-1	105	taa	145.638	1.5	18
194	Ala-105-taa-1	105	taa	8416.08	1.5	18
195	Ala-105-taa-1	105	taa	5898.675	1.5	18
196	Ala-105-taa-1	105	taa	105.767	1.5	18
197	Ala-105-taa-1	105	taa	132.016	1.5	18
198	Ala-105-taa-1	105	taa	110.969	1.5	18
199	Ala-105-taa-1	105	taa	104.38	1.5	18
200	Ala-105-taa-1	105	taa	112.338	1.5	18
201	Ala-105-taa-1	105	taa	117.776	1.5	18
202	Ala-105-taa-1	105	taa	106.826	1.5	18
203	Ala-105-taa-1	105	taa	131.419	1.5	18
204	Ala-105-taa-1	105	taa	127.959	1.5	18
205	Ala-105-taa-1	105	taa	120.908	1.5	18
206	Ala-105-taa-1	105	taa	7480.387	1.5	18
207	Ala-105-taa-1	105	taa	128.383	1.5	18
208	Ala-105-taa-1	105	taa	125.488	1.5	18
209	Ala-105-taa-1	105	taa	177.551	1.5	18
210	Ala-105-taa-1	105	taa	154.384	1.5	18
211	Ala-105-taa-1	105	taa	161.629	1.5	18
212	Ala-105-taa-1	105	taa	201.728	1.5	18
213	Ala-105-taa-1	105	taa	132.633	1.5	18
214	Ala-105-taa-1	105	taa	7922.516	1.5	18
215	Ala-105-taa-1	105	taa	134.803	1.5	18
216	Ala-105-taa-1	105	taa	126.731	1.5	18
217	Ala-105-taa-1	105	taa	192.618	1.5	18
218	Ala-105-taa-1	105	taa	200.888	1.5	18
219	Ala-105-taa-1	105	taa	2925.658	1.5	18
220	Ala-105-taa-1	105	taa	1399.043	1.5	18
221	Ala-105-taa-1	105	taa	144.356	1.5	18
222	Ala-105-taa-1	105	taa	152.359	1.5	18
223	Ala-105-taa-1	105	taa	126.099	1.5	18
224	Ala-105-taa-1	105	taa	121.025	1.5	18
225	Ala-105-taa-1	105	taa	156.17	1.5	18
226	Ala-105-taa-1	105	taa	146.371	1.5	18
227	Ala-105-taa-1	105	taa	129.669	1.5	18
228	Ala-105-taa-1	105	taa	2475.958	1.5	18
229	Ala-105-taa-1	105	taa	17985.977	1.5	18
230	Ala-105-taa-1	105	taa	135.61	1.5	18
231	Ala-105-taa-1	105	taa	131.468	1.5	18
232	Ala-105-taa-1	105	taa	124.779	1.5	18
233	Ala-105-taa-1	105	taa	6969.203	1.5	18
234	Ala-105-taa-1	105	taa	6275.066	1.5	18
235	Ala-105-taa-1	105	taa	138.465	1.5	18
236	Ala-105-taa-1	105	taa	127.057	1.5	18
237	Ala-105-taa-1	105	taa	124.402	1.5	18
238	Ala-105-taa-1	105	taa	136.848	1.5	18
239	Ala-105-taa-1	105	taa	130.149	1.5	18
240	Ala-105-taa-1	105	taa	167.7	1.5	18
241	Ala-105-taa-1	105	taa	7014.568	1.5	18
242	Ala-105-taa-1	105	taa	9432.36	1.5	18
243	Ala-105-taa-1	105	taa	134.318	1.5	18
244	Ala-105-taa-1	105	taa	117.711	1.5	18
245	Ala-105-taa-1	105	taa	127.054	1.5	18
246	Ala-105-taa-1	105	taa	226.918	1.5	18
247	Ala-105-taa-1	105	taa	4307.437	1.5	18
248	Ala-105-taa-1	105	taa	974.382	1.5	18
249	Ala-105-taa-1	105	taa	6972.562	1.5	18
250	Ala-105-taa-1	105	taa	7166.513	1.5	18
251	Ala-105-taa-1	105	taa	121.5	1.5	18
252	Ala-105-taa-1	105	taa	124.498	1.5	18
253	Ala-105-taa-1	105	taa	124.211	1.5	18
254	Ala-105-taa-1	105	taa	120.256	1.5	18
255	Ala-105-taa-1	105	taa	2030.812	1.5	18
256	Ala-105-taa-1	105	taa	6460.055	1.5	18
257	Ala-105-taa-1	105	taa	8031.835	1.5	18
258	Ala-105-taa-1	105	taa	128.724	1.5	18
259	Ala-105-taa-1	105	taa	133.071	1.5	18
260	Ala-105-taa-1	105	taa	9703.099	1.5	18
261	Ala-105-taa-1	105	taa	109.689	1.5	18
262	Ala-105-taa-1	105	taa	118.039	1.5	18
263	Ala-105-taa-1	105	taa	167.889	1.5	18
264	Ala-105-taa-1	105	taa	124.582	1.5	18
265	Ala-105-taa-1	105	taa	125.252	1.5	18
266	Ala-105-taa-1	105	taa	126.335	1.5	18
267	Ala-105-taa-1	105	taa	237.782	1.5	18
268	Ala-105-taa-1	105	taa	133.446	1.5	18
269	Ala-105-taa-1	105	taa	114.615	1.5	18
270	Ala-105-taa-1	105	taa	105.416	1.5	18
271	Ala-105-taa-1	105	taa	106.604	1.5	18
272	Ala-105-taa-1	105	taa	115.02	1.5	18
273	Ala-105-taa-1	105	taa	109.628	1.5	18
274	Ala-105-taa-1	105	taa	113.069	1.5	18
275	Ala-105-taa-1	105	taa	118.364	1.5	18
276	Ala-105-taa-1	105	taa	166.834	1.5	18
277	Ala-105-taa-1	105	taa	109.69	1.5	18
278	Ala-105-taa-1	105	taa	108.589	1.5	18
279	Ala-105-taa-1	105	taa	142.986	1.5	18
280	Ala-105-taa-1	105	taa	6879.397	1.5	18
281	Ala-105-taa-1	105	taa	8966.404	1.5	18
282	Ala-105-taa-1	105	taa	113.175	1.5	18
283	Ala-105-taa-1	105	taa	116.01	1.5	18
284	Ala-105-taa-1	105	taa	1236.942	1.5	18
285	Ala-105-taa-1	105	taa	115.09	1.5	18
286	Ala-105-taa-1	105	taa	2449.29	1.5	18
287	Ala-105-taa-1	105	taa	2491.308	1.5	18
288	Ala-105-taa-1	105	taa	7429.275	1.5	18
289	Ala-105-taa-1	105	taa	5726.376	1.5	18
290	Ala-105-taa-1	105	taa	115.937	1.5	18
291	Ala-105-taa-1	105	taa	109.279	1.5	18
292	Ala-105-taa-1	105	taa	3934.192	1.5	18
293	Ala-105-taa-1	105	taa	14159.566	1.5	18
294	Ala-105-taa-1	105	taa	117.414	1.5	18
295	Ala-105-taa-1	105	taa	108.796	1.5	18
296	Ala-105-taa-1	105	taa	118.051	1.5	18
297	Ala-105-taa-1	105	taa	1105.155	1.5	18
298	Ala-105-taa-1	105	taa	339.182	1.5	18
299	Ala-105-taa-1	105	taa	1059.112	1.5	18
300	Ala-105-taa-1	105	taa	105.003	1.5	18
301	Ala-105-taa-1	105	taa	256.341	1.5	18
302	Ala-105-taa-1	105	taa	2294.575	1.5	18
303	Ala-105-taa-1	105	taa	108.005	1.5	18
304	Ala-105-taa-1	105	taa	105.471	1.5	18
305	Ala-105-taa-1	105	taa	6903	1.5	18
306	Ala-105-taa-1	105	taa	115.21	1.5	18
307	Ala-105-taa-1	105	taa	1609.811	1.5	18
308	Ala-105-taa-1	105	taa	148.125	1.5	18
309	Ala-105-taa-1	105	taa	228.741	1.5	18
310	Ala-105-taa-1	105	taa	191.895	1.5	18
311	Ala-105-taa-1	105	taa	8152.143	1.5	18
312	Ala-105-taa-1	105	taa	108.738	1.5	18
313	Ala-105-taa-1	105	taa	171.404	1.5	18
314	Ala-105-taa-1	105	taa	103.507	1.5	18
315	Ala-105-taa-1	105	taa	108.035	1.5	18
316	Ala-105-taa-1	105	taa	292.031	1.5	18
317	Ala-105-taa-1	105	taa	110.995	1.5	18
318	Ala-105-taa-1	105	taa	106.984	1.5	18
319	Ala-105-taa-1	105	taa	139.843	1.5	18
320	Ala-105-taa-1	105	taa	121.47	1.5	18
321	Ala-105-taa-1	105	taa	117.537	1.5	18
322	Ala-105-taa-1	105	taa	119.608	1.5	18
323	Ala-105-taa-1	105	taa	1306.777	1.5	18
324	Ala-105-taa-1	105	taa	151.517	1.5	18
325	Ala-105-taa-1	105	taa	2732.632	1.5	18
326	Ala-105-taa-1	105	taa	265.88	1.5	18
327	Ala-105-taa-1	105	taa	128.105	1.5	18
328	Ala-105-taa-1	105	taa	140.056	1.5	18
329	Ala-105-taa-1	105	taa	251.655	1.5	18
330	Ala-105-taa-1	105	taa	854.666	1.5	18
331	Ala-105-taa-1	105	taa	229.82	1.5	18
332	Ala-105-taa-1	105	taa	11817.306	1.5	18
333	Ala-105-taa-1	105	taa	200.114	1.5	18
334	Ala-105-taa-1	105	taa	158.485	1.5	18
335	Ala-105-taa-1	105	taa	169.99	1.5	18
336	Ala-105-taa-1	105	taa	8408.649	1.5	18
337	Ala-105-taa-1	105	taa	154.119	1.5	18
338	Ala-105-taa-1	105	taa	179.511	1.5	18
339	Ala-105-taa-1	105	taa	156.224	1.5	18
340	Ala-105-taa-1	105	taa	143.668	1.5	18
341	Ala-105-taa-1	105	taa	146.359	1.5	18
342	Ala-105-taa-1	105	taa	151.781	1.5	18
343	Ala-105-taa-1	105	taa	149.077	1.5	18
344	Ala-105-taa-1	105	taa	144.471	1.5	18
345	Ala-105-taa-1	105	taa	142.579	1.5	18
346	Ala-105-taa-1	105	taa	145.202	1.5	18
347	Ala-105-taa-1	105	taa	160.766	1.5	18
348	Ala-105-taa-1	105	taa	170.792	1.5	18
349	Ala-105-taa-1	105	taa	145.345	1.5	18
350	Ala-105-taa-1	105	taa	139.471	1.5	18
351	Ala-105-taa-1	105	taa	195.811	1.5	18
352	Ala-105-taa-1	105	taa	152.341	1.5	18
353	Ala-105-taa-1	105	taa	151.663	1.5	18
354	Ala-105-taa-1	105	taa	140.504	1.5	18
355	Ala-105-taa-1	105	taa	4777.539	1.5	18
356	Ala-105-taa-1	105	taa	222.552	1.5	18
357	Ala-105-taa-1	105	taa	971.901	1.5	18
358	Ala-105-taa-1	105	taa	140.645	1.5	18
359	Ala-105-taa-1	105	taa	205.418	1.5	18
360	Ala-105-taa-1	105	taa	130.684	1.5	18
361	Ala-105-taa-1	105	taa	125.249	1.5	18
362	Ala-105-taa-1	105	taa	130.205	1.5	18
363	Ala-105-taa-1	105	taa	151.595	1.5	18
364	Ala-105-taa-1	105	taa	133.66	1.5	18
365	Ala-105-taa-1	105	taa	17395.348	1.5	18
366	Ala-105-taa-1	105	taa	151.928	1.5	18
367	Ala-105-taa-1	105	taa	137.924	1.5	18
368	Ala-105-taa-1	105	taa	1750.104	1.5	18
369	Ala-105-taa-1	105	taa	723.93	1.5	18
370	Ala-105-taa-1	105	taa	149.385	1.5	18
371	Ala-105-taa-1	105	taa	130.942	1.5	18
372	Ala-105-taa-1	105	taa	144.92	1.5	18
373	Ala-105-taa-1	105	taa	131.711	1.5	18
374	Ala-105-taa-1	105	taa	125.524	1.5	18
375	Ala-105-taa-1	105	taa	129.987	1.5	18
376	Ala-105-taa-1	105	taa	214.085	1.5	18
377	Ala-105-taa-1	105	taa	131.971	1.5	18
378	Ala-105-taa-1	105	taa	119.743	1.5	18
379	Ala-105-taa-1	105	taa	203.392	1.5	18
380	Ala-105-taa-1	105	taa	141.827	1.5	18
381	Ala-105-taa-1	105	taa	129.286	1.5	18
382	Ala-105-taa-1	105	taa	134.166	1.5	18
383	Ala-105-taa-1	105	taa	125.214	1.5	18
384	Ala-105-taa-1	105	taa	123.981	1.5	18
385	Ala-105-taa-1	105	taa	127.782	1.5	18
386	Ala-105-taa-1	105	taa	173.411	1.5	18
387	Ala-105-taa-1	105	taa	137.52	1.5	18
388	Ala-105-taa-1	105	taa	120.722	1.5	18
389	Ala-105-taa-1	105	taa	127.928	1.5	18
390	Ala-105-taa-1	105	taa	152.4	1.5	18
391	Ala-105-taa-1	105	taa	125.634	1.5	18
392	Ala-105-taa-1	105	taa	135.97	1.5	18
393	Ala-105-taa-1	105	taa	124.345	1.5	18
394	Ala-105-taa-1	105	taa	126.259	1.5	18
395	Ala-105-taa-1	105	taa	130.697	1.5	18
396	Ala-105-taa-1	105	taa	128.947	1.5	18
397	Ala-105-taa-1	105	taa	5179.264	1.5	18
398	Ala-105-taa-1	105	taa	123.462	1.5	18
399	Ala-105-taa-1	105	taa	127.527	1.5	18
400	Ala-105-taa-1	105	taa	481.555	1.5	18
401	Ala-105-taa-1	105	taa	123.151	1.5	18
402	Ala-105-taa-1	105	taa	140.066	1.5	18
403	Ala-105-taa-1	105	taa	138.806	1.5	18
404	Ala-105-taa-1	105	taa	123.312	1.5	18
405	Ala-105-taa-1	105	taa	124.426	1.5	18
406	Ala-105-taa-1	105	taa	121.765	1.5	18
407	Ala-105-taa-1	105	taa	128.042	1.5	18
408	Ala-105-taa-1	105	taa	120.419	1.5	18
409	Ala-105-taa-1	105	taa	124.002	1.5	18
410	Ala-105-taa-1	105	taa	130.743	1.5	18
411	Ala-105-taa-1	105	taa	123.994	1.5	18
412	Ala-105-taa-1	105	taa	1647.216	1.5	18
413	Ala-105-taa-1	105	taa	122.746	1.5	18
414	Ala-105-taa-1	105	taa	119.159	1.5	18
415	Ala-105-taa-1	105	taa	122.627	1.5	18
416	Ala-105-taa-1	105	taa	123.77	1.5	18
417	Ala-105-taa-1	105	taa	123.107	1.5	18
418	Ala-105-taa-1	105	taa	175.129	1.5	18
419	Ala-105-taa-1	105	taa	122.854	1.5	18
420	Ala-105-taa-1	105	taa	125.932	1.5	18
421	Ala-105-taa-1	105	taa	131.012	1.5	18
422	Ala-105-taa-1	105	taa	119.275	1.5	18
423	Ala-105-taa-1	105	taa	112.824	1.5	18
424	Ala-105-taa-1	105	taa	122.236	1.5	18
425	Ala-105-taa-1	105	taa	119.152	1.5	18
426	Ala-105-taa-1	105	taa	156.412	1.5	18
427	Ala-105-taa-1	105	taa	124.576	1.5	18
428	Ala-105-taa-1	105	taa	121.283	1.5	18
429	Ala-105-taa-1	105	taa	125.123	1.5	18
430	Ala-105-taa-1	105	taa	119.244	1.5	18
431	Ala-105-taa-1	105	taa	139.541	1.5	18
432	Ala-105-taa-1	105	taa	131.052	1.5	18
433	Ala-105-taa-1	105	taa	117.177	1.5	18
434	Ala-105-taa-1	105	taa	118.338	1.5	18
435	Ala-105-taa-1	105	taa	1715.889	1.5	18
436	Ala-105-taa-1	105	taa	136.565	1.5	18
437	Ala-105-taa-1	105	taa	122.568	1.5	18
438	Ala-105-taa-1	105	taa	114.967	1.5	18
439	Ala-105-taa-1	105	taa	104.833	1.5	18
440	Ala-105-taa-1	105	taa	110.035	1.5	18
441	Ala-105-taa-1	105	taa	116.559	1.5	18
442	Ala-105-taa-1	105	taa	121.467	1.5	18
443	Ala-105-taa-1	105	taa	114.999	1.5	18
444	Ala-105-taa-1	105	taa	125.13	1.5	18
445	Ala-105-taa-1	105	taa	131.64	1.5	18
446	Ala-105-taa-1	105	taa	111.958	1.5	18
447	Ala-105-taa-1	105	taa	114.718	1.5	18
448	Ala-105-taa-1	105	taa	120.923	1.5	18
449	Ala-105-taa-1	105	taa	1825.42	1.5	18
450	Ala-105-taa-1	105	taa	441.662	1.5	18
451	Ala-105-taa-1	105	taa	109.555	1.5	18
452	Ala-105-taa-1	105	taa	113.448	1.5	18
453	Ala-105-taa-1	105	taa	115.957	1.5	18
454	Ala-105-taa-1	105	taa	114.76	1.5	18
455	Ala-105-taa-1	105	taa	115.3	1.5	18
456	Ala-105-taa-1	105	taa	125.366	1.5	18
457	Ala-105-taa-1	105	taa	109.608	1.5	18
458	Ala-105-taa-1	105	taa	119.387	1.5	18
459	Ala-105-taa-1	105	taa	120.378	1.5	18
460	Ala-105-taa-1	105	taa	115.086	1.5	18
461	Ala-105-taa-1	105	taa	131.191	1.5	18
462	Ala-105-taa-1	105	taa	103.674	1.5	18
463	Ala-105-taa-1	105	taa	125.024	1.5	18
464	Ala-105-taa-1	105	taa	110.853	1.5	18
465	Ala-105-taa-1	105	taa	115.546	1.5	18
466	Ala-105-taa-1	105	taa	113.23	1.5	18
467	Ala-105-taa-1	105	taa	113.446	1.5	18
468	Ala-105-taa-1	105	taa	108.011	1.5	18
469	Ala-105-taa-1	105	taa	105.978	1.5	18
470	Ala-105-taa-1	105	taa	113.264	1.5	18
471	Ala-105-taa-1	105	taa	108.428	1.5	18
472	Ala-105-taa-1	105	taa	111.79	1.5	18
473	Ala-105-taa-1	105	taa	2573.552	1.5	18
474	Ala-105-taa-1	105	taa	109.899	1.5	18
475	Ala-105-taa-1	105	taa	114.371	1.5	18
476	Ala-105-taa-1	105	taa	128.006	1.5	18
477	Ala-105-taa-1	105	taa	126.087	1.5	18
478	Ala-105-taa-1	105	taa	113.91	1.5	18
479	Ala-105-taa-1	105	taa	764.103	1.5	18
480	Ala-105-taa-1	105	taa	2527.913	1.5	18
481	Ala-105-taa-1	105	taa	114.88	1.5	18
482	Ala-105-taa-1	105	taa	131.887	1.5	18
483	Ala-105-taa-1	105	taa	109.394	1.5	18
484	Ala-105-taa-1	105	taa	107.918	1.5	18
485	Ala-105-taa-1	105	taa	125.041	1.5	18
486	Ala-105-taa-1	105	taa	121.869	1.5	18
487	Ala-105-taa-1	105	taa	108.514	1.5	18
488	Ala-105-taa-1	105	taa	112.303	1.5	18
489	Ala-105-taa-1	105	taa	28351.796	1.5	18
490	Ala-105-taa-1	105	taa	118.668	1.5	18
491	Ala-105-taa-1	105	taa	126.63	1.5	18
492	Ala-105-taa-1	105	taa	108.471	1.5	18
493	Ala-105-taa-1	105	taa	159.92	1.5	18
494	Ala-105-taa-1	105	taa	1472.716	1.5	18
495	Ala-105-taa-1	105	taa	111.17	1.5	18
496	Ala-105-taa-1	105	taa	140.056	1.5	18
497	Ala-105-taa-1	105	taa	167.313	1.5	18
498	Ala-105-taa-1	105	taa	3621.093	1.5	18
499	Ala-105-taa-1	105	taa	111.101	1.5	18
500	Ala-105-taa-1	105	taa	141.418	1.5	18
501	Ala-105-taa-1	105	taa	111.039	1.5	18
502	Ala-105-taa-1	105	taa	146.909	1.5	18
503	Ala-105-taa-1	105	taa	118.366	1.5	18
504	Ala-105-taa-1	105	taa	112.78	1.5	18
505	Ala-105-taa-1	105	taa	113.814	1.5	18
506	Ala-105-taa-1	105	taa	109.74	1.5	18
507	Ala-105-taa-1	105	taa	4439.773	1.5	18
508	Ala-105-taa-1	105	taa	111.268	1.5	18
509	Ala-105-taa-1	105	taa	112.31	1.5	18
510	Ala-105-taa-1	105	taa	228.988	1.5	18
511	Ala-105-taa-1	105	taa	110.874	1.5	18
512	Ala-105-taa-1	105	taa	107.709	1.5	18
513	Ala-105-taa-1	105	taa	172.509	1.5	18
514	Ala-105-taa-1	105	taa	107.292	1.5	18
515	Ala-105-taa-1	105	taa	4572.912	1.5	18
516	Ala-105-taa-1	105	taa	151.043	1.5	18
517	Ala-105-taa-1	105	taa	110.654	1.5	18
518	Ala-105-taa-1	105	taa	3937.656	1.5	18
519	Ala-105-taa-1	105	taa	109.256	1.5	18
520	Ala-105-taa-1	105	taa	124.085	1.5	18
521	Ala-105-taa-1	105	taa	120.452	1.5	18
522	Ala-105-taa-1	105	taa	114.147	1.5	18
523	Ala-105-taa-1	105	taa	132.261	1.5	18
524	Ala-105-taa-1	105	taa	107.091	1.5	18
525	Ala-105-taa-1	105	taa	115.828	1.5	18
526	Ala-105-taa-1	105	taa	110.263	1.5	18
527	Ala-105-taa-1	105	taa	105.017	1.5	18
528	Ala-105-taa-1	105	taa	1759.742	1.5	18
529	Ala-105-taa-1	105	taa	109.105	1.5	18
530	Ala-105-taa-1	105	taa	107.63	1.5	18
531	Ala-105-taa-1	105	taa	115.67	1.5	18
532	Ala-105-taa-1	105	taa	115.574	1.5	18
533	Ala-105-taa-1	105	taa	606.941	1.5	18
534	Ala-105-taa-1	105	taa	106.809	1.5	18
535	Ala-105-taa-1	105	taa	110.496	1.5	18
536	Ala-105-taa-1	105	taa	105.535	1.5	18
537	Ala-105-taa-1	105	taa	110.023	1.5	18
538	Ala-105-taa-1	105	taa	4651.539	1.5	18
539	Ala-105-taa-1	105	taa	132.015	1.5	18
540	Ala-105-taa-1	105	taa	110.447	1.5	18
541	Ala-105-taa-1	105	taa	104.964	1.5	18
542	Ala-105-taa-1	105	taa	107.947	1.5	18
543	Ala-105-taa-1	105	taa	11607.524	1.5	18
544	Ala-105-taa-1	105	taa	109.214	1.5	18
545	Ala-105-taa-1	105	taa	105.56	1.5	18
546	Ala-105-taa-1	105	taa	8580.007	1.5	18
547	Ala-105-taa-1	105	taa	146.107	1.5	18
548	Ala-105-taa-1	105	taa	118.484	1.5	18
549	Ala-105-taa-1	105	taa	106.861	1.5	18
550	Ala-105-taa-1	105	taa	281.459	1.5	18
551	Ala-105-taa-1	105	taa	112.719	1.5	18
552	Ala-105-taa-1	105	taa	118.189	1.5	18
553	Ala-105-taa-1	105	taa	111.395	1.5	18
554	Ala-105-taa-1	105	taa	118.319	1.5	18
555	Ala-105-taa-1	105	taa	125.514	1.5	18
556	Ala-105-taa-1	105	taa	128.38	1.5	18
557	Ala-105-taa-1	105	taa	767.78	1.5	18
558	Ala-105-taa-1	105	taa	226.92	1.5	18
559	Ala-105-taa-1	105	taa	378.541	1.5	18
560	Ala-105-taa-1	105	taa	173.025	1.5	18
561	Ala-105-taa-1	105	taa	2897.982	1.5	18
562	Ala-105-taa-1	105	taa	153.001	1.5	18
563	Ala-105-taa-1	105	taa	170.211	1.5	18
564	Ala-105-taa-1	105	taa	146.93	1.5	18
565	Ala-105-taa-1	105	taa	26450.822	1.5	18
566	Ala-105-taa-1	105	taa	164.091	1.5	18
567	Ala-105-taa-1	105	taa	9679.96	1.5	18
568	Ala-105-taa-1	105	taa	151.717	1.5	18
569	Ala-105-taa-1	105	taa	214.198	1.5	18
570	Ala-105-taa-1	105	taa	241.865	1.5	18
571	Ala-105-taa-1	105	taa	157.766	1.5	18
572	Ala-105-taa-1	105	taa	154.5	1.5	18
573	Ala-105-taa-1	105	taa	155.93	1.5	18
574	Ala-105-taa-1	105	taa	180.427	1.5	18
575	Ala-105-taa-1	105	taa	163.084	1.5	18
576	Ala-105-taa-1	105	taa	144.008	1.5	18
577	Ala-105-taa-1	105	taa	3312.016	1.5	18
578	Ala-105-taa-1	105	taa	136.015	1.5	18
579	Ala-105-taa-1	105	taa	193.292	1.5	18
580	Ala-105-taa-1	105	taa	6828.683	1.5	18
581	Ala-105-taa-1	105	taa	133.573	1.5	18
582	Ala-105-taa-1	105	taa	131.736	1.5	18
583	Ala-105-taa-1	105	taa	197.341	1.5	18
584	Ala-105-taa-1	105	taa	140.199	1.5	18
585	Ala-105-taa-1	105	taa	13920.961	1.5	18
586	Ala-105-taa-1	105	taa	132.411	1.5	18
587	Ala-105-taa-1	105	taa	183.209	1.5	18
588	Ala-105-taa-1	105	taa	130.726	1.5	18
589	Ala-105-taa-1	105	taa	134.071	1.5	18
590	Ala-105-taa-1	105	taa	396.898	1.5	18
591	Ala-105-taa-1	105	taa	16260.673	1.5	18
592	Ala-105-taa-1	105	taa	131.569	1.5	18
593	Ala-105-taa-1	105	taa	139.275	1.5	18
594	Ala-105-taa-1	105	taa	128.081	1.5	18
595	Ala-105-taa-1	105	taa	133.945	1.5	18
596	Ala-105-taa-1	105	taa	151.803	1.5	18
597	Ala-105-taa-1	105	taa	183.075	1.5	18
598	Ala-105-taa-1	105	taa	136.262	1.5	18
599	Ala-105-taa-1	105	taa	129.409	1.5	18
600	Ala-105-taa-1	105	taa	130.742	1.5	18
601	Ala-105-taa-1	105	taa	165.281	1.5	18
602	Ala-105-taa-1	105	taa	161.186	1.5	18
603	Ala-105-taa-1	105	taa	628.269	1.5	18
604	Ala-105-taa-1	105	taa	139.257	1.5	18
605	Ala-105-taa-1	105	taa	125.45	1.5	18
606	Ala-105-taa-1	105	taa	147.959	1.5	18
607	Ala-105-taa-1	105	taa	145.576	1.5	18
608	Ala-105-taa-1	105	taa	124.891	1.5	18
609	Ala-105-taa-1	105	taa	158.464	1.5	18
610	Ala-105-taa-1	105	taa	122.746	1.5	18
611	Ala-105-taa-1	105	taa	156.494	1.5	18
612	Ala-105-taa-1	105	taa	122.488	1.5	18
613	Ala-105-taa-1	105	taa	130.399	1.5	18
614	Ala-105-taa-1	105	taa	7864.039	1.5	18
615	Ala-105-taa-1	105	taa	152.721	1.5	18
616	Ala-105-taa-1	105	taa	150.862	1.5	18
617	Ala-105-taa-1	105	taa	127.701	1.5	18
618	Ala-105-taa-1	105	taa	127.104	1.5	18
619	Ala-105-taa-1	105	taa	186.677	1.5	18
620	Ala-105-taa-1	105	taa	125.711	1.5	18
621	Ala-105-taa-1	105	taa	140.171	1.5	18
622	Ala-105-taa-1	105	taa	129.56	1.5	18
623	Ala-105-taa-1	105	taa	122.326	1.5	18
624	Ala-105-taa-1	105	taa	123.651	1.5	18
625	Ala-105-taa-1	105	taa	121.162	1.5	18
626	Ala-105-taa-1	105	taa	126.684	1.5	18
627	Ala-105-taa-1	105	taa	127.886	1.5	18
628	Ala-105-taa-1	105	taa	134.254	1.5	18
629	Ala-105-taa-1	105	taa	121.224	1.5	18
630	Ala-105-taa-1	105	taa	138.536	1.5	18
631	Ala-105-taa-1	105	taa	132.837	1.5	18
632	Ala-105-taa-1	105	taa	122.437	1.5	18
633	Ala-105-taa-1	105	taa	121.241	1.5	18
634	Ala-105-taa-1	105	taa	145.058	1.5	18
635	Ala-105-taa-1	105	taa	171.908	1.5	18
636	Ala-105-taa-1	105	taa	3164.983	1.5	18
637	Ala-105-taa-1	105	taa	118.805	1.5	18
638	Ala-105-taa-1	105	taa	126.337	1.5	18
639	Ala-105-taa-1	105	taa	130.024	1.5	18
640	Ala-105-taa-1	105	taa	122.52	1.5	18
641	Ala-105-taa-1	105	taa	129.731	1.5	18
642	Ala-105-taa-1	105	taa	130.315	1.5	18
643	Ala-105-taa-1	105	taa	125.926	1.5	18
644	Ala-105-taa-1	105	taa	132.979	1.5	18
645	Ala-105-taa-1	105	taa	125.172	1.5	18
646	Ala-105-taa-1	105	taa	120.712	1.5	18
647	Ala-105-taa-1	105	taa	119.057	1.5	18
648	Ala-105-taa-1	105	taa	123.106	1.5	18
649	Ala-105-taa-1	105	taa	127.202	1.5	18
650	Ala-105-taa-1	105	taa	118.235	1.5	18
651	Ala-105-taa-1	105	taa	118.891	1.5	18
652	Ala-105-taa-1	105	taa	120.163	1.5	18
653	Ala-105-taa-1	105	taa	122.709	1.5	18
654	Ala-105-taa-1	105	taa	115.565	1.5	18
655	Ala-105-taa-1	105	taa	2658.224	1.5	18
656	Ala-105-taa-1	105	taa	1081.034	1.5	18
657	Ala-105-taa-1	105	taa	119.58	1.5	18
658	Ala-105-taa-1	105	taa	177.393	1.5	18
659	Ala-105-taa-1	105	taa	115.654	1.5	18
660	Ala-105-taa-1	105	taa	118.689	1.5	18
661	Ala-105-taa-1	105	taa	123.094	1.5	18
662	Ala-105-taa-1	105	taa	123.517	1.5	18
663	Ala-105-taa-1	105	taa	127.587	1.5	18
664	Ala-105-taa-1	105	taa	178.349	1.5	18
665	Ala-105-taa-1	105	taa	183.937	1.5	18
666	Ala-105-taa-1	105	taa	146.643	1.5	18
667	Ala-105-taa-1	105	taa	135.44	1.5	18
668	Ala-105-taa-1	105	taa	117.437	1.5	18
669	Ala-105-taa-1	105	taa	113.956	1.5	18
670	Ala-105-taa-1	105	taa	131.141	1.5	18
671	Ala-105-taa-1	105	taa	119.123	1.5	18
672	Ala-105-taa-1	105	taa	123.195	1.5	18
673	Ala-105-taa-1	105	taa	129.897	1.5	18
674	Ala-105-taa-1	105	taa	116.924	1.5	18
675	Ala-105-taa-1	105	taa	175.5	1.5	18
676	Ala-105-taa-1	105	taa	113.551	1.5	18
677	Ala-105-taa-1	105	taa	132.447	1.5	18
678	Ala-105-taa-1	105	taa	118.154	1.5	18
679	Ala-105-taa-1	105	taa	121.684	1.5	18
680	Ala-105-taa-1	105	taa	150.043	1.5	18
681	Ala-105-taa-1	105	taa	115.839	1.5	18
682	Ala-105-taa-1	105	taa	113.379	1.5	18
683	Ala-105-taa-1	105	taa	115.587	1.5	18
684	Ala-105-taa-1	105	taa	119.541	1.5	18
685	Ala-105-taa-1	105	taa	115.414	1.5	18
686	Ala-105-taa-1	105	taa	122.405	1.5	18
687	Ala-105-taa-1	105	taa	112.229	1.5	18
688	Ala-105-taa-1	105	taa	123.87	1.5	18
689	Ala-105-taa-1	105	taa	113.6	1.5	18
690	Ala-105-taa-1	105	taa	117.864	1.5	18
691	Ala-105-taa-1	105	taa	119.288	1.5	18
692	Ala-105-taa-1	105	taa	139.883	1.5	18
693	Ala-105-taa-1	105	taa	448.508	1.5	18
694	Ala-105-taa-1	105	taa	115.232	1.5	18
695	Ala-105-taa-1	105	taa	110.472	1.5	18
696	Ala-105-taa-1	105	taa	112.506	1.5	18
697	Ala-105-taa-1	105	taa	100.334	1.5	18
698	Ala-105-taa-1	105	taa	107.905	1.5	18
699	Ala-105-taa-1	105	taa	125.697	1.5	18
700	Ala-105-taa-1	105	taa	108.276	1.5	18
701	Ala-105-taa-1	105	taa	110.576	1.5	18
702	Ala-105-taa-1	105	taa	125.444	1.5	18
703	Ala-105-taa-1	105	taa	114.129	1.5	18
704	Ala-105-taa-1	105	taa	117.312	1.5	18
705	Ala-105-taa-1	105	taa	113.653	1.5	18
706	Ala-105-taa-1	105	taa	143.469	1.5	18
707	Ala-105-taa-1	105	taa	113.818	1.5	18
708	Ala-105-taa-1	105	taa	1264.871	1.5	18
709	Ala-105-taa-1	105	taa	330.758	1.5	18
710	Ala-105-taa-1	105	taa	18200.33	1.5	18
711	Ala-105-taa-1	105	taa	111.946	1.5	18
712	Ala-105-taa-1	105	taa	149.369	1.5	18
713	Ala-105-taa-1	105	taa	105.968	1.5	18
714	Ala-105-taa-1	105	taa	114.65	1.5	18
715	Ala-105-taa-1	105	taa	109.027	1.5	18
716	Ala-105-taa-1	105	taa	108.244	1.5	18
717	Ala-105-taa-1	105	taa	113.709	1.5	18
718	Ala-105-taa-1	105	taa	116.114	1.5	18
719	Ala-105-taa-1	105	taa	107.958	1.5	18
720	Ala-105-taa-1	105	taa	112.386	1.5	18
721	Ala-105-taa-1	105	taa	949.846	1.5	18
722	Ala-105-taa-1	105	taa	7211.008	1.5	18
723	Ala-105-taa-1	105	taa	108.583	1.5	18
724	Ala-105-taa-1	105	taa	111.433	1.5	18
725	Ala-105-taa-1	105	taa	138.626	1.5	18
726	Ala-105-taa-1	105	taa	110.866	1.5	18
727	Ala-105-taa-1	105	taa	105.975	1.5	18
728	Ala-105-taa-1	105	taa	2571.426	1.5	18
729	Ala-105-taa-1	105	taa	121.732	1.5	18
730	Ala-105-taa-1	105	taa	110.299	1.5	18
731	Ala-105-taa-1	105	taa	119.816	1.5	18
732	Ala-105-taa-1	105	taa	166.539	1.5	18
733	Ala-105-taa-1	105	taa	128.031	1.5	18
734	Ala-105-taa-1	105	taa	121.784	1.5	18
735	Ala-105-taa-1	105	taa	105.555	1.5	18
736	Ala-105-taa-1	105	taa	132.214	1.5	18
737	Ala-105-taa-1	105	taa	99.552	1.5	18
738	Ala-105-taa-1	105	taa	116.453	1.5	18
739	Ala-105-taa-1	105	taa	110.948	1.5	18
740	Ala-105-taa-1	105	taa	136.506	1.5	18
741	Ala-105-taa-1	105	taa	150.582	1.5	18
742	Ala-105-taa-1	105	taa	181.95	1.5	18
743	Ala-105-taa-1	105	taa	103.69	1.5	18
744	Ala-105-taa-1	105	taa	121.01	1.5	18
745	Ala-105-taa-1	105	taa	1522.455	1.5	18
746	Ala-105-taa-1	105	taa	115.141	1.5	18
747	Ala-105-taa-1	105	taa	140.738	1.5	18
748	Ala-105-taa-1	105	taa	108.418	1.5	18
749	Ala-105-taa-1	105	taa	124.263	1.5	18
750	Ala-105-taa-1	105	taa	110.721	1.5	18
751	Ala-105-taa-1	105	taa	110.812	1.5	18
752	Ala-105-taa-1	105	taa	116.955	1.5	18
753	Ala-105-taa-1	105	taa	107.016	1.5	18
754	Ala-105-taa-1	105	taa	108.448	1.5	18
755	Ala-105-taa-1	105	taa	107.787	1.5	18
756	Ala-105-taa-1	105	taa	110.422	1.5	18
757	Ala-105-taa-1	105	taa	192.127	1.5	18
758	Ala-105-taa-1	105	taa	109.044	1.5	18
759	Ala-105-taa-1	105	taa	11308.966	1.5	18
760	Ala-105-taa-1	105	taa	117.508	1.5	18
761	Ala-105-taa-1	105	taa	111.541	1.5	18
762	Ala-105-taa-1	105	taa	108.971	1.5	18
763	Ala-105-taa-1	105	taa	108.923	1.5	18
764	Ala-105-taa-1	105	taa	130.44	1.5	18
765	Ala-105-taa-1	105	taa	107.253	1.5	18
766	Ala-105-taa-1	105	taa	105.204	1.5	18
767	Ala-105-taa-1	105	taa	127.967	1.5	18
768	Ala-105-taa-1	105	taa	217.893	1.5	18
769	Ala-105-taa-1	105	taa	114.836	1.5	18
770	Ala-105-taa-1	105	taa	106.244	1.5	18
771	Ala-105-taa-1	105	taa	105.277	1.5	18
772	Ala-105-taa-1	105	taa	110.076	1.5	18
773	Ala-105-taa-1	105	taa	103.876	1.5	18
774	Ala-105-taa-1	105	taa	2456.381	1.5	18
775	Ala-105-taa-1	105	taa	107.352	1.5	18
776	Ala-105-taa-1	105	taa	141.571	1.5	18
777	Ala-105-taa-1	105	taa	110.268	1.5	18
778	Ala-105-taa-1	105	taa	105.361	1.5	18
779	Ala-105-taa-1	105	taa	104.44	1.5	18
780	Ala-105-taa-1	105	taa	100.245	1.5	18
781	Ala-105-taa-1	105	taa	107.92	1.5	18
782	Ala-105-taa-1	105	taa	113.212	1.5	18
783	Ala-105-taa-1	105	taa	112.766	1.5	18
784	Ala-105-taa-1	105	taa	102.944	1.5	18
785	Ala-105-taa-1	105	taa	117.815	1.5	18
786	Ala-105-taa-1	105	taa	391.878	1.5	18
787	Ala-105-taa-1	105	taa	140.816	1.5	18
788	Ala-105-taa-1	105	taa	115.384	1.5	18
789	Ala-105-taa-1	105	taa	106.29	1.5	18
790	Ala-105-taa-1	105	taa	106.794	1.5	18
791	Ala-105-taa-1	105	taa	639.006	1.5	18
792	Ala-105-taa-1	105	taa	122.482	1.5	18
793	Ala-105-taa-1	105	taa	116.574	1.5	18
794	Ala-105-taa-1	105	taa	114.448	1.5	18
795	Ala-105-taa-1	105	taa	145.719	1.5	18
796	Ala-105-taa-1	105	taa	111.221	1.5	18
797	Ala-105-taa-1	105	taa	108.897	1.5	18
798	Ala-105-taa-1	105	taa	108.939	1.5	18
799	Ala-105-taa-1	105	taa	117.651	1.5	18
800	Ala-105-taa-1	105	taa	119.237	1.5	18
801	Ala-105-taa-1	105	taa	6629.183	1.5	18
802	Ala-105-taa-1	105	taa	120.29	1.5	18
803	Ala-105-taa-1	105	taa	128.199	1.5	18
804	Ala-105-taa-1	105	taa	108.445	1.5	18
805	Ala-105-taa-1	105	taa	113.345	1.5	18
806	Ala-105-taa-1	105	taa	133.212	1.5	18
807	Ala-105-taa-1	105	taa	112.576	1.5	18
808	Ala-105-taa-1	105	taa	115.871	1.5	18
809	Ala-105-taa-1	105	taa	121.519	1.5	18
810	Ala-105-taa-1	105	taa	111.537	1.5	18
811	Ala-105-taa-1	105	taa	149.008	1.5	18
812	Ala-105-taa-1	105	taa	116.415	1.5	18
813	Ala-105-taa-1	105	taa	108.21	1.5	18
814	Ala-105-taa-1	105	taa	125.305	1.5	18
815	Ala-105-taa-1	105	taa	5161.903	1.5	18
816	Ala-105-taa-1	105	taa	504.382	1.5	18
817	Ala-105-taa-1	105	taa	109.571	1.5	18
818	Ala-105-taa-1	105	taa	112.714	1.5	18
819	Ala-105-taa-1	105	taa	11319.993	1.5	18
820	Ala-105-taa-1	105	taa	129.547	1.5	18
821	Ala-105-taa-1	105	taa	121.023	1.5	18
822	Ala-105-taa-1	105	taa	115.549	1.5	18
823	Ala-105-taa-1	105	taa	112.249	1.5	18
824	Ala-105-taa-1	105	taa	121.501	1.5	18
825	Ala-105-taa-1	105	taa	126.532	1.5	18
826	Ala-105-taa-1	105	taa	118.813	1.5	18
827	Ala-105-taa-1	105	taa	147.678	1.5	18
828	Ala-105-taa-1	105	taa	145.819	1.5	18
829	Ala-105-taa-1	105	taa	131.852	1.5	18
830	Ala-105-taa-1	105	taa	124.1	1.5	18
831	Ala-105-taa-1	105	taa	182.723	1.5	18
832	Ala-105-taa-1	105	taa	174.863	1.5	18
833	Ala-105-taa-1	105	taa	172.999	1.5	18
834	Ala-105-taa-1	105	taa	162.824	1.5	18
835	Ala-105-taa-1	105	taa	20807.094	1.5	18
836	Ala-105-taa-1	105	taa	2526.146	1.5	18
837	Ala-105-taa-1	105	taa	217.792	1.5	18
838	Ala-105-taa-1	105	taa	6473.072	1.5	18
839	Ala-105-taa-1	105	taa	169.761	1.5	18
840	Ala-105-taa-1	105	taa	153.421	1.5	18
841	Ala-105-taa-1	105	taa	148.164	1.5	18
842	Ala-105-taa-1	105	taa	221.763	1.5	18
843	Ala-105-taa-1	105	taa	165.745	1.5	18
844	Ala-105-taa-1	105	taa	185.14	1.5	18
845	Ala-105-taa-1	105	taa	142.407	1.5	18
846	Ala-105-taa-1	105	taa	145.331	1.5	18
847	Ala-105-taa-1	105	taa	138.353	1.5	18
848	Ala-105-taa-1	105	taa	4334.807	1.5	18
849	Ala-105-taa-1	105	taa	135.046	1.5	18
850	Ala-105-taa-1	105	taa	4820.861	1.5	18
851	Ala-105-taa-1	105	taa	136.772	1.5	18
852	Ala-105-taa-1	105	taa	140.789	1.5	18
853	Ala-105-taa-1	105	taa	136.059	1.5	18
854	Ala-105-taa-1	105	taa	142.553	1.5	18
855	Ala-105-taa-1	105	taa	148.115	1.5	18
856	Ala-105-taa-1	105	taa	131.308	1.5	18
857	Ala-105-taa-1	105	taa	131.318	1.5	18
858	Ala-105-taa-1	105	taa	131.541	1.5	18
859	Ala-105-taa-1	105	taa	130.49	1.5	18
860	Ala-105-taa-1	105	taa	146.263	1.5	18
861	Ala-105-taa-1	105	taa	148.069	1.5	18
862	Ala-105-taa-1	105	taa	155.629	1.5	18
863	Ala-105-taa-1	105	taa	728.833	1.5	18
864	Ala-105-taa-1	105	taa	153.025	1.5	18
865	Ala-105-taa-1	105	taa	149.755	1.5	18
866	Ala-105-taa-1	105	taa	135.041	1.5	18
867	Ala-105-taa-1	105	taa	132.788	1.5	18
868	Ala-105-taa-1	105	taa	154.027	1.5	18
869	Ala-105-taa-1	105	taa	131.469	1.5	18
870	Ala-105-taa-1	105	taa	635.143	1.5	18
871	Ala-105-taa-1	105	taa	137.76	1.5	18
872	Ala-105-taa-1	105	taa	134.077	1.5	18
873	Ala-105-taa-1	105	taa	15087.984	1.5	18
874	Ala-105-taa-1	105	taa	136.072	1.5	18
875	Ala-105-taa-1	105	taa	184.483	1.5	18
876	Ala-105-taa-1	105	taa	130.378	1.5	18
877	Ala-105-taa-1	105	taa	122.776	1.5	18
878	Ala-105-taa-1	105	taa	143.249	1.5	18
879	Ala-105-taa-1	105	taa	519.159	1.5	18
880	Ala-105-taa-1	105	taa	128.807	1.5	18
881	Ala-105-taa-1	105	taa	128.939	1.5	18
882	Ala-105-taa-1	105	taa	150.85	1.5	18
883	Ala-105-taa-1	105	taa	136.353	1.5	18
884	Ala-105-taa-1	105	taa	150.736	1.5	18
885	Ala-105-taa-1	105	taa	132.264	1.5	18
886	Ala-105-taa-1	105	taa	196.223	1.5	18
887	Ala-105-taa-1	105	taa	130.643	1.5	18
888	Ala-105-taa-1	105	taa	140.345	1.5	18
889	Ala-105-taa-1	105	taa	124.475	1.5	18
890	Ala-105-taa-1	105	taa	6510.956	1.5	18
891	Ala-105-taa-1	105	taa	136.221	1.5	18
892	Ala-105-taa-1	105	taa	123.338	1.5	18
893	Ala-105-taa-1	105	taa	139.116	1.5	18
894	Ala-105-taa-1	105	taa	128.391	1.5	18
895	Ala-105-taa-1	105	taa	206.236	1.5	18
896	Ala-105-taa-1	105	taa	131.348	1.5	18
897	Ala-105-taa-1	105	taa	141.155	1.5	18
898	Ala-105-taa-1	105	taa	130.955	1.5	18
899	Ala-105-taa-1	105	taa	143.646	1.5	18
900	Ala-105-taa-1	105	taa	129.031	1.5	18
901	Ala-105-taa-1	105	taa	120.386	1.5	18
902	Ala-105-taa-1	105	taa	275.563	1.5	18
903	Ala-105-taa-1	105	taa	4725.498	1.5	18
904	Ala-105-taa-1	105	taa	117.328	1.5	18
905	Ala-105-taa-1	105	taa	130.752	1.5	18
906	Ala-105-taa-1	105	taa	178.852	1.5	18
907	Ala-105-taa-1	105	taa	125.158	1.5	18
908	Ala-105-taa-1	105	taa	130.329	1.5	18
909	Ala-105-taa-1	105	taa	119.855	1.5	18
910	Ala-105-taa-1	105	taa	120.025	1.5	18
911	Ala-105-taa-1	105	taa	123.699	1.5	18
912	Ala-105-taa-1	105	taa	125.531	1.5	18
913	Ala-105-taa-1	105	taa	1901.444	1.5	18
914	Ala-105-taa-1	105	taa	122.64	1.5	18
915	Ala-105-taa-1	105	taa	127.801	1.5	18
916	Ala-105-taa-1	105	taa	118.765	1.5	18
917	Ala-105-taa-1	105	taa	122.311	1.5	18
918	Ala-105-taa-1	105	taa	118.379	1.5	18
919	Ala-105-taa-1	105	taa	116.747	1.5	18
920	Ala-105-taa-1	105	taa	128.534	1.5	18
921	Ala-105-taa-1	105	taa	142.648	1.5	18
922	Ala-105-taa-1	105	taa	123.491	1.5	18
923	Ala-105-taa-1	105	taa	114.653	1.5	18
924	Ala-105-taa-1	105	taa	130.251	1.5	18
925	Ala-105-taa-1	105	taa	119.016	1.5	18
926	Ala-105-taa-1	105	taa	113.161	1.5	18
927	Ala-105-taa-1	105	taa	12124.699	1.5	18
928	Ala-105-taa-1	105	taa	108.026	1.5	18
929	Ala-105-taa-1	105	taa	103.34	1.5	18
930	Ala-105-taa-1	105	taa	875.355	1.5	18
931	Ala-105-taa-1	105	taa	112.537	1.5	18
932	Ala-105-taa-1	105	taa	139.471	1.5	18
933	Ala-105-taa-1	105	taa	113.265	1.5	18
934	Ala-105-taa-1	105	taa	163.026	1.5	18
935	Ala-105-taa-1	105	taa	122.445	1.5	18
936	Ala-105-taa-1	105	taa	121.101	1.5	18
937	Ala-105-taa-1	105	taa	123.9	1.5	18
938	Ala-105-taa-1	105	taa	116.194	1.5	18
939	Ala-105-taa-1	105	taa	119.317	1.5	18
940	Ala-105-taa-1	105	taa	115.521	1.5	18
941	Ala-105-taa-1	105	taa	113.595	1.5	18
942	Ala-105-taa-1	105	taa	501.957	1.5	18
943	Ala-105-taa-1	105	taa	8290.913	1.5	18
944	Ala-105-taa-1	105	taa	117.537	1.5	18
945	Ala-105-taa-1	105	taa	1027.342	1.5	18
946	Ala-105-taa-1	105	taa	113.615	1.5	18
947	Ala-105-taa-1	105	taa	110.857	1.5	18
948	Ala-105-taa-1	105	taa	123.829	1.5	18
949	Ala-105-taa-1	105	taa	111.327	1.5	18
950	Ala-105-taa-1	105	taa	148.221	1.5	18
951	Ala-105-taa-1	105	taa	107.532	1.5	18
952	Ala-105-taa-1	105	taa	1024.401	1.5	18
953	Ala-105-taa-1	105	taa	109.137	1.5	18
954	Ala-105-taa-1	105	taa	1880.521	1.5	18
955	Ala-105-taa-1	105	taa	115.739	1.5	18
956	Ala-105-taa-1	105	taa	110.218	1.5	18
957	Ala-105-taa-1	105	taa	112.063	1.5	18
958	Ala-105-taa-1	105	taa	149.317	1.5	18
959	Ala-105-taa-1	105	taa	111.707	1.5	18
960	Ala-105-taa-1	105	taa	112.365	1.5	18
961	Ala-105-taa-1	105	taa	155.798	1.5	18
962	Ala-105-taa-1	105	taa	111.716	1.5	18
963	Ala-105-taa-1	105	taa	144.241	1.5	18
964	Ala-105-taa-1	105	taa	125.419	1.5	18
965	Ala-105-taa-1	105	taa	115.018	1.5	18
966	Ala-105-taa-1	105	taa	117.518	1.5	18
967	Ala-105-taa-1	105	taa	105.427	1.5	18
968	Ala-105-taa-1	105	taa	164.261	1.5	18
969	Ala-105-taa-1	105	taa	3123.65	1.5	18
970	Ala-105-taa-1	105	taa	108.646	1.5	18
971	Ala-105-taa-1	105	taa	108.198	1.5	18
972	Ala-105-taa-1	105	taa	1168.994	1.5	18
973	Ala-105-taa-1	105	taa	121.469	1.5	18
974	Ala-105-taa-1	105	taa	13707.195	1.5	18
975	Ala-105-taa-1	105	taa	167.03	1.5	18
976	Ala-105-taa-1	105	taa	122.682	1.5	18
977	Ala-105-taa-1	105	taa	115.486	1.5	18
978	Ala-105-taa-1	105	taa	13715.443	1.5	18
979	Ala-105-taa-1	105	taa	107.992	1.5	18
980	Ala-105-taa-1	105	taa	115.061	1.5	18
981	Ala-105-taa-1	105	taa	122.375	1.5	18
982	Ala-105-taa-1	105	taa	117.108	1.5	18
983	Ala-105-taa-1	105	taa	148.33	1.5	18
984	Ala-105-taa-1	105	taa	127.546	1.5	18
985	Ala-105-taa-1	105	taa	106.834	1.5	18
986	Ala-105-taa-1	105	taa	118.892	1.5	18
987	Ala-105-taa-1	105	taa	259.081	1.5	18
988	Ala-105-taa-1	105	taa	5245.751	1.5	18
989	Ala-105-taa-1	105	taa	117.533	1.5	18
990	Ala-105-taa-1	105	taa	110.4	1.5	18
991	Ala-105-taa-1	105	taa	115.437	1.5	18
992	Ala-105-taa-1	105	taa	4858.507	1.5	18
993	Ala-105-taa-1	105	taa	116.988	1.5	18
994	Ala-105-taa-1	105	taa	4952.529	1.5	18
995	Ala-105-taa-1	105	taa	112.012	1.5	18
996	Ala-105-taa-1	105	taa	8975.851	1.5	18
997	Ala-105-taa-1	105	taa	12431.576	1.5	18
998	Ala-105-taa-1	105	taa	122.037	1.5	18
999	Ala-105-taa-1	105	taa	124.284	1.5	18
1000	Ala-105-taa-1	105	taa	128.147	1.5	18
1001	Ala-105-taa-1	105	taa	112.978	1.5	18
1002	Ala-105-taa-1	105	taa	181.949	1.5	18
1003	Ala-105-taa-1	105	taa	169.589	1.5	18
1004	Ala-105-taa-1	105	taa	24258.938	1.5	18
1005	Ala-105-taa-1	105	taa	1737.452	1.5	18
1006	Ala-105-taa-1	105	taa	276.673	1.5	18
1007	Ala-105-taa-1	105	taa	234.309	1.5	18
1008	Ala-105-taa-1	105	taa	155.88	1.5	18
1009	Ala-105-taa-1	105	taa	224.411	1.5	18
1010	Ala-105-taa-1	105	taa	161.488	1.5	18
1011	Ala-105-taa-1	105	taa	140.944	1.5	18
1012	Ala-105-taa-1	105	taa	161.102	1.5	18
1013	Ala-105-taa-1	105	taa	162.698	1.5	18
1014	Ala-105-taa-1	105	taa	21283.542	1.5	18
1015	Ala-105-taa-1	105	taa	792.832	1.5	18
1016	Ala-105-taa-1	105	taa	155.176	1.5	18
1017	Ala-105-taa-1	105	taa	133.83	1.5	18
1018	Ala-105-taa-1	105	taa	133.557	1.5	18
1019	Ala-105-taa-1	105	taa	198.207	1.5	18
1020	Ala-105-taa-1	105	taa	12256.357	1.5	18
1021	Ala-105-taa-1	105	taa	275.871	1.5	18
1022	Ala-105-taa-1	105	taa	127.92	1.5	18
1023	Ala-105-taa-1	105	taa	150.284	1.5	18
1024	Ala-105-taa-1	105	taa	138.491	1.5	18
1025	Ala-105-taa-1	105	taa	179.402	1.5	18
1026	Ala-105-taa-1	105	taa	10058.017	1.5	18
1027	Ala-105-taa-1	105	taa	150.998	1.5	18
1028	Ala-105-taa-1	105	taa	2184.28	1.5	18
1029	Ala-105-taa-1	105	taa	187.068	1.5	18
1030	Ala-105-taa-1	105	taa	130.965	1.5	18
1031	Ala-105-taa-1	105	taa	135.147	1.5	18
1032	Ala-105-taa-1	105	taa	142.886	1.5	18
1033	Ala-105-taa-1	105	taa	166.711	1.5	18
1034	Ala-105-taa-1	105	taa	143.129	1.5	18
1035	Ala-105-taa-1	105	taa	134.936	1.5	18
1036	Ala-105-taa-1	105	taa	142.004	1.5	18
1037	Ala-105-taa-1	105	taa	133.363	1.5	18
1038	Ala-105-taa-1	105	taa	125.06	1.5	18
1039	Ala-105-taa-1	105	taa	228.021	1.5	18
1040	Ala-105-taa-1	105	taa	134.38	1.5	18
1041	Ala-105-taa-1	105	taa	3726.751	1.5	18
1042	Ala-105-taa-1	105	taa	150.039	1.5	18
1043	Ala-105-taa-1	105	taa	137.301	1.5	18
1044	Ala-105-taa-1	105	taa	148.538	1.5	18
1045	Ala-105-taa-1	105	taa	129.862	1.5	18
1046	Ala-105-taa-1	105	taa	126.435	1.5	18
1047	Ala-105-taa-1	105	taa	5657.728	1.5	18
1048	Ala-105-taa-1	105	taa	6196.307	1.5	18
1049	Ala-105-taa-1	105	taa	127.065	1.5	18
1050	Ala-105-taa-1	105	taa	137.654	1.5	18
1051	Ala-105-taa-1	105	taa	158.248	1.5	18
1052	Ala-105-taa-1	105	taa	129.559	1.5	18
1053	Ala-105-taa-1	105	taa	121.103	1.5	18
1054	Ala-105-taa-1	105	taa	133.521	1.5	18
1055	Ala-105-taa-1	105	taa	148.507	1.5	18
1056	Ala-105-taa-1	105	taa	154.563	1.5	18
1057	Ala-105-taa-1	105	taa	122.716	1.5	18
1058	Ala-105-taa-1	105	taa	127.163	1.5	18
1059	Ala-105-taa-1	105	taa	129.108	1.5	18
1060	Ala-105-taa-1	105	taa	127.659	1.5	18
1061	Ala-105-taa-1	105	taa	124.305	1.5	18
1062	Ala-105-taa-1	105	taa	120.228	1.5	18
1063	Ala-105-taa-1	105	taa	166.248	1.5	18
1064	Ala-105-taa-1	105	taa	161.446	1.5	18
1065	Ala-105-taa-1	105	taa	130.889	1.5	18
1066	Ala-105-taa-1	105	taa	1147.635	1.5	18
1067	Ala-105-taa-1	105	taa	124.581	1.5	18
1068	Ala-105-taa-1	105	taa	122.193	1.5	18
1069	Ala-105-taa-1	105	taa	169.055	1.5	18
1070	Ala-105-taa-1	105	taa	126.047	1.5	18
1071	Ala-105-taa-1	105	taa	120.27	1.5	18
1072	Ala-105-taa-1	105	taa	126.266	1.5	18
1073	Ala-105-taa-1	105	taa	126.389	1.5	18
1074	Ala-105-taa-1	105	taa	119.395	1.5	18
1075	Ala-105-taa-1	105	taa	124.562	1.5	18
1076	Ala-105-taa-1	105	taa	118.794	1.5	18
1077	Ala-105-taa-1	105	taa	139.504	1.5	18
1078	Ala-105-taa-1	105	taa	3361.961	1.5	18
1079	Ala-105-taa-1	105	taa	121.118	1.5	18
1080	Ala-105-taa-1	105	taa	119.461	1.5	18
1081	Ala-105-taa-1	105	taa	2887.076	1.5	18
1082	Ala-105-taa-1	105	taa	130.431	1.5	18
1083	Ala-105-taa-1	105	taa	115.777	1.5	18
1084	Ala-105-taa-1	105	taa	117.492	1.5	18
1085	Ala-105-taa-1	105	taa	175.283	1.5	18
1086	Ala-105-taa-1	105	taa	118.057	1.5	18
1087	Ala-105-taa-1	105	taa	151.535	1.5	18
1088	Ala-105-taa-1	105	taa	119.777	1.5	18
1089	Ala-105-taa-1	105	taa	125.856	1.5	18
1090	Ala-105-taa-1	105	taa	117.314	1.5	18
1091	Ala-105-taa-1	105	taa	125.64	1.5	18
1092	Ala-105-taa-1	105	taa	136.779	1.5	18
1093	Ala-105-taa-1	105	taa	228.537	1.5	18
1094	Ala-105-taa-1	105	taa	138.306	1.5	18
1095	Ala-105-taa-1	105	taa	154.072	1.5	18
1096	Ala-105-taa-1	105	taa	126.782	1.5	18
1097	Ala-105-taa-1	105	taa	2392.708	1.5	18
1098	Ala-105-taa-1	105	taa	113.716	1.5	18
1099	Ala-105-taa-1	105	taa	114.435	1.5	18
1100	Ala-105-taa-1	105	taa	153.433	1.5	18
1101	Ala-105-taa-1	105	taa	172.003	1.5	18
1102	Ala-105-taa-1	105	taa	113.723	1.5	18
1103	Ala-105-taa-1	105	taa	113.686	1.5	18
1104	Ala-105-taa-1	105	taa	125.402	1.5	18
1105	Ala-105-taa-1	105	taa	2616.863	1.5	18
1106	Ala-105-taa-1	105	taa	119.344	1.5	18
1107	Ala-105-taa-1	105	taa	1694.127	1.5	18
1108	Ala-105-taa-1	105	taa	273.413	1.5	18
1109	Ala-105-taa-1	105	taa	152.003	1.5	18
1110	Ala-105-taa-1	105	taa	124.505	1.5	18
1111	Ala-105-taa-1	105	taa	117.437	1.5	18
1112	Ala-105-taa-1	105	taa	117.524	1.5	18
1113	Ala-105-taa-1	105	taa	110.14	1.5	18
1114	Ala-105-taa-1	105	taa	113.999	1.5	18
1115	Ala-105-taa-1	105	taa	144.271	1.5	18
1116	Ala-105-taa-1	105	taa	117.377	1.5	18
1117	Ala-105-taa-1	105	taa	2705.415	1.5	18
1118	Ala-105-taa-1	105	taa	113.613	1.5	18
1119	Ala-105-taa-1	105	taa	117.309	1.5	18
1120	Ala-105-taa-1	105	taa	109.639	1.5	18
1121	Ala-105-taa-1	105	taa	121.187	1.5	18
1122	Ala-105-taa-1	105	taa	117.892	1.5	18
1123	Ala-105-taa-1	105	taa	114.931	1.5	18
1124	Ala-105-taa-1	105	taa	122.024	1.5	18
1125	Ala-105-taa-1	105	taa	111.485	1.5	18
1126	Ala-105-taa-1	105	taa	355.07	1.5	18
1127	Ala-105-taa-1	105	taa	662.76	1.5	18
1128	Ala-105-taa-1	105	taa	614.538	1.5	18
1129	Ala-105-taa-1	105	taa	111.831	1.5	18
1130	Ala-105-taa-1	105	taa	113.998	1.5	18
1131	Ala-105-taa-1	105	taa	106.74	1.5	18
1132	Ala-105-taa-1	105	taa	134.79	1.5	18
1133	Ala-105-taa-1	105	taa	118.092	1.5	18
1134	Ala-105-taa-1	105	taa	112.233	1.5	18
1135	Ala-105-taa-1	105	taa	111.224	1.5	18
1136	Ala-105-taa-1	105	taa	114.983	1.5	18
1137	Ala-105-taa-1	105	taa	112.889	1.5	18
1138	Ala-105-taa-1	105	taa	111.334	1.5	18
1139	Ala-105-taa-1	105	taa	121.52	1.5	18
1140	Ala-105-taa-1	105	taa	109.847	1.5	18
1141	Ala-105-taa-1	105	taa	107.492	1.5	18
1142	Ala-105-taa-1	105	taa	122.624	1.5	18
1143	Ala-105-taa-1	105	taa	117.931	1.5	18
1144	Ala-105-taa-1	105	taa	156.924	1.5	18
1145	Ala-105-taa-1	105	taa	932.344	1.5	18
1146	Ala-105-taa-1	105	taa	117.626	1.5	18
1147	Ala-105-taa-1	105	taa	110.548	1.5	18
1148	Ala-105-taa-1	105	taa	109.717	1.5	18
1149	Ala-105-taa-1	105	taa	119.234	1.5	18
1150	Ala-105-taa-1	105	taa	111.997	1.5	18
1151	Ala-105-taa-1	105	taa	119.151	1.5	18
1152	Ala-105-taa-1	105	taa	115.949	1.5	18
1153	Ala-105-taa-1	105	taa	877.028	1.5	18
1154	Ala-105-taa-1	105	taa	114.771	1.5	18
1155	Ala-105-taa-1	105	taa	108.471	1.5	18
1156	Ala-105-taa-1	105	taa	109.367	1.5	18
1157	Ala-105-taa-1	105	taa	113.826	1.5	18
1158	Ala-105-taa-1	105	taa	109.294	1.5	18
1159	Ala-105-taa-1	105	taa	104.593	1.5	18
1160	Ala-105-taa-1	105	taa	8549.929	1.5	18
1161	Ala-105-taa-1	105	taa	878.755	1.5	18
1162	Ala-105-taa-1	105	taa	110.103	1.5	18
1163	Ala-105-taa-1	105	taa	107.136	1.5	18
1164	Ala-105-taa-1	105	taa	108.954	1.5	18
1165	Ala-105-taa-1	105	taa	113.458	1.5	18
1166	Ala-105-taa-1	105	taa	122.301	1.5	18
1167	Ala-105-taa-1	105	taa	112.691	1.5	18
1168	Ala-105-taa-1	105	taa	140.783	1.5	18
1169	Ala-105-taa-1	105	taa	166.158	1.5	18
1170	Ala-105-taa-1	105	taa	110.953	1.5	18
1171	Ala-105-taa-1	105	taa	135.282	1.5	18
1172	Ala-105-taa-1	105	taa	5219.678	1.5	18
1173	Ala-105-taa-1	105	taa	117.352	1.5	18
1174	Ala-105-taa-1	105	taa	109.451	1.5	18
1175	Ala-105-taa-1	105	taa	108.186	1.5	18
1176	Ala-105-taa-1	105	taa	145.843	1.5	18
1177	Ala-105-taa-1	105	taa	153.475	1.5	18
1178	Ala-105-taa-1	105	taa	8057.899	1.5	18
1179	Ala-105-taa-1	105	taa	6802.018	1.5	18
1180	Ala-105-taa-1	105	taa	106.134	1.5	18
1181	Ala-105-taa-1	105	taa	149.953	1.5	18
1182	Ala-105-taa-1	105	taa	124.797	1.5	18
1183	Ala-105-taa-1	105	taa	132.612	1.5	18
1184	Ala-105-taa-1	105	taa	129.259	1.5	18
1185	Ala-105-taa-1	105	taa	144.658	1.5	18
1186	Ala-105-taa-1	105	taa	130.206	1.5	18
1187	Ala-105-taa-1	105	taa	6385.522	1.5	18
1188	Ala-105-taa-1	105	taa	8214.868	1.5	18
1189	Ala-105-taa-1	105	taa	109.521	1.5	18
1190	Ala-105-taa-1	105	taa	340.244	1.5	18
1191	Ala-105-taa-1	105	taa	159.784	1.5	18
1192	Ala-105-taa-1	105	taa	149.646	1.5	18
1193	Ala-105-taa-1	105	taa	117.128	1.5	18
1194	Ala-105-taa-1	105	taa	1829.878	1.5	18
1195	Ala-105-taa-1	105	taa	132.236	1.5	18
1196	Ala-105-taa-1	105	taa	1007.332	1.5	18
1197	Ala-105-taa-1	105	taa	151.898	1.5	18
1198	Ala-105-taa-1	105	taa	107.615	1.5	18
1199	Ala-105-taa-1	105	taa	1233.82	1.5	18
1200	Ala-105-taa-1	105	taa	472.23	1.5	18
1201	Ala-105-taa-1	105	taa	110.673	1.5	18
1202	Ala-105-taa-1	105	taa	113.554	1.5	18
1203	Ala-105-taa-1	105	taa	2597.172	1.5	18
1204	Ala-105-taa-1	105	taa	116.204	1.5	18
1205	Ala-105-taa-1	105	taa	120.102	1.5	18
1206	Ala-105-taa-1	105	taa	115.443	1.5	18
1207	Ala-105-taa-1	105	taa	109.752	1.5	18
1208	Ala-105-taa-1	105	taa	129.056	1.5	18
1209	Ala-105-taa-1	105	taa	116.567	1.5	18
1210	Ala-105-taa-1	105	taa	107.774	1.5	18
1211	Ala-105-taa-1	105	taa	138.957	1.5	18
1212	Ala-105-taa-1	105	taa	120.207	1.5	18
1213	Ala-105-taa-1	105	taa	9321.497	1.5	18
1214	Ala-105-taa-1	105	taa	185.788	1.5	18
1215	Ala-105-taa-1	105	taa	128.445	1.5	18
1216	Ala-105-taa-1	105	taa	1367.946	1.5	18
1217	Ala-105-taa-1	105	taa	245.692	1.5	18
1218	Ala-105-taa-1	105	taa	785.343	1.5	18
1219	Ala-105-taa-1	105	taa	116.688	1.5	18
1220	Ala-105-taa-1	105	taa	767.605	1.5	18
1221	Ala-105-taa-1	105	taa	118.838	1.5	18
1222	Ala-105-taa-1	105	taa	131.388	1.5	18
1223	Ala-105-taa-1	105	taa	117.399	1.5	18
1224	Ala-105-taa-1	105	taa	39519.12	1.5	18
1225	Ala-105-taa-1	105	taa	183.757	1.5	18
1226	Ala-105-taa-1	105	taa	164.917	1.5	18
1227	Ala-105-taa-1	105	taa	3517.611	1.5	18
1228	Ala-105-taa-1	105	taa	177.066	1.5	18
1229	Ala-105-taa-1	105	taa	187.282	1.5	18
1230	Ala-105-taa-1	105	taa	157.613	1.5	18
1231	Ala-105-taa-1	105	taa	162.367	1.5	18
1232	Ala-105-taa-1	105	taa	199.718	1.5	18
1233	Ala-105-taa-1	105	taa	444.005	1.5	18
1234	Ala-105-taa-1	105	taa	208.337	1.5	18
1235	Ala-105-taa-1	105	taa	14233.487	1.5	18
1236	Ala-105-taa-1	105	taa	151.153	1.5	18
1237	Ala-105-taa-1	105	taa	213.268	1.5	18
1238	Ala-105-taa-1	105	taa	158.296	1.5	18
1239	Ala-105-taa-1	105	taa	175.771	1.5	18
1240	Ala-105-taa-1	105	taa	150.869	1.5	18
1241	Ala-105-taa-1	105	taa	173.162	1.5	18
1242	Ala-105-taa-1	105	taa	161.734	1.5	18
1243	Ala-105-taa-1	105	taa	199.047	1.5	18
1244	Ala-105-taa-1	105	taa	145.835	1.5	18
1245	Ala-105-taa-1	105	taa	1209.053	1.5	18
1246	Ala-105-taa-1	105	taa	187.229	1.5	18
1247	Ala-105-taa-1	105	taa	729.458	1.5	18
1248	Ala-105-taa-1	105	taa	155.812	1.5	18
1249	Ala-105-taa-1	105	taa	152.749	1.5	18
1250	Ala-105-taa-1	105	taa	172.306	1.5	18
1251	Ala-105-taa-1	105	taa	172.239	1.5	18
1252	Ala-105-taa-1	105	taa	171.902	1.5	18
1253	Ala-105-taa-1	105	taa	205.09	1.5	18
1254	Ala-105-taa-1	105	taa	3736.206	1.5	18
1255	Ala-105-taa-1	105	taa	154.692	1.5	18
1256	Ala-105-taa-1	105	taa	158.102	1.5	18
1257	Ala-105-taa-1	105	taa	166.669	1.5	18
1258	Ala-105-taa-1	105	taa	137.659	1.5	18
1259	Ala-105-taa-1	105	taa	180.381	1.5	18
1260	Ala-105-taa-1	105	taa	5889.152	1.5	18
1261	Ala-105-taa-1	105	taa	143.096	1.5	18
1262	Ala-105-taa-1	105	taa	169.043	1.5	18
1263	Ala-105-taa-1	105	taa	144.631	1.5	18
1264	Ala-105-taa-1	105	taa	137.918	1.5	18
1265	Ala-105-taa-1	105	taa	152.834	1.5	18
1266	Ala-105-taa-1	105	taa	205.129	1.5	18
1267	Ala-105-taa-1	105	taa	181.094	1.5	18
1268	Ala-105-taa-1	105	taa	138.02	1.5	18
1269	Ala-105-taa-1	105	taa	132.789	1.5	18
1270	Ala-105-taa-1	105	taa	154.021	1.5	18
1271	Ala-105-taa-1	105	taa	156.125	1.5	18
1272	Ala-105-taa-1	105	taa	141.95	1.5	18
1273	Ala-105-taa-1	105	taa	143.317	1.5	18
1274	Ala-105-taa-1	105	taa	12432.153	1.5	18
1275	Ala-105-taa-1	105	taa	157.312	1.5	18
1276	Ala-105-taa-1	105	taa	453.625	1.5	18
1277	Ala-105-taa-1	105	taa	174.256	1.5	18
1278	Ala-105-taa-1	105	taa	145.986	1.5	18
1279	Ala-105-taa-1	105	taa	135.556	1.5	18
1280	Ala-105-taa-1	105	taa	143.085	1.5	18
1281	Ala-105-taa-1	105	taa	142.363	1.5	18
1282	Ala-105-taa-1	105	taa	192.931	1.5	18
1283	Ala-105-taa-1	105	taa	152.88	1.5	18
1284	Ala-105-taa-1	105	taa	134.412	1.5	18
1285	Ala-105-taa-1	105	taa	146.199	1.5	18
1286	Ala-105-taa-1	105	taa	261.432	1.5	18
1287	Ala-105-taa-1	105	taa	14001.599	1.5	18
1288	Ala-105-taa-1	105	taa	8245.259	1.5	18
1289	Ala-105-taa-1	105	taa	14573.968	1.5	18
1290	Ala-105-taa-1	105	taa	156.455	1.5	18
1291	Ala-105-taa-1	105	taa	147.561	1.5	18
1292	Ala-105-taa-1	105	taa	7383.24	1.5	18
1293	Ala-105-taa-1	105	taa	140.004	1.5	18
1294	Ala-105-taa-1	105	taa	136.454	1.5	18
1295	Ala-105-taa-1	105	taa	182.046	1.5	18
1296	Ala-105-taa-1	105	taa	134.547	1.5	18
1297	Ala-105-taa-1	105	taa	157.748	1.5	18
1298	Ala-105-taa-1	105	taa	1090.571	1.5	18
1299	Ala-105-taa-1	105	taa	139.442	1.5	18
1300	Ala-105-taa-1	105	taa	2692.838	1.5	18
1301	Ala-105-taa-1	105	taa	154.857	1.5	18
1302	Ala-105-taa-1	105	taa	167.233	1.5	18
1303	Ala-105-taa-1	105	taa	136.03	1.5	18
1304	Ala-105-taa-1	105	taa	131.256	1.5	18
1305	Ala-105-taa-1	105	taa	4167.436	1.5	18
1306	Ala-105-taa-1	105	taa	229.793	1.5	18
1307	Ala-105-taa-1	105	taa	168.431	1.5	18
1308	Ala-105-taa-1	105	taa	3639.492	1.5	18
1309	Ala-105-taa-1	105	taa	121.546	1.5	18
1310	Ala-105-taa-1	105	taa	129.723	1.5	18
1311	Ala-105-taa-1	105	taa	293.875	1.5	18
1312	Ala-105-taa-1	105	taa	162.625	1.5	18
1313	Ala-105-taa-1	105	taa	147.605	1.5	18
1314	Ala-105-taa-1	105	taa	1360.46	1.5	18
1315	Ala-105-taa-1	105	taa	420.728	1.5	18
1316	Ala-105-taa-1	105	taa	132.393	1.5	18
1317	Ala-105-taa-1	105	taa	12310.534	1.5	18
1318	Ala-105-taa-1	105	taa	136.94	1.5	18
1319	Ala-105-taa-1	105	taa	2799.716	1.5	18
1320	Ala-105-taa-1	105	taa	237.291	1.5	18
1321	Ala-105-taa-1	105	taa	201.328	1.5	18
1322	Ala-105-taa-1	105	taa	143.645	1.5	18
1323	Ala-105-taa-1	105	taa	121.049	1.5	18
1324	Ala-105-taa-1	105	taa	127.085	1.5	18
1325	Ala-105-taa-1	105	taa	201.048	1.5	18
1326	Ala-105-taa-1	105	taa	346.75	1.5	18
1327	Ala-105-taa-1	105	taa	2748.845	1.5	18
1328	Ala-105-taa-1	105	taa	153.061	1.5	18
1329	Ala-105-taa-1	105	taa	137.121	1.5	18
1330	Ala-105-taa-1	105	taa	1229.889	1.5	18
1331	Ala-105-taa-1	105	taa	199.056	1.5	18
1332	Ala-105-taa-1	105	taa	149.743	1.5	18
1333	Ala-105-taa-1	105	taa	149.017	1.5	18
1334	Ala-105-taa-1	105	taa	144.625	1.5	18
1335	Ala-105-taa-1	105	taa	1153.069	1.5	18
1336	Ala-105-taa-1	105	taa	127.399	1.5	18
1337	Ala-105-taa-1	105	taa	185.47	1.5	18
1338	Ala-105-taa-1	105	taa	173.755	1.5	18
1339	Ala-105-taa-1	105	taa	132.366	1.5	18
1340	Ala-105-taa-1	105	taa	122.327	1.5	18
1341	Ala-105-taa-1	105	taa	125.824	1.5	18
1342	Ala-105-taa-1	105	taa	131.78	1.5	18
1343	Ala-105-taa-1	105	taa	131.306	1.5	18
1344	Ala-105-taa-1	105	taa	136.525	1.5	18
1345	Ala-105-taa-1	105	taa	131.082	1.5	18
1346	Ala-105-taa-1	105	taa	129.904	1.5	18
1347	Ala-105-taa-1	105	taa	131.03	1.5	18
1348	Ala-105-taa-1	105	taa	1575.374	1.5	18
1349	Ala-105-taa-1	105	taa	127.511	1.5	18
1350	Ala-105-taa-1	105	taa	149.191	1.5	18
1351	Ala-105-taa-1	105	taa	117.926	1.5	18
1352	Ala-105-taa-1	105	taa	123.925	1.5	18
1353	Ala-105-taa-1	105	taa	134.361	1.5	18
1354	Ala-105-taa-1	105	taa	1274.586	1.5	18
1355	Ala-105-taa-1	105	taa	1270.361	1.5	18
1356	Ala-105-taa-1	105	taa	126.064	1.5	18
1357	Ala-105-taa-1	105	taa	133.74	1.5	18
1358	Ala-105-taa-1	105	taa	127.119	1.5	18
1359	Ala-105-taa-1	105	taa	167.801	1.5	18
1360	Ala-105-taa-1	105	taa	131.275	1.5	18
1361	Ala-105-taa-1	105	taa	139.643	1.5	18
1362	Ala-105-taa-1	105	taa	1293.912	1.5	18
1363	Ala-105-taa-1	105	taa	123.117	1.5	18
1364	Ala-105-taa-1	105	taa	130.401	1.5	18
1365	Ala-105-taa-1	105	taa	1824.996	1.5	18
1366	Ala-105-taa-1	105	taa	123.586	1.5	18
1367	Ala-105-taa-1	105	taa	126.859	1.5	18
1368	Ala-105-taa-1	105	taa	151.291	1.5	18
1369	Ala-105-taa-1	105	taa	131.445	1.5	18
1370	Ala-105-taa-1	105	taa	137.514	1.5	18
1371	Ala-105-taa-1	105	taa	127.743	1.5	18
1372	Ala-105-taa-1	105	taa	185.234	1.5	18
1373	Ala-105-taa-1	105	taa	582.531	1.5	18
1374	Ala-105-taa-1	105	taa	159.506	1.5	18
1375	Ala-105-taa-1	105	taa	4313.032	1.5	18
1376	Ala-105-taa-1	105	taa	136.626	1.5	18
1377	Ala-105-taa-1	105	taa	136.677	1.5	18
1378	Ala-105-taa-1	105	taa	128.631	1.5	18
1379	Ala-105-taa-1	105	taa	207.346	1.5	18
1380	Ala-105-taa-1	105	taa	185.987	1.5	18
1381	Ala-105-taa-1	105	taa	125.951	1.5	18
1382	Ala-105-taa-1	105	taa	125.528	1.5	18
1383	Ala-105-taa-1	105	taa	118.989	1.5	18
1384	Ala-105-taa-1	105	taa	137.81	1.5	18
1385	Ala-105-taa-1	105	taa	127.277	1.5	18
1386	Ala-105-taa-1	105	taa	178.182	1.5	18
1387	Ala-105-taa-1	105	taa	128.531	1.5	18
1388	Ala-105-taa-1	105	taa	129.848	1.5	18
1389	Ala-105-taa-1	105	taa	1792.098	1.5	18
1390	Ala-105-taa-1	105	taa	122.892	1.5	18
1391	Ala-105-taa-1	105	taa	126.846	1.5	18
1392	Ala-105-taa-1	105	taa	4355.319	1.5	18
1393	Ala-105-taa-1	105	taa	127.218	1.5	18
1394	Ala-105-taa-1	105	taa	135.346	1.5	18
1395	Ala-105-taa-1	105	taa	151.798	1.5	18
1396	Ala-105-taa-1	105	taa	136.073	1.5	18
1397	Ala-105-taa-1	105	taa	131.889	1.5	18
1398	Ala-105-taa-1	105	taa	138.188	1.5	18
1399	Ala-105-taa-1	105	taa	126.533	1.5	18
1400	Ala-105-taa-1	105	taa	118.496	1.5	18
1401	Ala-105-taa-1	105	taa	178.781	1.5	18
1402	Ala-105-taa-1	105	taa	389.219	1.5	18
1403	Ala-105-taa-1	105	taa	122.089	1.5	18
1404	Ala-105-taa-1	105	taa	111.257	1.5	18
1405	Ala-105-taa-1	105	taa	144.475	1.5	18
1406	Ala-105-taa-1	105	taa	136.086	1.5	18
1407	Ala-105-taa-1	105	taa	121.974	1.5	18
1408	Ala-105-taa-1	105	taa	139.343	1.5	18
1409	Ala-105-taa-1	105	taa	127.607	1.5	18
1410	Ala-105-taa-1	105	taa	139.507	1.5	18
1411	Ala-105-taa-1	105	taa	149.413	1.5	18
1412	Ala-105-taa-1	105	taa	130.921	1.5	18
1413	Ala-105-taa-1	105	taa	124.658	1.5	18
1414	Ala-105-taa-1	105	taa	161.195	1.5	18
1415	Ala-105-taa-1	105	taa	117.553	1.5	18
1416	Ala-105-taa-1	105	taa	142.7	1.5	18
1417	Ala-105-taa-1	105	taa	128.398	1.5	18
1418	Ala-105-taa-1	105	taa	150.633	1.5	18
1419	Ala-105-taa-1	105	taa	125.744	1.5	18
1420	Ala-105-taa-1	105	taa	160.581	1.5	18
1421	Ala-105-taa-1	105	taa	119.736	1.5	18
1422	Ala-105-taa-1	105	taa	125.124	1.5	18
1423	Ala-105-taa-1	105	taa	135.168	1.5	18
1424	Ala-105-taa-1	105	taa	5566.737	1.5	18
1425	Ala-105-taa-1	105	taa	119.893	1.5	18
1426	Ala-105-taa-1	105	taa	126.221	1.5	18
1427	Ala-105-taa-1	105	taa	121.719	1.5	18
1428	Ala-105-taa-1	105	taa	699.935	1.5	18
1429	Ala-105-taa-1	105	taa	139.938	1.5	18
1430	Ala-105-taa-1	105	taa	128.317	1.5	18
1431	Ala-105-taa-1	105	taa	118.376	1.5	18
1432	Ala-105-taa-1	105	taa	123.323	1.5	18
1433	Ala-105-taa-1	105	taa	135.528	1.5	18
1434	Ala-105-taa-1	105	taa	122.595	1.5	18
1435	Ala-105-taa-1	105	taa	117.809	1.5	18
1436	Ala-105-taa-1	105	taa	134.498	1.5	18
1437	Ala-105-taa-1	105	taa	115.579	1.5	18
1438	Ala-105-taa-1	105	taa	158.008	1.5	18
1439	Ala-105-taa-1	105	taa	120.819	1.5	18
1440	Ala-105-taa-1	105	taa	165.929	1.5	18
1441	Ala-105-taa-1	105	taa	121.924	1.5	18
1442	Ala-105-taa-1	105	taa	111.586	1.5	18
1443	Ala-105-taa-1	105	taa	120.207	1.5	18
1444	Ala-105-taa-1	105	taa	122.402	1.5	18
1445	Ala-105-taa-1	105	taa	161.382	1.5	18
1446	Ala-105-taa-1	105	taa	117.771	1.5	18
1447	Ala-105-taa-1	105	taa	117.771	1.5	18
1448	Ala-105-taa-1	105	taa	115.156	1.5	18
1449	Ala-105-taa-1	105	taa	121.824	1.5	18
1450	Ala-105-taa-1	105	taa	138.382	1.5	18
1451	Ala-105-taa-1	105	taa	115.764	1.5	18
1452	Ala-105-taa-1	105	taa	196.437	1.5	18
1453	Ala-105-taa-1	105	taa	126.942	1.5	18
1454	Ala-105-taa-1	105	taa	119.378	1.5	18
1455	Ala-105-taa-1	105	taa	112.165	1.5	18
1456	Ala-105-taa-1	105	taa	115.323	1.5	18
1457	Ala-105-taa-1	105	taa	120.955	1.5	18
1458	Ala-105-taa-1	105	taa	110.686	1.5	18
1459	Ala-105-taa-1	105	taa	132.401	1.5	18
1460	Ala-105-taa-1	105	taa	122.084	1.5	18
1461	Ala-105-taa-1	105	taa	122.565	1.5	18
1462	Ala-105-taa-1	105	taa	118.464	1.5	18
1463	Ala-105-taa-1	105	taa	116.717	1.5	18
1464	Ala-105-taa-1	105	taa	123.333	1.5	18
1465	Ala-105-taa-1	105	taa	132.976	1.5	18
1466	Ala-105-taa-1	105	taa	126.722	1.5	18
1467	Ala-105-taa-1	105	taa	121.169	1.5	18
1468	Ala-105-taa-1	105	taa	116.71	1.5	18
1469	Ala-105-taa-1	105	taa	119.747	1.5	18
1470	Ala-105-taa-1	105	taa	134.935	1.5	18
1471	Ala-105-taa-1	105	taa	120.05	1.5	18
1472	Ala-105-taa-1	105	taa	122.213	1.5	18
1473	Ala-105-taa-1	105	taa	937.677	1.5	18
1474	Ala-105-taa-1	105	taa	110.27	1.5	18
1475	Ala-105-taa-1	105	taa	113.698	1.5	18
1476	Ala-105-taa-1	105	taa	114.758	1.5	18
1477	Ala-105-taa-1	105	taa	121.416	1.5	18
1478	Ala-105-taa-1	105	taa	117.864	1.5	18
1479	Ala-105-taa-1	105	taa	21680.14	1.5	18
1480	Ala-105-taa-1	105	taa	116.121	1.5	18
1481	Ala-105-taa-1	105	taa	120.669	1.5	18
1482	Ala-105-taa-1	105	taa	5837.037	1.5	18
1483	Ala-105-taa-1	105	taa	121.141	1.5	18
1484	Ala-105-taa-1	105	taa	117.224	1.5	18
1485	Ala-105-taa-1	105	taa	133.507	1.5	18
1486	Ala-105-taa-1	105	taa	127.665	1.5	18
1487	Ala-105-taa-1	105	taa	111.19	1.5	18
1488	Ala-105-taa-1	105	taa	117.003	1.5	18
1489	Ala-105-taa-1	105	taa	110.992	1.5	18
1490	Ala-105-taa-1	105	taa	118.751	1.5	18
1491	Ala-105-taa-1	105	taa	114.989	1.5	18
1492	Ala-105-taa-1	105	taa	1092.204	1.5	18
1493	Ala-105-taa-1	105	taa	116.744	1.5	18
1494	Ala-105-taa-1	105	taa	112.563	1.5	18
1495	Ala-105-taa-1	105	taa	114.043	1.5	18
1496	Ala-105-taa-1	105	taa	109.076	1.5	18
1497	Ala-105-taa-1	105	taa	115.5	1.5	18
1498	Ala-105-taa-1	105	taa	11542.146	1.5	18
1499	Ala-105-taa-1	105	taa	113.9	1.5	18
1500	Ala-105-taa-1	105	taa	116.075	1.5	18
1501	Ala-105-taa-1	105	taa	109.665	1.5	18
1502	Ala-105-taa-1	105	taa	118.525	1.5	18
1503	Ala-105-taa-1	105	taa	122.747	1.5	18
1504	Ala-105-taa-1	105	taa	131.928	1.5	18
1505	Ala-105-taa-1	105	taa	171.033	1.5	18
1506	Ala-105-taa-1	105	taa	125.915	1.5	18
1507	Ala-105-taa-1	105	taa	123.008	1.5	18
1508	Ala-105-taa-1	105	taa	110.107	1.5	18
1509	Ala-105-taa-1	105	taa	3761.726	1.5	18
1510	Ala-105-taa-1	105	taa	113.341	1.5	18
1511	Ala-105-taa-1	105	taa	1586.423	1.5	18
1512	Ala-105-taa-1	105	taa	112.007	1.5	18
1513	Ala-105-taa-1	105	taa	115.072	1.5	18
1514	Ala-105-taa-1	105	taa	112.075	1.5	18
1515	Ala-105-taa-1	105	taa	114.007	1.5	18
1516	Ala-105-taa-1	105	taa	127.756	1.5	18
1517	Ala-105-taa-1	105	taa	114.303	1.5	18
1518	Ala-105-taa-1	105	taa	163.668	1.5	18
1519	Ala-105-taa-1	105	taa	140.253	1.5	18
1520	Ala-105-taa-1	105	taa	133.76	1.5	18
1521	Ala-105-taa-1	105	taa	110.565	1.5	18
1522	Ala-105-taa-1	105	taa	124.626	1.5	18
1523	Ala-105-taa-1	105	taa	114.619	1.5	18
1524	Ala-105-taa-1	105	taa	112.019	1.5	18
1525	Ala-105-taa-1	105	taa	118.698	1.5	18
1526	Ala-105-taa-1	105	taa	114.642	1.5	18
1527	Ala-105-taa-1	105	taa	112.624	1.5	18
1528	Ala-105-taa-1	105	taa	124.074	1.5	18
1529	Ala-105-taa-1	105	taa	112.928	1.5	18
1530	Ala-105-taa-1	105	taa	118.416	1.5	18
1531	Ala-105-taa-1	105	taa	200.283	1.5	18
1532	Ala-105-taa-1	105	taa	112.208	1.5	18
1533	Ala-105-taa-1	105	taa	178.053	1.5	18
1534	Ala-105-taa-1	105	taa	117.746	1.5	18
1535	Ala-105-taa-1	105	taa	134.426	1.5	18
1536	Ala-105-taa-1	105	taa	113.177	1.5	18
1537	Ala-105-taa-1	105	taa	117.244	1.5	18
1538	Ala-105-taa-1	105	taa	110.132	1.5	18
1539	Ala-105-taa-1	105	taa	115.767	1.5	18
1540	Ala-105-taa-1	105	taa	123.993	1.5	18
1541	Ala-105-taa-1	105	taa	114.977	1.5	18
1542	Ala-105-taa-1	105	taa	157.363	1.5	18
1543	Ala-105-taa-1	105	taa	118.175	1.5	18
1544	Ala-105-taa-1	105	taa	118.754	1.5	18
1545	Ala-105-taa-1	105	taa	113.727	1.5	18
1546	Ala-105-taa-1	105	taa	110.33	1.5	18
1547	Ala-105-taa-1	105	taa	127.443	1.5	18
1548	Ala-105-taa-1	105	taa	125.743	1.5	18
1549	Ala-105-taa-1	105	taa	609.562	1.5	18
1550	Ala-105-taa-1	105	taa	110.6	1.5	18
1551	Ala-105-taa-1	105	taa	121.307	1.5	18
1552	Ala-105-taa-1	105	taa	113.481	1.5	18
1553	Ala-105-taa-1	105	taa	4374.471	1.5	18
1554	Ala-105-taa-1	105	taa	111.015	1.5	18
1555	Ala-105-taa-1	105	taa	122.644	1.5	18
1556	Ala-105-taa-1	105	taa	125.416	1.5	18
1557	Ala-105-taa-1	105	taa	115.479	1.5	18
1558	Ala-105-taa-1	105	taa	129.289	1.5	18
1559	Ala-105-taa-1	105	taa	115.695	1.5	18
1560	Ala-105-taa-1	105	taa	7084.557	1.5	18
1561	Ala-105-taa-1	105	taa	123.091	1.5	18
1562	Ala-105-taa-1	105	taa	113.578	1.5	18
1563	Ala-105-taa-1	105	taa	145.736	1.5	18
1564	Ala-105-taa-1	105	taa	111.986	1.5	18
1565	Ala-105-taa-1	105	taa	1392.796	1.5	18
1566	Ala-105-taa-1	105	taa	122.485	1.5	18
1567	Ala-105-taa-1	105	taa	116.672	1.5	18
1568	Ala-105-taa-1	105	taa	673.498	1.5	18
1569	Ala-105-taa-1	105	taa	110.843	1.5	18
1570	Ala-105-taa-1	105	taa	123.639	1.5	18
1571	Ala-105-taa-1	105	taa	3523.934	1.5	18
1572	Ala-105-taa-1	105	taa	1448.103	1.5	18
1573	Ala-105-taa-1	105	taa	119.342	1.5	18
1574	Ala-105-taa-1	105	taa	107.148	1.5	18
1575	Ala-105-taa-1	105	taa	120.65	1.5	18
1576	Ala-105-taa-1	105	taa	112.963	1.5	18
1577	Ala-105-taa-1	105	taa	111.434	1.5	18
1578	Ala-105-taa-1	105	taa	144.064	1.5	18
1579	Ala-105-taa-1	105	taa	687.03	1.5	18
1580	Ala-105-taa-1	105	taa	2558.224	1.5	18
1581	Ala-105-taa-1	105	taa	118.884	1.5	18
1582	Ala-105-taa-1	105	taa	117.877	1.5	18
1583	Ala-105-taa-1	105	taa	125.235	1.5	18
1584	Ala-105-taa-1	105	taa	123.757	1.5	18
1585	Ala-105-taa-1	105	taa	118.476	1.5	18
1586	Ala-105-taa-1	105	taa	113.427	1.5	18
1587	Ala-105-taa-1	105	taa	122.233	1.5	18
1588	Ala-105-taa-1	105	taa	113.719	1.5	18
1589	Ala-105-taa-1	105	taa	2621.856	1.5	18
1590	Ala-105-taa-1	105	taa	6010.283	1.5	18
1591	Ala-105-taa-1	105	taa	142.963	1.5	18
1592	Ala-105-taa-1	105	taa	112.896	1.5	18
1593	Ala-105-taa-1	105	taa	118.845	1.5	18
1594	Ala-105-taa-1	105	taa	112.446	1.5	18
1595	Ala-105-taa-1	105	taa	112.331	1.5	18
1596	Ala-105-taa-1	105	taa	111.313	1.5	18
1597	Ala-105-taa-1	105	taa	135.822	1.5	18
1598	Ala-105-taa-1	105	taa	115.496	1.5	18
1599	Ala-105-taa-1	105	taa	160.966	1.5	18
1600	Ala-105-taa-1	105	taa	119.529	1.5	18
1601	Ala-105-taa-1	105	taa	116.361	1.5	18
1602	Ala-105-taa-1	105	taa	118.242	1.5	18
1603	Ala-105-taa-1	105	taa	123.261	1.5	18
1604	Ala-105-taa-1	105	taa	117.412	1.5	18
1605	Ala-105-taa-1	105	taa	117.189	1.5	18
1606	Ala-105-taa-1	105	taa	107.385	1.5	18
1607	Ala-105-taa-1	105	taa	137.612	1.5	18
1608	Ala-105-taa-1	105	taa	119.373	1.5	18
1609	Ala-105-taa-1	105	taa	132.341	1.5	18
1610	Ala-105-taa-1	105	taa	145.087	1.5	18
1611	Ala-105-taa-1	105	taa	132.614	1.5	18
1612	Ala-105-taa-1	105	taa	115.705	1.5	18
1613	Ala-105-taa-1	105	taa	109.817	1.5	18
1614	Ala-105-taa-1	105	taa	114.462	1.5	18
1615	Ala-105-taa-1	105	taa	163.649	1.5	18
1616	Ala-105-taa-1	105	taa	112.67	1.5	18
1617	Ala-105-taa-1	105	taa	125.909	1.5	18
1618	Ala-105-taa-1	105	taa	167.024	1.5	18
1619	Ala-105-taa-1	105	taa	119.747	1.5	18
1620	Ala-105-taa-1	105	taa	111.696	1.5	18
1621	Ala-105-taa-1	105	taa	118.014	1.5	18
1622	Ala-105-taa-1	105	taa	117.603	1.5	18
1623	Ala-105-taa-1	105	taa	160.248	1.5	18
1624	Ala-105-taa-1	105	taa	116.867	1.5	18
1625	Ala-105-taa-1	105	taa	151.43	1.5	18
1626	Ala-105-taa-1	105	taa	1463.25	1.5	18
1627	Ala-105-taa-1	105	taa	166.09	1.5	18
1628	Ala-105-taa-1	105	taa	126.451	1.5	18
1629	Ala-105-taa-1	105	taa	6591.943	1.5	18
1630	Ala-105-taa-1	105	taa	158.726	1.5	18
1631	Ala-105-taa-1	105	taa	128.08	1.5	18
1632	Ala-105-taa-1	105	taa	131.677	1.5	18
1633	Ala-105-taa-1	105	taa	167.153	1.5	18
1634	Ala-105-taa-1	105	taa	139.817	1.5	18
1635	Ala-105-taa-1	105	taa	120.391	1.5	18
1636	Ala-105-taa-1	105	taa	124.732	1.5	18
1637	Ala-105-taa-1	105	taa	113.772	1.5	18
1638	Ala-105-taa-1	105	taa	121.818	1.5	18
1639	Ala-105-taa-1	105	taa	122.185	1.5	18
1640	Ala-105-taa-1	105	taa	143.687	1.5	18
1641	Ala-105-taa-1	105	taa	121.424	1.5	18
1642	Ala-105-taa-1	105	taa	120.929	1.5	18
1643	Ala-105-taa-1	105	taa	113.807	1.5	18
1644	Ala-105-taa-1	105	taa	8133.844	1.5	18
1645	Ala-105-taa-1	105	taa	6735.603	1.5	18
1646	Ala-105-taa-1	105	taa	125.267	1.5	18
1647	Ala-105-taa-1	105	taa	11077.424	1.5	18
1648	Ala-105-taa-1	105	taa	123.8	1.5	18
1649	Ala-105-taa-1	105	taa	117.837	1.5	18
1650	Ala-105-taa-1	105	taa	123.466	1.5	18
1651	Ala-105-taa-1	105	taa	176.219	1.5	18
1652	Ala-105-taa-1	105	taa	130.002	1.5	18
1653	Ala-105-taa-1	105	taa	9290.564	1.5	18
1654	Ala-105-taa-1	105	taa	153.965	1.5	18
1655	Ala-105-taa-1	105	taa	134.513	1.5	18
1656	Ala-105-taa-1	105	taa	8340.471	1.5	18
1657	Ala-105-taa-1	105	taa	493.947	1.5	18
1658	Ala-105-taa-1	105	taa	121.359	1.5	18
1659	Ala-105-taa-1	105	taa	159.706	1.5	18
1660	Ala-105-taa-1	105	taa	133.224	1.5	18
1661	Ala-105-taa-1	105	taa	430.31	1.5	18
1662	Ala-105-taa-1	105	taa	158.094	1.5	18
1663	Ala-105-taa-1	105	taa	187.27	1.5	18
1664	Ala-105-taa-1	105	taa	127.436	1.5	18
1665	Ala-105-taa-1	105	taa	3878.078	1.5	18
1666	Ala-105-taa-1	105	taa	123	1.5	18
1667	Ala-105-taa-1	105	taa	151.152	1.5	18
1668	Ala-105-taa-1	105	taa	126.698	1.5	18
1669	Ala-105-taa-1	105	taa	133.704	1.5	18
1670	Ala-105-taa-1	105	taa	132.589	1.5	18
1671	Ala-105-taa-1	105	taa	128.244	1.5	18
1672	Ala-105-taa-1	105	taa	129.271	1.5	18
1673	Ala-105-taa-1	105	taa	140.651	1.5	18
1674	Ala-105-taa-1	105	taa	219.611	1.5	18
1675	Ala-105-taa-1	105	taa	2540.002	1.5	18
1676	Ala-105-taa-1	105	taa	173.522	1.5	18
1677	Ala-105-taa-1	105	taa	209.402	1.5	18
1678	Ala-105-taa-1	105	taa	159.708	1.5	18
1679	Ala-105-taa-1	105	taa	163.296	1.5	18
1680	Ala-105-taa-1	105	taa	173.36	1.5	18
1681	Ala-105-taa-1	105	taa	195.817	1.5	18
1682	Ala-105-taa-1	105	taa	157.671	1.5	18
1683	Ala-105-taa-1	105	taa	150.923	1.5	18
1684	Ala-105-taa-1	105	taa	163.831	1.5	18
1685	Ala-105-taa-1	105	taa	158.714	1.5	18
1686	Ala-105-taa-1	105	taa	154.212	1.5	18
1687	Ala-105-taa-1	105	taa	157.77	1.5	18
1688	Ala-105-taa-1	105	taa	170.856	1.5	18
1689	Ala-105-taa-1	105	taa	158.672	1.5	18
1690	Ala-105-taa-1	105	taa	155.224	1.5	18
1691	Ala-105-taa-1	105	taa	6978.244	1.5	18
1692	Ala-105-taa-1	105	taa	145.627	1.5	18
1693	Ala-105-taa-1	105	taa	321.296	1.5	18
1694	Ala-105-taa-1	105	taa	145.496	1.5	18
1695	Ala-105-taa-1	105	taa	154.435	1.5	18
1696	Ala-105-taa-1	105	taa	149.147	1.5	18
1697	Ala-105-taa-1	105	taa	150.63	1.5	18
1698	Ala-105-taa-1	105	taa	144.268	1.5	18
1699	Ala-105-taa-1	105	taa	226.315	1.5	18
1700	Ala-105-taa-1	105	taa	154.361	1.5	18
1701	Ala-105-taa-1	105	taa	134.154	1.5	18
1702	Ala-105-taa-1	105	taa	213.365	1.5	18
1703	Ala-105-taa-1	105	taa	148.839	1.5	18
1704	Ala-105-taa-1	105	taa	136.577	1.5	18
1705	Ala-105-taa-1	105	taa	148.76	1.5	18
1706	Ala-105-taa-1	105	taa	149.693	1.5	18
1707	Ala-105-taa-1	105	taa	149.091	1.5	18
1708	Ala-105-taa-1	105	taa	145.228	1.5	18
1709	Ala-105-taa-1	105	taa	204.353	1.5	18
1710	Ala-105-taa-1	105	taa	153.062	1.5	18
1711	Ala-105-taa-1	105	taa	145.143	1.5	18
1712	Ala-105-taa-1	105	taa	136.546	1.5	18
1713	Ala-105-taa-1	105	taa	173.669	1.5	18
1714	Ala-105-taa-1	105	taa	128.219	1.5	18
1715	Ala-105-taa-1	105	taa	3263.407	1.5	18
1716	Ala-105-taa-1	105	taa	133.41	1.5	18
1717	Ala-105-taa-1	105	taa	148.577	1.5	18
1718	Ala-105-taa-1	105	taa	162.293	1.5	18
1719	Ala-105-taa-1	105	taa	136.153	1.5	18
1720	Ala-105-taa-1	105	taa	193.893	1.5	18
1721	Ala-105-taa-1	105	taa	169.319	1.5	18
1722	Ala-105-taa-1	105	taa	137.338	1.5	18
1723	Ala-105-taa-1	105	taa	140.609	1.5	18
1724	Ala-105-taa-1	105	taa	153.998	1.5	18
1725	Ala-105-taa-1	105	taa	132.028	1.5	18
1726	Ala-105-taa-1	105	taa	134.625	1.5	18
1727	Ala-105-taa-1	105	taa	151.441	1.5	18
1728	Ala-105-taa-1	105	taa	211.897	1.5	18
1729	Ala-105-taa-1	105	taa	182.629	1.5	18
1730	Ala-105-taa-1	105	taa	132.781	1.5	18
1731	Ala-105-taa-1	105	taa	154.95	1.5	18
1732	Ala-105-taa-1	105	taa	135.942	1.5	18
1733	Ala-105-taa-1	105	taa	142.207	1.5	18
1734	Ala-105-taa-1	105	taa	176.937	1.5	18
1735	Ala-105-taa-1	105	taa	5961.837	1.5	18
1736	Ala-105-taa-1	105	taa	128.884	1.5	18
1737	Ala-105-taa-1	105	taa	150.813	1.5	18
1738	Ala-105-taa-1	105	taa	6815.627	1.5	18
1739	Ala-105-taa-1	105	taa	185.934	1.5	18
1740	Ala-105-taa-1	105	taa	177.736	1.5	18
1741	Ala-105-taa-1	105	taa	141.363	1.5	18
1742	Ala-105-taa-1	105	taa	138.833	1.5	18
1743	Ala-105-taa-1	105	taa	144.924	1.5	18
1744	Ala-105-taa-1	105	taa	187.358	1.5	18
1745	Ala-105-taa-1	105	taa	139.321	1.5	18
1746	Ala-105-taa-1	105	taa	145.472	1.5	18
1747	Ala-105-taa-1	105	taa	154.606	1.5	18
1748	Ala-105-taa-1	105	taa	138.03	1.5	18
1749	Ala-105-taa-1	105	taa	170.779	1.5	18
1750	Ala-105-taa-1	105	taa	135.886	1.5	18
1751	Ala-105-taa-1	105	taa	148.979	1.5	18
1752	Ala-105-taa-1	105	taa	129.407	1.5	18
1753	Ala-105-taa-1	105	taa	132.998	1.5	18
1754	Ala-105-taa-1	105	taa	150.391	1.5	18
1755	Ala-105-taa-1	105	taa	139.976	1.5	18
1756	Ala-105-taa-1	105	taa	140.452	1.5	18
1757	Ala-105-taa-1	105	taa	124.503	1.5	18
1758	Ala-105-taa-1	105	taa	939.555	1.5	18
1759	Ala-105-taa-1	105	taa	1831.917	1.5	18
1760	Ala-105-taa-1	105	taa	130.573	1.5	18
1761	Ala-105-taa-1	105	taa	145.512	1.5	18
1762	Ala-105-taa-1	105	taa	1850.301	1.5	18
1763	Ala-105-taa-1	105	taa	130.855	1.5	18
1764	Ala-105-taa-1	105	taa	133.015	1.5	18
1765	Ala-105-taa-1	105	taa	141.122	1.5	18
1766	Ala-105-taa-1	105	taa	134.443	1.5	18
1767	Ala-105-taa-1	105	taa	199.954	1.5	18
1768	Ala-105-taa-1	105	taa	137.892	1.5	18
1769	Ala-105-taa-1	105	taa	135.644	1.5	18
1770	Ala-105-taa-1	105	taa	151.798	1.5	18
1771	Ala-105-taa-1	105	taa	142.887	1.5	18
1772	Ala-105-taa-1	105	taa	132.558	1.5	18
1773	Ala-105-taa-1	105	taa	147.822	1.5	18
1774	Ala-105-taa-1	105	taa	9628.834	1.5	18
1775	Ala-105-taa-1	105	taa	131.009	1.5	18
1776	Ala-105-taa-1	105	taa	127.772	1.5	18
1777	Ala-105-taa-1	105	taa	129.926	1.5	18
1778	Ala-105-taa-1	105	taa	125.896	1.5	18
1779	Ala-105-taa-1	105	taa	133.823	1.5	18
1780	Ala-105-taa-1	105	taa	140.819	1.5	18
1781	Ala-105-taa-1	105	taa	173.016	1.5	18
1782	Ala-105-taa-1	105	taa	127.428	1.5	18
1783	Ala-105-taa-1	105	taa	131.621	1.5	18
1784	Ala-105-taa-1	105	taa	123.466	1.5	18
1785	Ala-105-taa-1	105	taa	137.379	1.5	18
1786	Ala-105-taa-1	105	taa	130.943	1.5	18
1787	Ala-105-taa-1	105	taa	123.181	1.5	18
1788	Ala-105-taa-1	105	taa	135.509	1.5	18
1789	Ala-105-taa-1	105	taa	126.063	1.5	18
1790	Ala-105-taa-1	105	taa	151.982	1.5	18
1791	Ala-105-taa-1	105	taa	129.086	1.5	18
1792	Ala-105-taa-1	105	taa	142.6	1.5	18
1793	Ala-105-taa-1	105	taa	130.933	1.5	18
1794	Ala-105-taa-1	105	taa	147.978	1.5	18
1795	Ala-105-taa-1	105	taa	133.08	1.5	18
1796	Ala-105-taa-1	105	taa	121.134	1.5	18
1797	Ala-105-taa-1	105	taa	134.273	1.5	18
1798	Ala-105-taa-1	105	taa	126.453	1.5	18
1799	Ala-105-taa-1	105	taa	147.795	1.5	18
1800	Ala-105-taa-1	105	taa	126.403	1.5	18
1801	Ala-105-taa-1	105	taa	164.497	1.5	18
1802	Ala-105-taa-1	105	taa	370.068	1.5	18
1803	Ala-105-taa-1	105	taa	251.773	1.5	18
1804	Ala-105-taa-1	105	taa	140.866	1.5	18
1805	Ala-105-taa-1	105	taa	123.849	1.5	18
1806	Ala-105-taa-1	105	taa	119.295	1.5	18
1807	Ala-105-taa-1	105	taa	175.554	1.5	18
1808	Ala-105-taa-1	105	taa	133.43	1.5	18
1809	Ala-105-taa-1	105	taa	128.408	1.5	18
1810	Ala-105-taa-1	105	taa	186.221	1.5	18
1811	Ala-105-taa-1	105	taa	137.122	1.5	18
1812	Ala-105-taa-1	105	taa	133.834	1.5	18
1813	Ala-105-taa-1	105	taa	140.614	1.5	18
1814	Ala-105-taa-1	105	taa	125.003	1.5	18
1815	Ala-105-taa-1	105	taa	151.204	1.5	18
1816	Ala-105-taa-1	105	taa	139.117	1.5	18
1817	Ala-105-taa-1	105	taa	135.056	1.5	18
1818	Ala-105-taa-1	105	taa	122.303	1.5	18
1819	Ala-105-taa-1	105	taa	135.577	1.5	18
1820	Ala-105-taa-1	105	taa	125.607	1.5	18
1821	Ala-105-taa-1	105	taa	123.323	1.5	18
1822	Ala-105-taa-1	105	taa	2305.924	1.5	18
1823	Ala-105-taa-1	105	taa	3468.287	1.5	18
1824	Ala-105-taa-1	105	taa	118.358	1.5	18
1825	Ala-105-taa-1	105	taa	124.967	1.5	18
1826	Ala-105-taa-1	105	taa	141.214	1.5	18
1827	Ala-105-taa-1	105	taa	522	1.5	18
1828	Ala-105-taa-1	105	taa	135.515	1.5	18
1829	Ala-105-taa-1	105	taa	126.75	1.5	18
1830	Ala-105-taa-1	105	taa	120.606	1.5	18
1831	Ala-105-taa-1	105	taa	131.032	1.5	18
1832	Ala-105-taa-1	105	taa	143.032	1.5	18
1833	Ala-105-taa-1	105	taa	126.513	1.5	18
1834	Ala-105-taa-1	105	taa	126.023	1.5	18
1835	Ala-105-taa-1	105	taa	119.974	1.5	18
1836	Ala-105-taa-1	105	taa	131.802	1.5	18
1837	Ala-105-taa-1	105	taa	133.176	1.5	18
1838	Ala-105-taa-1	105	taa	235.244	1.5	18
1839	Ala-105-taa-1	105	taa	432.659	1.5	18
1840	Ala-105-taa-1	105	taa	128.866	1.5	18
1841	Ala-105-taa-1	105	taa	130.795	1.5	18
1842	Ala-105-taa-1	105	taa	180.946	1.5	18
1843	Ala-105-taa-1	105	taa	127.712	1.5	18
1844	Ala-105-taa-1	105	taa	129.864	1.5	18
1845	Ala-105-taa-1	105	taa	152.304	1.5	18
1846	Ala-105-taa-1	105	taa	123.104	1.5	18
1847	Ala-105-taa-1	105	taa	138.204	1.5	18
1848	Ala-105-taa-1	105	taa	122.043	1.5	18
1849	Ala-105-taa-1	105	taa	123.084	1.5	18
1850	Ala-105-taa-1	105	taa	134.428	1.5	18
1851	Ala-105-taa-1	105	taa	119.518	1.5	18
1852	Ala-105-taa-1	105	taa	122.17	1.5	18
1853	Ala-105-taa-1	105	taa	127.339	1.5	18
1854	Ala-105-taa-1	105	taa	120.19	1.5	18
1855	Ala-105-taa-1	105	taa	117.618	1.5	18
1856	Ala-105-taa-1	105	taa	137.993	1.5	18
1857	Ala-105-taa-1	105	taa	128.276	1.5	18
1858	Ala-105-taa-1	105	taa	115.235	1.5	18
1859	Ala-105-taa-1	105	taa	127.161	1.5	18
1860	Ala-105-taa-1	105	taa	111.056	1.5	18
1861	Ala-105-taa-1	105	taa	130.583	1.5	18
1862	Ala-105-taa-1	105	taa	111.765	1.5	18
1863	Ala-105-taa-1	105	taa	126.687	1.5	18
1864	Ala-105-taa-1	105	taa	124.117	1.5	18
1865	Ala-105-taa-1	105	taa	166.618	1.5	18
1866	Ala-105-taa-1	105	taa	136.352	1.5	18
1867	Ala-105-taa-1	105	taa	130.098	1.5	18
1868	Ala-105-taa-1	105	taa	2252.736	1.5	18
1869	Ala-105-taa-1	105	taa	8923.839	1.5	18
1870	Ala-105-taa-1	105	taa	129.125	1.5	18
1871	Ala-105-taa-1	105	taa	123.083	1.5	18
1872	Ala-105-taa-1	105	taa	136.123	1.5	18
1873	Ala-105-taa-1	105	taa	115.341	1.5	18
1874	Ala-105-taa-1	105	taa	115.872	1.5	18
1875	Ala-105-taa-1	105	taa	1428.577	1.5	18
1876	Ala-105-taa-1	105	taa	146.814	1.5	18
1877	Ala-105-taa-1	105	taa	121.142	1.5	18
1878	Ala-105-taa-1	105	taa	1552.397	1.5	18
1879	Ala-105-taa-1	105	taa	115.162	1.5	18
1880	Ala-105-taa-1	105	taa	506.952	1.5	18
1881	Ala-105-taa-1	105	taa	114.684	1.5	18
1882	Ala-105-taa-1	105	taa	126.173	1.5	18
1883	Ala-105-taa-1	105	taa	173.499	1.5	18
1884	Ala-105-taa-1	105	taa	140.315	1.5	18
1885	Ala-105-taa-1	105	taa	138.826	1.5	18
1886	Ala-105-taa-1	105	taa	125.778	1.5	18
1887	Ala-105-taa-1	105	taa	117.823	1.5	18
1888	Ala-105-taa-1	105	taa	113.083	1.5	18
1889	Ala-105-taa-1	105	taa	119.304	1.5	18
1890	Ala-105-taa-1	105	taa	122.719	1.5	18
1891	Ala-105-taa-1	105	taa	118.778	1.5	18
1892	Ala-105-taa-1	105	taa	129.065	1.5	18
1893	Ala-105-taa-1	105	taa	121.194	1.5	18
1894	Ala-105-taa-1	105	taa	176.501	1.5	18
1895	Ala-105-taa-1	105	taa	117.19	1.5	18
1896	Ala-105-taa-1	105	taa	14278.076	1.5	18
1897	Ala-105-taa-1	105	taa	116.574	1.5	18
1898	Ala-105-taa-1	105	taa	122.126	1.5	18
1899	Ala-105-taa-1	105	taa	128.005	1.5	18
1900	Ala-105-taa-1	105	taa	120.166	1.5	18
1901	Ala-105-taa-1	105	taa	108.814	1.5	18
1902	Ala-105-taa-1	105	taa	117.97	1.5	18
1903	Ala-105-taa-1	105	taa	113.002	1.5	18
1904	Ala-105-taa-1	105	taa	113.362	1.5	18
1905	Ala-105-taa-1	105	taa	118.837	1.5	18
1906	Ala-105-taa-1	105	taa	128.618	1.5	18
1907	Ala-105-taa-1	105	taa	115.131	1.5	18
1908	Ala-105-taa-1	105	taa	111.789	1.5	18
1909	Ala-105-taa-1	105	taa	122.305	1.5	18
1910	Ala-105-taa-1	105	taa	121.796	1.5	18
1911	Ala-105-taa-1	105	taa	138.491	1.5	18
1912	Ala-105-taa-1	105	taa	3742.557	1.5	18
1913	Ala-105-taa-1	105	taa	125.316	1.5	18
1914	Ala-105-taa-1	105	taa	1818.593	1.5	18
1915	Ala-105-taa-1	105	taa	1684.226	1.5	18
1916	Ala-105-taa-1	105	taa	141.589	1.5	18
1917	Ala-105-taa-1	105	taa	3904.293	1.5	18
1918	Ala-105-taa-1	105	taa	120.264	1.5	18
1919	Ala-105-taa-1	105	taa	134.424	1.5	18
1920	Ala-105-taa-1	105	taa	139.951	1.5	18
1921	Ala-105-taa-1	105	taa	114.694	1.5	18
1922	Ala-105-taa-1	105	taa	4726.194	1.5	18
1923	Ala-105-taa-1	105	taa	1069.571	1.5	18
1924	Ala-105-taa-1	105	taa	111.697	1.5	18
1925	Ala-105-taa-1	105	taa	643.378	1.5	18
1926	Ala-105-taa-1	105	taa	114.795	1.5	18
1927	Ala-105-taa-1	105	taa	112.708	1.5	18
1928	Ala-105-taa-1	105	taa	111.301	1.5	18
1929	Ala-105-taa-1	105	taa	117.929	1.5	18
1930	Ala-105-taa-1	105	taa	110.331	1.5	18
1931	Ala-105-taa-1	105	taa	118.775	1.5	18
1932	Ala-105-taa-1	105	taa	115.03	1.5	18
1933	Ala-105-taa-1	105	taa	118.456	1.5	18
1934	Ala-105-taa-1	105	taa	166.276	1.5	18
1935	Ala-105-taa-1	105	taa	157.045	1.5	18
1936	Ala-105-taa-1	105	taa	116.527	1.5	18
1937	Ala-105-taa-1	105	taa	115.719	1.5	18
1938	Ala-105-taa-1	105	taa	113.447	1.5	18
1939	Ala-105-taa-1	105	taa	123.929	1.5	18
1940	Ala-105-taa-1	105	taa	120.579	1.5	18
1941	Ala-105-taa-1	105	taa	119.507	1.5	18
1942	Ala-105-taa-1	105	taa	121.616	1.5	18
1943	Ala-105-taa-1	105	taa	113.915	1.5	18
1944	Ala-105-taa-1	105	taa	133.039	1.5	18
1945	Ala-105-taa-1	105	taa	124.478	1.5	18
1946	Ala-105-taa-1	105	taa	116.211	1.5	18
1947	Ala-105-taa-1	105	taa	118.034	1.5	18
1948	Ala-105-taa-1	105	taa	111.229	1.5	18
1949	Ala-105-taa-1	105	taa	125.491	1.5	18
1950	Ala-105-taa-1	105	taa	6187.618	1.5	18
1951	Ala-105-taa-1	105	taa	115.209	1.5	18
1952	Ala-105-taa-1	105	taa	119.378	1.5	18
1953	Ala-105-taa-1	105	taa	114.459	1.5	18
1954	Ala-105-taa-1	105	taa	122.531	1.5	18
1955	Ala-105-taa-1	105	taa	115.615	1.5	18
1956	Ala-105-taa-1	105	taa	111.955	1.5	18
1957	Ala-105-taa-1	105	taa	134.547	1.5	18
1958	Ala-105-taa-1	105	taa	114.467	1.5	18
1959	Ala-105-taa-1	105	taa	109.229	1.5	18
1960	Ala-105-taa-1	105	taa	115.191	1.5	18
1961	Ala-105-taa-1	105	taa	122.586	1.5	18
1962	Ala-105-taa-1	105	taa	120.008	1.5	18
1963	Ala-105-taa-1	105	taa	116.17	1.5	18
1964	Ala-105-taa-1	105	taa	114.721	1.5	18
1965	Ala-105-taa-1	105	taa	112.207	1.5	18
1966	Ala-105-taa-1	105	taa	113.226	1.5	18
1967	Ala-105-taa-1	105	taa	127.632	1.5	18
1968	Ala-105-taa-1	105	taa	113.074	1.5	18
1969	Ala-105-taa-1	105	taa	156.988	1.5	18
1970	Ala-105-taa-1	105	taa	112.201	1.5	18
1971	Ala-105-taa-1	105	taa	113.142	1.5	18
1972	Ala-105-taa-1	105	taa	126.346	1.5	18
1973	Ala-105-taa-1	105	taa	112.775	1.5	18
1974	Ala-105-taa-1	105	taa	141.771	1.5	18
1975	Ala-105-taa-1	105	taa	102.633	1.5	18
1976	Ala-105-taa-1	105	taa	119.479	1.5	18
1977	Ala-105-taa-1	105	taa	127.08	1.5	18
1978	Ala-105-taa-1	105	taa	112.644	1.5	18
1979	Ala-105-taa-1	105	taa	133.288	1.5	18
1980	Ala-105-taa-1	105	taa	107.352	1.5	18
1981	Ala-105-taa-1	105	taa	6228.695	1.5	18
1982	Ala-105-taa-1	105	taa	124.966	1.5	18
1983	Ala-105-taa-1	105	taa	112.128	1.5	18
1984	Ala-105-taa-1	105	taa	194.975	1.5	18
1985	Ala-105-taa-1	105	taa	11743.252	1.5	18
1986	Ala-105-taa-1	105	taa	116.07	1.5	18
1987	Ala-105-taa-1	105	taa	139.486	1.5	18
1988	Ala-105-taa-1	105	taa	118.605	1.5	18
1989	Ala-105-taa-1	105	taa	113.13	1.5	18
1990	Ala-105-taa-1	105	taa	2910.418	1.5	18
1991	Ala-105-taa-1	105	taa	112.855	1.5	18
1992	Ala-105-taa-1	105	taa	1413.668	1.5	18
1993	Ala-105-taa-1	105	taa	753.502	1.5	18
1994	Ala-105-taa-1	105	taa	131.55	1.5	18
1995	Ala-105-taa-1	105	taa	122.019	1.5	18
1996	Ala-105-taa-1	105	taa	110.537	1.5	18
1997	Ala-105-taa-1	105	taa	6349.622	1.5	18
1998	Ala-105-taa-1	105	taa	3215.223	1.5	18
1999	Ala-105-taa-1	105	taa	104.077	1.5	18
[truncated: 600,507 more rows]
