# Supplementary material for: Environment modulates protein heterogeneity through transcriptional and translational stop codon readthrough
Source: Nat Commun. 2024 May 24;15:4446. doi: 10.1038/s41467-024-48387-x (PMC11126739; doi:10.1038/s41467-024-48387-x)
Supplement: Supplementary file 8 — Source Data [file 41467_2024_48387_MOESM8_ESM.zip › Source_Data_file/Fig3/Fig3A_3B.csv]

	SCM_score	nucleotide	nucleotide_fequency	window
1	0	A	0.4	5nt-upstream
2	0	T	0.230769230769231	5nt-upstream
3	0	C	0.138461538461538	5nt-upstream
4	0	G	0.230769230769231	5nt-upstream
5	0-0.125	A	0.242857142857143	5nt-upstream
6	0-0.125	T	0.214285714285714	5nt-upstream
7	0-0.125	C	0.242857142857143	5nt-upstream
8	0-0.125	G	0.3	5nt-upstream
9	0.125-0.25	A	0.355555555555556	5nt-upstream
10	0.125-0.25	T	0.266666666666667	5nt-upstream
11	0.125-0.25	C	0.133333333333333	5nt-upstream
12	0.125-0.25	G	0.244444444444444	5nt-upstream
13	0.25-0.375	A	0.466666666666667	5nt-upstream
14	0.25-0.375	T	0.133333333333333	5nt-upstream
15	0.25-0.375	C	0.133333333333333	5nt-upstream
16	0.25-0.375	G	0.266666666666667	5nt-upstream
17	0.375-0.5	A	0.2	5nt-upstream
18	0.375-0.5	T	0.2	5nt-upstream
19	0.375-0.5	C	0.2	5nt-upstream
20	0.375-0.5	G	0.4	5nt-upstream
21	0.625-0.75	A	0	5nt-upstream
22	0.625-0.75	T	0	5nt-upstream
23	0.625-0.75	C	0.4	5nt-upstream
24	0.625-0.75	G	0.6	5nt-upstream
25	0	A	0.338461538461538	5nt-downstream
26	0	T	0.169230769230769	5nt-downstream
27	0	C	0.2	5nt-downstream
28	0	G	0.292307692307692	5nt-downstream
29	0-0.125	A	0.214285714285714	5nt-downstream
30	0-0.125	T	0.214285714285714	5nt-downstream
31	0-0.125	C	0.242857142857143	5nt-downstream
32	0-0.125	G	0.328571428571429	5nt-downstream
33	0.125-0.25	A	0.177777777777778	5nt-downstream
34	0.125-0.25	T	0.155555555555556	5nt-downstream
35	0.125-0.25	C	0.222222222222222	5nt-downstream
36	0.125-0.25	G	0.444444444444444	5nt-downstream
37	0.25-0.375	A	0.2	5nt-downstream
38	0.25-0.375	T	0.2	5nt-downstream
39	0.25-0.375	C	0.2	5nt-downstream
40	0.25-0.375	G	0.4	5nt-downstream
41	0.375-0.5	A	0.2	5nt-downstream
42	0.375-0.5	T	0.4	5nt-downstream
43	0.375-0.5	C	0	5nt-downstream
44	0.375-0.5	G	0.4	5nt-downstream
45	0.625-0.75	A	0.2	5nt-downstream
46	0.625-0.75	T	0.2	5nt-downstream
47	0.625-0.75	C	0.2	5nt-downstream
48	0.625-0.75	G	0.4	5nt-downstream
