# Supplementary material for: Environment modulates protein heterogeneity through transcriptional and translational stop codon readthrough
Source: Nat Commun. 2024 May 24;15:4446. doi: 10.1038/s41467-024-48387-x (PMC11126739; doi:10.1038/s41467-024-48387-x)
Supplement: Supplementary file 8 — Source Data [file 41467_2024_48387_MOESM8_ESM.zip › Source_Data_file/Fig3/Fig3C.csv]

	position	SCM_score	n_upstream	n_downstream	SCM_score_rage
1	13	0	T	C	low SCM score
2	19	0	C	G	low SCM score
3	21	0	A	A	low SCM score
4	36	0	A	C	low SCM score
5	61	0	T	C	low SCM score
6	85	0	T	C	low SCM score
7	100	0	C	G	low SCM score
8	120	0	G	T	low SCM score
9	160	0	A	G	low SCM score
10	170	0	A	G	low SCM score
11	180	0	A	A	low SCM score
12	185	0	G	A	low SCM score
13	200	0	A	G	low SCM score
14	11	0.00425170068027211	A	T	mid SCM score
15	16	0.128868403421975	T	G	mid SCM score
16	26	0.0503974695938982	C	G	mid SCM score
17	31	0.13568626314162	T	G	mid SCM score
18	46	0.120183982683983	G	C	mid SCM score
19	56	0.0661236085343228	G	T	mid SCM score
20	75	0.12465793135436	G	C	mid SCM score
21	80	0.028447742733457	T	C	mid SCM score
22	90	0.15155444753659	G	G	mid SCM score
23	110	0.0820945423623995	G	G	mid SCM score
24	115	0.0695410740053597	G	G	mid SCM score
25	125	0.0224914965986394	A	C	mid SCM score
26	130	0.081547619047619	C	C	mid SCM score
27	175	0.109000077303649	T	G	mid SCM score
28	190	0.0568697175840033	G	C	mid SCM score
29	205	0.0636692176870748	C	A	mid SCM score
30	210	0.0509624304267161	T	G	mid SCM score
31	215	0.149498170480313	G	G	mid SCM score
32	94	0.259525420016491	A	G	high SCM score
33	95	0.199756493506493	G	C	high SCM score
34	105	0.637602427334571	C	G	high SCM score
35	135	0.378332753555968	C	G	high SCM score
36	140	0.157673031333746	A	A	high SCM score
37	145	0.199832186662544	G	G	high SCM score
38	150	0.259561817151103	A	C	high SCM score
39	155	0.256058995567924	A	G	high SCM score
40	165	0.244424474335189	G	C	high SCM score
41	195	0.203053172026386	T	G	high SCM score
