# Supplementary material for: Environment modulates protein heterogeneity through transcriptional and translational stop codon readthrough
Source: Nat Commun. 2024 May 24;15:4446. doi: 10.1038/s41467-024-48387-x (PMC11126739; doi:10.1038/s41467-024-48387-x)
Supplement: Supplementary file 8 — Source Data [file 41467_2024_48387_MOESM8_ESM.zip › Source_Data_file/Fig3/Fig3E.csv]

	position	mutation	His_tag	Percentage_His_tag
1	105	GCGGCTGAG	32043.484	86
2	105	GCGGCTGAT	11986.057	32
3	105	ATTATTGAG	6166.388	17
4	105	ATTATTGAT	1821.163	5
5	135	ATGGCTGAG	29679.484	80
6	135	ATGGCTGAT	7749.773	21
7	135	ATTATTGAG	1249.021	3
8	135	ATTATTGAT	0	0
9	150	CGGAATGAC	7410.51	20
10	150	CGGAATGAT	0	0
11	150	ATTATTGAC	0	0
12	150	ATTATTGAT	0	0
13	0	mScarlet	37097.584	100
14	0	mScarlet	37772.798	100
