# Supplementary material for: Environment modulates protein heterogeneity through transcriptional and translational stop codon readthrough
Source: Nat Commun. 2024 May 24;15:4446. doi: 10.1038/s41467-024-48387-x (PMC11126739; doi:10.1038/s41467-024-48387-x)
Supplement: Supplementary file 8 — Source Data [file 41467_2024_48387_MOESM8_ESM.zip › Source_Data_file/Fig4/Fig4AB.csv]

	Prob_Mismatch	Prob_Mismatch_NONSYN	nucleotide	Type_of_nucleotide
1	0.00173552356407119	0.00173552356407119	C	aa_encoded
2	0.000867761782035596	0.000867761782035596	C	aa_encoded
3	0.00260328534610679	0	G	aa_encoded
4	0.0103852045452579	0.0103852045452579	T	premature_stop_codon
5	0.153181767042553	0.00692346969683857	G	premature_stop_codon
6	0.0207704090905157	0.0207704090905157	A	premature_stop_codon
7	0.00522875816993464	0.00522875816993464	C	aa_encoded
8	0.00871459694989107	0.00871459694989107	C	aa_encoded
9	0.00958605664488017	0.00174291938997821	G	aa_encoded
10	0.0191727816220173	0.0191727816220173	G	aa_encoded
11	0.00174298014745612	0.00174298014745612	A	aa_encoded
12	0.0174298014745612	0.0156868213271051	A	aa_encoded
13	0.000863572773277604	0.000863572773277604	G	aa_encoded
14	0.000863572773277604	0.000863572773277604	A	aa_encoded
15	0.00259071831983281	0.000863572773277604	T	aa_encoded
16	0.00172898206181111	0.00172898206181111	A	aa_encoded
17	0.00345796412362222	0.00345796412362222	T	aa_encoded
18	0.0103738923708667	0.0103738923708667	G	aa_encoded
19	0.00432451133021969	0.00432451133021969	T	cnonical_stop_codon
20	0.00432451133021969	0	G	cnonical_stop_codon
21	0.00259470679813181	0.00259470679813181	A	cnonical_stop_codon
22	0.00879739597079265	0.00879739597079265	T	cnonical_stop_codon
23	0.00175947919415853	0.00175947919415853	A	cnonical_stop_codon
24	0	0	A	cnonical_stop_codon
25	0.00233119252153439	0.00233119252153439	C	aa_encoded
26	0.00349678878230159	0.00349678878230159	C	aa_encoded
27	0.00466238504306878	0.0011655962607672	G	aa_encoded
28	0.0127866832506074	0.0127866832506074	T	premature_stop_codon
29	0.16273960500773	0.00697455450033129	A	premature_stop_codon
30	0.0104618317504969	0.00697455450033129	A	premature_stop_codon
31	0.00351140034645817	0.00351140034645817	C	aa_encoded
32	0.0140456013858327	0.0140456013858327	C	aa_encoded
33	0.00351140034645817	0	G	aa_encoded
34	0.0163951704512185	0.0163951704512185	G	aa_encoded
35	0.00468433441463386	0.00468433441463386	A	aa_encoded
36	0.0117108360365847	0.0117108360365847	A	aa_encoded
37	0.00231886746513003	0.00231886746513003	G	aa_encoded
38	0.00115943373256502	0.00115943373256502	A	aa_encoded
39	0.00231886746513003	0.00115943373256502	T	aa_encoded
40	0.0034820962219256	0.0034820962219256	A	aa_encoded
41	0.0069641924438512	0.0069641924438512	T	aa_encoded
42	0.00464279496256747	0.00464279496256747	G	aa_encoded
43	0.00348415869181455	0.00348415869181455	T	cnonical_stop_codon
44	0.00580693115302425	0	G	cnonical_stop_codon
45	0	0	A	cnonical_stop_codon
46	0.00473036896877956	0.00473036896877956	T	cnonical_stop_codon
47	0.00354777672658467	0.00354777672658467	A	cnonical_stop_codon
48	0	0	A	cnonical_stop_codon
49	0	0	C	aa_encoded
50	0.00197320389115807	0.00197320389115807	C	aa_encoded
51	0.00887941751021133	0.00197320389115807	G	aa_encoded
52	0.0147510030682086	0.0147510030682086	T	premature_stop_codon
53	0.0177012036818504	0.0167178034773031	A	premature_stop_codon
54	0.00295020061364173	0	G	premature_stop_codon
55	0.00297206261145235	0.00297206261145235	C	aa_encoded
56	0.0148603130572617	0.0148603130572617	C	aa_encoded
57	0.0188230632058649	0.00495343768575391	G	aa_encoded
58	0.00198170882752197	0.00198170882752197	G	aa_encoded
59	0.00396341765504394	0.00396341765504394	A	aa_encoded
60	0.00594512648256592	0.00198170882752197	A	aa_encoded
61	0.0137452995984409	0.0137452995984409	G	aa_encoded
62	0.0137452995984409	0.0137452995984409	A	aa_encoded
63	0.0117816853700922	0.0107998782559178	T	aa_encoded
64	0	0	A	aa_encoded
65	0.00294785248946143	0.00294785248946143	T	aa_encoded
66	0.00393046998594857	0.00393046998594857	G	aa_encoded
67	0.0108094297534467	0.0108094297534467	T	cnonical_stop_codon
68	0.00884407888918369	0	G	cnonical_stop_codon
69	0	0	A	cnonical_stop_codon
70	0.00299802130593808	0.00299802130593808	T	cnonical_stop_codon
71	0.00299802130593808	0.00299802130593808	A	cnonical_stop_codon
72	0.00199868087062539	0.00199868087062539	A	cnonical_stop_codon
73	0.000687620763396572	0.000687620763396572	C	aa_encoded
74	0.00275048305358629	0.00275048305358629	C	aa_encoded
75	0.00275048305358629	0.00206286229018971	G	aa_encoded
76	0.081414525186314	0.081414525186314	G	aa_encoded
77	0.0932439861108212	0.0932439861108212	C	aa_encoded
78	0.0835020771141682	0.0737601681175153	G	aa_encoded
79	0.00069114232002654	0.00069114232002654	C	aa_encoded
80	0.00967599248037156	0.00967599248037156	C	aa_encoded
81	0.0158962733606104	0.00552913856021232	G	aa_encoded
82	0.119412818348397	0.119412818348397	T	premature_stop_codon
83	0.0171570141305168	0.00549024452176539	A	premature_stop_codon
84	0.106373487609204	0.0926478763047909	G	premature_stop_codon
85	0.00068438306288796	0.00068438306288796	G	aa_encoded
86	0	0	A	aa_encoded
87	0.00273753225155184	0.00068438306288796	T	aa_encoded
88	0	0	A	aa_encoded
89	0.00274158504739515	0.00274158504739515	T	aa_encoded
90	0.0054831700947903	0.0054831700947903	G	aa_encoded
91	0.00342970813183798	0.00342970813183798	T	cnonical_stop_codon
92	0.00548753301094077	0	G	cnonical_stop_codon
93	0.00137188325273519	0.00137188325273519	A	cnonical_stop_codon
94	0.0104760308414348	0.0104760308414348	T	cnonical_stop_codon
95	0.00279360822438261	0.00279360822438261	A	cnonical_stop_codon
96	0	0	A	cnonical_stop_codon
97	0	0	C	aa_encoded
98	0	0	C	aa_encoded
99	0.0019936800342913	0	G	aa_encoded
100	0.00907386123041558	0.00907386123041558	G	aa_encoded
101	0.0120984816405541	0.0120984816405541	C	aa_encoded
102	0.0131066884439336	0.00100820680337951	G	aa_encoded
103	0.00500741096823298	0.00500741096823299	C	aa_encoded
104	0.0180266794856387	0.0180266794856387	C	aa_encoded
105	0.00901333974281937	0.00600889316187958	G	aa_encoded
106	0.0119103153255982	0.0119103153255982	T	premature_stop_codon
107	0.00992526277133187	0.00397010510853275	G	premature_stop_codon
108	0.000992526277133187	0	A	premature_stop_codon
109	0	0	G	aa_encoded
110	0.000992743048316804	0.000992743048316804	A	aa_encoded
111	0.000992743048316804	0	T	aa_encoded
112	0.00198753813588798	0.00198753813588798	A	aa_encoded
113	0.000993769067943991	0.000993769067943991	T	aa_encoded
114	0.00795015254355193	0.00795015254355193	G	aa_encoded
115	0.00198815062229114	0.00198815062229114	T	cnonical_stop_codon
116	0.00695852717801901	0	G	cnonical_stop_codon
117	0	0	A	cnonical_stop_codon
118	0.00404755881608905	0.00404755881608905	T	cnonical_stop_codon
119	0.00101188970402226	0.00101188970402226	A	cnonical_stop_codon
120	0.00101188970402226	0	A	cnonical_stop_codon
121	0.000961862165151734	0.000961862165151734	C	aa_encoded
122	0.0028855864954552	0.0028855864954552	C	aa_encoded
123	0.00192372433030347	0	G	aa_encoded
124	0.0126295745776379	0.0126295745776379	G	aa_encoded
125	0.015544091787862	0.015544091787862	C	aa_encoded
126	0.015544091787862	0.00680054015718963	G	aa_encoded
127	0.0363907988738005	0.0363907988738005	T	premature_stop_codon
128	0.0325601884660321	0.0258566202524372	G	premature_stop_codon
129	0.0277719254563215	0.0268142728543793	A	premature_stop_codon
130	0.00579637340237458	0.00579637340237458	G	aa_encoded
131	0.00193212446745819	0.00193212446745819	A	aa_encoded
132	0.000966062233729097	0.000966062233729097	A	aa_encoded
133	0.0335226565268612	0.0335226565268612	G	aa_encoded
134	0.0277759154079707	0.0277759154079707	A	aa_encoded
135	0.0316070761538977	0.0277759154079707	T	aa_encoded
136	0.00191712278212858	0.00191712278212858	A	aa_encoded
137	0.00191712278212858	0.00191712278212858	T	aa_encoded
138	0.00479280695532145	0.00479280695532145	G	aa_encoded
139	0.000959113012286238	0.000959113012286238	T	cnonical_stop_codon
140	0.00383645204914495	0.000959113012286238	G	cnonical_stop_codon
141	0.00287733903685871	0.00287733903685871	A	cnonical_stop_codon
142	0.00781242370679974	0.00781242370679974	T	cnonical_stop_codon
143	0	0	A	cnonical_stop_codon
144	0.000976552963349967	0.000976552963349967	A	cnonical_stop_codon
145	0.00190157450368905	0.00190157450368905	C	aa_encoded
146	0.00285236175553358	0.00285236175553358	C	aa_encoded
147	0.00285236175553358	0	G	aa_encoded
148	0.00961473746959339	0.00961473746959339	G	aa_encoded
149	0.00769178997567471	0.00769178997567471	C	aa_encoded
150	0.0115376849635121	0	G	aa_encoded
151	0.0967393159961304	0.0967393159961304	T	premature_stop_codon
152	0.147954247994082	0.139418425994423	A	premature_stop_codon
153	0.0142263699994309	0.00094842466662873	G	premature_stop_codon
154	0.138698908583071	0.138698908583071	G	aa_encoded
155	0.137742364385946	0.137742364385946	A	aa_encoded
156	0.00286963259137388	0.00191308839424926	A	aa_encoded
157	0.00189404701024679	0.00189404701024679	G	aa_encoded
158	0.000947023505123397	0.000947023505123397	A	aa_encoded
159	0.00284107051537019	0.00189404701024679	T	aa_encoded
160	0.00189551899310031	0.00189551899310031	A	aa_encoded
161	0.00473879748275078	0.00473879748275078	T	aa_encoded
162	0.00947759496550155	0.00947759496550155	G	aa_encoded
163	0.00474063960709579	0.00474063960709579	T	cnonical_stop_codon
164	0.00379251168567663	0	G	cnonical_stop_codon
165	0.00189625584283832	0.00189625584283832	A	cnonical_stop_codon
166	0.00772014475271411	0.00772014475271411	T	cnonical_stop_codon
167	0.00193003618817853	0.00193003618817853	A	cnonical_stop_codon
168	0.00386007237635706	0.00289505428226779	A	cnonical_stop_codon
169	0.00268305116578573	0.00268305116578573	C	aa_encoded
170	0.000894350388595244	0.000894350388595244	C	aa_encoded
171	0.00178870077719049	0	G	aa_encoded
172	0.0307789797673471	0.0307789797673471	G	aa_encoded
173	0.0407368849861947	0.0407368849861947	C	aa_encoded
174	0.0316842438781514	0.0226316027701082	G	aa_encoded
175	0.00269789024982464	0.00269789024982464	C	aa_encoded
176	0.00629507724959082	0.00629507724959082	C	aa_encoded
177	0.0107915609992985	0.00179859349988309	G	aa_encoded
178	0.00359812537667875	0.00359812537667875	G	aa_encoded
179	0.00449765672084844	0.00449765672084844	A	aa_encoded
180	0.000899531344169688	0	A	aa_encoded
181	0.0222637812806127	0.0222637812806127	T	premature_stop_codon
182	0.0311692937928578	0.0240448837830617	G	premature_stop_codon
183	0.0293881912904088	0.0293881912904088	A	premature_stop_codon
184	0.00178351673830459	0.00178351673830459	A	aa_encoded
185	0.00802582532237065	0.00802582532237065	T	aa_encoded
186	0.00802582532237065	0.00802582532237065	G	aa_encoded
187	0.00624436891731564	0.00624436891731564	T	cnonical_stop_codon
188	0.00624436891731564	0.00178410540494732	G	cnonical_stop_codon
189	0.000892052702473662	0.000892052702473662	A	cnonical_stop_codon
190	0.00726585773450556	0.00726585773450556	T	cnonical_stop_codon
191	0.00454116108406597	0.00272469665043958	A	cnonical_stop_codon
192	0.00272469665043958	0.00272469665043958	A	cnonical_stop_codon
193	0.00333669474433503	0.00333669474433503	C	aa_encoded
194	0.0037074386048167	0.0037074386048167	C	aa_encoded
195	0.0037074386048167	0.00148297544192668	G	aa_encoded
196	0.0053170075881294	0.0053170075881294	G	aa_encoded
197	0.0079755113821941	0.0079755113821941	C	aa_encoded
198	0.00911487015107897	0.00151914502517983	G	aa_encoded
199	0.001499835018148	0.001499835018148	C	aa_encoded
200	0.014248432672406	0.014248432672406	C	aa_encoded
201	0.013498515163332	0.00674925758166602	G	aa_encoded
202	0.0037524296982296	0.0037524296982296	G	aa_encoded
203	0.00412767266805256	0.00412767266805256	A	aa_encoded
204	0.00412767266805256	0.00225145781893776	A	aa_encoded
205	0.00259780745051177	0.00259780745051177	G	aa_encoded
206	0.00037111535007311	0.00037111535007311	A	aa_encoded
207	0.00222669210043866	0.00185557675036555	T	aa_encoded
208	0.00148747545665497	0.00148747545665497	A	aa_encoded
209	0.00223121318498245	0.00223121318498245	T	aa_encoded
210	0.00594990182661986	0.00594990182661986	G	aa_encoded
211	0.00260880583776209	0.00260880583776209	T	cnonical_stop_codon
212	0.00633567132027937	0.00149074619300691	G	cnonical_stop_codon
213	0.00111805964475518	0.00111805964475518	A	cnonical_stop_codon
214	0.0103474441812872	0.0103474441812872	T	cnonical_stop_codon
215	0.00383238673381008	0.00306590938704807	A	cnonical_stop_codon
216	0.00383238673381008	0.00383238673381008	A	cnonical_stop_codon
217	0.00528113227475971	0.00528113227475971	C	aa_encoded
218	0.00598528324472767	0.00598528324472767	C	aa_encoded
219	0.00880188712459951	0.0017603774249199	G	aa_encoded
220	0.00649699874752302	0.00649699874752302	G	aa_encoded
221	0.012993997495046	0.012993997495046	C	aa_encoded
222	0.0122721087453213	0.00072188874972478	G	aa_encoded
223	0.00356172287658986	0.00356172287658986	C	aa_encoded
224	0.0167400975199724	0.0167400975199724	C	aa_encoded
225	0.0238635432731521	0.00712344575317973	G	aa_encoded
226	0.00569751873059283	0.00569751873059283	G	aa_encoded
227	0.00356094920662052	0.00356094920662052	A	aa_encoded
228	0.00284875936529641	0.00178047460331026	A	aa_encoded
229	0.00246338356289722	0.00246338356289722	G	aa_encoded
230	0.00175955968778373	0.00175955968778373	A	aa_encoded
231	0.0038710313131242	0.00175955968778373	T	aa_encoded
232	0.132736958417324	0.132736958417324	T	premature_stop_codon
233	0.135914172847525	0.128853696335966	G	premature_stop_codon
234	0.129559743987122	0.129559743987122	A	premature_stop_codon
235	0.00176701547552153	0.00176701547552153	T	cnonical_stop_codon
236	0.00918848047271198	0.000706806190208614	G	cnonical_stop_codon
237	0.00176701547552153	0.00176701547552153	A	cnonical_stop_codon
238	0.0138292955429636	0.0138292955429636	T	cnonical_stop_codon
239	0.00509500362109186	0.00509500362109186	A	cnonical_stop_codon
240	0.0036392883007799	0.00254750181054593	A	cnonical_stop_codon
241	0.0419635588454986	0.0419635588454986	T	premature_stop_codon
242	0.0394457453147687	0.0381868385494037	A	premature_stop_codon
243	0.0465795503185034	0.0411242876685886	A	premature_stop_codon
244	0.0064511412068795	0.0064511412068795	G	aa_encoded
245	0.0150526628160522	0.0150526628160522	C	aa_encoded
246	0.0111819780919245	0.000430076080458633	G	aa_encoded
247	0.00424973120450132	0.00424973120450131	C	aa_encoded
248	0.0144490860953045	0.0144490860953045	C	aa_encoded
249	0.0191237904202559	0.00594962368630184	G	aa_encoded
250	0.00339969827677794	0.00339969827677794	G	aa_encoded
251	0.00424962284597242	0.00424962284597242	A	aa_encoded
252	0.00212481142298621	0.00127488685379173	A	aa_encoded
253	0.00210039907582441	0.00210039907582441	G	aa_encoded
254	0.00126023944549464	0.00126023944549464	A	aa_encoded
255	0.00294055870615417	0.00168031926065953	T	aa_encoded
256	0.0029471326504406	0.0029471326504406	A	aa_encoded
257	0.00168407580025177	0.00168407580025177	T	aa_encoded
258	0.00378917055056648	0.00378917055056648	G	aa_encoded
259	0.00295339957386663	0.00295339957386663	T	cnonical_stop_codon
260	0.00843828449676181	0.00253148534902854	G	cnonical_stop_codon
261	0.00168765689935236	0.00168765689935236	A	cnonical_stop_codon
262	0.00998953270703306	0.00998953270703306	T	cnonical_stop_codon
263	0.00521193010801725	0.00477760259901581	A	cnonical_stop_codon
264	0.00304029256301006	0.00304029256301006	A	cnonical_stop_codon
265	0.00514829056951974	0.00514829056951974	T	premature_stop_codon
266	0.00158408940600608	0.00158408940600608	A	premature_stop_codon
267	0.00198011175750759	0	G	premature_stop_codon
268	0.00366603257880952	0.00366603257880952	G	aa_encoded
269	0.0057027173448148	0.0057027173448148	C	aa_encoded
270	0.00733206515761903	0	G	aa_encoded
271	0.00442363993179551	0.00442363993179552	C	aa_encoded
272	0.016488112473056	0.016488112473056	C	aa_encoded
273	0.016488112473056	0.00804298169417366	G	aa_encoded
274	0.0048304900532159	0.0048304900532159	G	aa_encoded
275	0.00563557172875188	0.00563557172875188	A	aa_encoded
276	0.00201270418883996	0.000805081675535983	A	aa_encoded
277	0.00159190674610281	0.00159190674610281	G	aa_encoded
278	0.000795953373051407	0.000795953373051407	A	aa_encoded
279	0.000795953373051407	0.000795953373051407	T	aa_encoded
280	0.00119632011931299	0.00119632011931299	A	aa_encoded
281	0.00279141361173032	0.00279141361173032	T	aa_encoded
282	0.00677914734277363	0.00677914734277363	G	aa_encoded
283	0.00239611828837284	0.00239611828837284	T	cnonical_stop_codon
284	0.00718835486511851	0	G	cnonical_stop_codon
285	0.00399353048062139	0.00399353048062139	A	cnonical_stop_codon
286	0.00698582288884323	0.00698582288884323	T	cnonical_stop_codon
287	0.00287651530717074	0.00246558454900349	A	cnonical_stop_codon
288	0.00328744606533799	0.00287651530717074	A	cnonical_stop_codon
289	0.00436606692783685	0.00436606692783685	T	premature_stop_codon
290	0.211952703587716	0.00436606692783685	G	premature_stop_codon
291	0.176627252989764	0.00277840622680527	A	premature_stop_codon
292	0.00284595650565329	0.00284595650565329	G	aa_encoded
293	0.00813130430186654	0.00813130430186654	C	aa_encoded
294	0.0101641303773332	0.000406565215093327	G	aa_encoded
295	0.0048301984003993	0.0048301984003993	C	aa_encoded
296	0.0140880786678313	0.0140880786678313	C	aa_encoded
297	0.0148931117345645	0.00563523146713251	G	aa_encoded
298	0.00523267280901952	0.00523267280901952	G	aa_encoded
299	0.00322010634401201	0.00322010634401201	A	aa_encoded
300	0.0012075398790045	0.000402513293001501	A	aa_encoded
301	0.00636572692622918	0.00636572692622918	G	aa_encoded
302	0.00238714759733594	0.00238714759733594	A	aa_encoded
303	0.00238714759733594	0.00119357379866797	T	aa_encoded
304	0.00159478187370922	0.00159478187370922	A	aa_encoded
305	0.00239217281056383	0.00239217281056384	T	aa_encoded
306	0.0067778229632642	0.0067778229632642	G	aa_encoded
307	0.000798294842217024	0.000798294842217024	T	cnonical_stop_codon
308	0.00758380100106173	0.00119744226332554	G	cnonical_stop_codon
309	0.00119744226332554	0.00119744226332554	A	cnonical_stop_codon
310	0.00944543005453709	0.00944543005453709	T	cnonical_stop_codon
311	0.00616006307904593	0.00533872133517314	A	cnonical_stop_codon
312	0.00164268348774558	0.00123201261580919	A	cnonical_stop_codon
