# Supplementary material for: Environment modulates protein heterogeneity through transcriptional and translational stop codon readthrough
Source: Nat Commun. 2024 May 24;15:4446. doi: 10.1038/s41467-024-48387-x (PMC11126739; doi:10.1038/s41467-024-48387-x)
Supplement: Supplementary file 8 — Source Data [file 41467_2024_48387_MOESM8_ESM.zip › Source_Data_file/Fig4/Fig4CD.csv]

	codon_context	Prob_Mismatch	Prob_Mismatch_NONSYN	nucleotide	Type_of_nucleotide
1	ATG	0.00798686604250788	0.00798686604250788	T	aa_encoded
2	GTG	0.003470715835141	0.003470715835141	T	aa_encoded
3	TGA	0.003470715835141	0.00086767895878525	G	aa_encoded
4	GAG	0.00173431958306957	0.00173431958306957	A	aa_encoded
5	AAG	0.00435039849650228	0.00087007969930045	A	aa_encoded
6	AGG	0.00609649886779307	0.00609649886779307	G	aa_encoded
7	AAG	0.00086688916821984	0.00086688916821984	A	aa_encoded
8	GTG	0.0043429921478702	0.0043429921478702	T	aa_encoded
9	TGA	0.00086859842957403	0	G	aa_encoded
10	GAT	0	0	A	aa_encoded
11	TAA	0.00173754398158203	0.00173754398158203	A	aa_encoded
12	AAG	0.00608140393553712	0.00173754398158203	A	aa_encoded
13	AAT	0.00260175011057438	0.00173450007371625	A	aa_encoded
14	ATG	0.00260044207515278	0.00260044207515278	T	aa_encoded
15	TAA	0.00087132301686881	0.00087132301686881	A	aa_encoded
16	AAG	0	0	A	aa_encoded
17	AGT	0.00173124199300578	0.00173124199300578	G	aa_encoded
18	GTG	0.00259686298950867	0.00259686298950867	T	aa_encoded
19	ATG	0.0008671297139339	0.0008671297139339	T	aa_encoded
20	AAG	0.00086762626131167	0.00086762626131167	A	aa_encoded
21	AGG	0.00260636125904625	0.00260636125904625	G	aa_encoded
22	ATG	0.00086617583369424	0.00086617583369424	T	aa_encoded
23	TGA	0.00346470333477696	0.00346470333477696	G	aa_encoded
24	ATG	0.00173706106638179	0.00173706106638179	T	aa_encoded
25	TGA	0.00173244170333668	0.00173244170333668	G	aa_encoded
26	AAT	0	0	A	aa_encoded
27	TGA	0.0347041471455839	0.0347041471455839	G	aa_encoded
28	AAT	0	0	A	aa_encoded
29	TGA	0.0103817005225456	0.0103817005225456	G	aa_encoded
30	AAG	0.0103817005225456	0.00951655881233346	A	aa_encoded
31	AGG	0.00346809783503993	0.00346809783503993	G	aa_encoded
32	AAG	0.0043269813247486	0.00346158505979888	A	aa_encoded
33	AGG	0.00173418423973363	0.00173418423973363	G	aa_encoded
34	AAG	0.011246453041733	0.00865111772440999	A	aa_encoded
35	AGG	0.00349143725014402	0.00349143725014402	G	aa_encoded
36	GTA	0.00259549249470087	0.00259549249470087	T	aa_encoded
37	ATG	0	0	T	aa_encoded
38	TGA	0.00259576198593097	0.00259576198593097	G	aa_encoded
39	AAG	0.00605677796717226	0.00346101598124129	A	aa_encoded
40	AGG	0.00260114103386686	0.00260114103386686	G	aa_encoded
41	GAC	0.00086656614499384	0.00086656614499384	A	aa_encoded
42	CTG	0.00605363520794237	0.00605363520794237	T	aa_encoded
43	TGA	0.00518883017823632	0	G	aa_encoded
44	AAG	0	0	A	aa_encoded
45	AGT	0	0	G	aa_encoded
46	GTG	0	0	T	aa_encoded
47	TGA	0.00259650337545439	0	G	aa_encoded
48	GAC	0.00086458072157907	0.00086458072157907	A	aa_encoded
49	AAG	0.00434008940584176	0.0017360357623367	A	aa_encoded
50	AGG	0.00260333052752154	0.00260333052752154	G	aa_encoded
51	CTG	0.00173262180331277	0.00173262180331277	T	aa_encoded
52	TAG	0.0025993605573029	0.0025993605573029	A	aa_encoded
53	CTG	0.00087010998190171	0.00087010998190171	T	aa_encoded
54	GAT	0.00260615748140941	0.00260615748140941	A	aa_encoded
55	CTG	0.00605253601258927	0.00605253601258927	T	aa_encoded
56	TGA	0.00172929600359694	0	G	aa_encoded
57	GAG	0.00174472873829941	0.00174472873829941	A	aa_encoded
58	AGT	0.00173031335974945	0.00173031335974945	G	aa_encoded
59	ATG	0.00086456577184109	0.00086456577184109	T	aa_encoded
60	GTA	0.0112428543012566	0.0112428543012566	T	aa_encoded
61	ATG	0.00518900967750305	0.00345933978500203	T	aa_encoded
62	GAT	0	0	A	aa_encoded
63	GAT	0	0	A	aa_encoded
64	TAA	0	0	A	aa_encoded
65	GAG	0.00259277824831902	0.00259277824831902	A	aa_encoded
66	AAG	0.00260023922200842	0.00260023922200842	A	aa_encoded
67	AGG	0.00259821242984826	0.00259821242984826	G	aa_encoded
68	TAA	0.00521929748255885	0.00521929748255885	A	aa_encoded
69	AAT	0.00608918039631866	0.00608918039631866	A	aa_encoded
70	ATG	0.00785847755094913	0.00785847755094913	T	aa_encoded
71	GTG	0.0086393834935939	0.0086393834935939	T	aa_encoded
72	TGA	0.0103672601923127	0	G	aa_encoded
73	GAT	0.0008638711795297	0.0008638711795297	A	aa_encoded
74	ATG	0.00259161353858913	0.00259161353858913	T	aa_encoded
75	TGA	0.00431935589764854	0.00431935589764854	G	aa_encoded
76	TGA	0.00518631849181858	0.00518631849181858	G	aa_encoded
77	AAG	0	0	A	aa_encoded
78	GAT	0	0	A	aa_encoded
79	ATG	0.00691055154839546	0.0025914568306483	T	aa_encoded
80	CTG	0.0103852045452579	0.0103852045452579	T	premature_stop_codon
81	TGA	0.153181767042553	0.00692346969683857	G	premature_stop_codon
82	GAG	0.0207704090905157	0.0207704090905157	A	premature_stop_codon
83	AGT	0.00173200661626527	0.00173200661626527	G	aa_encoded
84	GTG	0.00952603638945901	0.00952603638945901	T	aa_encoded
85	TGA	0.0069280264650611	0	G	aa_encoded
86	GAC	0.00346161501648594	0.00346161501648594	A	aa_encoded
87	GTG	0.00260905865163849	0.00260905865163849	T	aa_encoded
88	TGA	0.00608780352048981	0	G	aa_encoded
89	GAC	0.00518367487991153	0.00518367487991153	A	aa_encoded
90	AGG	0.00173067271248334	0.00086533635624167	G	aa_encoded
91	GAT	0	0	A	aa_encoded
92	GAG	0	0	A	aa_encoded
93	CTG	0.00607059231636458	0.00607059231636458	T	aa_encoded
94	AAG	0.0008662358586996	0.0008662358586996	A	aa_encoded
95	GAT	0.00172854871050266	0.00172854871050266	A	aa_encoded
96	ATG	0.00432137177625665	0.00259282306575399	T	aa_encoded
97	GTA	0.0164502164502165	0.00086580086580086	T	aa_encoded
98	CTG	0.00174140182847192	0.00174140182847192	T	aa_encoded
99	TGA	0.0043535045711798	0	G	aa_encoded
100	GAT	0.00173437974244461	0.00173437974244461	A	aa_encoded
101	TAA	0.00086812337769443	0.00086812337769443	A	aa_encoded
102	AAG	0.00347249351077775	0.00086812337769443	A	aa_encoded
103	AGT	0.00172808571305137	0.00172808571305137	G	aa_encoded
104	GTG	0.00259212856957705	0.00259212856957705	T	aa_encoded
105	TGA	0.00432021428262842	0	G	aa_encoded
106	CTG	0.00432338953739732	0.00432338953739732	T	aa_encoded
107	GAT	0.0017294305849799	0.0017294305849799	A	aa_encoded
108	ATG	0.00086471529248994	0	T	aa_encoded
109	GTG	0.00433084165576738	0.00433084165576738	T	aa_encoded
110	TGA	0.00433084165576738	0	G	aa_encoded
111	GAT	0.00172733946538844	0.00172733946538844	A	aa_encoded
112	ATG	0.00259100919808265	0.00259100919808265	T	aa_encoded
113	GAT	0.00173890362126679	0.00173890362126679	A	aa_encoded
114	ATG	0.00434725905316698	0.00434725905316698	T	aa_encoded
115	CTG	0.0087266888324563	0.0087266888324563	T	aa_encoded
116	AAG	0.0174298014745612	0.0156868213271051	A	aa_encoded
117	GAG	0.00258968958254204	0.00258968958254204	A	aa_encoded
118	CTG	0.00432529693163436	0.00432529693163436	T	aa_encoded
119	GTA	0.012952473058856	0.012952473058856	T	aa_encoded
120	AAG	0.0008660633092279	0.0008660633092279	A	aa_encoded
121	GAT	0.0008635727732776	0.0008635727732776	A	aa_encoded
122	ATG	0.00259071831983281	0.0008635727732776	T	aa_encoded
123	GTG	0.00518273458352409	0.00518273458352409	T	aa_encoded
124	CTG	0.00086393834935939	0.00086393834935939	T	aa_encoded
125	TGA	0.00086393834935939	0	G	aa_encoded
126	AAG	0.0034683985536778	0.00086709963841945	A	aa_encoded
127	AGG	0.00259794242959576	0.00259794242959576	G	aa_encoded
128	GAT	0.00345166801856997	0.00345166801856997	A	aa_encoded
129	TAA	0.00086833444769587	0.00086833444769587	A	aa_encoded
130	AAT	0.00435855191471186	0.00435855191471186	A	aa_encoded
131	ATG	0.00348684153176948	0.00348684153176948	T	aa_encoded
132	CTG	0.00346137537750625	0.00346137537750625	T	aa_encoded
133	CTG	0.011259115553169	0.011259115553169	T	aa_encoded
134	TGA	0.00519651487069339	0	G	aa_encoded
135	AAG	0.00086657365442775	0	A	aa_encoded
136	GAT	0	0	A	aa_encoded
137	ATG	0.00172677274807249	0.00172677274807249	T	aa_encoded
138	CTA	0.00604078392115914	0.00604078392115914	T	aa_encoded
139	CTG	0.0017303882125955	0.0017303882125955	T	aa_encoded
140	GAT	0.0017660200090067	0.0017660200090067	A	aa_encoded
141	TAA	0.00348744954096445	0.00348744954096445	A	aa_encoded
142	GAC	0.00172724995897781	0.00172724995897781	A	aa_encoded
143	GTA	0.0138815384214956	0.0138815384214956	T	aa_encoded
144	TAA	0.00435020924506469	0.00435020924506469	A	aa_encoded
145	AAG	0	0	A	aa_encoded
146	GTG	0.00348341025864321	0.00348341025864321	T	aa_encoded
147	GAT	0.00172898206181111	0.00172898206181111	A	aa_encoded
148	ATG	0.00345796412362222	0.00345796412362222	T	aa_encoded
149	GTA	0.0129663566266727	0.0129663566266727	T	aa_encoded
150	TAA	0.00086640847694053	0.00086640847694053	A	aa_encoded
151	GTG	0.00519134429860612	0.00519134429860612	T	aa_encoded
152	GAT	0.00086484242571003	0.00086484242571003	A	aa_encoded
153	CTG	0.00259627866724362	0.00259627866724362	T	aa_encoded
154	GAT	0.00259481901137396	0.00259481901137396	A	aa_encoded
155	GAG	0.00259666069434707	0.00259666069434707	A	aa_encoded
156	TAA	0	0	A	aa_encoded
157	AAG	0.00172880271767787	0.00086440135883893	A	aa_encoded
158	GAT	0.00259463947484497	0.00259463947484497	A	aa_encoded
159	GTG	0.00434491688174005	0.00434491688174005	T	aa_encoded
160	GTG	0.0052211596195515	0.0052211596195515	T	aa_encoded
161	AGT	0.00172778713662477	0.00086389356831238	G	aa_encoded
162	GTA	0.0311429461227032	0.0311429461227032	T	aa_encoded
163	ATG	0.00519049102045053	0.00346032734696702	T	aa_encoded
164	TGA	0.0104102506267838	0.0104102506267838	G	aa_encoded
165	AAG	0.00173100225030293	0.00173100225030293	A	aa_encoded
166	AGG	0.00174178097104289	0.00174178097104289	G	aa_encoded
167	TAG	0.00605463006210321	0.00605463006210321	A	aa_encoded
168	ATG	0.00520156046814044	0.00520156046814044	T	aa_encoded
169	GAT	0.00086658116399181	0.00086658116399182	A	aa_encoded
170	ATG	0.00086658116399181	0.00086658116399182	T	aa_encoded
171	TGA	0.0112776736761746	0.0112776736761746	G	aa_encoded
172	CTG	0.00345841258862182	0.00345841258862182	T	aa_encoded
173	GTA	0.00866130820399113	0.00866130820399113	T	aa_encoded
174	TAA	0.00174187198982747	0.00174187198982747	A	aa_encoded
175	GAG	0	0	A	aa_encoded
176	CTG	0.00432451133021969	0.00432451133021969	T	cnonical_stop_codon
177	TGA	0.00432451133021969	0	G	cnonical_stop_codon
178	GAT	0.00259470679813181	0.00259470679813181	A	cnonical_stop_codon
179	TAA	0.00175947919415853	0.00175947919415853	A	cnonical_stop_codon
180	ATG	0.00833799864209736	0.00833799864209736	T	aa_encoded
181	GTG	0.00466320035440323	0.00466320035440323	T	aa_encoded
182	TGA	0.00233160017720161	0	G	aa_encoded
183	GAG	0.00465836700944484	0.00465836700944484	A	aa_encoded
184	AAG	0.00233573914465233	0.00116786957232616	A	aa_encoded
185	AGG	0.00234005709739318	0.00234005709739318	G	aa_encoded
186	AAG	0.00116444258133631	0	A	aa_encoded
187	GTG	0.002332198330146	0.002332198330146	T	aa_encoded
188	TGA	0.002332198330146	0	G	aa_encoded
189	GAT	0	0	A	aa_encoded
190	TAA	0.00116699731590617	0.00116699731590617	A	aa_encoded
191	AAG	0.00233399463181235	0	A	aa_encoded
192	AAT	0.00116517524235645	0.00116517524235645	A	aa_encoded
193	ATG	0.00349279901270215	0.00349279901270215	T	aa_encoded
194	TAA	0.00117039828653691	0.00117039828653691	A	aa_encoded
195	AAG	0.00585199143268454	0.00117039828653691	A	aa_encoded
196	AGT	0.00232585184323759	0.00232585184323759	G	aa_encoded
197	GTG	0.00697755552971276	0.00697755552971276	T	aa_encoded
198	ATG	0.00116472739555307	0.00116472739555307	T	aa_encoded
199	AAG	0.00233301448801997	0.00233301448801997	A	aa_encoded
200	AGG	0.00350168664573436	0.00350168664573436	G	aa_encoded
201	ATG	0.00349088878028346	0.00349088878028346	T	aa_encoded
202	TGA	0.00349088878028346	0.00349088878028346	G	aa_encoded
203	ATG	0.00350107366258986	0.00350107366258986	T	aa_encoded
204	TGA	0.00349182331374032	0.00349182331374032	G	aa_encoded
205	AAT	0.00116394110458011	0	A	aa_encoded
206	TGA	0.036129272869247	0.036129272869247	G	aa_encoded
207	AAT	0.00116650724400999	0.00116650724400999	A	aa_encoded
208	TGA	0.00697244721276423	0.00697244721276423	G	aa_encoded
209	AAG	0.0104586708191463	0.0104586708191463	A	aa_encoded
210	AGG	0.0046590723786894	0.0046590723786894	G	aa_encoded
211	AAG	0.00348910237026354	0.00348910237026354	A	aa_encoded
212	AGG	0.00699080708867839	0.00699080708867839	G	aa_encoded
213	AAG	0.00930178477995465	0.00697633858496599	A	aa_encoded
214	AGG	0.0023441162681669	0.0023441162681669	G	aa_encoded
215	GTA	0.00116234468169191	0.00116234468169191	T	aa_encoded
216	ATG	0.00116234468169191	0.00116234468169191	T	aa_encoded
217	TGA	0.00930200109298513	0.00930200109298513	G	aa_encoded
218	AAG	0.0058137506831157	0.0058137506831157	A	aa_encoded
219	AGG	0.00349674802433737	0.00349674802433737	G	aa_encoded
220	GAC	0.0011648223645894	0.0011648223645894	A	aa_encoded
221	CTG	0.00348513011152416	0.00348513011152416	T	aa_encoded
222	TGA	0	0	G	aa_encoded
223	AAG	0.00116476809467235	0	A	aa_encoded
224	AGT	0.00116264198765274	0.00116264198765274	G	aa_encoded
225	GTG	0.00581320993826371	0.00581320993826371	T	aa_encoded
226	TGA	0	0	G	aa_encoded
227	GAC	0.00116130530716525	0.00116130530716525	A	aa_encoded
228	AAG	0.00466341781891949	0.00233170890945974	A	aa_encoded
229	AGG	0.00466227635643103	0.00466227635643103	G	aa_encoded
230	CTG	0	0	T	aa_encoded
231	TAG	0.00581943458373584	0.00581943458373584	A	aa_encoded
232	CTG	0	0	T	aa_encoded
233	GAT	0.00116711989822714	0.00116711989822714	A	aa_encoded
234	CTG	0.00232252969934853	0.00232252969934853	T	aa_encoded
235	TGA	0.0034837945490228	0	G	aa_encoded
236	GAG	0	0	A	aa_encoded
237	AGT	0.00116158858855371	0.00116158858855371	G	aa_encoded
238	ATG	0.00348367318500627	0.00348367318500627	T	aa_encoded
239	GTA	0.0104550259633145	0.0104550259633145	T	aa_encoded
240	ATG	0.00580834775739693	0.00464667820591754	T	aa_encoded
241	GAT	0.00232614940857651	0.00232614940857651	A	aa_encoded
242	GAT	0.00232560843730741	0.00232560843730741	A	aa_encoded
243	TAA	0.0023368034865108	0.0023368034865108	A	aa_encoded
244	GAG	0.00116068526858257	0.00116068526858257	A	aa_encoded
245	AAG	0	0	A	aa_encoded
246	AGG	0.00349084815974121	0.00349084815974121	G	aa_encoded
247	TAA	0.00700983713811716	0.00700983713811716	A	aa_encoded
248	AAT	0.00116830618968619	0.00116830618968619	A	aa_encoded
249	ATG	0.0117244290203067	0.0117244290203067	T	aa_encoded
250	GTG	0.0127632418634333	0.0127632418634333	T	aa_encoded
251	TGA	0.00580147357428787	0	G	aa_encoded
252	GAT	0.00232075099502199	0.00232075099502199	A	aa_encoded
253	ATG	0.00348112649253298	0.00348112649253298	T	aa_encoded
254	TGA	0.00464150199004398	0.00464150199004398	G	aa_encoded
255	TGA	0.0034837136387389	0.0034837136387389	G	aa_encoded
256	AAG	0.00232247575915926	0.00116123787957963	A	aa_encoded
257	GAT	0	0	A	aa_encoded
258	ATG	0.0104393819885863	0.00231986266413028	T	aa_encoded
259	CTA	0.0127866832506074	0.0127866832506074	T	premature_stop_codon
260	TAA	0.16273960500773	0.00697455450033129	A	premature_stop_codon
261	AAG	0.0104618317504969	0.00697455450033129	A	premature_stop_codon
262	AGT	0.001162398726011	0.001162398726011	G	aa_encoded
263	GTG	0.00697439235606598	0.00697439235606598	T	aa_encoded
264	TGA	0.00581199363005498	0	G	aa_encoded
265	GAC	0.00813745320964404	0.00813745320964404	A	aa_encoded
266	GTG	0.00933870308760871	0.00933870308760871	T	aa_encoded
267	TGA	0.00583668942975544	0	G	aa_encoded
268	GAC	0.00348076298324593	0.00348076298324593	A	aa_encoded
269	AGG	0.00116229064239804	0.00116229064239804	G	aa_encoded
270	GAT	0	0	A	aa_encoded
271	GAG	0.00232528397530548	0.00232528397530548	A	aa_encoded
272	CTG	0.00116508021577286	0.00116508021577286	T	aa_encoded
273	AAG	0.00232620351954593	0.00116310175977296	A	aa_encoded
274	GAT	0.00116041589305607	0.00116041589305607	A	aa_encoded
275	ATG	0	0	T	aa_encoded
276	GTA	0.0244200244200244	0.00116285830571545	T	aa_encoded
277	CTG	0.00350766424637834	0.00350766424637834	T	aa_encoded
278	TGA	0.00584610707729723	0	G	aa_encoded
279	GAT	0	0	A	aa_encoded
280	TAA	0	0	A	aa_encoded
281	AAG	0	0	A	aa_encoded
282	AGT	0.00116045629141378	0.00116045629141378	G	aa_encoded
283	GTG	0.00232091258282757	0.00232091258282757	T	aa_encoded
284	TGA	0.00348136887424135	0	G	aa_encoded
285	CTG	0.00464462790724678	0.00464462790724678	T	aa_encoded
286	GAT	0.00116195301062025	0.00116195301062025	A	aa_encoded
287	ATG	0.00116195301062025	0.00116195301062025	T	aa_encoded
288	GTG	0.00814521759367	0.00814521759367	T	aa_encoded
289	TGA	0.00581801256690714	0	G	aa_encoded
290	GAT	0	0	A	aa_encoded
291	ATG	0.00463902580458104	0.00463902580458104	T	aa_encoded
292	GAT	0	0	A	aa_encoded
293	ATG	0	0	T	aa_encoded
294	CTG	0.010552604734602	0.010552604734602	T	aa_encoded
295	AAG	0.0117108360365847	0.0117108360365847	A	aa_encoded
296	GAG	0.00115932619961279	0.00115932619961279	A	aa_encoded
297	CTG	0.0139426260936247	0.0139426260936247	T	aa_encoded
298	GTA	0.0115974300095099	0.0115974300095099	T	aa_encoded
299	AAG	0.00232688011913626	0.00232688011913626	A	aa_encoded
300	GAT	0.00115943373256502	0.00115943373256502	A	aa_encoded
301	ATG	0.00231886746513003	0.00115943373256502	T	aa_encoded
302	GTG	0.00347995545657016	0.00347995545657016	T	aa_encoded
303	CTG	0.00231988957325631	0.00231988957325631	T	aa_encoded
304	TGA	0.00463977914651263	0	G	aa_encoded
305	AAG	0.00349434498503256	0.00349434498503256	A	aa_encoded
306	AGG	0.00465246115194938	0.00465246115194938	G	aa_encoded
307	GAT	0	0	A	aa_encoded
308	TAA	0.00116623515965759	0.00116623515965759	A	aa_encoded
309	AAT	0.00234290801743124	0.00234290801743124	A	aa_encoded
310	ATG	0.00351436202614685	0.00351436202614685	T	aa_encoded
311	CTG	0.00348496817062404	0.00348496817062404	T	aa_encoded
312	CTG	0.00930091962842826	0.00930091962842826	T	aa_encoded
313	TGA	0.00116261495355353	0	G	aa_encoded
314	AAG	0	0	A	aa_encoded
315	GAT	0	0	A	aa_encoded
316	ATG	0.0023192977166514	0	T	aa_encoded
317	CTA	0.00927428703918386	0.00927428703918386	T	aa_encoded
318	CTG	0.00348513011152416	0.00348513011152416	T	aa_encoded
319	GAT	0.00474186473830834	0.00474186473830834	A	aa_encoded
320	TAA	0.00117026131935261	0.00117026131935261	A	aa_encoded
321	GAC	0.00463934863545158	0.00463934863545158	A	aa_encoded
322	GTA	0.00582696252097707	0.00582696252097707	T	aa_encoded
323	TAA	0.00233729504844044	0.00233729504844044	A	aa_encoded
324	AAG	0.00350594257266066	0.00116864752422022	A	aa_encoded
325	GTG	0.00350676220645478	0.00350676220645478	T	aa_encoded
326	GAT	0.0034820962219256	0.0034820962219256	A	aa_encoded
327	ATG	0.0069641924438512	0.0069641924438512	T	aa_encoded
328	GTA	0.00812489118449307	0.00812489118449307	T	aa_encoded
329	TAA	0.00116252034410602	0.00116252034410602	A	aa_encoded
330	GTG	0.00116183151119425	0.00116183151119425	T	aa_encoded
331	GAT	0.00116127833519138	0.00116127833519138	A	aa_encoded
332	CTG	0.00581125058112506	0.00581125058112506	T	aa_encoded
333	GAT	0.00116133228039207	0.00116133228039207	A	aa_encoded
334	GAG	0.00116204752774388	0.00116204752774388	A	aa_encoded
335	TAA	0	0	A	aa_encoded
336	AAG	0.001161143494113	0	A	aa_encoded
337	GAT	0.00116133228039207	0.00116133228039207	A	aa_encoded
338	GTG	0.00582750582750583	0.00582750582750583	T	aa_encoded
339	GTG	0.00583948425675044	0.00583948425675044	T	aa_encoded
340	AGT	0.0011599716966906	0	G	aa_encoded
341	GTA	0.0313508743410511	0.0313508743410511	T	aa_encoded
342	ATG	0.00348343048233901	0.00348343048233901	T	aa_encoded
343	TGA	0.0081547064305685	0.0081547064305685	G	aa_encoded
344	AAG	0.00232450023245002	0.00232450023245002	A	aa_encoded
345	AGG	0.00234181068802398	0.00234181068802398	G	aa_encoded
346	TAG	0.00348436102626047	0.00348436102626047	A	aa_encoded
347	ATG	0.00116395465232675	0.00116395465232675	T	aa_encoded
348	GAT	0.00349145756715237	0.00349145756715237	A	aa_encoded
349	ATG	0.00232763837810158	0.00116381918905079	T	aa_encoded
350	TGA	0.0116474096161014	0.0116474096161014	G	aa_encoded
351	CTG	0.00348351137947051	0.00348351137947051	T	aa_encoded
352	GTA	0.0127973939852248	0.0127973939852248	T	aa_encoded
353	TAA	0.0023392360055206	0.0023392360055206	A	aa_encoded
354	GAG	0.00232325813721163	0.00232325813721163	A	aa_encoded
355	CTG	0.00348415869181455	0.00348415869181455	T	cnonical_stop_codon
356	TGA	0.00580693115302425	0	G	cnonical_stop_codon
357	GAT	0	0	A	cnonical_stop_codon
358	TAA	0.00354777672658467	0.00354777672658467	A	cnonical_stop_codon
359	ATG	0.00504184733286276	0.00504184733286276	T	aa_encoded
360	GTG	0.00592013734718645	0.00592013734718645	T	aa_encoded
361	TGA	0.00296006867359323	0	G	aa_encoded
362	GAG	0.00197013278694984	0.00197013278694984	A	aa_encoded
363	AAG	0.00593242962655356	0.00395495308436904	A	aa_encoded
364	AGG	0.00791914552419794	0.00791914552419794	G	aa_encoded
365	AAG	0.00295607275880417	0.00295607275880417	A	aa_encoded
366	GTG	0	0	T	aa_encoded
367	TGA	0.00394765410654718	0	G	aa_encoded
368	GAT	0.00197102591899083	0.00197102591899083	A	aa_encoded
369	TAA	0.00296305075705947	0.00296305075705947	A	aa_encoded
370	AAG	0.00197536717137298	0.00098768358568648	A	aa_encoded
371	AAT	0.00197166714315289	0.00197166714315289	A	aa_encoded
372	ATG	0.0019702686461299	0.0019702686461299	T	aa_encoded
373	TAA	0.00495353583387822	0.00495353583387822	A	aa_encoded
374	AAG	0.00495353583387822	0.00198141433355129	A	aa_encoded
375	AGT	0	0	G	aa_encoded
376	GTG	0.00492125984251968	0.00492125984251968	T	aa_encoded
377	ATG	0.00197116190138277	0.00197116190138277	T	aa_encoded
378	AAG	0.00591926127619273	0.00493271773016061	A	aa_encoded
379	AGG	0.00296343125827291	0.00296343125827291	G	aa_encoded
380	ATG	0.0019698999290836	0.0019698999290836	T	aa_encoded
381	TGA	0.00689464975179261	0.00689464975179261	G	aa_encoded
382	ATG	0.00098691352663679	0.00098691352663679	T	aa_encoded
383	TGA	0.00394108084142076	0.00394108084142076	G	aa_encoded
384	AAT	0	0	A	aa_encoded
385	TGA	0.0364949104395171	0.0364949104395171	G	aa_encoded
386	AAT	0.00197413878195637	0.00197413878195637	A	aa_encoded
387	TGA	0.00786921366882414	0.00786921366882414	G	aa_encoded
388	AAG	0.0118038205032362	0.00983651708603018	A	aa_encoded
389	AGG	0.00295732578886665	0.00295732578886665	G	aa_encoded
390	AAG	0.00393669789780332	0.00196834894890166	A	aa_encoded
391	AGG	0.00394496770057695	0.00394496770057695	G	aa_encoded
392	AAG	0.0118028917084686	0.0108193173994295	A	aa_encoded
393	AGG	0.00396656188332358	0.00396656188332358	G	aa_encoded
394	GTA	0.00295165194120309	0.00295165194120309	T	aa_encoded
395	ATG	0.00196776796080206	0.00098388398040103	T	aa_encoded
396	TGA	0.00393541976171033	0.00393541976171033	G	aa_encoded
397	AAG	0.00196770988085517	0.00196770988085517	A	aa_encoded
398	AGG	0.00690294459893892	0.00690294459893892	G	aa_encoded
399	GAC	0.00197207541216376	0.00197207541216376	A	aa_encoded
400	CTG	0.00098372912034942	0.00098372912034942	T	aa_encoded
401	TGA	0.0049186456017471	0	G	aa_encoded
402	AAG	0	0	A	aa_encoded
403	AGT	0.00098401952294733	0.00098401952294733	G	aa_encoded
404	GTG	0.00393607809178934	0.00393607809178934	T	aa_encoded
405	TGA	0.00590411713768401	0	G	aa_encoded
406	GAC	0.00098311016732535	0.00098311016732535	A	aa_encoded
407	AAG	0.00098675771151151	0	A	aa_encoded
408	AGG	0.0019727951548151	0.0019727951548151	G	aa_encoded
409	CTG	0.00295543208417071	0.00295543208417071	T	aa_encoded
410	TAG	0.00492281033396345	0.00492281033396345	A	aa_encoded
411	CTG	0.00395812305804587	0.00395812305804587	T	aa_encoded
412	GAT	0.00197585505127344	0.00197585505127344	A	aa_encoded
413	CTG	0.00786395360267374	0.00786395360267374	T	aa_encoded
414	TGA	0.00491497100167109	0	G	aa_encoded
415	GAG	0	0	A	aa_encoded
416	AGT	0.00098371944321479	0	G	aa_encoded
417	ATG	0.00589767533297292	0.00589767533297292	T	aa_encoded
418	GTA	0.00786619600593898	0.00786619600593898	T	aa_encoded
419	ATG	0.00688292150519661	0.00393309800296949	T	aa_encoded
420	GAT	0.00098424228107991	0.00098424228107991	A	aa_encoded
421	GAT	0	0	A	aa_encoded
422	TAA	0.00098848415954134	0.00098848415954134	A	aa_encoded
423	GAG	0.00098251129887993	0.00098251129887993	A	aa_encoded
424	AAG	0.00197153109104531	0.00098576554552265	A	aa_encoded
425	AGG	0.00196982232202655	0.00196982232202655	G	aa_encoded
426	TAA	0.00593442460808071	0.00593442460808071	A	aa_encoded
427	AAT	0.00593442460808071	0.00395628307205381	A	aa_encoded
428	ATG	0.0158802628183496	0.0158802628183496	T	aa_encoded
429	GTG	0.00196481024845026	0.00196481024845026	T	aa_encoded
430	TGA	0.00392962049690051	0	G	aa_encoded
431	GAT	0.00589113188280575	0.00589113188280575	A	aa_encoded
432	ATG	0.00196371062760192	0.00196371062760192	T	aa_encoded
433	TGA	0.00589113188280575	0.00589113188280575	G	aa_encoded
434	TGA	0.00393077898212478	0.00393077898212478	G	aa_encoded
435	AAG	0.00098269474553119	0	A	aa_encoded
436	GAT	0	0	A	aa_encoded
437	ATG	0.0235626767200754	0.00392711278667923	T	aa_encoded
438	CTA	0.0147510030682086	0.0147510030682086	T	premature_stop_codon
439	TAG	0.0177012036818504	0.0167178034773031	A	premature_stop_codon
440	AGG	0.00295020061364173	0	G	premature_stop_codon
441	GTG	0.00591465157773331	0.00591465157773331	T	aa_encoded
442	TGA	0.00985775262955551	0	G	aa_encoded
443	GAC	0.00688847558035407	0.00688847558035407	A	aa_encoded
444	GTG	0.00593600981420289	0.00593600981420289	T	aa_encoded
445	TGA	0.00593600981420289	0	G	aa_encoded
446	GAC	0.00589171036351853	0.00589171036351853	A	aa_encoded
447	AGG	0.00098386462022825	0	G	aa_encoded
448	GAT	0.00295057782149004	0.00295057782149004	A	aa_encoded
449	GAG	0.00098405825624877	0.00098405825624877	A	aa_encoded
450	CTG	0.0147877951397447	0.0147877951397447	T	aa_encoded
451	AAG	0	0	A	aa_encoded
452	GAT	0.00392857844389008	0.00392857844389008	A	aa_encoded
453	ATG	0.0049107230548626	0	T	aa_encoded
454	GTA	0.0206715293978679	0	T	aa_encoded
455	CTG	0.00495206402028365	0.00495206402028365	T	aa_encoded
456	TGA	0.010894540844624	0	G	aa_encoded
457	GAT	0	0	A	aa_encoded
458	TAA	0.00098715708630714	0.00098715708630714	A	aa_encoded
459	AAG	0.00296147125892143	0.00098715708630714	A	aa_encoded
460	AGT	0.00196457864699469	0.00196457864699469	G	aa_encoded
461	GTG	0.00491144661748671	0.00491144661748671	T	aa_encoded
462	TGA	0.00196457864699469	0	G	aa_encoded
463	CTG	0.0108100671206895	0.0108100671206895	T	aa_encoded
464	GAT	0.00098334218341298	0.00098334218341298	A	aa_encoded
465	ATG	0.00688339528389089	0.00393336873365194	T	aa_encoded
466	GTG	0.00689437812709294	0.00689437812709294	T	aa_encoded
467	TGA	0.00689437812709294	0	G	aa_encoded
468	GAT	0.00196332508736797	0.00196332508736797	A	aa_encoded
469	ATG	0.00098166254368398	0.00098166254368398	T	aa_encoded
470	GAT	0.00098859165233208	0.00098859165233208	A	aa_encoded
471	ATG	0.010874508175653	0.010874508175653	T	aa_encoded
472	CTG	0.0109170305676856	0.0109170305676856	T	aa_encoded
473	AAG	0.00594512648256592	0.00198170882752197	A	aa_encoded
474	GAG	0.00392395377582452	0.00392395377582452	A	aa_encoded
475	CTG	0.00491767806912288	0.00491767806912288	T	aa_encoded
476	GTA	0.0117801818074726	0.0117801818074726	T	aa_encoded
477	AAG	0	0	A	aa_encoded
478	GAT	0.0137452995984409	0.0137452995984409	A	aa_encoded
479	ATG	0.0117816853700922	0.0107998782559178	T	aa_encoded
480	GTG	0.00294599982324001	0.00294599982324001	T	aa_encoded
481	CTG	0.00098163363469485	0.00098163363469485	T	aa_encoded
482	TGA	0.00392653453877944	0	G	aa_encoded
483	AAG	0.00295674285207416	0.00197116190138277	A	aa_encoded
484	AGG	0	0	G	aa_encoded
485	GAT	0	0	A	aa_encoded
486	TAA	0.00493827160493827	0.00493827160493827	A	aa_encoded
487	AAT	0.00396381041094804	0.00396381041094804	A	aa_encoded
488	ATG	0.00594571561642207	0.00594571561642207	T	aa_encoded
489	CTG	0.00491791991659208	0.00491791991659208	T	aa_encoded
490	CTG	0.00984009840098401	0.00984009840098401	T	aa_encoded
491	TGA	0.00492004920049201	0.0019680196801968	G	aa_encoded
492	AAG	0	0	A	aa_encoded
493	GAT	0	0	A	aa_encoded
494	ATG	0.00392607206305272	0.00196303603152636	T	aa_encoded
495	CTA	0.00490508657477804	0.00490508657477804	T	aa_encoded
496	CTG	0.00196633632216454	0.00196633632216454	T	aa_encoded
497	GAT	0.00100240577385726	0.00100240577385726	A	aa_encoded
498	TAA	0.00396400681809173	0.00396400681809173	A	aa_encoded
499	GAC	0.00196351783855956	0.00196351783855956	A	aa_encoded
500	GTA	0.0187321305333728	0.0187321305333728	T	aa_encoded
501	TAA	0.00098887515451174	0.00098887515451174	A	aa_encoded
502	AAG	0.00098887515451174	0	A	aa_encoded
503	GTG	0.00395663527736013	0.00395663527736013	T	aa_encoded
504	GAT	0	0	A	aa_encoded
505	ATG	0.00294785248946143	0.00294785248946143	T	aa_encoded
506	GTA	0.01375664495082	0.01375664495082	T	aa_encoded
507	TAA	0	0	A	aa_encoded
508	GTG	0	0	T	aa_encoded
509	GAT	0.00098300386320518	0.00098300386320518	A	aa_encoded
510	CTG	0.00393511003551437	0.00393511003551437	T	aa_encoded
511	GAT	0.00098301352626612	0.00098301352626612	A	aa_encoded
512	GAG	0.0078665827564506	0.0078665827564506	A	aa_encoded
513	TAA	0.00098334218341298	0.00098334218341298	A	aa_encoded
514	AAG	0.00294773662955794	0.00098257887651931	A	aa_encoded
515	GAT	0.00098298453765322	0.00098298453765322	A	aa_encoded
516	GTG	0.00296076980014804	0.00296076980014804	T	aa_encoded
517	GTG	0.00790693537068701	0.00790693537068701	T	aa_encoded
518	AGT	0.00098176855788016	0	G	aa_encoded
519	GTA	0.0206465313827277	0.0206465313827277	T	aa_encoded
520	ATG	0.00884851344974044	0.00786534528865817	T	aa_encoded
521	TGA	0.0128149520917945	0.0128149520917945	G	aa_encoded
522	AAG	0	0	A	aa_encoded
523	AGG	0.00197990397465723	0.00197990397465723	G	aa_encoded
524	TAG	0.00393224737768253	0.00393224737768253	A	aa_encoded
525	ATG	0.00295546119972022	0.00295546119972022	T	aa_encoded
526	GAT	0.00098484326219482	0.00098484326219482	A	aa_encoded
527	ATG	0.00295452978658447	0.00295452978658447	T	aa_encoded
528	TGA	0.0157775367320777	0.0157775367320777	G	aa_encoded
529	CTG	0.00196558264783638	0.00196558264783638	T	aa_encoded
530	GTA	0.0137770867366018	0.0137770867366018	T	aa_encoded
531	TAA	0	0	A	aa_encoded
532	GAG	0.00294848988176556	0.00294848988176556	A	aa_encoded
533	CTG	0.0108094297534467	0.0108094297534467	T	cnonical_stop_codon
534	TGA	0.00884407888918369	0	G	cnonical_stop_codon
535	GAT	0	0	A	cnonical_stop_codon
536	TAA	0.00299802130593808	0.00299802130593808	A	cnonical_stop_codon
537	ATG	0.00843828449676181	0.00843828449676181	T	aa_encoded
538	GTG	0.00275091811892219	0.00275091811892219	T	aa_encoded
539	TGA	0.00412637717838329	0	G	aa_encoded
540	GAG	0	0	A	aa_encoded
541	AAG	0.00344701591831951	0.0006894031836639	A	aa_encoded
542	AGG	0.00483341964439841	0.00483341964439841	G	aa_encoded
543	AAG	0.00068686979696128	0.00068686979696128	A	aa_encoded
544	GTG	0.00275290603643471	0.00275290603643471	T	aa_encoded
545	TGA	0.00344113254554339	0	G	aa_encoded
546	GAT	0.00068728522336769	0.00068728522336769	A	aa_encoded
547	TAA	0.00068858667584782	0.00068858667584782	A	aa_encoded
548	AAG	0.00137717335169564	0	A	aa_encoded
549	AAT	0	0	A	aa_encoded
550	ATG	0.00068678960200542	0.00068678960200542	T	aa_encoded
551	TAA	0.00069038841252088	0.00069038841252088	A	aa_encoded
552	AAG	0.00621349571268796	0	A	aa_encoded
553	AGT	0.00205841790000206	0.00205841790000206	G	aa_encoded
554	GTG	0.00548911440000549	0.00548911440000549	T	aa_encoded
555	ATG	0.00137484447071925	0.00137484447071925	T	aa_encoded
556	AAG	0.00550414530943617	0.00137603632735904	A	aa_encoded
557	AGG	0.0041326298678936	0.0041326298678936	G	aa_encoded
558	ATG	0	0	T	aa_encoded
559	TGA	0.00480492023832404	0.00480492023832404	G	aa_encoded
560	ATG	0.00206463689919066	0.00137642459946044	T	aa_encoded
561	TGA	0.00274689429264038	0.00274689429264038	G	aa_encoded
562	AAT	0.00206017071948029	0.00206017071948029	A	aa_encoded
563	TGA	0.0398885870499639	0.0398885870499639	G	aa_encoded
564	AAT	0.00275362618147773	0.00275362618147773	A	aa_encoded
565	TGA	0.00479991223017636	0.00479991223017636	G	aa_encoded
566	AAG	0.00479991223017636	0.00479991223017636	A	aa_encoded
567	AGG	0.0041244767070178	0.0041244767070178	G	aa_encoded
568	AAG	0.00342973165779509	0.00342973165779509	A	aa_encoded
569	AGG	0.00412419320470433	0.00412419320470433	G	aa_encoded
570	AAG	0.00754390897930911	0.00685809907209919	A	aa_encoded
571	AGG	0.00345901072293324	0.00345901072293324	G	aa_encoded
572	GTA	0.00205710524150416	0.00205710524150416	T	aa_encoded
573	ATG	0.00068570174716805	0.00068570174716805	T	aa_encoded
574	TGA	0.00342935528120713	0.00342935528120713	G	aa_encoded
575	AAG	0.00754458161865569	0.00754458161865569	A	aa_encoded
576	AGG	0.00481245187548125	0.00481245187548125	G	aa_encoded
577	GAC	0.00206148729436664	0.00206148729436664	A	aa_encoded
578	CTG	0.00411311053984576	0.00411311053984576	T	aa_encoded
579	TGA	0.00274207369323051	0	G	aa_encoded
580	AAG	0.00068731829022702	0	A	aa_encoded
581	AGT	0.0020575849439651	0.0020575849439651	G	aa_encoded
582	GTG	0.00342930823994184	0.00342930823994184	T	aa_encoded
583	TGA	0.00685861647988368	0	G	aa_encoded
584	GAC	0.00479767518368242	0.00479767518368242	A	aa_encoded
585	AAG	0.00619271736437949	0.00206423912145983	A	aa_encoded
586	AGG	0.00206240848062367	0.00206240848062367	G	aa_encoded
587	CTG	0.00343328778504872	0.00343328778504872	T	aa_encoded
588	TAG	0.00549439228587323	0.00549439228587323	A	aa_encoded
589	CTG	0.00344915599152887	0.00344915599152887	T	aa_encoded
590	GAT	0.00206610147313035	0.00206610147313035	A	aa_encoded
591	CTG	0.00137062342806626	0.00137062342806626	T	aa_encoded
592	TGA	0.00274124685613251	0	G	aa_encoded
593	GAG	0.00069136212165207	0.00069136212165207	A	aa_encoded
594	AGT	0.00137162922118893	0.00068581461059446	G	aa_encoded
595	ATG	0.0027401764673645	0.0027401764673645	T	aa_encoded
596	GTA	0.0095948900357067	0.0095948900357067	T	aa_encoded
597	ATG	0.00753884217091241	0.00548279430611811	T	aa_encoded
598	GAT	0.00137270243929223	0.00137270243929223	A	aa_encoded
599	GAT	0.00137264591226047	0.00137264591226047	A	aa_encoded
600	TAA	0.00137821727595355	0.00137821727595355	A	aa_encoded
601	GAG	0.00136998499866426	0.00136998499866426	A	aa_encoded
602	AAG	0.00481023618259657	0.00137435319502759	A	aa_encoded
603	AGG	0.00137336226549839	0.00137336226549839	G	aa_encoded
604	TAA	0.00689612368887448	0.00689612368887448	A	aa_encoded
605	AAT	0.00551689895109959	0.00551689895109959	A	aa_encoded
606	ATG	0.0145301569948868	0.0145301569948868	T	aa_encoded
607	GTG	0.00547903925046743	0.00547903925046743	T	aa_encoded
608	TGA	0.00753367896939272	0	G	aa_encoded
609	GAT	0.0020534443105903	0.0020534443105903	A	aa_encoded
610	ATG	0.00273792574745373	0.00273792574745373	T	aa_encoded
611	TGA	0.00889825867922462	0.00889825867922462	G	aa_encoded
612	TGA	0.00548177993394455	0.00548177993394455	G	aa_encoded
613	AAG	0.00137044498348614	0.00137044498348614	A	aa_encoded
614	GAT	0.00136920654480728	0.00136920654480728	A	aa_encoded
615	ATG	0.00684603272403642	0.00273841308961457	T	aa_encoded
616	GTG	0.00970315283158792	0.00970315283158792	T	aa_encoded
617	TGA	0.00485157641579396	0	G	aa_encoded
618	GAC	0.00205831903945111	0.00205831903945111	A	aa_encoded
619	GTG	0.00344763388886207	0.00344763388886207	T	aa_encoded
620	TGA	0.00413716066663449	0	G	aa_encoded
621	GAC	0.00273863807528516	0.00273863807528516	A	aa_encoded
622	AGG	0.00205761316872428	0.00068587105624142	G	aa_encoded
623	GAT	0.00068560772268538	0.00068560772268538	A	aa_encoded
624	GAG	0.00068596515297022	0.00068596515297022	A	aa_encoded
625	CTG	0.00343550525975855	0.00343550525975855	T	aa_encoded
626	AAG	0.0006862475981334	0.0006862475981334	A	aa_encoded
627	GAT	0	0	A	aa_encoded
628	ATG	0.00273918194331263	0.00068479548582815	T	aa_encoded
629	GTA	0.0109802629772983	0	T	aa_encoded
630	CTG	0.00345056037100425	0.00345056037100425	T	aa_encoded
631	TGA	0.00345056037100425	0	G	aa_encoded
632	GAT	0	0	A	aa_encoded
633	TAA	0.00275265975749068	0.00275265975749068	A	aa_encoded
634	AAG	0.00344082469686334	0.00068816493937266	A	aa_encoded
635	AGT	0	0	G	aa_encoded
636	GTG	0.00479278070289552	0.00479278070289552	T	aa_encoded
637	TGA	0.00136936591511301	0	G	aa_encoded
638	CTG	0.00342583076396026	0.00342583076396026	T	aa_encoded
639	GAT	0.00411232119970117	0.00411232119970117	A	aa_encoded
640	ATG	0.00068538686661686	0	T	aa_encoded
641	GTG	0.00549231762072801	0.00549231762072801	T	aa_encoded
642	TGA	0.00480577791813701	0	G	aa_encoded
643	GAT	0	0	A	aa_encoded
644	ATG	0.00136883170214222	0.00136883170214222	T	aa_encoded
645	GAT	0	0	A	aa_encoded
646	ATG	0.0062026188835286	0.0062026188835286	T	aa_encoded
647	CTG	0	0	T	aa_encoded
648	GTA	0.119412818348397	0.119412818348397	T	premature_stop_codon
649	TAG	0.0171570141305168	0.00549024452176539	A	premature_stop_codon
650	AGG	0.106373487609204	0.0926478763047909	G	premature_stop_codon
651	GAG	0.00136812006621701	0.00136812006621701	A	aa_encoded
652	CTG	0.0150851281207359	0.0150851281207359	T	aa_encoded
653	GTA	0.0102699630965993	0.0102699630965993	T	aa_encoded
654	AAG	0.00274574409665019	0.0013728720483251	A	aa_encoded
655	GAT	0	0	A	aa_encoded
656	ATG	0.00273753225155184	0.00068438306288796	T	aa_encoded
657	GTG	0.00616016427104723	0.00616016427104723	T	aa_encoded
658	CTG	0.00342348510783978	0.00342348510783978	T	aa_encoded
659	TGA	0.00273878808627182	0	G	aa_encoded
660	AAG	0.00137474996734969	0	A	aa_encoded
661	AGG	0.00205909605683105	0.00205909605683105	G	aa_encoded
662	GAT	0.00068391032567809	0.00068391032567809	A	aa_encoded
663	TAA	0.00068834968163827	0.00068834968163827	A	aa_encoded
664	AAT	0.00138148260713398	0.00138148260713398	A	aa_encoded
665	ATG	0.00276296521426795	0.00276296521426795	T	aa_encoded
666	CTG	0.00274371004472247	0.00274371004472247	T	aa_encoded
667	CTG	0.00617805144257501	0.00617805144257501	T	aa_encoded
668	TGA	0.00205935048085834	0	G	aa_encoded
669	AAG	0.00068716243145554	0	A	aa_encoded
670	GAT	0	0	A	aa_encoded
671	ATG	0.00136897224408775	0	T	aa_encoded
672	CTA	0.00479032081462827	0.00479032081462827	T	aa_encoded
673	CTG	0.00274320200253746	0.00274320200253746	T	aa_encoded
674	GAT	0.00770858736632609	0.00770858736632609	A	aa_encoded
675	TAA	0.00622122682593007	0.00622122682593007	A	aa_encoded
676	GAC	0.00068465483126681	0.00068465483126681	A	aa_encoded
677	GTA	0.0137503351644196	0.0137503351644196	T	aa_encoded
678	TAA	0.00413910140108582	0.00413910140108582	A	aa_encoded
679	AAG	0.00275940093405722	0.0006898502335143	A	aa_encoded
680	GTG	0.00345101287227801	0.00345101287227801	T	aa_encoded
681	GAT	0	0	A	aa_encoded
682	ATG	0.00274158504739515	0.00274158504739515	T	aa_encoded
683	GTA	0.012337724649403	0.012337724649403	T	aa_encoded
684	TAA	0.0006865208496382	0.0006865208496382	A	aa_encoded
685	GTG	0.00411584738437899	0.00411584738437899	T	aa_encoded
686	GAT	0.00068570174716805	0.00068570174716805	A	aa_encoded
687	CTG	0.00274372886471359	0.00274372886471359	T	aa_encoded
688	GAT	0.00205720398548985	0.00205720398548985	A	aa_encoded
689	GAG	0.00479994514348407	0.00479994514348408	A	aa_encoded
690	TAA	0.00137193971696884	0.00137193971696884	A	aa_encoded
691	AAG	0.00411082792074324	0.00274055194716216	A	aa_encoded
692	GAT	0	0	A	aa_encoded
693	GTG	0.00550846582341236	0.00550846582341236	T	aa_encoded
694	GTG	0.00344815696010482	0.00344815696010482	T	aa_encoded
695	AGT	0.00068482831354179	0	G	aa_encoded
696	GTA	0.0185161055829487	0.0185161055829487	T	aa_encoded
697	ATG	0.00480047181780152	0.0034289084412868	T	aa_encoded
698	TGA	0.0172010458235861	0.0172010458235861	G	aa_encoded
699	AAG	0	0	A	aa_encoded
700	AGG	0.00483418737310258	0.00483418737310258	G	aa_encoded
701	TAG	0.00068573936418246	0.00068573936418246	A	aa_encoded
702	ATG	0.00206314602259833	0.00206314602259833	T	aa_encoded
703	GAT	0.00137464602864762	0.00137464602864762	A	aa_encoded
704	ATG	0.00068732301432381	0.00068732301432381	T	aa_encoded
705	TGA	0.0158270311930141	0.0158270311930141	G	aa_encoded
706	CTG	0.0226343658262229	0.0226343658262229	T	aa_encoded
707	GTA	0.0130540230437859	0.0130540230437859	T	aa_encoded
708	TAA	0.00069054096979573	0.00069054096979573	A	aa_encoded
709	GAG	0.00137193971696884	0.00137193971696884	A	aa_encoded
710	CTG	0.00342970813183798	0.00342970813183798	T	cnonical_stop_codon
711	TGA	0.00548753301094077	0	G	cnonical_stop_codon
712	GAT	0.00137188325273519	0.00137188325273519	A	cnonical_stop_codon
713	TAA	0.00279360822438261	0.00279360822438261	A	cnonical_stop_codon
714	ATG	0.00712961642663625	0.00712961642663625	T	aa_encoded
715	GTG	0.00498564135290364	0.00498564135290364	T	aa_encoded
716	TGA	0.00299138481174218	0	G	aa_encoded
717	GAG	0.00298792876777818	0.00298792876777818	A	aa_encoded
718	AAG	0.00299775168623532	0	A	aa_encoded
719	AGG	0.0040024815385539	0.0040024815385539	G	aa_encoded
720	AAG	0.00099602585683124	0	A	aa_encoded
721	GTG	0.00498782969554288	0.00498782969554288	T	aa_encoded
722	TGA	0.00199513187821715	0	G	aa_encoded
723	GAT	0	0	A	aa_encoded
724	TAA	0	0	A	aa_encoded
725	AAG	0.00399253396149201	0.001996266980746	A	aa_encoded
726	AAT	0.0009967108541812	0.0009967108541812	A	aa_encoded
727	ATG	0.00099554989198283	0.00099554989198283	T	aa_encoded
728	TAA	0	0	A	aa_encoded
729	AAG	0.00200176155016414	0.00100088077508207	A	aa_encoded
730	AGT	0.0019896735940469	0.0019896735940469	G	aa_encoded
731	GTG	0.00596902078214069	0.00596902078214069	T	aa_encoded
732	ATG	0.00099620446100357	0.00099620446100357	T	aa_encoded
733	AAG	0.00199503236940019	0.00199503236940019	A	aa_encoded
734	AGG	0.00399305208936451	0.00399305208936451	G	aa_encoded
735	ATG	0	0	T	aa_encoded
736	TGA	0.00497750169235058	0.00497750169235057	G	aa_encoded
737	ATG	0	0	T	aa_encoded
738	TGA	0.00398160498496944	0.00398160498496944	G	aa_encoded
739	AAT	0	0	A	aa_encoded
740	TGA	0.0478459360858037	0.0478459360858037	G	aa_encoded
741	AAT	0	0	A	aa_encoded
742	TGA	0.00894801204998956	0.00894801204998956	G	aa_encoded
743	AAG	0.0139191298555393	0.0139191298555393	A	aa_encoded
744	AGG	0	0	G	aa_encoded
745	AAG	0.00596664644636482	0.00596664644636482	A	aa_encoded
746	AGG	0.00199358067024182	0.00199358067024182	G	aa_encoded
747	AAG	0.0109396133343941	0.00596706181876044	A	aa_encoded
748	AGG	0.00702035904121954	0.00702035904121954	G	aa_encoded
749	GTA	0.00198854597518295	0.00198854597518295	T	aa_encoded
750	ATG	0	0	T	aa_encoded
751	TGA	0.00795616154986027	0.00795616154986027	G	aa_encoded
752	AAG	0.00397808077493013	0.0029835605811976	A	aa_encoded
753	AGG	0.00199435597259755	0.00199435597259755	G	aa_encoded
754	GAC	0.00597925199557535	0.00597925199557535	A	aa_encoded
755	CTG	0.00496933917727621	0.00496933917727621	T	aa_encoded
756	TGA	0.00099386783545524	0	G	aa_encoded
757	AAG	0.00099667111846432	0	A	aa_encoded
758	AGT	0	0	G	aa_encoded
759	GTG	0	0	T	aa_encoded
760	TGA	0.00596700247630603	0	G	aa_encoded
761	GAC	0.0019872813990461	0.0019872813990461	A	aa_encoded
762	AAG	0.00498693423231134	0.00099738684646226	A	aa_encoded
763	AGG	0.00498415040172252	0.00498415040172252	G	aa_encoded
764	CTG	0	0	T	aa_encoded
765	TAG	0.00597329935189702	0.00597329935189702	A	aa_encoded
766	CTG	0	0	T	aa_encoded
767	GAT	0.00099843246103617	0.00099843246103617	A	aa_encoded
768	CTG	0.00496840096983187	0.00496840096983187	T	aa_encoded
769	TGA	0.0039747207758655	0	G	aa_encoded
770	GAG	0.00200497233138183	0.00200497233138183	A	aa_encoded
771	AGT	0.00099420379189326	0.00099420379189326	G	aa_encoded
772	ATG	0.00198649185538339	0.00198649185538339	T	aa_encoded
773	GTA	0.00794936256048968	0.00794936256048968	T	aa_encoded
774	ATG	0.00397468128024484	0.00298101096018363	T	aa_encoded
775	GAT	0	0	A	aa_encoded
776	GAT	0.00198933715286067	0.00198933715286067	A	aa_encoded
777	TAA	0	0	A	aa_encoded
778	GAG	0	0	A	aa_encoded
779	AAG	0.00199328263751159	0.00099664131875579	A	aa_encoded
780	AGG	0.00298659020995729	0.00298659020995729	G	aa_encoded
781	TAA	0.00400156060863737	0.00400156060863737	A	aa_encoded
782	AAT	0.00300117045647803	0.00300117045647803	A	aa_encoded
783	ATG	0.0120431143493707	0.0120431143493707	T	aa_encoded
784	GTG	0.0049655391582418	0.0049655391582418	T	aa_encoded
785	TGA	0.00397243132659344	0	G	aa_encoded
786	GAT	0.00099271348303452	0.00099271348303452	A	aa_encoded
787	ATG	0.00198542696606905	0.00198542696606905	T	aa_encoded
788	TGA	0.00198542696606905	0.00198542696606905	G	aa_encoded
789	TGA	0.00794754619511226	0.00794754619511226	G	aa_encoded
790	AAG	0.00198688654877806	0.00099344327438903	A	aa_encoded
791	GAT	0.00297837698310267	0.00297837698310267	A	aa_encoded
792	ATG	0.00595675396620535	0.00198558465540178	T	aa_encoded
793	GTG	0.00602560883755963	0.00602560883755963	T	aa_encoded
794	TGA	0.00602560883755963	0	G	aa_encoded
795	GAC	0.00298531226366278	0.00298531226366278	A	aa_encoded
796	GTG	0.00500010000200004	0.00500010000200004	T	aa_encoded
797	TGA	0.00800016000320006	0	G	aa_encoded
798	GAC	0.00694927032661571	0.00694927032661571	A	aa_encoded
799	AGG	0.00198923822122318	0	G	aa_encoded
800	GAT	0.00099462900338173	0.00099462900338173	A	aa_encoded
801	GAG	0	0	A	aa_encoded
802	CTG	0.00398771782908641	0.00398771782908641	T	aa_encoded
803	AAG	0	0	A	aa_encoded
804	GAT	0.00297932349494508	0.00297932349494508	A	aa_encoded
805	ATG	0.00198621566329672	0.00198621566329672	T	aa_encoded
806	GTA	0.0089566498148959	0	T	aa_encoded
807	CTG	0.00400204104093087	0.00400204104093088	T	aa_encoded
808	TGA	0.00300153078069816	0	G	aa_encoded
809	GAT	0	0	A	aa_encoded
810	TAA	0	0	A	aa_encoded
811	AAG	0.00399133879481525	0.00199566939740763	A	aa_encoded
812	AGT	0.00099282189767977	0.00099282189767977	G	aa_encoded
813	GTG	0.0039712875907191	0.0039712875907191	T	aa_encoded
814	TGA	0.00595693138607865	0.00099282189767977	G	aa_encoded
815	CTG	0.00298050748107378	0.00298050748107378	T	aa_encoded
816	GAT	0.00099385795782066	0.00099385795782066	A	aa_encoded
817	ATG	0.00198771591564134	0.00099385795782066	T	aa_encoded
818	GTG	0.0029855796502891	0.0029855796502891	T	aa_encoded
819	TGA	0.0029855796502891	0	G	aa_encoded
820	GAT	0.00396971110427439	0.00396971110427439	A	aa_encoded
821	ATG	0.00496213888034298	0.00496213888034298	T	aa_encoded
822	GAT	0.0010014821936466	0.0010014821936466	A	aa_encoded
823	ATG	0	0	T	aa_encoded
824	CTG	0.00498613853487305	0.00498613853487305	T	aa_encoded
825	GTG	0.0119103153255982	0.0119103153255982	T	premature_stop_codon
826	TGA	0.00992526277133187	0.00397010510853275	G	premature_stop_codon
827	GAG	0.00099252627713318	0	A	premature_stop_codon
828	GAG	0	0	A	aa_encoded
829	CTG	0.0109346110260641	0.0109346110260641	T	aa_encoded
830	GTA	0.00794139252317894	0.00794139252317894	T	aa_encoded
831	AAG	0.00199088176153218	0.00199088176153218	A	aa_encoded
832	GAT	0.0009927430483168	0.0009927430483168	A	aa_encoded
833	ATG	0.0009927430483168	0	T	aa_encoded
834	GTG	0.00397101161520897	0.00397101161520897	T	aa_encoded
835	CTG	0.00198607759605168	0.00198607759605168	T	aa_encoded
836	TGA	0.00595823278815503	0	G	aa_encoded
837	AAG	0.00299037100536273	0.00099679033512091	A	aa_encoded
838	AGG	0.00099558953834513	0.00099558953834513	G	aa_encoded
839	GAT	0	0	A	aa_encoded
840	TAA	0.00299589562299649	0.00299589562299649	A	aa_encoded
841	AAT	0.0060075695376174	0.0060075695376174	A	aa_encoded
842	ATG	0.0040050463584116	0.0040050463584116	T	aa_encoded
843	CTG	0.00198943609433906	0.00198943609433906	T	aa_encoded
844	CTG	0.00796265514735889	0.00796265514735889	T	aa_encoded
845	TGA	0.0049766594670993	0.00099533189341986	G	aa_encoded
846	AAG	0.0009962243098656	0	A	aa_encoded
847	GAT	0	0	A	aa_encoded
848	ATG	0.00198511166253102	0	T	aa_encoded
849	CTA	0.00595533498759305	0.00595533498759305	T	aa_encoded
850	CTG	0.00298353090938022	0.00298353090938022	T	aa_encoded
851	GAT	0.00609050490285645	0.00609050490285645	A	aa_encoded
852	TAA	0.00501514574013521	0.00501514574013521	A	aa_encoded
853	GAC	0.0019857226541169	0.0019857226541169	A	aa_encoded
854	GTA	0.00997496284326341	0.00997496284326341	T	aa_encoded
855	TAA	0.00399952005759309	0.00399952005759309	A	aa_encoded
856	AAG	0.00299964004319482	0.00299964004319482	A	aa_encoded
857	GTG	0.00500185068475336	0.00500185068475336	T	aa_encoded
858	GAT	0.00198753813588798	0.00198753813588798	A	aa_encoded
859	ATG	0.00099376906794399	0.00099376906794399	T	aa_encoded
860	GTA	0.00496879596136264	0.00496879596136264	T	aa_encoded
861	TAA	0.00099550033847011	0.00099550033847011	A	aa_encoded
862	GTG	0.00198941630525604	0.00198941630525604	T	aa_encoded
863	GAT	0.00099420379189326	0.00099420379189326	A	aa_encoded
864	CTG	0.00099479721058862	0.00099479721058862	T	aa_encoded
865	GAT	0	0	A	aa_encoded
866	GAG	0.00198935694036903	0.00198935694036903	A	aa_encoded
867	TAA	0.0009947378368431	0.0009947378368431	A	aa_encoded
868	AAG	0	0	A	aa_encoded
869	GAT	0	0	A	aa_encoded
870	GTG	0.00499191310077674	0.00499191310077674	T	aa_encoded
871	GTG	0.00200060018005402	0.00200060018005402	T	aa_encoded
872	AGT	0.00297899806365126	0.00099299935455042	G	aa_encoded
873	GTA	0.0248588020046138	0.0248588020046138	T	aa_encoded
874	ATG	0.00696046456129186	0.00696046456129186	T	aa_encoded
875	TGA	0.0189526184538653	0.0189526184538653	G	aa_encoded
876	AAG	0.00099515360195846	0	A	aa_encoded
877	AGG	0	0	G	aa_encoded
878	TAG	0.00298338255914556	0.00298338255914556	A	aa_encoded
879	ATG	0.00099676052828308	0.00099676052828308	T	aa_encoded
880	GAT	0.00298908982214916	0.00298908982214916	A	aa_encoded
881	ATG	0.00298908982214916	0.00099636327404971	T	aa_encoded
882	TGA	0.0129630552924166	0.0129630552924166	G	aa_encoded
883	CTG	0.00099411484014633	0.00099411484014633	T	aa_encoded
884	GTA	0.00199217076887831	0.00199217076887831	T	aa_encoded
885	TAA	0.00300291282544068	0.00300291282544068	A	aa_encoded
886	GAG	0.00198866461171323	0.00198866461171323	A	aa_encoded
887	CTG	0.00198815062229114	0.00198815062229114	T	cnonical_stop_codon
888	TGA	0.00695852717801901	0	G	cnonical_stop_codon
889	GAT	0	0	A	cnonical_stop_codon
890	TAA	0.00101188970402226	0.00101188970402226	A	cnonical_stop_codon
891	ATG	0.00393166761681967	0.00393166761681967	T	aa_encoded
892	GTG	0.00288619724271957	0.00288619724271957	T	aa_encoded
893	TGA	0.00481032873786595	0	G	aa_encoded
894	GAG	0.00288281362609907	0.00288281362609907	A	aa_encoded
895	AAG	0.0135030864197531	0.00385802469135802	A	aa_encoded
896	AGG	0.0086854981133168	0.0086854981133168	G	aa_encoded
897	AAG	0.00384338217631516	0.00096084554407878	A	aa_encoded
898	GTG	0.00192472404269038	0.00192472404269038	T	aa_encoded
899	TGA	0.00288708606403557	0	G	aa_encoded
900	GAT	0	0	A	aa_encoded
901	TAA	0.00192629977077033	0.00192629977077033	A	aa_encoded
902	AAG	0	0	A	aa_encoded
903	AAT	0.00096147374695933	0	A	aa_encoded
904	ATG	0.00096052252425319	0.00096052252425319	T	aa_encoded
905	TAA	0	0	A	aa_encoded
906	AAG	0.00193225513496802	0	A	aa_encoded
907	AGT	0.00095915900938057	0.00095915900938057	G	aa_encoded
908	GTG	0.00287747702814173	0.00287747702814173	T	aa_encoded
909	ATG	0.00192148800030744	0.00192148800030744	T	aa_encoded
910	AAG	0.00192381685263563	0.00096190842631781	A	aa_encoded
911	AGG	0.00577628450126597	0.00577628450126597	G	aa_encoded
912	ATG	0.00479980032830634	0.00479980032830634	T	aa_encoded
913	TGA	0.00383984026264507	0.00383984026264507	G	aa_encoded
914	ATG	0.0038496703719744	0.0028872527789808	T	aa_encoded
915	TGA	0.00384238535282704	0.00384238535282703	G	aa_encoded
916	AAT	0.00096059633820675	0.00096059633820675	A	aa_encoded
917	TGA	0.0403873337628494	0.0403873337628494	G	aa_encoded
918	AAT	0.00192437217357837	0.00192437217357837	A	aa_encoded
919	TGA	0.00191796848777775	0.00191796848777775	G	aa_encoded
920	AAG	0.00479492121944436	0.00479492121944437	A	aa_encoded
921	AGG	0	0	G	aa_encoded
922	AAG	0.00575567173485539	0.00479639311237949	A	aa_encoded
923	AGG	0.00288317379771653	0.00288317379771653	G	aa_encoded
924	AAG	0.0105482197481852	0.00671250347611787	A	aa_encoded
925	AGG	0.00290247678018576	0.00290247678018576	G	aa_encoded
926	GTA	0.00479556506143119	0.00479556506143119	T	aa_encoded
927	ATG	0.00191822602457248	0.00191822602457248	T	aa_encoded
928	TGA	0.00479689928430263	0.00479689928430263	G	aa_encoded
929	AAG	0.00191875971372105	0.00095937985686052	A	aa_encoded
930	AGG	0.00288364492718797	0.00288364492718797	G	aa_encoded
931	GAC	0.00384619082875797	0.00384619082875797	A	aa_encoded
932	CTG	0.00479289884107706	0.00479289884107706	T	aa_encoded
933	TGA	0.00671005837750788	0	G	aa_encoded
934	AAG	0.00288248123985126	0.00192165415990084	A	aa_encoded
935	AGT	0	0	G	aa_encoded
936	GTG	0.0019183916204654	0.0019183916204654	T	aa_encoded
937	TGA	0.0009591958102327	0	G	aa_encoded
938	GAC	0.00191631454386923	0.00191631454386923	A	aa_encoded
939	AAG	0.00481120819060082	0.00288672491436049	A	aa_encoded
940	AGG	0.00384548828087446	0.00384548828087446	G	aa_encoded
941	CTG	0.00192080520154049	0.00192080520154049	T	aa_encoded
942	TAG	0.00480127521869809	0.00480127521869809	A	aa_encoded
943	CTG	0.00289516603777227	0.00289516603777227	T	aa_encoded
944	GAT	0.0019264296516052	0.0019264296516052	A	aa_encoded
945	CTG	0.00766790311604413	0.00766790311604413	T	aa_encoded
946	TGA	0.00287546366851655	0	G	aa_encoded
947	GAG	0.00193582732420268	0.00193582732420268	A	aa_encoded
948	AGT	0	0	G	aa_encoded
949	ATG	0.00574839284516704	0.00574839284516704	T	aa_encoded
950	GTA	0.0134194735732224	0.0134194735732224	T	aa_encoded
951	ATG	0.00958533826658743	0.0067097367866112	T	aa_encoded
952	GAT	0.00383910318549587	0.00383910318549587	A	aa_encoded
953	GAT	0.00095976658476658	0.00095976658476658	A	aa_encoded
954	TAA	0	0	A	aa_encoded
955	GAG	0.00383292289117374	0.00383292289117374	A	aa_encoded
956	AAG	0.00288292443855047	0.00288292443855047	A	aa_encoded
957	AGG	0.00384054074813734	0.00384054074813734	G	aa_encoded
958	TAA	0.00385716903078985	0.00385716903078985	A	aa_encoded
959	AAT	0.00482146128848731	0.00385716903078985	A	aa_encoded
960	ATG	0.0164530989895862	0.0164530989895862	T	aa_encoded
961	GTG	0.00670421024403325	0.00670421024403325	T	aa_encoded
962	TGA	0.00478872160288089	0	G	aa_encoded
963	GAT	0.00287207766097995	0.00287207766097995	A	aa_encoded
964	ATG	0.00287207766097995	0.00287207766097995	T	aa_encoded
965	TGA	0.00478679610163326	0.00478679610163326	G	aa_encoded
966	TGA	0.00670877219884801	0.00670877219884801	G	aa_encoded
967	AAG	0.00191679205681372	0.00191679205681372	A	aa_encoded
968	GAT	0	0	A	aa_encoded
969	ATG	0.00574355047144977	0.00382903364763318	T	aa_encoded
970	GTG	0.00484205225542794	0.00484205225542794	T	aa_encoded
971	TGA	0.00871569405977029	0	G	aa_encoded
972	GAC	0.00671681891456206	0.00671681891456206	A	aa_encoded
973	GTG	0.00963874002390407	0.00963874002390407	T	aa_encoded
974	TGA	0.00192774800478082	0	G	aa_encoded
975	GAC	0.00382984019991766	0.00382984019991766	A	aa_encoded
976	AGG	0.00191944105876369	0.00191944105876369	G	aa_encoded
977	GAT	0.00191824442270434	0.00191824442270434	A	aa_encoded
978	GAG	0	0	A	aa_encoded
979	CTG	0.0096169566179087	0.0096169566179087	T	aa_encoded
980	AAG	0.00095984028257697	0.00095984028257697	A	aa_encoded
981	GAT	0	0	A	aa_encoded
982	ATG	0.00095792781056019	0.00095792781056019	T	aa_encoded
983	GTA	0.012474092269901	0	T	aa_encoded
984	CTG	0.00386018413078304	0.00386018413078304	T	aa_encoded
985	TGA	0.00868541429426184	0	G	aa_encoded
986	GAT	0	0	A	aa_encoded
987	TAA	0.00192446475823911	0.00192446475823911	A	aa_encoded
988	AAG	0.00192446475823911	0	A	aa_encoded
989	AGT	0.00191548864115236	0.00191548864115236	G	aa_encoded
990	GTG	0.00095774432057617	0.00095774432057617	T	aa_encoded
991	TGA	0.00191548864115236	0	G	aa_encoded
992	CTG	0.00670555890833501	0.00670555890833501	T	aa_encoded
993	GAT	0	0	A	aa_encoded
994	ATG	0.00191798688096973	0.00191798688096973	T	aa_encoded
995	CTG	0.0363907988738005	0.0363907988738005	T	premature_stop_codon
996	TGA	0.0325601884660321	0.0258566202524372	G	premature_stop_codon
997	GAG	0.0277719254563215	0.0268142728543793	A	premature_stop_codon
998	AGT	0.00095711181937385	0.00095711181937385	G	aa_encoded
999	GTG	0.00478555909686929	0.00478555909686929	T	aa_encoded
1000	TGA	0.00861400637436472	0	G	aa_encoded
1001	GAT	0.00095728590300779	0.00095728590300779	A	aa_encoded
1002	ATG	0.00191457180601558	0.00191457180601558	T	aa_encoded
1003	GAT	0	0	A	aa_encoded
1004	ATG	0.00964059848835416	0.00964059848835416	T	aa_encoded
1005	CTG	0.0116144018583043	0.0116144018583043	T	aa_encoded
1006	AAG	0.00096606223372909	0.00096606223372909	A	aa_encoded
1007	GAG	0.00478436851120021	0.00478436851120021	A	aa_encoded
1008	CTG	0.016305546763349	0.016305546763349	T	aa_encoded
1009	GTA	0.00670254122062851	0.00670254122062851	T	aa_encoded
1010	AAG	0.00383995084862914	0.00287996313647185	A	aa_encoded
1011	GAT	0.0277759154079707	0.0277759154079707	A	aa_encoded
1012	ATG	0.0316070761538977	0.0277759154079707	T	aa_encoded
1013	GTG	0.00478743776330908	0.00478743776330908	T	aa_encoded
1014	CTG	0.00095784523136751	0.00095784523136751	T	aa_encoded
1015	TGA	0.00574707138820509	0	G	aa_encoded
1016	AAG	0.00384574708444299	0.00096143677111074	A	aa_encoded
1017	AGG	0.00384227462657893	0.00384227462657894	G	aa_encoded
1018	GAT	0.00287009930543597	0.00287009930543597	A	aa_encoded
1019	TAA	0.00096329833349388	0.00096329833349388	A	aa_encoded
1020	AAT	0.00193335717807186	0.00193335717807186	A	aa_encoded
1021	ATG	0.00483339294517966	0.00483339294517966	T	aa_encoded
1022	CTG	0.00287849857514321	0.00287849857514321	T	aa_encoded
1023	CTG	0.0143987098755951	0.0143987098755951	T	aa_encoded
1024	TGA	0.00767931193365074	0.00095991399170634	G	aa_encoded
1025	AAG	0.00096110411640893	0	A	aa_encoded
1026	GAT	0	0	A	aa_encoded
1027	ATG	0.00287246265798545	0.00191497510532363	T	aa_encoded
1028	CTA	0.00765557565144164	0.00765557565144164	T	aa_encoded
1029	CTG	0.0009594442898673	0.0009594442898673	T	aa_encoded
1030	GAT	0.00293711633917819	0.00293711633917819	A	aa_encoded
1031	TAA	0.00871097001490544	0.00871097001490544	A	aa_encoded
1032	GAC	0.00095754256276691	0.00095754256276691	A	aa_encoded
1033	GTA	0.0125104654855504	0.0125104654855504	T	aa_encoded
1034	TAA	0.00192958928692028	0.00192958928692028	A	aa_encoded
1035	AAG	0	0	A	aa_encoded
1036	GTG	0.00289449563413575	0.00289449563413575	T	aa_encoded
1037	GAT	0.00191712278212858	0.00191712278212858	A	aa_encoded
1038	ATG	0.00191712278212858	0.00191712278212858	T	aa_encoded
1039	GTA	0.0124629705969763	0.0124629705969763	T	aa_encoded
1040	TAA	0.00192032568723656	0.00192032568723656	A	aa_encoded
1041	GTG	0.00191888857973462	0.00191888857973462	T	aa_encoded
1042	GAT	0.00095901183420603	0.00095901183420603	A	aa_encoded
1043	CTG	0.00095940746994656	0.00095940746994656	T	aa_encoded
1044	GAT	0.00095925101680607	0.00095925101680607	A	aa_encoded
1045	GAG	0.00767364008709581	0.00767364008709581	A	aa_encoded
1046	TAA	0	0	A	aa_encoded
1047	AAG	0.000958212359023	0.000958212359023	A	aa_encoded
1048	GAT	0.00095895665515918	0.00095895665515918	A	aa_encoded
1049	GTG	0	0	T	aa_encoded
1050	GTG	0.00482257737825403	0.00482257737825403	T	aa_encoded
1051	AGT	0	0	G	aa_encoded
1052	GTA	0.0201407937390904	0.0201407937390904	T	aa_encoded
1053	ATG	0.00575451249688297	0.00575451249688297	T	aa_encoded
1054	TGA	0.0105822141840151	0.0105822141840151	G	aa_encoded
1055	AAG	0.00095981264457178	0	A	aa_encoded
1056	AGG	0.00289782276915944	0.00289782276915944	G	aa_encoded
1057	TAG	0.00191785813603368	0.00191785813603368	A	aa_encoded
1058	ATG	0.00096151997076979	0.00096151997076979	T	aa_encoded
1059	GAT	0	0	A	aa_encoded
1060	ATG	0.00096120573647583	0.00096120573647583	T	aa_encoded
1061	TGA	0.00577211682764459	0.00577211682764459	G	aa_encoded
1062	CTG	0.00479308262315826	0.00479308262315826	T	aa_encoded
1063	GTA	0.0124913521408256	0.0124913521408256	T	aa_encoded
1064	TAA	0.00193143408981169	0.00193143408981169	A	aa_encoded
1065	GAG	0.00191802366841207	0.00191802366841207	A	aa_encoded
1066	CTG	0.00095911301228623	0.00095911301228623	T	cnonical_stop_codon
1067	TGA	0.00383645204914495	0.00095911301228623	G	cnonical_stop_codon
1068	GAT	0.00287733903685871	0.00287733903685871	A	cnonical_stop_codon
1069	TAA	0	0	A	cnonical_stop_codon
1070	ATG	0.00777491617668497	0.00777491617668497	T	aa_encoded
1071	GTG	0.00950832453813314	0.00950832453813314	T	aa_encoded
1072	TGA	0.00475416226906657	0.00095083245381331	G	aa_encoded
1073	GAG	0	0	A	aa_encoded
1074	AAG	0.00667365811802841	0.00286013919344075	A	aa_encoded
1075	AGG	0.001908305901436	0.001908305901436	G	aa_encoded
1076	AAG	0.00094983900228911	0.00094983900228911	A	aa_encoded
1077	GTG	0.00285559267826037	0.00285559267826037	T	aa_encoded
1078	TGA	0.00475932113043395	0	G	aa_encoded
1079	GAT	0.0009503174060136	0.0009503174060136	A	aa_encoded
1080	TAA	0.00380825439139334	0.00380825439139334	A	aa_encoded
1081	AAG	0	0	A	aa_encoded
1082	AAT	0.00190103226051746	0.00190103226051746	A	aa_encoded
1083	ATG	0.00284889462888399	0.00284889462888399	T	aa_encoded
1084	TAA	0.00095521019400319	0.00095521019400319	A	aa_encoded
1085	AAG	0.00477605097001595	0.00191042038800638	A	aa_encoded
1086	AGT	0.00284635382075561	0.00284635382075561	G	aa_encoded
1087	GTG	0.00284635382075561	0.00284635382075561	T	aa_encoded
1088	ATG	0.00095021807504822	0.00095021807504822	T	aa_encoded
1089	AAG	0.00190253322298641	0.0009512666114932	A	aa_encoded
1090	AGG	0.0009520092154492	0.0009520092154492	G	aa_encoded
1091	ATG	0.00569778925776799	0.00569778925776799	T	aa_encoded
1092	TGA	0.00189926308592266	0.00189926308592266	G	aa_encoded
1093	ATG	0.00285515784264273	0.00095171928088091	T	aa_encoded
1094	TGA	0.00284932755869615	0.00284932755869615	G	aa_encoded
1095	AAT	0.00094977585289871	0.00094977585289871	A	aa_encoded
1096	TGA	0.0380336597889132	0.0380336597889132	G	aa_encoded
1097	AAT	0.00190427223475868	0.00190427223475868	A	aa_encoded
1098	TGA	0.0104303960705853	0.0104303960705853	G	aa_encoded
1099	AAG	0.01422326736898	0.0123268317197827	A	aa_encoded
1100	AGG	0.00475244513302094	0.00475244513302094	G	aa_encoded
1101	AAG	0.00474356298502931	0.00474356298502932	A	aa_encoded
1102	AGG	0.0047518579764688	0.0047518579764688	G	aa_encoded
1103	AAG	0.00853736043787173	0.00664016922945579	A	aa_encoded
1104	AGG	0.0019133812316435	0.0019133812316435	G	aa_encoded
1105	GTA	0.00284632681524493	0.00284632681524493	T	aa_encoded
1106	ATG	0.00189755121016328	0.00094877560508164	T	aa_encoded
1107	TGA	0.00758854887974047	0.00758854887974047	G	aa_encoded
1108	AAG	0.00569141165980535	0.00284570582990268	A	aa_encoded
1109	AGG	0.00570396425515733	0.00570396425515733	G	aa_encoded
1110	GAC	0.00095049806098395	0.00095049806098395	A	aa_encoded
1111	CTG	0.00094792120878912	0.00094792120878912	T	aa_encoded
1112	TGA	0.0037916848351565	0	G	aa_encoded
1113	AAG	0.00095042579075425	0.00095042579075425	A	aa_encoded
1114	AGT	0.00094839768211606	0.00094839768211606	G	aa_encoded
1115	GTG	0.00094839768211606	0.00094839768211606	T	aa_encoded
1116	TGA	0.00474198841058032	0	G	aa_encoded
1117	GAC	0.00189580647607492	0.00189580647607492	A	aa_encoded
1118	AAG	0.00951728338663012	0.00571037003197807	A	aa_encoded
1119	AGG	0.00285352838785158	0.00285352838785158	G	aa_encoded
1120	CTG	0.00474987175346266	0.00474987175346266	T	aa_encoded
1121	TAG	0.0018989384933822	0.0018989384933822	A	aa_encoded
1122	CTG	0.00477103789158293	0.00477103789158294	T	aa_encoded
1123	GAT	0.00095253517236123	0.00095253517236123	A	aa_encoded
1124	CTG	0.00379085834510079	0.00379085834510079	T	aa_encoded
1125	TGA	0.00094771458627519	0	G	aa_encoded
1126	GAG	0.00095566662525444	0.00095566662525444	A	aa_encoded
1127	AGT	0	0	G	aa_encoded
1128	ATG	0.00378935003173581	0.00378935003173581	T	aa_encoded
1129	GTA	0.0104298026870964	0.0104298026870964	T	aa_encoded
1130	ATG	0.00474081940322565	0.00379265552258052	T	aa_encoded
1131	GAT	0	0	A	aa_encoded
1132	GAT	0	0	A	aa_encoded
1133	TAA	0.00095287100032397	0.00095287100032397	A	aa_encoded
1134	GAG	0.00189501610763691	0.00189501610763691	A	aa_encoded
1135	AAG	0.00190164682615145	0.00095082341307572	A	aa_encoded
1136	AGG	0.00475127096498313	0.00475127096498313	G	aa_encoded
1137	TAA	0.00381377344278863	0.00381377344278863	A	aa_encoded
1138	AAT	0.00095344336069715	0	A	aa_encoded
1139	ATG	0.0124425727411945	0.0124425727411945	T	aa_encoded
1140	GTG	0.00852749168569561	0.00852749168569561	T	aa_encoded
1141	TGA	0.0056849944571304	0	G	aa_encoded
1142	GAT	0.00094695176227723	0.00094695176227723	A	aa_encoded
1143	ATG	0.00189390352455446	0.00189390352455446	T	aa_encoded
1144	TGA	0.00568171057366338	0.00568171057366338	G	aa_encoded
1145	TGA	0.00379078649342772	0.00379078649342772	G	aa_encoded
1146	AAG	0.00473848311678465	0.00189539324671386	A	aa_encoded
1147	GAT	0.00378766357972085	0.00378766357972085	A	aa_encoded
1148	ATG	0.00568149536958127	0.00378766357972085	T	aa_encoded
1149	GTG	0.00766511128783451	0.00766511128783451	T	aa_encoded
1150	TGA	0.00383255564391726	0	G	aa_encoded
1151	GAC	0.00474540881696958	0.00474540881696958	A	aa_encoded
1152	GTG	0.00381362799965677	0.00381362799965677	T	aa_encoded
1153	TGA	0.00476703499957097	0	G	aa_encoded
1154	GAC	0.00189376006060032	0.00189376006060032	A	aa_encoded
1155	AGG	0.00094922590627343	0	G	aa_encoded
1156	GAT	0.00189744319529434	0.00189744319529434	A	aa_encoded
1157	GAG	0.00189892046371638	0.00189892046371638	A	aa_encoded
1158	CTG	0.00475520219119717	0.00475520219119717	T	aa_encoded
1159	AAG	0.00189899258443396	0	A	aa_encoded
1160	GAT	0	0	A	aa_encoded
1161	ATG	0.00284158181387639	0.00094719393795879	T	aa_encoded
1162	GTA	0.0142340649642725	0	T	aa_encoded
1163	CTG	0.00572622899189739	0.00572622899189739	T	aa_encoded
1164	TGA	0.00858934348784608	0.00095437149864956	G	aa_encoded
1165	GAT	0.00190161066423261	0.0019016106642326	A	aa_encoded
1166	TAA	0	0	A	aa_encoded
1167	AAG	0.00476058993230441	0.00190423597292176	A	aa_encoded
1168	AGT	0	0	G	aa_encoded
1169	GTG	0.00473484848484848	0.00473484848484848	T	aa_encoded
1170	TGA	0.00946969696969697	0	G	aa_encoded
1171	CTG	0.00379085834510079	0.00379085834510079	T	aa_encoded
1172	GAT	0	0	A	aa_encoded
1173	ATG	0.00094832573092205	0.00094832573092205	T	aa_encoded
1174	CTA	0.0967393159961304	0.0967393159961304	T	premature_stop_codon
1175	TAG	0.147954247994082	0.139418425994423	A	premature_stop_codon
1176	AGG	0.0142263699994309	0.00094842466662873	G	premature_stop_codon
1177	GTG	0.00663431647585109	0.00663431647585109	T	aa_encoded
1178	TGA	0.00758207597240124	0	G	aa_encoded
1179	GAT	0	0	A	aa_encoded
1180	ATG	0.00283961835529305	0.00283961835529305	T	aa_encoded
1181	GAT	0.0019077416154756	0.0019077416154756	A	aa_encoded
1182	ATG	0.0076309664619024	0.0076309664619024	T	aa_encoded
1183	CTG	0.00670459552133019	0.00670459552133019	T	aa_encoded
1184	AAG	0.00286963259137388	0.00191308839424926	A	aa_encoded
1185	GAG	0.00189297139720219	0.00189297139720219	A	aa_encoded
1186	CTG	0.0113847671815111	0.0113847671815111	T	aa_encoded
1187	GTA	0.0123083914825931	0.0123083914825931	T	aa_encoded
1188	AAG	0.00094972173153266	0.00094972173153266	A	aa_encoded
1189	GAT	0.00094702350512339	0.00094702350512339	A	aa_encoded
1190	ATG	0.00284107051537019	0.00189404701024679	T	aa_encoded
1191	GTG	0.00284155489884065	0.00284155489884065	T	aa_encoded
1192	CTG	0.00094714908126539	0.00094714908126539	T	aa_encoded
1193	TGA	0.00189429816253078	0	G	aa_encoded
1194	AAG	0	0	A	aa_encoded
1195	AGG	0.00094972173153266	0.00094972173153266	G	aa_encoded
1196	GAT	0.0018924340486734	0.0018924340486734	A	aa_encoded
1197	TAA	0.00285717006828636	0.00285717006828636	A	aa_encoded
1198	AAT	0.0028682882055989	0.0028682882055989	A	aa_encoded
1199	ATG	0.00764876854826373	0.00764876854826373	T	aa_encoded
1200	CTG	0.00474252814690455	0.00474252814690455	T	aa_encoded
1201	CTG	0.0180400869722088	0.0180400869722088	T	aa_encoded
1202	TGA	0.00474739130847599	0.00094947826169519	G	aa_encoded
1203	AAG	0	0	A	aa_encoded
1204	GAT	0	0	A	aa_encoded
1205	ATG	0.00094674556213017	0	T	aa_encoded
1206	CTA	0.0104108499985803	0.0104108499985803	T	aa_encoded
1207	CTG	0.00663821716453295	0.00663821716453295	T	aa_encoded
1208	GAT	0.00580911256123773	0.00580911256123773	A	aa_encoded
1209	TAA	0.0105175595437291	0.0105175595437291	A	aa_encoded
1210	GAC	0.00284061319370141	0.00284061319370141	A	aa_encoded
1211	GTA	0.013316212488705	0.013316212488705	T	aa_encoded
1212	TAA	0	0	A	aa_encoded
1213	AAG	0.00190779620920893	0.00095389810460446	A	aa_encoded
1214	GTG	0.00381417346860935	0.00381417346860935	T	aa_encoded
1215	GAT	0.00189551899310031	0.00189551899310031	A	aa_encoded
1216	ATG	0.00473879748275078	0.00473879748275078	T	aa_encoded
1217	GTA	0.0132745460579339	0.0132745460579339	T	aa_encoded
1218	TAA	0.00094955940443634	0.00094955940443634	A	aa_encoded
1219	GTG	0.00474302301314766	0.00474302301314766	T	aa_encoded
1220	GAT	0	0	A	aa_encoded
1221	CTG	0.0056944905803635	0.0056944905803635	T	aa_encoded
1222	GAT	0	0	A	aa_encoded
1223	GAG	0.0028466239040498	0.0028466239040498	A	aa_encoded
1224	TAA	0.0018976232269083	0.0018976232269083	A	aa_encoded
1225	AAG	0.00094775051415465	0.00094775051415465	A	aa_encoded
1226	GAT	0.00284495021337127	0.00284495021337127	A	aa_encoded
1227	GTG	0.00285648994515539	0.00285648994515539	T	aa_encoded
1228	GTG	0.00953625206221451	0.00953625206221451	T	aa_encoded
1229	AGT	0.00284136650786585	0	G	aa_encoded
1230	GTA	0.0227624078833806	0.0227624078833806	T	aa_encoded
1231	ATG	0.00853590295626772	0.0075874692944602	T	aa_encoded
1232	TGA	0.00856091088091773	0.00856091088091773	G	aa_encoded
1233	AAG	0.00094911779500953	0	A	aa_encoded
1234	AGG	0.00286467285436003	0.00286467285436003	G	aa_encoded
1235	TAG	0.00094839768211606	0.00094839768211606	A	aa_encoded
1236	ATG	0.00095051613025873	0.00095051613025873	T	aa_encoded
1237	GAT	0.0019001292087862	0.0019001292087862	A	aa_encoded
1238	ATG	0.00380025841757239	0.00380025841757239	T	aa_encoded
1239	TGA	0.0133186194299631	0.0133186194299631	G	aa_encoded
1240	CTG	0.00379157701166858	0.00379157701166858	T	aa_encoded
1241	GTA	0.0085499316005472	0.0085499316005472	T	aa_encoded
1242	TAA	0.00382069479334817	0.00382069479334817	A	aa_encoded
1243	GAG	0.00189690330535401	0.00189690330535401	A	aa_encoded
1244	CTG	0.00474063960709579	0.00474063960709579	T	cnonical_stop_codon
1245	TGA	0.00379251168567663	0	G	cnonical_stop_codon
1246	GAT	0.00189625584283832	0.00189625584283832	A	cnonical_stop_codon
1247	TAA	0.00193003618817853	0.00193003618817853	A	cnonical_stop_codon
1248	ATG	0.0100566831230572	0.0100566831230572	T	aa_encoded
1249	GTG	0.00357794554366883	0.00357794554366883	T	aa_encoded
1250	TGA	0.00536691831550324	0	G	aa_encoded
1251	GAG	0	0	A	aa_encoded
1252	AAG	0.00448209403433284	0.00358567522746627	A	aa_encoded
1253	AGG	0.00628366247755835	0.00628366247755835	G	aa_encoded
1254	AAG	0.00089343149167321	0	A	aa_encoded
1255	GTG	0.0017894049333894	0.0017894049333894	T	aa_encoded
1256	TGA	0.0026841074000841	0	G	aa_encoded
1257	GAT	0.00089400657988842	0.00089400657988842	A	aa_encoded
1258	TAA	0.00179174542880947	0.00179174542880947	A	aa_encoded
1259	AAG	0	0	A	aa_encoded
1260	AAT	0	0	A	aa_encoded
1261	ATG	0	0	T	aa_encoded
1262	TAA	0	0	A	aa_encoded
1263	AAG	0.00089852910785044	0	A	aa_encoded
1264	AGT	0.00089254634546898	0.00089254634546898	G	aa_encoded
1265	GTG	0.00446273172734494	0.00446273172734494	T	aa_encoded
1266	ATG	0.00268130060954901	0.00268130060954901	T	aa_encoded
1267	AAG	0.00268266728666088	0.00089422242888696	A	aa_encoded
1268	AGG	0.00268660726279497	0.00268660726279497	G	aa_encoded
1269	ATG	0.00089303255996713	0.00089303255996713	T	aa_encoded
1270	TGA	0.00089303255996713	0.00089303255996713	G	aa_encoded
1271	ATG	0.00268492415089274	0.00268492415089274	T	aa_encoded
1272	TGA	0.00357264071738626	0.00357264071738626	G	aa_encoded
1273	AAT	0.00089316017934656	0.00089316017934656	A	aa_encoded
1274	TGA	0.0241489723270665	0.0241489723270665	G	aa_encoded
1275	AAT	0	0	A	aa_encoded
1276	TGA	0.00267568073777437	0.00267568073777437	G	aa_encoded
1277	AAG	0.00713514863406498	0.00445946789629061	A	aa_encoded
1278	AGG	0.00089363109121292	0.00089363109121292	G	aa_encoded
1279	AAG	0.00446070122223213	0.00446070122223213	A	aa_encoded
1280	AGG	0.00536308055346991	0.00536308055346991	G	aa_encoded
1281	AAG	0.00803012187940541	0.00535341458627028	A	aa_encoded
1282	AGG	0.00449640287769784	0.00449640287769784	G	aa_encoded
1283	GTA	0.00178351673830459	0.00178351673830459	T	aa_encoded
1284	ATG	0.00178351673830459	0.00178351673830459	T	aa_encoded
1285	TGA	0.00624436891731564	0.00624436891731564	G	aa_encoded
1286	AAG	0.00892052702473662	0.00624436891731564	A	aa_encoded
1287	AGG	0.00446927374301676	0.00446927374301676	G	aa_encoded
1288	GAC	0.0008933357155619	0.0008933357155619	A	aa_encoded
1289	CTG	0.00534993000508243	0.00534993000508243	T	aa_encoded
1290	TGA	0.00267496500254122	0	G	aa_encoded
1291	AAG	0	0	A	aa_encoded
1292	AGT	0.00178413723583618	0.00178413723583618	G	aa_encoded
1293	GTG	0.00267620585375427	0.00267620585375427	T	aa_encoded
1294	TGA	0.00446034308959045	0	G	aa_encoded
1295	GAC	0.00267417813591956	0.00267417813591956	A	aa_encoded
1296	AAG	0.00268453973566232	0.00178969315710821	A	aa_encoded
1297	AGG	0.00178913280732829	0.00178913280732829	G	aa_encoded
1298	CTG	0.00267933695341526	0.00267933695341526	T	aa_encoded
1299	TAG	0.00446572112464721	0.00446572112464721	A	aa_encoded
1300	CTG	0.00179451059209877	0.00179451059209877	T	aa_encoded
1301	GAT	0.00268848521781211	0.00268848521781211	A	aa_encoded
1302	CTG	0.00178284899269032	0.00178284899269032	T	aa_encoded
1303	TGA	0.00356569798538064	0	G	aa_encoded
1304	GAG	0	0	A	aa_encoded
1305	AGT	0	0	G	aa_encoded
1306	ATG	0.00089134503966485	0.00089134503966485	T	aa_encoded
1307	GTA	0.0124826135026213	0.0124826135026213	T	aa_encoded
1308	ATG	0.00624130675131067	0.00624130675131067	T	aa_encoded
1309	GAT	0.00357059968221663	0.00357059968221663	A	aa_encoded
1310	GAT	0.00089280134277322	0.00089280134277322	A	aa_encoded
1311	TAA	0	0	A	aa_encoded
1312	GAG	0.00445601026664765	0.00445601026664765	A	aa_encoded
1313	AAG	0	0	A	aa_encoded
1314	AGG	0.00178657567041252	0.00178657567041252	G	aa_encoded
1315	TAA	0.00896933384757514	0.00896933384757514	A	aa_encoded
1316	AAT	0.00179386676951503	0.00179386676951503	A	aa_encoded
1317	ATG	0.0170867919098537	0.0170867919098537	T	aa_encoded
1318	GTG	0.00802103293079631	0.00802103293079631	T	aa_encoded
1319	TGA	0.00623858116839713	0	G	aa_encoded
1320	GAT	0.00267265341030575	0.00267265341030575	A	aa_encoded
1321	ATG	0.00178176894020383	0.00178176894020383	T	aa_encoded
1322	TGA	0.00267265341030575	0.00267265341030575	G	aa_encoded
1323	TGA	0.00713368526180625	0.00713368526180625	G	aa_encoded
1324	AAG	0	0	A	aa_encoded
1325	GAT	0.00089082891630662	0.00089082891630662	A	aa_encoded
1326	ATG	0.00801746024675961	0.00356331566522649	T	aa_encoded
1327	GTG	0.00992385695211288	0.00992385695211288	T	aa_encoded
1328	TGA	0.00360867525531377	0	G	aa_encoded
1329	GAC	0.00267771073583491	0.00267771073583491	A	aa_encoded
1330	GTG	0.0107593404524303	0.0107593404524303	T	aa_encoded
1331	TGA	0.00448305852184594	0	G	aa_encoded
1332	GAC	0.00267248674891987	0.00267248674891987	A	aa_encoded
1333	AGG	0.00357139668395818	0.00089284917098954	G	aa_encoded
1334	GAT	0.00178407357519424	0.00178407357519424	A	aa_encoded
1335	GAG	0.00267861926105823	0.00267861926105823	A	aa_encoded
1336	CTG	0.00626101267407851	0.00626101267407851	T	aa_encoded
1337	AAG	0.00089314422492944	0.00089314422492944	A	aa_encoded
1338	GAT	0.00267320115838717	0.00267320115838717	A	aa_encoded
1339	ATG	0.00178213410559145	0.00089106705279572	T	aa_encoded
1340	GTA	0.0187563637662778	0	T	aa_encoded
1341	CTG	0.00449167692266231	0.00449167692266231	T	aa_encoded
1342	TGA	0.00359334153812985	0.00089833538453246	G	aa_encoded
1343	GAT	0.00178866878325806	0.00178866878325806	A	aa_encoded
1344	TAA	0.00179126400544544	0.00179126400544544	A	aa_encoded
1345	AAG	0.00179126400544544	0.00089563200272272	A	aa_encoded
1346	AGT	0.00178257885683218	0.00178257885683218	G	aa_encoded
1347	GTG	0.00178257885683218	0.00178257885683218	T	aa_encoded
1348	TGA	0.00534773657049654	0	G	aa_encoded
1349	CTG	0.00624303232998885	0.00624303232998885	T	aa_encoded
1350	GAT	0.00089206066012488	0.00089206066012488	A	aa_encoded
1351	ATG	0.00267618198037467	0.00089206066012488	T	aa_encoded
1352	GTG	0.00536164280735617	0.00536164280735617	T	aa_encoded
1353	TGA	0.00357442853823745	0	G	aa_encoded
1354	GAT	0.00178165783261325	0.00178165783261325	A	aa_encoded
1355	ATG	0.00356331566522649	0.00356331566522649	T	aa_encoded
1356	GAT	0.0026897868792196	0.0026897868792196	A	aa_encoded
1357	ATG	0.00537957375843921	0.00537957375843921	T	aa_encoded
1358	CTG	0.00810883863411118	0.00810883863411118	T	aa_encoded
1359	AAG	0.00089953134416968	0	A	aa_encoded
1360	GAG	0.00178100733775023	0.00178100733775023	A	aa_encoded
1361	CTG	0.0116032060550885	0.0116032060550885	T	aa_encoded
1362	GTA	0.0115833556090172	0.0115833556090172	T	aa_encoded
1363	AAT	0.00089382279069351	0.00089382279069351	A	aa_encoded
1364	ATG	0.0222637812806127	0.0222637812806127	T	premature_stop_codon
1365	TGA	0.0311692937928578	0.0240448837830617	G	premature_stop_codon
1366	GAG	0.0293881912904088	0.0293881912904088	A	premature_stop_codon
1367	AGG	0.00716492767901124	0.00716492767901124	G	aa_encoded
1368	GTG	0.00089086066048409	0.00089086066048409	T	aa_encoded
1369	CTG	0.00356512593807376	0.00356512593807376	T	aa_encoded
1370	TGA	0.00534768890711064	0	G	aa_encoded
1371	AAG	0.00178873277226749	0.00178873277226749	A	aa_encoded
1372	AGG	0.00178738996380535	0.00178738996380535	G	aa_encoded
1373	GAT	0.00089028961121052	0.00089028961121052	A	aa_encoded
1374	TAA	0	0	A	aa_encoded
1375	AAT	0.00089957989618848	0.00089957989618848	A	aa_encoded
1376	ATG	0.0044978994809424	0.0044978994809424	T	aa_encoded
1377	CTG	0.00803456649050136	0.00803456649050136	T	aa_encoded
1378	CTG	0.0151880639685518	0.0151880639685518	T	aa_encoded
1379	TGA	0.00268024658268561	0	G	aa_encoded
1380	AAG	0.00089463843187775	0	A	aa_encoded
1381	GAT	0	0	A	aa_encoded
1382	ATG	0.00534597359089046	0.00178199119696349	T	aa_encoded
1383	CTA	0.00712441000979606	0.00712441000979606	T	aa_encoded
1384	CTG	0.00535685588272057	0.00535685588272057	T	aa_encoded
1385	GAT	0.00727259504372648	0.00727259504372648	A	aa_encoded
1386	TAA	0.00449571558304935	0.00449571558304935	A	aa_encoded
1387	GAC	0.0044564074225922	0.0044564074225922	A	aa_encoded
1388	GTA	0.0134254618358872	0.0134254618358872	T	aa_encoded
1389	TAA	0.00269166928356736	0.00269166928356736	A	aa_encoded
1390	AAG	0	0	A	aa_encoded
1391	GTG	0.00359166374843987	0.00359166374843987	T	aa_encoded
1392	GAT	0.00178351673830459	0.00178351673830459	A	aa_encoded
1393	ATG	0.00802582532237065	0.00802582532237065	T	aa_encoded
1394	GTA	0.0196253345227475	0.0196253345227475	T	aa_encoded
1395	TAA	0.0026805339623653	0.0026805339623653	A	aa_encoded
1396	GTG	0.0107144770442329	0.0107144770442329	T	aa_encoded
1397	GAT	0.00089231537994788	0.00089231537994788	A	aa_encoded
1398	CTG	0.00267907375490047	0.00267907375490047	T	aa_encoded
1399	GAT	0	0	A	aa_encoded
1400	GAG	0.00357047219494778	0.00357047219494778	A	aa_encoded
1401	TAA	0	0	A	aa_encoded
1402	AAG	0	0	A	aa_encoded
1403	GAT	0.00089249058422433	0.00089249058422433	A	aa_encoded
1404	GTG	0.00179004555665942	0.00179004555665942	T	aa_encoded
1405	GTG	0.0044870011576463	0.0044870011576463	T	aa_encoded
1406	AGT	0.00178229291984138	0.00089114645992068	G	aa_encoded
1407	GTA	0.020522155004729	0.020522155004729	T	aa_encoded
1408	ATG	0.00713814087121009	0.00624587326230883	T	aa_encoded
1409	TGA	0.0134246207544637	0.0134246207544637	G	aa_encoded
1410	AAG	0.00089271367101715	0	A	aa_encoded
1411	AGG	0.00179710665828017	0.00179710665828017	G	aa_encoded
1412	TAG	0.00267730448983963	0.00267730448983963	A	aa_encoded
1413	ATG	0.0008944463824116	0.0008944463824116	T	aa_encoded
1414	GAT	0.00178751776345777	0.00178751776345777	A	aa_encoded
1415	ATG	0.00357503552691555	0.00268127664518666	T	aa_encoded
1416	TGA	0.017001476444007	0.017001476444007	G	aa_encoded
1417	CTG	0.0026758000642192	0.0026758000642192	T	aa_encoded
1418	GTA	0.00804002144005717	0.00804002144005717	T	aa_encoded
1419	TAA	0	0	A	aa_encoded
1420	GAG	0.00356881568851377	0.00356881568851377	A	aa_encoded
1421	CTG	0.00624436891731564	0.00624436891731564	T	cnonical_stop_codon
1422	TGA	0.00624436891731564	0.00178410540494732	G	cnonical_stop_codon
1423	GAT	0.00089205270247366	0.00089205270247366	A	cnonical_stop_codon
1424	TAA	0.00454116108406597	0.00272469665043958	A	cnonical_stop_codon
1425	ATG	0.0140783440823393	0.0140783440823393	T	aa_encoded
1426	GTG	0.00665181095553264	0.00665181095553264	T	aa_encoded
1427	TGA	0.00517363074319206	0	G	aa_encoded
1428	GAG	0.00258326413875819	0.00258326413875819	A	aa_encoded
1429	AAG	0.00631979657690077	0.00148701095927077	A	aa_encoded
1430	AGG	0.00816156939559869	0.00816156939559869	G	aa_encoded
1431	AAG	0.00332057984703196	0.0022137198980213	A	aa_encoded
1432	GTG	0.00518008184529316	0.00518008184529316	T	aa_encoded
1433	TGA	0.00592009353747789	0.00037000584609236	G	aa_encoded
1434	GAT	0.00036964340500719	0.00036964340500719	A	aa_encoded
1435	TAA	0.00259337060377372	0.00259337060377372	A	aa_encoded
1436	AAG	0.00296385211859854	0.00074096302964963	A	aa_encoded
1437	AAT	0.00332419794490696	0.00258548729048319	A	aa_encoded
1438	ATG	0.00479991729373278	0.00479991729373278	T	aa_encoded
1439	TAA	0.00297840655249442	0.00297840655249442	A	aa_encoded
1440	AAG	0.00297840655249442	0.00111690245718541	A	aa_encoded
1441	AGT	0.00184340631993423	0.00184340631993423	G	aa_encoded
1442	GTG	0.00221208758392107	0.00221208758392107	T	aa_encoded
1443	ATG	0.00702130411485375	0.00702130411485375	T	aa_encoded
1444	AAG	0.00333073042918312	0.0014803246351925	A	aa_encoded
1445	AGG	0.00370293568741298	0.00370293568741298	G	aa_encoded
1446	ATG	0.00554680393157463	0.00554680393157463	T	aa_encoded
1447	TGA	0.00554680393157463	0.00554680393157463	G	aa_encoded
1448	ATG	0.0022238530477906	0.00074128434926353	T	aa_encoded
1449	TGA	0.0070230948931011	0.0070230948931011	G	aa_encoded
1450	AAT	0.00221781943992666	0.00147854629328444	A	aa_encoded
1451	TGA	0.0300209034438794	0.0300209034438794	G	aa_encoded
1452	AAT	0.00222575870549874	0.00222575870549874	A	aa_encoded
1453	TGA	0.00664719285352911	0.0066471928535291	G	aa_encoded
1454	AAG	0.00406217341049001	0.00295430793490182	A	aa_encoded
1455	AGG	0.0044409410354054	0.0044409410354054	G	aa_encoded
1456	AAG	0.00517326750966292	0.00369519107833066	A	aa_encoded
1457	AGG	0.00333082904334889	0.00333082904334889	G	aa_encoded
1458	AAG	0.00997432534771606	0.00701896968913353	A	aa_encoded
1459	AGG	0.0040999034659093	0.0040999034659093	G	aa_encoded
1460	GTA	0.00369444023688751	0.00369444023688751	T	aa_encoded
1461	ATG	0.00258610816582126	0.00184722011844375	T	aa_encoded
1462	TGA	0.00665119647634391	0.00665119647634391	G	aa_encoded
1463	AAG	0.00739021830704879	0.00628168556099147	A	aa_encoded
1464	AGG	0.00259182464454976	0.00259182464454976	G	aa_encoded
1465	GAC	0.00185203705555741	0.00185203705555741	A	aa_encoded
1466	CTG	0.0040640644338943	0.0040640644338943	T	aa_encoded
1467	TGA	0.0051724456431382	0	G	aa_encoded
1468	AAG	0.00148340991437016	0.00037085247859254	A	aa_encoded
1469	AGT	0.00147824576574978	0.00147824576574978	G	aa_encoded
1470	GTG	0.00147824576574978	0.00147824576574978	T	aa_encoded
1471	TGA	0.00517386018012425	0	G	aa_encoded
1472	GAC	0.00295471165707617	0.00295471165707616	A	aa_encoded
1473	AAG	0.00259965981594409	0.00111413992111889	A	aa_encoded
1474	AGG	0.00444675016675313	0.00444675016675313	G	aa_encoded
1475	CTG	0.00148072466665186	0.00148072466665186	T	aa_encoded
1476	TAG	0.00259449522242237	0.00259449522242237	A	aa_encoded
1477	CTG	0.00446829188372015	0.00446829188372015	T	aa_encoded
1478	GAT	0.00148638103377801	0.00148638103377801	A	aa_encoded
1479	CTG	0.00221759811947679	0.00221759811947679	T	aa_encoded
1480	TGA	0.00554399529869199	0.00036959968657946	G	aa_encoded
1481	GAG	0.00299026295624872	0.00299026295624871	A	aa_encoded
1482	AGT	0.00148011648516738	0.00037002912129184	G	aa_encoded
1483	ATG	0.00332775010815188	0.00332775010815188	T	aa_encoded
1484	GTA	0.00407026008961973	0.00407026008961973	T	aa_encoded
1485	ATG	0.00629040195668503	0.00222014186706531	T	aa_encoded
1486	GAT	0.00111179877924494	0.00111179877924494	A	aa_encoded
1487	GAT	0.00074144923667801	0.00074144923667801	A	aa_encoded
1488	TAA	0.00261069340016708	0.00261069340016708	A	aa_encoded
1489	GAG	0.00332951056194739	0.00332951056194739	A	aa_encoded
1490	AAG	0.00259937020973204	0.00222803160834175	A	aa_encoded
1491	AGG	0.00296869143792281	0.00296869143792281	G	aa_encoded
1492	TAA	0.00822574433638808	0.00822574433638808	A	aa_encoded
1493	AAT	0.0052345645777015	0.00486066710786568	A	aa_encoded
1494	ATG	0.0224949948636428	0.0224949948636428	T	aa_encoded
1495	GTG	0.00740707820393168	0.00740707820393168	T	aa_encoded
1496	TGA	0.00666637038353851	0.00037035391019658	G	aa_encoded
1497	GAT	0.00222112811096756	0.00222112811096756	A	aa_encoded
1498	ATG	0.00074037603698918	0.00074037603698918	T	aa_encoded
1499	TGA	0.00407206820344053	0.00407206820344053	G	aa_encoded
1500	TGA	0.0048190448653077	0.0048190448653077	G	aa_encoded
1501	AAG	0.00370695758869823	0.00296556607095858	A	aa_encoded
1502	GAT	0.00185120735743852	0.00185120735743852	A	aa_encoded
1503	ATG	0.00814531237272949	0.00111072441446311	T	aa_encoded
1504	GTG	0.00752320910007373	0.00752320910007373	T	aa_encoded
1505	TGA	0.00526624637005161	0.00037616045500368	G	aa_encoded
1506	GAC	0.00408690999881108	0.00408690999881108	A	aa_encoded
1507	GTG	0.00671977779934744	0.00671977779934743	T	aa_encoded
1508	TGA	0.00447985186623162	0	G	aa_encoded
1509	GAC	0.00148138272263331	0.00148138272263331	A	aa_encoded
1510	AGG	0.00185548034675217	0.00037109606935043	G	aa_encoded
1511	GAT	0.00185470259843834	0.00185470259843834	A	aa_encoded
1512	GAG	0.00222624595565318	0.00222624595565318	A	aa_encoded
1513	CTG	0.00557761813395208	0.00557761813395208	T	aa_encoded
1514	AAG	0.0037150828649233	0.00260055800544631	A	aa_encoded
1515	GAT	0.00148258518378497	0.00148258518378497	A	aa_encoded
1516	ATG	0.00111193888783872	0.00111193888783872	T	aa_encoded
1517	GTA	0.0089158014005238	0	T	aa_encoded
1518	CTG	0.00488064935162451	0.00488064935162451	T	aa_encoded
1519	TGA	0.00600695304815324	0	G	aa_encoded
1520	GAT	0.00223636099339155	0.00223636099339155	A	aa_encoded
1521	TAA	0.00410458482124533	0.00410458482124533	A	aa_encoded
1522	AAG	0.00186572037329333	0.00037314407465866	A	aa_encoded
1523	AGT	0.00148299193623135	0.00148299193623135	G	aa_encoded
1524	GTG	0.00222448790434702	0.00222448790434702	T	aa_encoded
1525	TGA	0.00185373992028918	0	G	aa_encoded
1526	CTG	0.00334256872692699	0.00334256872692699	T	aa_encoded
1527	GAT	0.00148580131121966	0.00148580131121966	A	aa_encoded
1528	ATG	0.00037145032780491	0.00037145032780491	T	aa_encoded
1529	GTG	0.00260531036690214	0.00260531036690214	T	aa_encoded
1530	TGA	0.00483843353853254	0	G	aa_encoded
1531	GAT	0.00074213155023859	0.00074213155023859	A	aa_encoded
1532	ATG	0.00519492085167017	0.00519492085167017	T	aa_encoded
1533	GAT	0.00112191473448018	0.00112191473448018	A	aa_encoded
1534	ATG	0.00598354525056096	0.00598354525056096	T	aa_encoded
1535	CTG	0.0090237776541186	0.0090237776541186	T	aa_encoded
1536	AAG	0.00412767266805256	0.00225145781893776	A	aa_encoded
1537	GAG	0.00333831607918486	0.00333831607918486	A	aa_encoded
1538	CTG	0.0100348991492635	0.0100348991492635	T	aa_encoded
1539	GTA	0.0037113325539535	0.0037113325539535	T	aa_encoded
1540	AAG	0.00148889840129534	0.00148889840129534	A	aa_encoded
1541	GAT	0.00037111535007311	0.00037111535007311	A	aa_encoded
1542	ATG	0.00222669210043866	0.00185557675036555	T	aa_encoded
1543	GTG	0.00371162183027496	0.00371162183027496	T	aa_encoded
1544	CTG	0.00482711501901141	0.00482711501901141	T	aa_encoded
1545	TGA	0.00334184885931559	0.00037131653992395	G	aa_encoded
1546	AAG	0.00411305671157377	0.00112174273952012	A	aa_encoded
1547	AGG	0.00372267556137947	0.00372267556137947	G	aa_encoded
1548	GAT	0.00111271424385504	0.00111271424385504	A	aa_encoded
1549	TAA	0.00336340466242629	0.00336340466242629	A	aa_encoded
1550	AAT	0.00451117643962918	0.00451117643962918	A	aa_encoded
1551	ATG	0.00864642150928926	0.00864642150928926	T	aa_encoded
1552	CTG	0.00297852853244176	0.00297852853244176	T	aa_encoded
1553	CTG	0.00930935739367783	0.00930935739367783	T	aa_encoded
1554	TGA	0.00335136866172402	0	G	aa_encoded
1555	AAG	0.00223736170307973	0.00111868085153986	A	aa_encoded
1556	GAT	0.00148461015992963	0.00148461015992963	A	aa_encoded
1557	ATG	0.00185576269991204	0.00111345761994722	T	aa_encoded
1558	CTA	0.00445406191888411	0.00445406191888411	T	aa_encoded
1559	CTG	0.00260318853407016	0.00260318853407016	T	aa_encoded
1560	GAT	0.00653004782299729	0.00653004782299729	A	aa_encoded
1561	TAA	0.00751478534015676	0.00751478534015676	A	aa_encoded
1562	GAC	0.00334289152688428	0.00334289152688428	A	aa_encoded
1563	GTA	0.00673264660337979	0.00673264660337979	T	aa_encoded
1564	TAA	0.00450860015479527	0.00450860015479527	A	aa_encoded
1565	AAG	0.00300573343653018	0.00112715003869882	A	aa_encoded
1566	GTG	0.00562782094524881	0.00562782094524881	T	aa_encoded
1567	GAT	0.00148747545665497	0.00148747545665497	A	aa_encoded
1568	ATG	0.00223121318498245	0.00223121318498245	T	aa_encoded
1569	GTA	0.008557821104331	0.008557821104331	T	aa_encoded
1570	TAA	0.00186364110745009	0.00186364110745009	A	aa_encoded
1571	GTG	0.00334913629496215	0.00334913629496215	T	aa_encoded
1572	GAT	0.00074374049406681	0.00074374049406681	A	aa_encoded
1573	CTG	0.00186039589224587	0.00186039589224587	T	aa_encoded
1574	GAT	0.00037200858595816	0.00037200858595816	A	aa_encoded
1575	GAG	0.00372113792397715	0.00372113792397715	A	aa_encoded
1576	TAA	0.00111725185836226	0.00111725185836226	A	aa_encoded
1577	AAG	0.00185942038147869	0.00111565222888721	A	aa_encoded
1578	GAT	0.00111698146927742	0.00111698146927742	A	aa_encoded
1579	GTG	0.00261668548188132	0.00261668548188132	T	aa_encoded
1580	GTG	0.00636646893163161	0.00636646893163161	T	aa_encoded
1581	AGT	0.00037137583605985	0	G	aa_encoded
1582	GTA	0.0115384472227702	0.0115384472227702	T	aa_encoded
1583	ATG	0.00595532759884913	0.00521091164899299	T	aa_encoded
1584	TGA	0.0126893607174714	0.0126893607174714	G	aa_encoded
1585	AAG	0.00186285650416348	0.00037257130083269	A	aa_encoded
1586	AGG	0.00187381715292222	0.00187381715292222	G	aa_encoded
1587	TAG	0.0033470438165225	0.0033470438165225	A	aa_encoded
1588	ATG	0.00149385279574551	0.00149385279574551	T	aa_encoded
1589	GAT	0.00074643576920206	0.00074643576920206	A	aa_encoded
1590	ATG	0.00149287153840412	0.00149287153840412	T	aa_encoded
1591	TGA	0.00858337065233617	0.00858337065233617	G	aa_encoded
1592	CTG	0.00223083987403191	0.00223083987403191	T	aa_encoded
1593	GTA	0.00447509052735213	0.00447509052735213	T	aa_encoded
1594	TAA	0.00225405448049679	0.00225405448049679	A	aa_encoded
1595	GAG	0.00334720564115724	0.00334720564115724	A	aa_encoded
1596	CTG	0.00260880583776209	0.00260880583776209	T	cnonical_stop_codon
1597	TGA	0.00633567132027937	0.00149074619300691	G	cnonical_stop_codon
1598	GAT	0.00111805964475518	0.00111805964475518	A	cnonical_stop_codon
1599	TAA	0.00383238673381008	0.00306590938704807	A	cnonical_stop_codon
1600	ATG	0.150767245815846	0.150767245815846	T	aa_encoded
1601	GTG	0.00386645951816884	0.00386645951816884	T	aa_encoded
1602	TGA	0.00316346687850178	0	G	aa_encoded
1603	GAG	0.00070179624749546	0.00070179624749546	A	aa_encoded
1604	AAG	0.0173351918545825	0.00212267655362235	A	aa_encoded
1605	AGG	0.00882316610492509	0.00882316610492509	G	aa_encoded
1606	AAG	0.00245611449704038	0.00175436749788599	A	aa_encoded
1607	GTG	0.00211066200913917	0.00211066200913917	T	aa_encoded
1608	TGA	0.00316599301370875	0	G	aa_encoded
1609	GAT	0.00210855546379435	0.00210855546379435	A	aa_encoded
1610	TAA	0.00352148634895817	0.00352148634895817	A	aa_encoded
1611	AAG	0.00246504044427072	0.00035214863489581	A	aa_encoded
1612	AAT	0.00280885068851953	0.00245774435245458	A	aa_encoded
1613	ATG	0.131671810645403	0.131671810645403	T	aa_encoded
1614	TAA	0.0021243826013065	0.0021243826013065	A	aa_encoded
1615	AAG	0.0162869332766831	0.00141625506753766	A	aa_encoded
1616	AGT	0.00210257039230459	0.00210257039230459	G	aa_encoded
1617	GTG	0.00140171359486973	0.00140171359486973	T	aa_encoded
1618	ATG	0.14059408028625	0.14059408028625	T	aa_encoded
1619	AAG	0.00562880824057526	0.00246260360525168	A	aa_encoded
1620	AGG	0.00387291214826916	0.00387291214826916	G	aa_encoded
1621	ATG	0.13221234145947	0.13221234145947	T	aa_encoded
1622	TGA	0.00808745705736117	0.00808745705736117	G	aa_encoded
1623	ATG	0.00176138825576767	0.00176138825576767	T	aa_encoded
1624	TGA	0.0056194376347787	0.0056194376347787	G	aa_encoded
1625	AAT	0.00280971881738935	0.00245850396521568	A	aa_encoded
1626	TGA	0.0450783588659975	0.0450783588659975	G	aa_encoded
1627	AAT	0.00070469183825912	0.00070469183825912	A	aa_encoded
1628	TGA	0.00631652086031014	0.00631652086031014	G	aa_encoded
1629	AAG	0.00386009608130064	0.0024564247790095	A	aa_encoded
1630	AGG	0.00316422318320852	0.00316422318320852	G	aa_encoded
1631	AAG	0.0063189378567567	0.00386157313468465	A	aa_encoded
1632	AGG	0.00316351135700577	0.00316351135700577	G	aa_encoded
1633	AAG	0.00982297594072536	0.00736723195554402	A	aa_encoded
1634	AGG	0.00531411748450935	0.00531411748450935	G	aa_encoded
1635	GTA	0.00280751008948938	0.00280751008948938	T	aa_encoded
1636	ATG	0.00105281628355852	0.00070187752237234	T	aa_encoded
1637	TGA	0.0119343051601829	0.0119343051601829	G	aa_encoded
1638	AAG	0.00386109872829448	0.00280807180239599	A	aa_encoded
1639	AGG	0.00351772051710492	0.00351772051710492	G	aa_encoded
1640	GAC	0.00386860800450165	0.00386860800450165	A	aa_encoded
1641	CTG	0.00280637749285251	0.00280637749285251	T	aa_encoded
1642	TGA	0.00526195779909845	0	G	aa_encoded
1643	AAG	0.00387443996731382	0.00176110907605173	A	aa_encoded
1644	AGT	0.00245621791565348	0.00245621791565348	G	aa_encoded
1645	GTG	0.00421065928397739	0.00421065928397739	T	aa_encoded
1646	TGA	0.00456154755764217	0	G	aa_encoded
1647	GAC	0.00245483971650108	0.00245483971650108	A	aa_encoded
1648	AAG	0.00705240998480206	0.00282096399392082	A	aa_encoded
1649	AGG	0.00351931753394382	0.00351931753394382	G	aa_encoded
1650	CTG	0.00210948212213901	0.00210948212213901	T	aa_encoded
1651	TAG	0.00246320152859249	0.00246320152859249	A	aa_encoded
1652	CTG	0.00282852425282764	0.00282852425282764	T	aa_encoded
1653	GAT	0.00317631737763237	0.00317631737763237	A	aa_encoded
1654	CTG	0.00561452759013949	0.00561452759013949	T	aa_encoded
1655	TGA	0.0119308711290464	0	G	aa_encoded
1656	GAG	0.00106587839038151	0.00106587839038151	A	aa_encoded
1657	AGT	0.0021078221279167	0.00105391106395835	G	aa_encoded
1658	ATG	0.00421314289927429	0.00421314289927429	T	aa_encoded
1659	GTA	0.00491958239773418	0.00491958239773418	T	aa_encoded
1660	ATG	0.00456818365503888	0.00316258868425769	T	aa_encoded
1661	GAT	0.00105553151289332	0.00105553151289332	A	aa_encoded
1662	GAT	0.0010556986613741	0.0010556986613741	A	aa_encoded
1663	TAA	0.00248031691363537	0.00248031691363537	A	aa_encoded
1664	GAG	0.00316063395293465	0.00316063395293465	A	aa_encoded
1665	AAG	0.00317415532200042	0.00176341962333357	A	aa_encoded
1666	AGG	0.00352323573970334	0.00352323573970334	G	aa_encoded
1667	TAA	0.00532551311318846	0.00532551311318846	A	aa_encoded
1668	AAT	0.00568054732073435	0.00532551311318846	A	aa_encoded
1669	ATG	0.022428788596207	0.022428788596207	T	aa_encoded
1670	GTG	0.00492184808364329	0.00492184808364329	T	aa_encoded
1671	TGA	0.00492184808364329	0	G	aa_encoded
1672	GAT	0.00386586163026899	0.00386586163026899	A	aa_encoded
1673	ATG	0.00246009376471663	0.00246009376471663	T	aa_encoded
1674	TGA	0.00667739736137372	0.00667739736137372	G	aa_encoded
1675	TGA	0.00773991085029957	0.00773991085029957	G	aa_encoded
1676	AAG	0.00105544238867721	0.00070362825911814	A	aa_encoded
1677	GAT	0.00035140862145911	0.00035140862145911	A	aa_encoded
1678	ATG	0.00386549483605031	0.00210845172875471	T	aa_encoded
1679	GTG	0.00535836762688615	0.00535836762688615	T	aa_encoded
1680	TGA	0.00678726566072245	0	G	aa_encoded
1681	GAC	0.00423222202236729	0.00423222202236729	A	aa_encoded
1682	GTG	0.00319159122099641	0.00319159122099641	T	aa_encoded
1683	TGA	0.00673780368877021	0	G	aa_encoded
1684	GAC	0.00667781979727545	0.00667781979727545	A	aa_encoded
1685	AGG	0.00387499955965914	0.00070454537448348	G	aa_encoded
1686	GAT	0.00211313737506075	0.00211313737506075	A	aa_encoded
1687	GAG	0.00140885252483983	0.00140885252483983	A	aa_encoded
1688	CTG	0.00388612934451597	0.00388612934451597	T	aa_encoded
1689	AAG	0.0014102681624911	0.0014102681624911	A	aa_encoded
1690	GAT	0.00070364311221348	0.00070364311221348	A	aa_encoded
1691	ATG	0.0024627508927472	0.00140728622442697	T	aa_encoded
1692	GTA	0.0105764518824322	0.00070509679216214	T	aa_encoded
1693	CTG	0.00570605269539664	0.00570605269539664	T	aa_encoded
1694	TGA	0.0121253619777179	0.00035662829346229	G	aa_encoded
1695	GAT	0.00247717460542147	0.00247717460542147	A	aa_encoded
1696	TAA	0.00283401526825726	0.00283401526825726	A	aa_encoded
1697	AAG	0.0141700763412863	0.00035425190853215	A	aa_encoded
1698	AGT	0.00105557979479529	0.00105557979479529	G	aa_encoded
1699	GTG	0.00246301952118901	0.00246301952118901	T	aa_encoded
1700	TGA	0.00351859931598429	0	G	aa_encoded
1701	CTG	0.00211537986934004	0.00211537986934004	T	aa_encoded
1702	GAT	0.00070497003877335	0.00070497003877335	A	aa_encoded
1703	ATG	0.00211491011632006	0.00035248501938667	T	aa_encoded
1704	GTG	0.00211934752354242	0.00211934752354242	T	aa_encoded
1705	TGA	0.00883061468142675	0.00035322458725707	G	aa_encoded
1706	GAT	0.00035209283984	0.00035209283984	A	aa_encoded
1707	ATG	0.00422511407808011	0.00422511407808011	T	aa_encoded
1708	GAT	0.00106434308744643	0.00106434308744643	A	aa_encoded
1709	ATG	0.00567649646638095	0.00567649646638095	T	aa_encoded
1710	CTG	0.0124884927459698	0.0124884927459698	T	aa_encoded
1711	AAG	0.00284875936529641	0.00178047460331026	A	aa_encoded
1712	GAG	0.00140684076321111	0.00140684076321111	A	aa_encoded
1713	CTG	0.00846098253159648	0.00846098253159648	T	aa_encoded
1714	GTA	0.00844532181954459	0.00844532181954459	T	aa_encoded
1715	AAG	0.00211857674014597	0.00211857674014597	A	aa_encoded
1716	GAT	0.00175955968778373	0.00175955968778373	A	aa_encoded
1717	ATG	0.0038710313131242	0.00175955968778373	T	aa_encoded
1718	GTG	0.0035202590910691	0.0035202590910691	T	aa_encoded
1719	CTG	0.00140864910550782	0.00140864910550782	T	aa_encoded
1720	TGA	0.00563459642203127	0	G	aa_encoded
1721	AAG	0.00425858104079721	0.0010646452601993	A	aa_encoded
1722	AGG	0.00282567692622864	0.00282567692622864	G	aa_encoded
1723	GAT	0.00281388935787045	0.00281388935787045	A	aa_encoded
1724	TAA	0.00212669426643226	0.00212669426643226	A	aa_encoded
1725	AAT	0.003565812416872	0.003565812416872	A	aa_encoded
1726	ATG	0.0085579498004928	0.00855794980049279	T	aa_encoded
1727	CTG	0.00494472503796842	0.00494472503796842	T	aa_encoded
1728	CTG	0.00776967847657795	0.00776967847657795	T	aa_encoded
1729	TGA	0.00423800644176979	0.00105950161044245	G	aa_encoded
1730	AAG	0.00176870315147528	0.00035374063029505	A	aa_encoded
1731	GAT	0.00140785088043474	0.00140785088043474	A	aa_encoded
1732	ATG	0.00175981360054343	0.00070392544021737	T	aa_encoded
1733	CTA	0.00774078231160871	0.00774078231160871	T	aa_encoded
1734	CTG	0.00070541760722347	0.00070541760722347	T	aa_encoded
1735	GAT	0.00656144060073634	0.00656144060073634	A	aa_encoded
1736	TAA	0.0160406648677358	0.0160406648677358	A	aa_encoded
1737	GAC	0.00352168477399588	0.00352168477399588	A	aa_encoded
1738	GTA	0.00992601573273494	0.00992601573273494	T	aa_encoded
1739	TAA	0.00391915146807851	0.00391915146807851	A	aa_encoded
1740	AAG	0.00961973542164725	0.00178143248549023	A	aa_encoded
1741	GTG	0.00606101661075082	0.00606101661075082	T	aa_encoded
1742	AGT	0.0017648512230419	0.00070594048921675	G	aa_encoded
1743	GTG	0.132736958417324	0.132736958417324	T	premature_stop_codon
1744	TGA	0.135914172847525	0.128853696335966	G	premature_stop_codon
1745	GAC	0.129559743987122	0.129559743987122	A	premature_stop_codon
1746	GTA	0.00882244995906383	0.00882244995906383	T	aa_encoded
1747	TAA	0.00212056095905904	0.00212056095905904	A	aa_encoded
1748	GTG	0.00317623890963247	0.00317623890963247	T	aa_encoded
1749	GAT	0.00035268765628471	0.00035268765628471	A	aa_encoded
1750	CTG	0.00282165052447429	0.00282165052447429	T	aa_encoded
1751	GAT	0.00246939711433309	0.00246939711433309	A	aa_encoded
1752	GAG	0.00211734315780559	0.00211734315780559	A	aa_encoded
1753	TAA	0.0024722228108467	0.0024722228108467	A	aa_encoded
1754	AAG	0.00176251828612722	0.00141001462890177	A	aa_encoded
1755	GAT	0.00070582090500356	0.00070582090500356	A	aa_encoded
1756	GTG	0.00424858469022507	0.00424858469022507	T	aa_encoded
1757	GTG	0.00532428441617447	0.00532428441617447	T	aa_encoded
1758	AGT	0.00351679268507121	0.00140671707402849	G	aa_encoded
1759	GTA	0.0123428926097812	0.0123428926097812	T	aa_encoded
1760	ATG	0.00528981111847766	0.00528981111847766	T	aa_encoded
1761	TGA	0.0144995703176113	0.0144995703176113	G	aa_encoded
1762	AAG	0.00105898923007953	0.00035299641002651	A	aa_encoded
1763	AGG	0.00213054563273654	0.00213054563273654	G	aa_encoded
1764	TAG	0.00140883763850635	0.00140883763850635	A	aa_encoded
1765	ATG	0.0035381948130064	0.0035381948130064	T	aa_encoded
1766	GAT	0.00282861426187311	0.00282861426187311	A	aa_encoded
1767	ATG	0.00070715356546827	0.00035357678273413	T	aa_encoded
1768	TGA	0.0176877197699181	0.0176877197699181	G	aa_encoded
1769	CTG	0.00493037604682449	0.00493037604682449	T	aa_encoded
1770	GTA	0.00247272932798282	0.00247272932798282	T	aa_encoded
1771	TAA	0.00391616557548053	0.00391616557548053	A	aa_encoded
1772	GAG	0.00352309919990417	0.00352309919990417	A	aa_encoded
1773	CTG	0.00176701547552153	0.00176701547552153	T	cnonical_stop_codon
1774	TGA	0.00918848047271198	0.00070680619020861	G	cnonical_stop_codon
1775	GAT	0.00176701547552153	0.00176701547552153	A	cnonical_stop_codon
1776	TAA	0.00509500362109186	0.00509500362109186	A	cnonical_stop_codon
1777	ATG	0.0509164969450102	0.0509164969450102	T	aa_encoded
1778	GTG	0.00293357137169607	0.00293357137169607	T	aa_encoded
1779	TGA	0.00586714274339213	0	G	aa_encoded
1780	GAG	0.00083670805582516	0.00083670805582516	A	aa_encoded
1781	AAG	0.00927448252603179	0.0033725391003752	A	aa_encoded
1782	AGG	0.00841120709232982	0.00841120709232982	G	aa_encoded
1783	AAG	0.00251009266425419	0.00125504633212709	A	aa_encoded
1784	GTG	0.00209774660060163	0.00209774660060163	T	aa_encoded
1785	TGA	0.00419549320120327	0.00041954932012032	G	aa_encoded
1786	GAT	0.00041905001361912	0.00041905001361912	A	aa_encoded
1787	TAA	0.00294060811775875	0.00294060811775875	A	aa_encoded
1788	AAG	0.00084017374793107	0	A	aa_encoded
1789	AAT	0.00251259437932637	0.00251259437932637	A	aa_encoded
1790	ATG	0.0380902949277122	0.0380902949277122	T	aa_encoded
1791	TAA	0.0012666511853744	0.0012666511853744	A	aa_encoded
1792	AAG	0.006333255926872	0.00168886824716587	A	aa_encoded
1793	AGT	0.00167196819916485	0.00167196819916485	G	aa_encoded
1794	GTG	0.00459791254770334	0.00459791254770334	T	aa_encoded
1795	ATG	0.0393857499004881	0.0393857499004881	T	aa_encoded
1796	AAG	0.00125889091710203	0.00041963030570067	A	aa_encoded
1797	AGG	0.00419943979473138	0.00419943979473138	G	aa_encoded
1798	ATG	0.0435901519787414	0.0435901519787414	T	aa_encoded
1799	TGA	0.00628704115078001	0.00628704115078001	G	aa_encoded
1800	ATG	0.00042002511750202	0	T	aa_encoded
1801	TGA	0.00796021567994906	0.00796021567994906	G	aa_encoded
1802	AAT	0.00167583487998927	0.00125687615999196	A	aa_encoded
1803	TGA	0.0323371801978867	0.0323371801978867	G	aa_encoded
1804	AAT	0.00294134949114654	0.00294134949114654	A	aa_encoded
1805	TGA	0.00586016801938878	0.00586016801938878	G	aa_encoded
1806	AAG	0.00293008400969439	0.00209291714978171	A	aa_encoded
1807	AGG	0.00125747147635534	0.00125747147635534	G	aa_encoded
1808	AAG	0.00376803948905385	0.00083734210867863	A	aa_encoded
1809	AGG	0.00586977485220745	0.00586977485220746	G	aa_encoded
1810	AAG	0.00585938317436269	0.00460380106557068	A	aa_encoded
1811	AGG	0.00506465881081811	0.00506465881081811	G	aa_encoded
1812	GTA	0.00293037839557597	0.00293037839557597	T	aa_encoded
1813	ATG	0.00125587645524684	0.00083725097016456	T	aa_encoded
1814	TGA	0.00920925949181632	0.00920925949181632	G	aa_encoded
1815	AAG	0.00334882163338775	0.00334882163338775	A	aa_encoded
1816	AGG	0.002517084712486	0.002517084712486	G	aa_encoded
1817	GAC	0.00125909697564906	0.00125909697564906	A	aa_encoded
1818	CTG	0.00460318456677756	0.00460318456677756	T	aa_encoded
1819	TGA	0.00502165589103007	0.0004184713242525	G	aa_encoded
1820	AAG	0.00126030297683563	0.00084020198455708	A	aa_encoded
1821	AGT	0.00167483147008332	0.00167483147008332	G	aa_encoded
1822	GTG	0.00125612360256249	0.00125612360256249	T	aa_encoded
1823	TGA	0.00628061801281246	0	G	aa_encoded
1824	GAC	0.00167350012551251	0.00167350012551251	A	aa_encoded
1825	AAG	0.00294465314089324	0.00126199420323996	A	aa_encoded
1826	AGG	0.0046198687957262	0.0046198687957262	G	aa_encoded
1827	CTG	0.00209575065596996	0.00209575065596996	T	aa_encoded
1828	GTA	0.0419635588454986	0.0419635588454986	T	premature_stop_codon
1829	TAA	0.0394457453147687	0.0381868385494037	A	premature_stop_codon
1830	AAT	0.0465795503185034	0.0411242876685886	A	premature_stop_codon
1831	TAG	0.00251252072829601	0.00251252072829601	A	aa_encoded
1832	CTG	0.00463978403914291	0.00463978403914291	T	aa_encoded
1833	GAT	0.00126345580431597	0.00126345580431597	A	aa_encoded
1834	CTG	0.00292954445583712	0.00292954445583712	T	aa_encoded
1835	TGA	0.00920713971834523	0	G	aa_encoded
1836	GAG	0.0004238904667034	0.0004238904667034	A	aa_encoded
1837	AGT	0.00293411241003802	0.00125747674715915	G	aa_encoded
1838	ATG	0.0046072333563695	0.0046072333563695	T	aa_encoded
1839	GTA	0.00586839700544084	0.00586839700544084	T	aa_encoded
1840	ATG	0.00461088336141781	0.00335336971739477	T	aa_encoded
1841	GAT	0.00125921324356542	0.00125921324356542	A	aa_encoded
1842	GAT	0.00167897918065816	0.00167897918065816	A	aa_encoded
1843	TAA	0.00211264630075633	0.00211264630075633	A	aa_encoded
1844	GAG	0.00209517982928475	0.00209517982928475	A	aa_encoded
1845	AAG	0.00168293503870751	0.00084146751935375	A	aa_encoded
1846	AGG	0.00294137421003093	0.00294137421003093	G	aa_encoded
1847	TAA	0.00381115312789806	0.00381115312789806	A	aa_encoded
1848	AAT	0.0021173072932767	0.0021173072932767	A	aa_encoded
1849	ATG	0.0148554984444171	0.0148554984444171	T	aa_encoded
1850	GTG	0.00251712695129779	0.00251712695129779	T	aa_encoded
1851	TGA	0.00839042317099263	0	G	aa_encoded
1852	GAT	0.00125790910348818	0.00125790910348818	A	aa_encoded
1853	ATG	0.00083860606899212	0.00083860606899212	T	aa_encoded
1854	TGA	0.00796675765542515	0.00796675765542515	G	aa_encoded
1855	TGA	0.00629736140557107	0.00629736140557107	G	aa_encoded
1856	AAG	0.00083964818740947	0.00083964818740947	A	aa_encoded
1857	GAT	0.00041937161357422	0.00041937161357422	A	aa_encoded
1858	ATG	0.00041937161357422	0	T	aa_encoded
1859	GTG	0.00724294984044208	0.00724294984044208	T	aa_encoded
1860	TGA	0.00553872634857335	0	G	aa_encoded
1861	GAC	0.00294522305857207	0.00294522305857207	A	aa_encoded
1862	GTG	0.00465305155581124	0.00465305155581124	T	aa_encoded
1863	TGA	0.00846009373783861	0.00042300468689193	G	aa_encoded
1864	GAC	0.00503389489227465	0.00503389489227465	A	aa_encoded
1865	AGG	0.00420183956536172	0.00126055186960851	G	aa_encoded
1866	GAT	0.00042002688172043	0.00042002688172043	A	aa_encoded
1867	GAG	0.00210104337814159	0.00210104337814159	A	aa_encoded
1868	CTG	0.00632129898479938	0.00632129898479938	T	aa_encoded
1869	AAG	0.00210350949524186	0.00126210569714512	A	aa_encoded
1870	GAT	0.00167902851410174	0.00167902851410174	A	aa_encoded
1871	ATG	0.00167902851410174	0.00083951425705087	T	aa_encoded
1872	GTA	0.00715199246095854	0.00084141087775982	T	aa_encoded
1873	CTG	0.00468111001885211	0.00468111001885211	T	aa_encoded
1874	TGA	0.0102133309502228	0	G	aa_encoded
1875	GAT	0	0	A	aa_encoded
1876	TAA	0.00168952452556039	0.00168952452556039	A	aa_encoded
1877	AAG	0.00295666791973069	0.00042238113139009	A	aa_encoded
1878	AGT	0.00083968343934336	0.00083968343934336	G	aa_encoded
1879	GTG	0.0025190503180301	0.0025190503180301	T	aa_encoded
1880	TGA	0.00503810063606021	0	G	aa_encoded
1881	CTG	0.00294522305857207	0.00294522305857207	T	aa_encoded
1882	GAT	0.00084124099872131	0.00084124099872131	A	aa_encoded
1883	ATG	0.00210310249680328	0.00126186149808197	T	aa_encoded
1884	GTG	0.00252919108038612	0.00252919108038612	T	aa_encoded
1885	TGA	0.00674450954769633	0.00042153184673102	G	aa_encoded
1886	GAT	0	0	A	aa_encoded
1887	ATG	0.00336205085101912	0.00336205085101912	T	aa_encoded
1888	GAT	0.0012696585464949	0.0012696585464949	A	aa_encoded
1889	ATG	0.00211609757749149	0.00211609757749149	T	aa_encoded
1890	CTG	0.00766756831590381	0.00766756831590381	T	aa_encoded
1891	AAG	0.00212481142298621	0.00127488685379173	A	aa_encoded
1892	GAG	0.00335831076968285	0.00335831076968285	A	aa_encoded
1893	CTG	0.00673208004443173	0.00673208004443173	T	aa_encoded
1894	GTA	0.007140786914718	0.007140786914718	T	aa_encoded
1895	AAG	0.00126417455722286	0.00084278303814857	A	aa_encoded
1896	GAT	0.00126023944549464	0.00126023944549464	A	aa_encoded
1897	ATG	0.00294055870615417	0.00168031926065953	T	aa_encoded
1898	GTG	0.00210106986477514	0.00210106986477514	T	aa_encoded
1899	CTG	0.00294306844315884	0.00294306844315884	T	aa_encoded
1900	TGA	0.0046248218392496	0	G	aa_encoded
1901	AAG	0.00423556519381946	0.00127066955814584	A	aa_encoded
1902	AGG	0.00505857407227859	0.00505857407227859	G	aa_encoded
1903	GAT	0.00125965737319449	0.00125965737319449	A	aa_encoded
1904	TAA	0.00338356517803897	0.00338356517803897	A	aa_encoded
1905	AAT	0.00382876080029609	0.00382876080029609	A	aa_encoded
1906	ATG	0.00425417866699566	0.00425417866699566	T	aa_encoded
1907	CTG	0.00337151574919294	0.00337151574919294	T	aa_encoded
1908	CTG	0.00885276585698989	0.00885276585698989	T	aa_encoded
1909	TGA	0.010539006972607	0.0021078013945214	G	aa_encoded
1910	AAG	0.00042225450123298	0	A	aa_encoded
1911	GAT	0.00210048731305663	0.00210048731305663	A	aa_encoded
1912	ATG	0.0016803898504453	0.00042009746261132	T	aa_encoded
1913	CTA	0.00420009240203284	0.00420009240203285	T	aa_encoded
1914	CTG	0.00378858037683746	0.00378858037683746	T	aa_encoded
1915	GAT	0.00478514690400995	0.00478514690400995	A	aa_encoded
1916	TAA	0.011482716385411	0.011482716385411	A	aa_encoded
1917	GAC	0.00168133632611199	0.00168133632611199	A	aa_encoded
1918	GTA	0.00634829273247448	0.00634829273247448	T	aa_encoded
1919	TAA	0.00425224305821321	0.00425224305821321	A	aa_encoded
1920	AAG	0.00340179444657057	0.00085044861164264	A	aa_encoded
1921	GTG	0.00339718628046321	0.00339718628046321	T	aa_encoded
1922	GAT	0.0029471326504406	0.0029471326504406	A	aa_encoded
1923	ATG	0.00168407580025177	0.00168407580025177	T	aa_encoded
1924	GTA	0.00631738544474394	0.00631738544474394	T	aa_encoded
1925	TAA	0.00337403260159001	0.00337403260159001	A	aa_encoded
1926	GTG	0.00463192999890518	0.00463192999890518	T	aa_encoded
1927	GAT	0.00210477573614531	0.00210477573614531	A	aa_encoded
1928	CTG	0.00294694654238972	0.00294694654238972	T	aa_encoded
1929	GAT	0.0012627963362069	0.0012627963362069	A	aa_encoded
1930	GAG	0.00252657110613283	0.00252657110613283	A	aa_encoded
1931	TAA	0	0	A	aa_encoded
1932	AAG	0.00294533459000942	0.0021038104214353	A	aa_encoded
1933	GAT	0.00126349305289403	0.00126349305289403	A	aa_encoded
1934	GTG	0.00253585058768337	0.00253585058768337	T	aa_encoded
1935	GTG	0.00762195121951219	0.00762195121951219	T	aa_encoded
1936	AGT	0.00167876778444622	0	G	aa_encoded
1937	GTA	0.0113587123427134	0.0113587123427134	T	aa_encoded
1938	ATG	0.00126207914919038	0.00126207914919038	T	aa_encoded
1939	TGA	0.00928109483169578	0.00928109483169578	G	aa_encoded
1940	AAG	0.00168420343493291	0.00126315257619968	A	aa_encoded
1941	AGG	0.00381249311633187	0.00381249311633187	G	aa_encoded
1942	TAG	0.00462342225715475	0.00462342225715475	A	aa_encoded
1943	ATG	0.00253324889170361	0.00253324889170361	T	aa_encoded
1944	GAT	0.00168730095121591	0.00168730095121591	A	aa_encoded
1945	ATG	0.00168730095121591	0.00168730095121591	T	aa_encoded
1946	TGA	0.0126591358873843	0.0126591358873843	G	aa_encoded
1947	CTG	0.00168140700137875	0.00168140700137875	T	aa_encoded
1948	GTA	0.00253001227055951	0.00253001227055951	T	aa_encoded
1949	TAA	0.00254809529876417	0.00254809529876417	A	aa_encoded
1950	GAG	0.00420509068278057	0.00420509068278057	A	aa_encoded
1951	CTG	0.00295339957386663	0.00295339957386663	T	cnonical_stop_codon
1952	TGA	0.00843828449676181	0.00253148534902854	G	cnonical_stop_codon
1953	GAT	0.00168765689935236	0.00168765689935236	A	cnonical_stop_codon
1954	TAA	0.00521193010801725	0.00477760259901581	A	cnonical_stop_codon
1955	ATG	0.0118175372252423	0.0118175372252423	T	aa_encoded
1956	GTG	0.00791605811969871	0.00791605811969871	T	aa_encoded
1957	TGA	0.00435383196583429	0	G	aa_encoded
1958	GAG	0.00197644082536169	0.00197644082536169	A	aa_encoded
1959	AAG	0.007169600892217	0.00199155580339361	A	aa_encoded
1960	AGG	0.0107283347240434	0.0107283347240434	G	aa_encoded
1961	AAG	0.00513935560387428	0.00316268037161494	A	aa_encoded
1962	GTG	0.00277466178854699	0.00277466178854699	T	aa_encoded
1963	TGA	0.00792760511013425	0	G	aa_encoded
1964	GAT	0.00039614471958896	0.00039614471958896	A	aa_encoded
1965	TAA	0.00317508195680301	0.00317508195680301	A	aa_encoded
1966	AAG	0.00238131146760226	0.00119065573380113	A	aa_encoded
1967	AAT	0.00197867776836807	0.00158294221469445	A	aa_encoded
1968	ATG	0.00474689177482328	0.00474689177482328	T	aa_encoded
1969	TAA	0.00319102683254688	0.00319102683254688	A	aa_encoded
1970	AAG	0.00279214847847852	0.00079775670813672	A	aa_encoded
1971	AGT	0.00276584731732566	0.00276584731732566	G	aa_encoded
1972	GTG	0.00237072627199343	0.00237072627199343	T	aa_encoded
1973	ATG	0.00396194943760128	0.00396194943760128	T	aa_encoded
1974	AAG	0.00396499700642726	0.0015859988025709	A	aa_encoded
1975	AGG	0.00872995087418553	0.00872995087418553	G	aa_encoded
1976	ATG	0.00356602293348971	0.00356602293348971	T	aa_encoded
1977	TGA	0.00594337155581618	0.00594337155581618	G	aa_encoded
1978	ATG	0.00436904965226337	0.00317749065619154	T	aa_encoded
1979	TGA	0.00554637762115864	0.00554637762115864	G	aa_encoded
1980	AAT	0.00079233966016552	0.00079233966016552	A	aa_encoded
1981	TGA	0.0401247442544147	0.0401247442544147	G	aa_encoded
1982	AAT	0.00397500516750672	0.00397500516750672	A	aa_encoded
1983	TGA	0.00633334784725548	0.00633334784725548	G	aa_encoded
1984	AAG	0.00672918208770895	0.00593751360680202	A	aa_encoded
1985	AGG	0.00356821434660048	0.00356821434660048	G	aa_encoded
1986	AAG	0.00594207663694308	0.00356524598216585	A	aa_encoded
1987	AGG	0.00317422529064	0.00317422529064	G	aa_encoded
1988	AAG	0.0122738250781961	0.00950231618957121	A	aa_encoded
1989	AGG	0.00359600124661377	0.00359600124661377	G	aa_encoded
1990	GTA	0.00158413332066027	0.00158413332066027	T	aa_encoded
1991	ATG	0.00158413332066027	0.0011880999904952	T	aa_encoded
1992	TGA	0.00792116853078166	0.00792116853078166	G	aa_encoded
1993	AAG	0.004752701118469	0.00356452583885175	A	aa_encoded
1994	AGG	0.00515993823950846	0.00515993823950846	G	aa_encoded
1995	GAC	0.00476485443369705	0.00476485443369705	A	aa_encoded
1996	CTG	0.00197982165766508	0.00197982165766508	T	aa_encoded
1997	TGA	0.00673139363606126	0.00039596433153301	G	aa_encoded
1998	AAG	0.00317949859307187	0.00158974929653594	A	aa_encoded
1999	AGT	0.00277261762830288	0.00277261762830288	G	aa_encoded
[truncated: 307 more rows]
