# Supplementary material for: Environment modulates protein heterogeneity through transcriptional and translational stop codon readthrough
Source: Nat Commun. 2024 May 24;15:4446. doi: 10.1038/s41467-024-48387-x (PMC11126739; doi:10.1038/s41467-024-48387-x)
Supplement: Supplementary file 8 — Source Data [file 41467_2024_48387_MOESM8_ESM.zip › Source_Data_file/Fig4/Fig4E.csv]

	reporter	aa_encoded_RNA	count	stop_codon_encoded_DNA	Percentage_aa_encoded_RNA
1	Ala-105-tga	*	115476	TGA	99.8253773405488
2	Ala-105-tga	**	169	TGA	0.146095195283459
3	Ala-105-tga	A	7	TGA	0.00605128027801311
4	Ala-105-tga	C	7	TGA	0.00605128027801311
5	Ala-105-tga	R	3	TGA	0.00259340583343419
6	Ala-105-tga	W	9	TGA	0.00778021750030256
7	Ala-105-tga	R	1	TGA	0.000864468611144729
8	Ala-105-tga	E	1	TGA	0.000864468611144729
9	Ala-105-tga	C	1	TGA	0.000864468611144729
10	Ala-105-taa	*	85946	TAA	99.8199788620341
11	Ala-105-taa	**	134	TAA	0.155631177338242
12	Ala-105-taa	Y	1	TAA	0.00116142669655405
13	Ala-105-taa	**	3	TAA	0.00348428008966214
14	Ala-105-taa	Q	2	TAA	0.00232285339310809
15	Ala-105-taa	K	3	TAA	0.00348428008966214
16	Ala-105-taa	A	3	TAA	0.00348428008966214
17	Ala-105-taa	Y	1	TAA	0.00116142669655405
18	Ala-105-taa	S	1	TAA	0.00116142669655405
19	Ala-105-taa	V	1	TAA	0.00116142669655405
20	Ala-105-taa	S	1	TAA	0.00116142669655405
21	Ala-105-taa	E	2	TAA	0.00232285339310809
22	Ala-105-tag	*	101748	TAG	99.9616846945091
23	Ala-105-tag	A	5	TAG	0.00491221865267667
24	Ala-105-tag	E	6	TAG	0.005894662383212
25	Ala-105-tag	W	1	TAG	0.000982443730535334
26	Ala-105-tag	Q	3	TAG	0.002947331191606
27	Ala-105-tag	S	11	TAG	0.0108068810358887
28	Ala-105-tag	**	2	TAG	0.00196488746107067
29	Ala-105-tag	**	1	TAG	0.000982443730535334
30	Ala-105-tag	K	2	TAG	0.00196488746107067
31	Glu-145-tag	*	145729	TAG	99.8478941562579
32	Glu-145-tag	K	1	TAG	0.000685161458297648
33	Glu-145-tag	E	132	TAG	0.0904413124952895
34	Glu-145-tag	K	37	TAG	0.025350973957013
35	Glu-145-tag	**	3	TAG	0.00205548437489294
36	Glu-145-tag	**	17	TAG	0.01164774479106
37	Glu-145-tag	Q	3	TAG	0.00205548437489294
38	Glu-145-tag	Y	4	TAG	0.00274064583319059
39	Glu-145-tag	W	8	TAG	0.00548129166638118
40	Glu-145-tag	S	1	TAG	0.000685161458297648
41	Glu-145-tag	E	1	TAG	0.000685161458297648
42	Glu-145-tga	*	100763	TGA	99.9781713548643
43	Glu-145-tga	E	3	TGA	0.00297663342759339
44	Glu-145-tga	R	6	TGA	0.00595326685518678
45	Glu-145-tga	R	3	TGA	0.00297663342759339
46	Glu-145-tga	L	1	TGA	0.000992211142531131
47	Glu-145-tga	**	1	TGA	0.000992211142531131
48	Glu-145-tga	**	5	TGA	0.00496105571265565
49	Pro-135-tga	*	104397	TGA	99.9406465694674
50	Pro-135-tga	R	11	TGA	0.0105304473525498
51	Pro-135-tga	P	24	TGA	0.0229755214964723
52	Pro-135-tga	R	1	TGA	0.000957313395686346
53	Pro-135-tga	**	6	TGA	0.00574388037411807
54	Pro-135-tga	C	1	TGA	0.000957313395686346
55	Pro-135-tga	L	2	TGA	0.00191462679137269
56	Pro-135-tga	W	1	TGA	0.000957313395686346
57	Pro-135-tga	**	1	TGA	0.000957313395686346
58	Pro-135-tga	S	1	TGA	0.000957313395686346
59	Pro-135-tag	*	105325	TAG	99.8029052523855
60	Pro-135-tag	P	84	TAG	0.0795959557673903
61	Pro-135-tag	K	7	TAG	0.00663299631394919
62	Pro-135-tag	S	77	TAG	0.0729629594534411
63	Pro-135-tag	Q	8	TAG	0.00758056721594193
64	Pro-135-tag	**	5	TAG	0.00473785450996371
65	Pro-135-tag	**	9	TAG	0.00852813811793467
66	Pro-135-tag	Y	1	TAG	0.000947570901992742
67	Pro-135-tag	T	1	TAG	0.000947570901992742
68	Pro-135-tag	R	1	TAG	0.000947570901992742
69	Pro-135-tag	R	1	TAG	0.000947570901992742
70	Met-190-tga	*	283242	TGA	99.8456006768189
71	Met-190-tga	M	362	TGA	0.127608573040045
72	Met-190-tga	**	20	TGA	0.00705019740552736
73	Met-190-tga	R	13	TGA	0.00458262831359278
74	Met-190-tga	C	5	TGA	0.00176254935138184
75	Met-190-tga	W	2	TGA	0.000705019740552735
76	Met-190-tga	L	2	TGA	0.000705019740552735
77	Met-190-tga	R	1	TGA	0.000352509870276368
78	Met-190-tga	C	1	TGA	0.000352509870276368
79	Met-190-tga	S	1	TGA	0.000352509870276368
80	Pro-056-taa	*	238281	TAA	99.9203257419141
81	Pro-056-taa	**	15	TAA	0.0062900730067807
82	Pro-056-taa	P	67	TAA	0.0280956594302871
83	Pro-056-taa	S	2	TAA	0.000838676400904093
84	Pro-056-taa	K	2	TAA	0.000838676400904093
85	Pro-056-taa	S	10	TAA	0.00419338200452047
86	Pro-056-taa	S	10	TAA	0.00419338200452047
87	Pro-056-taa	**	4	TAA	0.00167735280180819
88	Pro-056-taa	K	10	TAA	0.00419338200452047
89	Pro-056-taa	Q	14	TAA	0.00587073480632865
90	Pro-056-taa	R	1	TAA	0.000419338200452047
91	Pro-056-taa	Q	3	TAA	0.00125801460135614
92	Pro-056-taa	V	1	TAA	0.000419338200452047
93	Pro-056-taa	L	1	TAA	0.000419338200452047
94	Pro-056-taa	Y	6	TAA	0.00251602920271228
95	Pro-056-taa	T	1	TAA	0.000419338200452047
96	Pro-056-taa	L	1	TAA	0.000419338200452047
97	Pro-056-tag	*	252563	TAG	99.9857481621067
98	Pro-056-tag	S	2	TAG	0.00079176877184787
99	Pro-056-tag	K	5	TAG	0.00197942192961967
100	Pro-056-tag	Q	6	TAG	0.00237530631554361
101	Pro-056-tag	Y	4	TAG	0.00158353754369574
102	Pro-056-tag	E	1	TAG	0.000395884385923935
103	Pro-056-tag	**	5	TAG	0.00197942192961967
104	Pro-056-tag	P	1	TAG	0.000395884385923935
105	Pro-056-tag	L	2	TAG	0.00079176877184787
106	Pro-056-tag	W	1	TAG	0.000395884385923935
107	Pro-056-tga	*	251492	TGA	99.7801988525904
108	Pro-056-tga	**	438	TGA	0.173777802464629
109	Pro-056-tga	**	85	TGA	0.0337240027614007
110	Pro-056-tga	L	1	TGA	0.000396752973663538
111	Pro-056-tga	C	8	TGA	0.0031740237893083
112	Pro-056-tga	R	1	TGA	0.000396752973663538
113	Pro-056-tga	P	5	TGA	0.00198376486831769
114	Pro-056-tga	R	4	TGA	0.00158701189465415
115	Pro-056-tga	L	5	TGA	0.00198376486831769
116	Pro-056-tga	W	1	TGA	0.000396752973663538
117	Asp-155-tga	*	112260	TGA	99.9572603910674
118	Asp-155-tga	D	24	TGA	0.0213698044662891
119	Asp-155-tga	W	7	TGA	0.006232859636001
120	Asp-155-tga	L	3	TGA	0.00267122555828614
121	Asp-155-tga	**	8	TGA	0.00712326815542971
122	Asp-155-tga	C	2	TGA	0.00178081703885743
123	Asp-155-tga	R	1	TGA	0.000890408519428714
124	Asp-155-tga	C	2	TGA	0.00178081703885743
