# Supplementary material for: Environment modulates protein heterogeneity through transcriptional and translational stop codon readthrough
Source: Nat Commun. 2024 May 24;15:4446. doi: 10.1038/s41467-024-48387-x (PMC11126739; doi:10.1038/s41467-024-48387-x)
Supplement: Supplementary file 8 — Source Data [file 41467_2024_48387_MOESM8_ESM.zip › Source_Data_file/Fig5/Fig5A.csv]

	aa_inserted_at_stop_codon	fraction	codon
1	X	0.113293051359517	TAA
2	P	0.0377643504531722	TAA
3	C	0.0377643504531722	TAA
4	F	0.0377643504531722	TAA
5	W	0.431778929188256	TGA
6	X	0.0863557858376511	TGA
7	V	0.0863557858376511	TGA
8	T	0.0863557858376511	TGA
9	C	0.0863557858376511	TGA
10	M	0.0863557858376511	TGA
