# Supplementary material for: Environment modulates protein heterogeneity through transcriptional and translational stop codon readthrough
Source: Nat Commun. 2024 May 24;15:4446. doi: 10.1038/s41467-024-48387-x (PMC11126739; doi:10.1038/s41467-024-48387-x)
Supplement: Supplementary file 8 — Source Data [file 41467_2024_48387_MOESM8_ESM.zip › Source_Data_file/Fig5/Fig5B.csv]

	canonical_stop_codon	aditional_stop_codon	fraction	window
1	TAA	TAA	0.089	15-nt
2	TAA	TGA	0.095	15-nt
3	TAA	TAG	0.032	15-nt
4	TGA	TAA	0.109	15-nt
5	TGA	TGA	0.139	15-nt
6	TGA	TAG	0.036	15-nt
7	TAG	TAA	0.119	15-nt
8	TAG	TGA	0.078	15-nt
9	TAG	TAG	0.051	15-nt
10	TAA	TAA	0.163	30-nt
11	TAA	TGA	0.159	30-nt
12	TAA	TAG	0.049	30-nt
13	TGA	TAA	0.177	30-nt
14	TGA	TGA	0.232	30-nt
15	TGA	TAG	0.062	30-nt
16	TAG	TAA	0.208	30-nt
17	TAG	TGA	0.143	30-nt
18	TAG	TAG	0.075	30-nt
19	TAA	TAA	0.249	60-nt
20	TAA	TGA	0.248	60-nt
21	TAA	TAG	0.076	60-nt
22	TGA	TAA	0.255	60-nt
23	TGA	TGA	0.325	60-nt
24	TGA	TAG	0.099	60-nt
25	TAG	TAA	0.283	60-nt
26	TAG	TGA	0.225	60-nt
27	TAG	TAG	0.089	60-nt
