# Supplementary material for: Environment modulates protein heterogeneity through transcriptional and translational stop codon readthrough
Source: Nat Commun. 2024 May 24;15:4446. doi: 10.1038/s41467-024-48387-x (PMC11126739; doi:10.1038/s41467-024-48387-x)
Supplement: Supplementary file 8 — Source Data [file 41467_2024_48387_MOESM8_ESM.zip › Source_Data_file/FigS1.csv]

	[mScarlet](nM)	Fluorescence(AU)
1	1991	75055.75024
2	1327	75055.75024
3	885	74899.725095
4	590	66656.437547
5	393	46297.890871
6	262	29550.82354
7	175	18225.759833
8	117	10697.027678
9	78	4417.085707
10	52	1259.096312
11	35	275.288947
12	23	158.022011
13	15	128.91495
14	10	129.729797
15	7	129.940346
16	4	129.979947
17	3	152.971661
18	0	122.973954
19	1991	75055.75024
20	1327	75055.75024
21	885	74864.912288
22	590	65749.332622
23	393	45472.143862
24	262	30020.219174
25	175	18203.510153
26	117	11231.693897
27	78	4927.320251
28	52	1403.874422
29	35	311.176841
30	23	171.353183
31	15	129.883942
32	10	130.516962
33	7	132.023799
34	4	130.280374
35	3	160.345703
36	0	127.188992
