# Supplementary material for: Environment modulates protein heterogeneity through transcriptional and translational stop codon readthrough
Source: Nat Commun. 2024 May 24;15:4446. doi: 10.1038/s41467-024-48387-x (PMC11126739; doi:10.1038/s41467-024-48387-x)
Supplement: Supplementary file 8 — Source Data [file 41467_2024_48387_MOESM8_ESM.zip › Source_Data_file/FigS10.csv]

	mScarlet_aa_position	SCM score
1	13	0
2	16	0.128868403421975
3	19	0
4	21	0
5	26	0.0503974695938982
6	31	0.13568626314162
7	46	0.120183982683983
8	56	0.0661236085343228
9	61	0
10	75	0.12465793135436
11	80	0.028447742733457
12	85	0
13	94	0.259525420016491
14	95	0.199756493506493
15	100	0
16	115	0.0695410740053597
17	120	0
18	125	0.0224914965986394
19	130	0.081547619047619
20	135	0.378332753555968
21	140	0.157673031333746
22	145	0.199832186662544
23	155	0.256058995567924
24	165	0.244424474335189
25	170	0
26	175	0.109000077303649
27	180	0
28	185	0
29	195	0.203053172026386
30	200	0
31	205	0.0636692176870748
32	210	0.0509624304267161
33	215	0.149498170480313
