# Supplementary material for: Environment modulates protein heterogeneity through transcriptional and translational stop codon readthrough
Source: Nat Commun. 2024 May 24;15:4446. doi: 10.1038/s41467-024-48387-x (PMC11126739; doi:10.1038/s41467-024-48387-x)
Supplement: Supplementary file 8 — Source Data [file 41467_2024_48387_MOESM8_ESM.zip › Source_Data_file/FigS11/FigS11A.csv]

	position	SCM score	name	MFE(kcal/mol)
1	11	0.00425170068027211	MFE_18C	-12.1
2	11	0.00425170068027211	MFE_25C	-10.7
3	11	0.00425170068027211	MFE_42C	-7.3
4	11	0.00425170068027211	MFE_37C	-8.3
5	13	0	MFE_18C	-12.1
6	13	0	MFE_25C	-10.7
7	13	0	MFE_42C	-7.3
8	13	0	MFE_37C	-8.3
9	16	0.128868403421975	MFE_18C	-12.1
10	16	0.128868403421975	MFE_25C	-10.7
11	16	0.128868403421975	MFE_42C	-7.3
12	16	0.128868403421975	MFE_37C	-8.3
13	19	0	MFE_18C	-27.7
14	19	0	MFE_25C	-24.7
15	19	0	MFE_42C	-17.9
16	19	0	MFE_37C	-20
17	21	0	MFE_18C	-28.4
18	21	0	MFE_25C	-25.4
19	21	0	MFE_42C	-18.5
20	21	0	MFE_37C	-20.6
21	26	0.0503974695938982	MFE_18C	-29.7
22	26	0.0503974695938982	MFE_25C	-26.1
23	26	0.0503974695938982	MFE_42C	-18.5
24	26	0.0503974695938982	MFE_37C	-20.6
25	31	0.13568626314162	MFE_18C	-33.5
26	31	0.13568626314162	MFE_25C	-28.6
27	31	0.13568626314162	MFE_42C	-18.7
28	31	0.13568626314162	MFE_37C	-21.5
29	36	0	MFE_18C	-38.2
30	36	0	MFE_25C	-32.9
31	36	0	MFE_42C	-22.3
32	36	0	MFE_37C	-25.5
33	46	0.120183982683983	MFE_18C	-23.3
34	46	0.120183982683983	MFE_25C	-19.2
35	46	0.120183982683983	MFE_42C	-10
36	46	0.120183982683983	MFE_37C	-12.4
37	56	0.0661236085343228	MFE_18C	-33.4
38	56	0.0661236085343228	MFE_25C	-29.3
39	56	0.0661236085343228	MFE_42C	-19.4
40	56	0.0661236085343228	MFE_37C	-22.4
41	61	0	MFE_18C	-32.9
42	61	0	MFE_25C	-28.4
43	61	0	MFE_42C	-17.1
44	61	0	MFE_37C	-20.5
45	75	0.12465793135436	MFE_18C	-38.2
46	75	0.12465793135436	MFE_25C	-33
47	75	0.12465793135436	MFE_42C	-21.1
48	75	0.12465793135436	MFE_37C	-24.5
49	80	0.028447742733457	MFE_18C	-31.9
50	80	0.028447742733457	MFE_25C	-27.4
51	80	0.028447742733457	MFE_42C	-17.8
52	80	0.028447742733457	MFE_37C	-20.5
53	85	0	MFE_18C	-31.2
54	85	0	MFE_25C	-26.2
55	85	0	MFE_42C	-14.7
56	85	0	MFE_37C	-17.8
57	90	0.15155444753659	MFE_18C	-31.5
58	90	0.15155444753659	MFE_25C	-26.4
59	90	0.15155444753659	MFE_42C	-16.1
60	90	0.15155444753659	MFE_37C	-18.8
61	94	0.259525420016491	MFE_18C	-35
62	94	0.259525420016491	MFE_25C	-29.9
63	94	0.259525420016491	MFE_42C	-18.4
64	94	0.259525420016491	MFE_37C	-21.8
65	95	0.199756493506493	MFE_18C	-36.8
66	95	0.199756493506493	MFE_25C	-31.4
67	95	0.199756493506493	MFE_42C	-18.3
68	95	0.199756493506493	MFE_37C	-22.1
69	100	0	MFE_18C	-40.2
70	100	0	MFE_25C	-34.5
71	100	0	MFE_42C	-21.1
72	100	0	MFE_37C	-24.8
73	105	0.637602427334571	MFE_18C	-33.6
74	105	0.637602427334571	MFE_25C	-28.3
75	105	0.637602427334571	MFE_42C	-15.9
76	105	0.637602427334571	MFE_37C	-19.5
77	115	0.0695410740053597	MFE_18C	-42.8
78	115	0.0695410740053597	MFE_25C	-38.2
79	115	0.0695410740053597	MFE_42C	-27.2
80	115	0.0695410740053597	MFE_37C	-30.5
81	120	0	MFE_18C	-45.3
82	120	0	MFE_25C	-40
83	120	0	MFE_42C	-27.8
84	120	0	MFE_37C	-31.4
85	125	0.0224914965986394	MFE_18C	-41.7
86	125	0.0224914965986394	MFE_25C	-37.2
87	125	0.0224914965986394	MFE_42C	-26.5
88	125	0.0224914965986394	MFE_37C	-29.7
89	130	0.081547619047619	MFE_18C	-41
90	130	0.081547619047619	MFE_25C	-36.3
91	130	0.081547619047619	MFE_42C	-25.4
92	130	0.081547619047619	MFE_37C	-28.4
93	135	0.378332753555968	MFE_18C	-44.6
94	135	0.378332753555968	MFE_25C	-38.8
95	135	0.378332753555968	MFE_42C	-27.4
96	135	0.378332753555968	MFE_37C	-30.8
97	140	0.157673031333746	MFE_18C	-41.6
98	140	0.157673031333746	MFE_25C	-36.9
99	140	0.157673031333746	MFE_42C	-25.7
100	140	0.157673031333746	MFE_37C	-28.9
101	145	0.199832186662544	MFE_18C	-39.7
102	145	0.199832186662544	MFE_25C	-34.6
103	145	0.199832186662544	MFE_42C	-22
104	145	0.199832186662544	MFE_37C	-25.8
105	155	0.256058995567924	MFE_18C	-36.5
106	155	0.256058995567924	MFE_25C	-32.4
107	155	0.256058995567924	MFE_42C	-22.6
108	155	0.256058995567924	MFE_37C	-25.5
109	165	0.244424474335189	MFE_18C	-29.8
110	165	0.244424474335189	MFE_25C	-25.5
111	165	0.244424474335189	MFE_42C	-15.9
112	165	0.244424474335189	MFE_37C	-18.6
113	170	0	MFE_18C	-30.1
114	170	0	MFE_25C	-25.6
115	170	0	MFE_42C	-15.4
116	170	0	MFE_37C	-18.3
117	175	0.109000077303649	MFE_18C	-29.8
118	175	0.109000077303649	MFE_25C	-25.6
119	175	0.109000077303649	MFE_42C	-15.1
120	175	0.109000077303649	MFE_37C	-18.3
121	180	0	MFE_18C	-34.9
122	180	0	MFE_25C	-30
123	180	0	MFE_42C	-18.9
124	180	0	MFE_37C	-22.1
125	185	0	MFE_18C	-39.2
126	185	0	MFE_25C	-34.2
127	185	0	MFE_42C	-22.7
128	185	0	MFE_37C	-26.1
129	195	0.203053172026386	MFE_18C	-32.4
130	195	0.203053172026386	MFE_25C	-27.2
131	195	0.203053172026386	MFE_42C	-16.9
132	195	0.203053172026386	MFE_37C	-19.8
133	200	0	MFE_18C	-31.6
134	200	0	MFE_25C	-27
135	200	0	MFE_42C	-16.8
136	200	0	MFE_37C	-19.8
137	205	0.0636692176870748	MFE_18C	-30.9
138	205	0.0636692176870748	MFE_25C	-26.5
139	205	0.0636692176870748	MFE_42C	-17
140	205	0.0636692176870748	MFE_37C	-19.4
141	210	0.0509624304267161	MFE_18C	-34.5
142	210	0.0509624304267161	MFE_25C	-30
143	210	0.0509624304267161	MFE_42C	-20
144	210	0.0509624304267161	MFE_37C	-22.9
145	215	0.149498170480313	MFE_18C	-38.2
146	215	0.149498170480313	MFE_25C	-33.4
147	215	0.149498170480313	MFE_42C	-23.1
148	215	0.149498170480313	MFE_37C	-25.9
