# Supplementary material for: Environment modulates protein heterogeneity through transcriptional and translational stop codon readthrough
Source: Nat Commun. 2024 May 24;15:4446. doi: 10.1038/s41467-024-48387-x (PMC11126739; doi:10.1038/s41467-024-48387-x)
Supplement: Supplementary file 8 — Source Data [file 41467_2024_48387_MOESM8_ESM.zip › Source_Data_file/FigS11/FigS11B.csv]

	position	SCM score	name	MFE(kcal/mol)
1	11	0.00425170068027211	MFE_18C	-25
2	11	0.00425170068027211	MFE_25C	-20.6
3	11	0.00425170068027211	MFE_42C	-10.7
4	11	0.00425170068027211	MFE_37C	-13.3
5	13	0	MFE_18C	-22.7
6	13	0	MFE_25C	-18.6
7	13	0	MFE_42C	-9.3
8	13	0	MFE_37C	-11.9
9	16	0.128868403421975	MFE_18C	-28.1
10	16	0.128868403421975	MFE_25C	-23.5
11	16	0.128868403421975	MFE_42C	-13.6
12	16	0.128868403421975	MFE_37C	-15.9
13	19	0	MFE_18C	-30.2
14	19	0	MFE_25C	-26.4
15	19	0	MFE_42C	-17.1
16	19	0	MFE_37C	-19.9
17	21	0	MFE_18C	-34.3
18	21	0	MFE_25C	-29.5
19	21	0	MFE_42C	-18.9
20	21	0	MFE_37C	-22
21	26	0.0503974695938982	MFE_18C	-33.1
22	26	0.0503974695938982	MFE_25C	-28.4
23	26	0.0503974695938982	MFE_42C	-17.1
24	26	0.0503974695938982	MFE_37C	-20.5
25	31	0.13568626314162	MFE_18C	-33.2
26	31	0.13568626314162	MFE_25C	-27.8
27	31	0.13568626314162	MFE_42C	-16.1
28	31	0.13568626314162	MFE_37C	-18.7
29	36	0	MFE_18C	-39.7
30	36	0	MFE_25C	-35
31	36	0	MFE_42C	-23.4
32	36	0	MFE_37C	-26.9
33	46	0.120183982683983	MFE_18C	-31.8
34	46	0.120183982683983	MFE_25C	-27.1
35	46	0.120183982683983	MFE_42C	-17.2
36	46	0.120183982683983	MFE_37C	-20.2
37	56	0.0661236085343228	MFE_18C	-36.2
38	56	0.0661236085343228	MFE_25C	-31.2
39	56	0.0661236085343228	MFE_42C	-20.4
40	56	0.0661236085343228	MFE_37C	-23.4
41	61	0	MFE_18C	-38.3
42	61	0	MFE_25C	-32.8
43	61	0	MFE_42C	-20.1
44	61	0	MFE_37C	-23.6
45	75	0.12465793135436	MFE_18C	-44.8
46	75	0.12465793135436	MFE_25C	-39.3
47	75	0.12465793135436	MFE_42C	-27.2
48	75	0.12465793135436	MFE_37C	-30.5
49	80	0.028447742733457	MFE_18C	-43.1
50	80	0.028447742733457	MFE_25C	-38.2
51	80	0.028447742733457	MFE_42C	-27.2
52	80	0.028447742733457	MFE_37C	-30.5
53	85	0	MFE_18C	-45.1
54	85	0	MFE_25C	-40
55	85	0	MFE_42C	-27.6
56	85	0	MFE_37C	-31.3
57	90	0.15155444753659	MFE_18C	-43.2
58	90	0.15155444753659	MFE_25C	-37.5
59	90	0.15155444753659	MFE_42C	-26.5
60	90	0.15155444753659	MFE_37C	-29.7
61	94	0.259525420016491	MFE_18C	-41
62	94	0.259525420016491	MFE_25C	-36.3
63	94	0.259525420016491	MFE_42C	-25.4
64	94	0.259525420016491	MFE_37C	-28.4
65	95	0.199756493506493	MFE_18C	-40.9
66	95	0.199756493506493	MFE_25C	-36.3
67	95	0.199756493506493	MFE_42C	-25.7
68	95	0.199756493506493	MFE_37C	-28.9
69	100	0	MFE_18C	-47.9
70	100	0	MFE_25C	-42.8
71	100	0	MFE_42C	-30.9
72	100	0	MFE_37C	-34.5
73	105	0.637602427334571	MFE_18C	-40.2
74	105	0.637602427334571	MFE_25C	-35.2
75	105	0.637602427334571	MFE_42C	-23.5
76	105	0.637602427334571	MFE_37C	-26.8
77	115	0.0695410740053597	MFE_18C	-37.5
78	115	0.0695410740053597	MFE_25C	-32.8
79	115	0.0695410740053597	MFE_42C	-22.6
80	115	0.0695410740053597	MFE_37C	-25.5
81	120	0	MFE_18C	-36
82	120	0	MFE_25C	-32
83	120	0	MFE_42C	-22.6
84	120	0	MFE_37C	-25.5
85	125	0.0224914965986394	MFE_18C	-32
86	125	0.0224914965986394	MFE_25C	-27.4
87	125	0.0224914965986394	MFE_42C	-17.4
88	125	0.0224914965986394	MFE_37C	-20.2
89	130	0.081547619047619	MFE_18C	-29.8
90	130	0.081547619047619	MFE_25C	-25.5
91	130	0.081547619047619	MFE_42C	-15.9
92	130	0.081547619047619	MFE_37C	-18.6
93	135	0.378332753555968	MFE_18C	-31.4
94	135	0.378332753555968	MFE_25C	-27.2
95	135	0.378332753555968	MFE_42C	-17.1
96	135	0.378332753555968	MFE_37C	-20
97	140	0.157673031333746	MFE_18C	-27.7
98	140	0.157673031333746	MFE_25C	-24
99	140	0.157673031333746	MFE_42C	-15
100	140	0.157673031333746	MFE_37C	-17.8
101	145	0.199832186662544	MFE_18C	-37.7
102	145	0.199832186662544	MFE_25C	-32.8
103	145	0.199832186662544	MFE_42C	-22.3
104	145	0.199832186662544	MFE_37C	-25.3
105	155	0.256058995567924	MFE_18C	-40
106	155	0.256058995567924	MFE_25C	-35.2
107	155	0.256058995567924	MFE_42C	-23.7
108	155	0.256058995567924	MFE_37C	-27.1
109	165	0.244424474335189	MFE_18C	-31.1
110	165	0.244424474335189	MFE_25C	-26.2
111	165	0.244424474335189	MFE_42C	-16.3
112	165	0.244424474335189	MFE_37C	-19
113	170	0	MFE_18C	-33
114	170	0	MFE_25C	-28.6
115	170	0	MFE_42C	-18.2
116	170	0	MFE_37C	-21.2
117	175	0.109000077303649	MFE_18C	-42.9
118	175	0.109000077303649	MFE_25C	-37.9
119	175	0.109000077303649	MFE_42C	-26.2
120	175	0.109000077303649	MFE_37C	-29.7
121	180	0	MFE_18C	-39.7
122	180	0	MFE_25C	-34.5
123	180	0	MFE_42C	-23.1
124	180	0	MFE_37C	-25.9
125	185	0	MFE_18C	-37.2
126	185	0	MFE_25C	-32.5
127	185	0	MFE_42C	-21.1
128	185	0	MFE_37C	-24.5
129	195	0.203053172026386	MFE_18C	-46.2
130	195	0.203053172026386	MFE_25C	-40.8
131	195	0.203053172026386	MFE_42C	-27.6
132	195	0.203053172026386	MFE_37C	-31.6
133	200	0	MFE_18C	-41.8
134	200	0	MFE_25C	-36.5
135	200	0	MFE_42C	-24.4
136	200	0	MFE_37C	-27.9
137	205	0.0636692176870748	MFE_18C	-35.4
138	205	0.0636692176870748	MFE_25C	-30
139	205	0.0636692176870748	MFE_42C	-18.5
140	205	0.0636692176870748	MFE_37C	-21.6
141	210	0.0509624304267161	MFE_18C	-40.2
142	210	0.0509624304267161	MFE_25C	-35.6
143	210	0.0509624304267161	MFE_42C	-26.3
144	210	0.0509624304267161	MFE_37C	-28.9
145	215	0.149498170480313	MFE_18C	-43.1
146	215	0.149498170480313	MFE_25C	-37.8
147	215	0.149498170480313	MFE_42C	-26.6
148	215	0.149498170480313	MFE_37C	-29.7
