# Supplementary material for: Environment modulates protein heterogeneity through transcriptional and translational stop codon readthrough
Source: Nat Commun. 2024 May 24;15:4446. doi: 10.1038/s41467-024-48387-x (PMC11126739; doi:10.1038/s41467-024-48387-x)
Supplement: Supplementary file 8 — Source Data [file 41467_2024_48387_MOESM8_ESM.zip › Source_Data_file/FigS11/FigS11C.csv]

	position	SCM score	name	MFE(kcal/mol)	bin	window
1	11	0.00425170068027211	MFE_18C	-25	mid SCM	100-nt upstream
2	11	0.00425170068027211	MFE_25C	-20.6	mid SCM	100-nt upstream
3	11	0.00425170068027211	MFE_42C	-10.7	mid SCM	100-nt upstream
4	11	0.00425170068027211	MFE_37C	-13.3	mid SCM	100-nt upstream
5	13	0	MFE_18C	-22.7	low SCM	100-nt upstream
6	13	0	MFE_25C	-18.6	low SCM	100-nt upstream
7	13	0	MFE_42C	-9.3	low SCM	100-nt upstream
8	13	0	MFE_37C	-11.9	low SCM	100-nt upstream
9	16	0.128868403421975	MFE_18C	-28.1	high SCM	100-nt upstream
10	16	0.128868403421975	MFE_25C	-23.5	high SCM	100-nt upstream
11	16	0.128868403421975	MFE_42C	-13.6	high SCM	100-nt upstream
12	16	0.128868403421975	MFE_37C	-15.9	high SCM	100-nt upstream
13	19	0	MFE_18C	-30.2	low SCM	100-nt upstream
14	19	0	MFE_25C	-26.4	low SCM	100-nt upstream
15	19	0	MFE_42C	-17.1	low SCM	100-nt upstream
16	19	0	MFE_37C	-19.9	low SCM	100-nt upstream
17	21	0	MFE_18C	-34.3	low SCM	100-nt upstream
18	21	0	MFE_25C	-29.5	low SCM	100-nt upstream
19	21	0	MFE_42C	-18.9	low SCM	100-nt upstream
20	21	0	MFE_37C	-22	low SCM	100-nt upstream
21	26	0.0503974695938982	MFE_18C	-33.1	mid SCM	100-nt upstream
22	26	0.0503974695938982	MFE_25C	-28.4	mid SCM	100-nt upstream
23	26	0.0503974695938982	MFE_42C	-17.1	mid SCM	100-nt upstream
24	26	0.0503974695938982	MFE_37C	-20.5	mid SCM	100-nt upstream
25	31	0.13568626314162	MFE_18C	-33.2	high SCM	100-nt upstream
26	31	0.13568626314162	MFE_25C	-27.8	high SCM	100-nt upstream
27	31	0.13568626314162	MFE_42C	-16.1	high SCM	100-nt upstream
28	31	0.13568626314162	MFE_37C	-18.7	high SCM	100-nt upstream
29	36	0	MFE_18C	-39.7	low SCM	100-nt upstream
30	36	0	MFE_25C	-35	low SCM	100-nt upstream
31	36	0	MFE_42C	-23.4	low SCM	100-nt upstream
32	36	0	MFE_37C	-26.9	low SCM	100-nt upstream
33	46	0.120183982683983	MFE_18C	-31.8	high SCM	100-nt upstream
34	46	0.120183982683983	MFE_25C	-27.1	high SCM	100-nt upstream
35	46	0.120183982683983	MFE_42C	-17.2	high SCM	100-nt upstream
36	46	0.120183982683983	MFE_37C	-20.2	high SCM	100-nt upstream
37	56	0.0661236085343228	MFE_18C	-36.2	mid SCM	100-nt upstream
38	56	0.0661236085343228	MFE_25C	-31.2	mid SCM	100-nt upstream
39	56	0.0661236085343228	MFE_42C	-20.4	mid SCM	100-nt upstream
40	56	0.0661236085343228	MFE_37C	-23.4	mid SCM	100-nt upstream
41	61	0	MFE_18C	-38.3	low SCM	100-nt upstream
42	61	0	MFE_25C	-32.8	low SCM	100-nt upstream
43	61	0	MFE_42C	-20.1	low SCM	100-nt upstream
44	61	0	MFE_37C	-23.6	low SCM	100-nt upstream
45	75	0.12465793135436	MFE_18C	-44.8	high SCM	100-nt upstream
46	75	0.12465793135436	MFE_25C	-39.3	high SCM	100-nt upstream
47	75	0.12465793135436	MFE_42C	-27.2	high SCM	100-nt upstream
48	75	0.12465793135436	MFE_37C	-30.5	high SCM	100-nt upstream
49	80	0.028447742733457	MFE_18C	-43.1	mid SCM	100-nt upstream
50	80	0.028447742733457	MFE_25C	-38.2	mid SCM	100-nt upstream
51	80	0.028447742733457	MFE_42C	-27.2	mid SCM	100-nt upstream
52	80	0.028447742733457	MFE_37C	-30.5	mid SCM	100-nt upstream
53	85	0	MFE_18C	-45.1	low SCM	100-nt upstream
54	85	0	MFE_25C	-40	low SCM	100-nt upstream
55	85	0	MFE_42C	-27.6	low SCM	100-nt upstream
56	85	0	MFE_37C	-31.3	low SCM	100-nt upstream
57	90	0.15155444753659	MFE_18C	-43.2	high SCM	100-nt upstream
58	90	0.15155444753659	MFE_25C	-37.5	high SCM	100-nt upstream
59	90	0.15155444753659	MFE_42C	-26.5	high SCM	100-nt upstream
60	90	0.15155444753659	MFE_37C	-29.7	high SCM	100-nt upstream
61	94	0.259525420016491	MFE_18C	-41	high SCM	100-nt upstream
62	94	0.259525420016491	MFE_25C	-36.3	high SCM	100-nt upstream
63	94	0.259525420016491	MFE_42C	-25.4	high SCM	100-nt upstream
64	94	0.259525420016491	MFE_37C	-28.4	high SCM	100-nt upstream
65	95	0.199756493506493	MFE_18C	-40.9	high SCM	100-nt upstream
66	95	0.199756493506493	MFE_25C	-36.3	high SCM	100-nt upstream
67	95	0.199756493506493	MFE_42C	-25.7	high SCM	100-nt upstream
68	95	0.199756493506493	MFE_37C	-28.9	high SCM	100-nt upstream
69	100	0	MFE_18C	-47.9	low SCM	100-nt upstream
70	100	0	MFE_25C	-42.8	low SCM	100-nt upstream
71	100	0	MFE_42C	-30.9	low SCM	100-nt upstream
72	100	0	MFE_37C	-34.5	low SCM	100-nt upstream
73	105	0.637602427334571	MFE_18C	-40.2	high SCM	100-nt upstream
74	105	0.637602427334571	MFE_25C	-35.2	high SCM	100-nt upstream
75	105	0.637602427334571	MFE_42C	-23.5	high SCM	100-nt upstream
76	105	0.637602427334571	MFE_37C	-26.8	high SCM	100-nt upstream
77	115	0.0695410740053597	MFE_18C	-37.5	mid SCM	100-nt upstream
78	115	0.0695410740053597	MFE_25C	-32.8	mid SCM	100-nt upstream
79	115	0.0695410740053597	MFE_42C	-22.6	mid SCM	100-nt upstream
80	115	0.0695410740053597	MFE_37C	-25.5	mid SCM	100-nt upstream
81	120	0	MFE_18C	-36	low SCM	100-nt upstream
82	120	0	MFE_25C	-32	low SCM	100-nt upstream
83	120	0	MFE_42C	-22.6	low SCM	100-nt upstream
84	120	0	MFE_37C	-25.5	low SCM	100-nt upstream
85	125	0.0224914965986394	MFE_18C	-32	mid SCM	100-nt upstream
86	125	0.0224914965986394	MFE_25C	-27.4	mid SCM	100-nt upstream
87	125	0.0224914965986394	MFE_42C	-17.4	mid SCM	100-nt upstream
88	125	0.0224914965986394	MFE_37C	-20.2	mid SCM	100-nt upstream
89	130	0.081547619047619	MFE_18C	-29.8	mid SCM	100-nt upstream
90	130	0.081547619047619	MFE_25C	-25.5	mid SCM	100-nt upstream
91	130	0.081547619047619	MFE_42C	-15.9	mid SCM	100-nt upstream
92	130	0.081547619047619	MFE_37C	-18.6	mid SCM	100-nt upstream
93	135	0.378332753555968	MFE_18C	-31.4	high SCM	100-nt upstream
94	135	0.378332753555968	MFE_25C	-27.2	high SCM	100-nt upstream
95	135	0.378332753555968	MFE_42C	-17.1	high SCM	100-nt upstream
96	135	0.378332753555968	MFE_37C	-20	high SCM	100-nt upstream
97	140	0.157673031333746	MFE_18C	-27.7	high SCM	100-nt upstream
98	140	0.157673031333746	MFE_25C	-24	high SCM	100-nt upstream
99	140	0.157673031333746	MFE_42C	-15	high SCM	100-nt upstream
100	140	0.157673031333746	MFE_37C	-17.8	high SCM	100-nt upstream
101	145	0.199832186662544	MFE_18C	-37.7	high SCM	100-nt upstream
102	145	0.199832186662544	MFE_25C	-32.8	high SCM	100-nt upstream
103	145	0.199832186662544	MFE_42C	-22.3	high SCM	100-nt upstream
104	145	0.199832186662544	MFE_37C	-25.3	high SCM	100-nt upstream
105	155	0.256058995567924	MFE_18C	-40	high SCM	100-nt upstream
106	155	0.256058995567924	MFE_25C	-35.2	high SCM	100-nt upstream
107	155	0.256058995567924	MFE_42C	-23.7	high SCM	100-nt upstream
108	155	0.256058995567924	MFE_37C	-27.1	high SCM	100-nt upstream
109	165	0.244424474335189	MFE_18C	-31.1	high SCM	100-nt upstream
110	165	0.244424474335189	MFE_25C	-26.2	high SCM	100-nt upstream
111	165	0.244424474335189	MFE_42C	-16.3	high SCM	100-nt upstream
112	165	0.244424474335189	MFE_37C	-19	high SCM	100-nt upstream
113	170	0	MFE_18C	-33	low SCM	100-nt upstream
114	170	0	MFE_25C	-28.6	low SCM	100-nt upstream
115	170	0	MFE_42C	-18.2	low SCM	100-nt upstream
116	170	0	MFE_37C	-21.2	low SCM	100-nt upstream
117	175	0.109000077303649	MFE_18C	-42.9	high SCM	100-nt upstream
118	175	0.109000077303649	MFE_25C	-37.9	high SCM	100-nt upstream
119	175	0.109000077303649	MFE_42C	-26.2	high SCM	100-nt upstream
120	175	0.109000077303649	MFE_37C	-29.7	high SCM	100-nt upstream
121	180	0	MFE_18C	-39.7	low SCM	100-nt upstream
122	180	0	MFE_25C	-34.5	low SCM	100-nt upstream
123	180	0	MFE_42C	-23.1	low SCM	100-nt upstream
124	180	0	MFE_37C	-25.9	low SCM	100-nt upstream
125	185	0	MFE_18C	-37.2	low SCM	100-nt upstream
126	185	0	MFE_25C	-32.5	low SCM	100-nt upstream
127	185	0	MFE_42C	-21.1	low SCM	100-nt upstream
128	185	0	MFE_37C	-24.5	low SCM	100-nt upstream
129	195	0.203053172026386	MFE_18C	-46.2	high SCM	100-nt upstream
130	195	0.203053172026386	MFE_25C	-40.8	high SCM	100-nt upstream
131	195	0.203053172026386	MFE_42C	-27.6	high SCM	100-nt upstream
132	195	0.203053172026386	MFE_37C	-31.6	high SCM	100-nt upstream
133	200	0	MFE_18C	-41.8	low SCM	100-nt upstream
134	200	0	MFE_25C	-36.5	low SCM	100-nt upstream
135	200	0	MFE_42C	-24.4	low SCM	100-nt upstream
136	200	0	MFE_37C	-27.9	low SCM	100-nt upstream
137	205	0.0636692176870748	MFE_18C	-35.4	mid SCM	100-nt upstream
138	205	0.0636692176870748	MFE_25C	-30	mid SCM	100-nt upstream
139	205	0.0636692176870748	MFE_42C	-18.5	mid SCM	100-nt upstream
140	205	0.0636692176870748	MFE_37C	-21.6	mid SCM	100-nt upstream
141	210	0.0509624304267161	MFE_18C	-40.2	mid SCM	100-nt upstream
142	210	0.0509624304267161	MFE_25C	-35.6	mid SCM	100-nt upstream
143	210	0.0509624304267161	MFE_42C	-26.3	mid SCM	100-nt upstream
144	210	0.0509624304267161	MFE_37C	-28.9	mid SCM	100-nt upstream
145	215	0.149498170480313	MFE_18C	-43.1	high SCM	100-nt upstream
146	215	0.149498170480313	MFE_25C	-37.8	high SCM	100-nt upstream
147	215	0.149498170480313	MFE_42C	-26.6	high SCM	100-nt upstream
148	215	0.149498170480313	MFE_37C	-29.7	high SCM	100-nt upstream
149	11	0.00425170068027211	MFE_18C	-25	mid SCM	100-nt downstream
150	11	0.00425170068027211	MFE_25C	-20.6	mid SCM	100-nt downstream
151	11	0.00425170068027211	MFE_42C	-10.7	mid SCM	100-nt downstream
152	11	0.00425170068027211	MFE_37C	-13.3	mid SCM	100-nt downstream
153	13	0	MFE_18C	-22.7	low SCM	100-nt downstream
154	13	0	MFE_25C	-18.6	low SCM	100-nt downstream
155	13	0	MFE_42C	-9.3	low SCM	100-nt downstream
156	13	0	MFE_37C	-11.9	low SCM	100-nt downstream
157	16	0.128868403421975	MFE_18C	-28.1	high SCM	100-nt downstream
158	16	0.128868403421975	MFE_25C	-23.5	high SCM	100-nt downstream
159	16	0.128868403421975	MFE_42C	-13.6	high SCM	100-nt downstream
160	16	0.128868403421975	MFE_37C	-15.9	high SCM	100-nt downstream
161	19	0	MFE_18C	-30.2	low SCM	100-nt downstream
162	19	0	MFE_25C	-26.4	low SCM	100-nt downstream
163	19	0	MFE_42C	-17.1	low SCM	100-nt downstream
164	19	0	MFE_37C	-19.9	low SCM	100-nt downstream
165	21	0	MFE_18C	-34.3	low SCM	100-nt downstream
166	21	0	MFE_25C	-29.5	low SCM	100-nt downstream
167	21	0	MFE_42C	-18.9	low SCM	100-nt downstream
168	21	0	MFE_37C	-22	low SCM	100-nt downstream
169	26	0.0503974695938982	MFE_18C	-33.1	mid SCM	100-nt downstream
170	26	0.0503974695938982	MFE_25C	-28.4	mid SCM	100-nt downstream
171	26	0.0503974695938982	MFE_42C	-17.1	mid SCM	100-nt downstream
172	26	0.0503974695938982	MFE_37C	-20.5	mid SCM	100-nt downstream
173	31	0.13568626314162	MFE_18C	-33.2	high SCM	100-nt downstream
174	31	0.13568626314162	MFE_25C	-27.8	high SCM	100-nt downstream
175	31	0.13568626314162	MFE_42C	-16.1	high SCM	100-nt downstream
176	31	0.13568626314162	MFE_37C	-18.7	high SCM	100-nt downstream
177	36	0	MFE_18C	-39.7	low SCM	100-nt downstream
178	36	0	MFE_25C	-35	low SCM	100-nt downstream
179	36	0	MFE_42C	-23.4	low SCM	100-nt downstream
180	36	0	MFE_37C	-26.9	low SCM	100-nt downstream
181	46	0.120183982683983	MFE_18C	-31.8	high SCM	100-nt downstream
182	46	0.120183982683983	MFE_25C	-27.1	high SCM	100-nt downstream
183	46	0.120183982683983	MFE_42C	-17.2	high SCM	100-nt downstream
184	46	0.120183982683983	MFE_37C	-20.2	high SCM	100-nt downstream
185	56	0.0661236085343228	MFE_18C	-36.2	mid SCM	100-nt downstream
186	56	0.0661236085343228	MFE_25C	-31.2	mid SCM	100-nt downstream
187	56	0.0661236085343228	MFE_42C	-20.4	mid SCM	100-nt downstream
188	56	0.0661236085343228	MFE_37C	-23.4	mid SCM	100-nt downstream
189	61	0	MFE_18C	-38.3	low SCM	100-nt downstream
190	61	0	MFE_25C	-32.8	low SCM	100-nt downstream
191	61	0	MFE_42C	-20.1	low SCM	100-nt downstream
192	61	0	MFE_37C	-23.6	low SCM	100-nt downstream
193	75	0.12465793135436	MFE_18C	-44.8	high SCM	100-nt downstream
194	75	0.12465793135436	MFE_25C	-39.3	high SCM	100-nt downstream
195	75	0.12465793135436	MFE_42C	-27.2	high SCM	100-nt downstream
196	75	0.12465793135436	MFE_37C	-30.5	high SCM	100-nt downstream
197	80	0.028447742733457	MFE_18C	-43.1	mid SCM	100-nt downstream
198	80	0.028447742733457	MFE_25C	-38.2	mid SCM	100-nt downstream
199	80	0.028447742733457	MFE_42C	-27.2	mid SCM	100-nt downstream
200	80	0.028447742733457	MFE_37C	-30.5	mid SCM	100-nt downstream
201	85	0	MFE_18C	-45.1	low SCM	100-nt downstream
202	85	0	MFE_25C	-40	low SCM	100-nt downstream
203	85	0	MFE_42C	-27.6	low SCM	100-nt downstream
204	85	0	MFE_37C	-31.3	low SCM	100-nt downstream
205	90	0.15155444753659	MFE_18C	-43.2	high SCM	100-nt downstream
206	90	0.15155444753659	MFE_25C	-37.5	high SCM	100-nt downstream
207	90	0.15155444753659	MFE_42C	-26.5	high SCM	100-nt downstream
208	90	0.15155444753659	MFE_37C	-29.7	high SCM	100-nt downstream
209	94	0.259525420016491	MFE_18C	-41	high SCM	100-nt downstream
210	94	0.259525420016491	MFE_25C	-36.3	high SCM	100-nt downstream
211	94	0.259525420016491	MFE_42C	-25.4	high SCM	100-nt downstream
212	94	0.259525420016491	MFE_37C	-28.4	high SCM	100-nt downstream
213	95	0.199756493506493	MFE_18C	-40.9	high SCM	100-nt downstream
214	95	0.199756493506493	MFE_25C	-36.3	high SCM	100-nt downstream
215	95	0.199756493506493	MFE_42C	-25.7	high SCM	100-nt downstream
216	95	0.199756493506493	MFE_37C	-28.9	high SCM	100-nt downstream
217	100	0	MFE_18C	-47.9	low SCM	100-nt downstream
218	100	0	MFE_25C	-42.8	low SCM	100-nt downstream
219	100	0	MFE_42C	-30.9	low SCM	100-nt downstream
220	100	0	MFE_37C	-34.5	low SCM	100-nt downstream
221	105	0.637602427334571	MFE_18C	-40.2	high SCM	100-nt downstream
222	105	0.637602427334571	MFE_25C	-35.2	high SCM	100-nt downstream
223	105	0.637602427334571	MFE_42C	-23.5	high SCM	100-nt downstream
224	105	0.637602427334571	MFE_37C	-26.8	high SCM	100-nt downstream
225	115	0.0695410740053597	MFE_18C	-37.5	mid SCM	100-nt downstream
226	115	0.0695410740053597	MFE_25C	-32.8	mid SCM	100-nt downstream
227	115	0.0695410740053597	MFE_42C	-22.6	mid SCM	100-nt downstream
228	115	0.0695410740053597	MFE_37C	-25.5	mid SCM	100-nt downstream
229	120	0	MFE_18C	-36	low SCM	100-nt downstream
230	120	0	MFE_25C	-32	low SCM	100-nt downstream
231	120	0	MFE_42C	-22.6	low SCM	100-nt downstream
232	120	0	MFE_37C	-25.5	low SCM	100-nt downstream
233	125	0.0224914965986394	MFE_18C	-32	mid SCM	100-nt downstream
234	125	0.0224914965986394	MFE_25C	-27.4	mid SCM	100-nt downstream
235	125	0.0224914965986394	MFE_42C	-17.4	mid SCM	100-nt downstream
236	125	0.0224914965986394	MFE_37C	-20.2	mid SCM	100-nt downstream
237	130	0.081547619047619	MFE_18C	-29.8	mid SCM	100-nt downstream
238	130	0.081547619047619	MFE_25C	-25.5	mid SCM	100-nt downstream
239	130	0.081547619047619	MFE_42C	-15.9	mid SCM	100-nt downstream
240	130	0.081547619047619	MFE_37C	-18.6	mid SCM	100-nt downstream
241	135	0.378332753555968	MFE_18C	-31.4	high SCM	100-nt downstream
242	135	0.378332753555968	MFE_25C	-27.2	high SCM	100-nt downstream
243	135	0.378332753555968	MFE_42C	-17.1	high SCM	100-nt downstream
244	135	0.378332753555968	MFE_37C	-20	high SCM	100-nt downstream
245	140	0.157673031333746	MFE_18C	-27.7	high SCM	100-nt downstream
246	140	0.157673031333746	MFE_25C	-24	high SCM	100-nt downstream
247	140	0.157673031333746	MFE_42C	-15	high SCM	100-nt downstream
248	140	0.157673031333746	MFE_37C	-17.8	high SCM	100-nt downstream
249	145	0.199832186662544	MFE_18C	-37.7	high SCM	100-nt downstream
250	145	0.199832186662544	MFE_25C	-32.8	high SCM	100-nt downstream
251	145	0.199832186662544	MFE_42C	-22.3	high SCM	100-nt downstream
252	145	0.199832186662544	MFE_37C	-25.3	high SCM	100-nt downstream
253	155	0.256058995567924	MFE_18C	-40	high SCM	100-nt downstream
254	155	0.256058995567924	MFE_25C	-35.2	high SCM	100-nt downstream
255	155	0.256058995567924	MFE_42C	-23.7	high SCM	100-nt downstream
256	155	0.256058995567924	MFE_37C	-27.1	high SCM	100-nt downstream
257	165	0.244424474335189	MFE_18C	-31.1	high SCM	100-nt downstream
258	165	0.244424474335189	MFE_25C	-26.2	high SCM	100-nt downstream
259	165	0.244424474335189	MFE_42C	-16.3	high SCM	100-nt downstream
260	165	0.244424474335189	MFE_37C	-19	high SCM	100-nt downstream
261	170	0	MFE_18C	-33	low SCM	100-nt downstream
262	170	0	MFE_25C	-28.6	low SCM	100-nt downstream
263	170	0	MFE_42C	-18.2	low SCM	100-nt downstream
264	170	0	MFE_37C	-21.2	low SCM	100-nt downstream
265	175	0.109000077303649	MFE_18C	-42.9	high SCM	100-nt downstream
266	175	0.109000077303649	MFE_25C	-37.9	high SCM	100-nt downstream
267	175	0.109000077303649	MFE_42C	-26.2	high SCM	100-nt downstream
268	175	0.109000077303649	MFE_37C	-29.7	high SCM	100-nt downstream
269	180	0	MFE_18C	-39.7	low SCM	100-nt downstream
270	180	0	MFE_25C	-34.5	low SCM	100-nt downstream
271	180	0	MFE_42C	-23.1	low SCM	100-nt downstream
272	180	0	MFE_37C	-25.9	low SCM	100-nt downstream
273	185	0	MFE_18C	-37.2	low SCM	100-nt downstream
274	185	0	MFE_25C	-32.5	low SCM	100-nt downstream
275	185	0	MFE_42C	-21.1	low SCM	100-nt downstream
276	185	0	MFE_37C	-24.5	low SCM	100-nt downstream
277	195	0.203053172026386	MFE_18C	-46.2	high SCM	100-nt downstream
278	195	0.203053172026386	MFE_25C	-40.8	high SCM	100-nt downstream
279	195	0.203053172026386	MFE_42C	-27.6	high SCM	100-nt downstream
280	195	0.203053172026386	MFE_37C	-31.6	high SCM	100-nt downstream
281	200	0	MFE_18C	-41.8	low SCM	100-nt downstream
282	200	0	MFE_25C	-36.5	low SCM	100-nt downstream
283	200	0	MFE_42C	-24.4	low SCM	100-nt downstream
284	200	0	MFE_37C	-27.9	low SCM	100-nt downstream
285	205	0.0636692176870748	MFE_18C	-35.4	mid SCM	100-nt downstream
286	205	0.0636692176870748	MFE_25C	-30	mid SCM	100-nt downstream
287	205	0.0636692176870748	MFE_42C	-18.5	mid SCM	100-nt downstream
288	205	0.0636692176870748	MFE_37C	-21.6	mid SCM	100-nt downstream
289	210	0.0509624304267161	MFE_18C	-40.2	mid SCM	100-nt downstream
290	210	0.0509624304267161	MFE_25C	-35.6	mid SCM	100-nt downstream
291	210	0.0509624304267161	MFE_42C	-26.3	mid SCM	100-nt downstream
292	210	0.0509624304267161	MFE_37C	-28.9	mid SCM	100-nt downstream
293	215	0.149498170480313	MFE_18C	-43.1	high SCM	100-nt downstream
294	215	0.149498170480313	MFE_25C	-37.8	high SCM	100-nt downstream
295	215	0.149498170480313	MFE_42C	-26.6	high SCM	100-nt downstream
296	215	0.149498170480313	MFE_37C	-29.7	high SCM	100-nt downstream
