# Supplementary material for: Environment modulates protein heterogeneity through transcriptional and translational stop codon readthrough
Source: Nat Commun. 2024 May 24;15:4446. doi: 10.1038/s41467-024-48387-x (PMC11126739; doi:10.1038/s41467-024-48387-x)
Supplement: Supplementary file 8 — Source Data [file 41467_2024_48387_MOESM8_ESM.zip › Source_Data_file/FigS11/FigS11D.csv]

	position	SCM_score	type_of_pair	number_of _pair	bin	window
1	11	0.00425170068027211	All_Pairs	5	1	5nt_dwstream
2	11	0.00425170068027211	GC_Pairs	2	1	5nt_dwstream
3	11	0.00425170068027211	Consecutive_Pairs	5	1	5nt_dwstream
4	13	0	All_Pairs	4	0	5nt_dwstream
5	13	0	GC_Pairs	2	0	5nt_dwstream
6	13	0	Consecutive_Pairs	3	0	5nt_dwstream
7	16	0.128868403421975	All_Pairs	0	2	5nt_dwstream
8	16	0.128868403421975	GC_Pairs	0	2	5nt_dwstream
9	16	0.128868403421975	Consecutive_Pairs	0	2	5nt_dwstream
10	19	0	All_Pairs	0	0	5nt_dwstream
11	19	0	GC_Pairs	0	0	5nt_dwstream
12	19	0	Consecutive_Pairs	0	0	5nt_dwstream
13	21	0	All_Pairs	4	0	5nt_dwstream
14	21	0	GC_Pairs	1	0	5nt_dwstream
15	21	0	Consecutive_Pairs	4	0	5nt_dwstream
16	26	0.0503974695938982	All_Pairs	0	1	5nt_dwstream
17	26	0.0503974695938982	GC_Pairs	0	1	5nt_dwstream
18	26	0.0503974695938982	Consecutive_Pairs	0	1	5nt_dwstream
19	31	0.13568626314162	All_Pairs	1	2	5nt_dwstream
20	31	0.13568626314162	GC_Pairs	1	2	5nt_dwstream
21	31	0.13568626314162	Consecutive_Pairs	1	2	5nt_dwstream
22	36	0	All_Pairs	0	0	5nt_dwstream
23	36	0	GC_Pairs	0	0	5nt_dwstream
24	36	0	Consecutive_Pairs	0	0	5nt_dwstream
25	46	0.120183982683983	All_Pairs	4	2	5nt_dwstream
26	46	0.120183982683983	GC_Pairs	4	2	5nt_dwstream
27	46	0.120183982683983	Consecutive_Pairs	4	2	5nt_dwstream
28	56	0.0661236085343228	All_Pairs	2	1	5nt_dwstream
29	56	0.0661236085343228	GC_Pairs	2	1	5nt_dwstream
30	56	0.0661236085343228	Consecutive_Pairs	2	1	5nt_dwstream
31	61	0	All_Pairs	5	0	5nt_dwstream
32	61	0	GC_Pairs	1	0	5nt_dwstream
33	61	0	Consecutive_Pairs	5	0	5nt_dwstream
34	75	0.12465793135436	All_Pairs	0	2	5nt_dwstream
35	75	0.12465793135436	GC_Pairs	0	2	5nt_dwstream
36	75	0.12465793135436	Consecutive_Pairs	0	2	5nt_dwstream
37	80	0.028447742733457	All_Pairs	0	1	5nt_dwstream
38	80	0.028447742733457	GC_Pairs	0	1	5nt_dwstream
39	80	0.028447742733457	Consecutive_Pairs	0	1	5nt_dwstream
40	85	0	All_Pairs	2	0	5nt_dwstream
41	85	0	GC_Pairs	2	0	5nt_dwstream
42	85	0	Consecutive_Pairs	2	0	5nt_dwstream
43	90	0.15155444753659	All_Pairs	2	2	5nt_dwstream
44	90	0.15155444753659	GC_Pairs	2	2	5nt_dwstream
45	90	0.15155444753659	Consecutive_Pairs	2	2	5nt_dwstream
46	94	0.259525420016491	All_Pairs	0	2	5nt_dwstream
47	94	0.259525420016491	GC_Pairs	0	2	5nt_dwstream
48	94	0.259525420016491	Consecutive_Pairs	0	2	5nt_dwstream
49	95	0.199756493506493	All_Pairs	0	2	5nt_dwstream
50	95	0.199756493506493	GC_Pairs	0	2	5nt_dwstream
51	95	0.199756493506493	Consecutive_Pairs	0	2	5nt_dwstream
52	100	0	All_Pairs	4	0	5nt_dwstream
53	100	0	GC_Pairs	2	0	5nt_dwstream
54	100	0	Consecutive_Pairs	4	0	5nt_dwstream
55	105	0.637602427334571	All_Pairs	5	2	5nt_dwstream
56	105	0.637602427334571	GC_Pairs	4	2	5nt_dwstream
57	105	0.637602427334571	Consecutive_Pairs	5	2	5nt_dwstream
58	115	0.0695410740053597	All_Pairs	0	1	5nt_dwstream
59	115	0.0695410740053597	GC_Pairs	0	1	5nt_dwstream
60	115	0.0695410740053597	Consecutive_Pairs	0	1	5nt_dwstream
61	120	0	All_Pairs	2	0	5nt_dwstream
62	120	0	GC_Pairs	2	0	5nt_dwstream
63	120	0	Consecutive_Pairs	2	0	5nt_dwstream
64	125	0.0224914965986394	All_Pairs	1	1	5nt_dwstream
65	125	0.0224914965986394	GC_Pairs	0	1	5nt_dwstream
66	125	0.0224914965986394	Consecutive_Pairs	1	1	5nt_dwstream
67	130	0.081547619047619	All_Pairs	4	1	5nt_dwstream
68	130	0.081547619047619	GC_Pairs	2	1	5nt_dwstream
69	130	0.081547619047619	Consecutive_Pairs	4	1	5nt_dwstream
70	135	0.378332753555968	All_Pairs	1	2	5nt_dwstream
71	135	0.378332753555968	GC_Pairs	0	2	5nt_dwstream
72	135	0.378332753555968	Consecutive_Pairs	1	2	5nt_dwstream
73	140	0.157673031333746	All_Pairs	0	2	5nt_dwstream
74	140	0.157673031333746	GC_Pairs	0	2	5nt_dwstream
75	140	0.157673031333746	Consecutive_Pairs	0	2	5nt_dwstream
76	145	0.199832186662544	All_Pairs	0	2	5nt_dwstream
77	145	0.199832186662544	GC_Pairs	0	2	5nt_dwstream
78	145	0.199832186662544	Consecutive_Pairs	0	2	5nt_dwstream
79	155	0.256058995567924	All_Pairs	4	2	5nt_dwstream
80	155	0.256058995567924	GC_Pairs	3	2	5nt_dwstream
81	155	0.256058995567924	Consecutive_Pairs	2	2	5nt_dwstream
82	165	0.244424474335189	All_Pairs	0	2	5nt_dwstream
83	165	0.244424474335189	GC_Pairs	0	2	5nt_dwstream
84	165	0.244424474335189	Consecutive_Pairs	0	2	5nt_dwstream
85	170	0	All_Pairs	0	0	5nt_dwstream
86	170	0	GC_Pairs	0	0	5nt_dwstream
87	170	0	Consecutive_Pairs	0	0	5nt_dwstream
88	175	0.109000077303649	All_Pairs	3	2	5nt_dwstream
89	175	0.109000077303649	GC_Pairs	3	2	5nt_dwstream
90	175	0.109000077303649	Consecutive_Pairs	3	2	5nt_dwstream
91	180	0	All_Pairs	1	0	5nt_dwstream
92	180	0	GC_Pairs	1	0	5nt_dwstream
93	180	0	Consecutive_Pairs	1	0	5nt_dwstream
94	185	0	All_Pairs	4	0	5nt_dwstream
95	185	0	GC_Pairs	4	0	5nt_dwstream
96	185	0	Consecutive_Pairs	4	0	5nt_dwstream
97	195	0.203053172026386	All_Pairs	2	2	5nt_dwstream
98	195	0.203053172026386	GC_Pairs	2	2	5nt_dwstream
99	195	0.203053172026386	Consecutive_Pairs	2	2	5nt_dwstream
100	200	0	All_Pairs	0	0	5nt_dwstream
101	200	0	GC_Pairs	0	0	5nt_dwstream
102	200	0	Consecutive_Pairs	0	0	5nt_dwstream
103	205	0.0636692176870748	All_Pairs	2	1	5nt_dwstream
104	205	0.0636692176870748	GC_Pairs	2	1	5nt_dwstream
105	205	0.0636692176870748	Consecutive_Pairs	2	1	5nt_dwstream
106	210	0.0509624304267161	All_Pairs	0	1	5nt_dwstream
107	210	0.0509624304267161	GC_Pairs	0	1	5nt_dwstream
108	210	0.0509624304267161	Consecutive_Pairs	0	1	5nt_dwstream
109	215	0.149498170480313	All_Pairs	5	2	5nt_dwstream
110	215	0.149498170480313	GC_Pairs	4	2	5nt_dwstream
111	215	0.149498170480313	Consecutive_Pairs	5	2	5nt_dwstream
112	11	0.00425170068027211	All_Pairs	5	1	10nt_dwsstream
113	11	0.00425170068027211	GC_Pairs	2	1	10nt_dwsstream
114	11	0.00425170068027211	Consecutive_Pairs	5	1	10nt_dwsstream
115	13	0	All_Pairs	7	0	10nt_dwsstream
116	13	0	GC_Pairs	3	0	10nt_dwsstream
117	13	0	Consecutive_Pairs	4	0	10nt_dwsstream
118	16	0.128868403421975	All_Pairs	0	2	10nt_dwsstream
119	16	0.128868403421975	GC_Pairs	0	2	10nt_dwsstream
120	16	0.128868403421975	Consecutive_Pairs	0	2	10nt_dwsstream
121	19	0	All_Pairs	4	0	10nt_dwsstream
122	19	0	GC_Pairs	1	0	10nt_dwsstream
123	19	0	Consecutive_Pairs	4	0	10nt_dwsstream
124	21	0	All_Pairs	9	0	10nt_dwsstream
125	21	0	GC_Pairs	3	0	10nt_dwsstream
126	21	0	Consecutive_Pairs	5	0	10nt_dwsstream
127	26	0.0503974695938982	All_Pairs	2	1	10nt_dwsstream
128	26	0.0503974695938982	GC_Pairs	0	1	10nt_dwsstream
129	26	0.0503974695938982	Consecutive_Pairs	2	1	10nt_dwsstream
130	31	0.13568626314162	All_Pairs	6	2	10nt_dwsstream
131	31	0.13568626314162	GC_Pairs	1	2	10nt_dwsstream
132	31	0.13568626314162	Consecutive_Pairs	6	2	10nt_dwsstream
133	36	0	All_Pairs	5	0	10nt_dwsstream
134	36	0	GC_Pairs	2	0	10nt_dwsstream
135	36	0	Consecutive_Pairs	5	0	10nt_dwsstream
136	46	0.120183982683983	All_Pairs	8	2	10nt_dwsstream
137	46	0.120183982683983	GC_Pairs	6	2	10nt_dwsstream
138	46	0.120183982683983	Consecutive_Pairs	4	2	10nt_dwsstream
139	56	0.0661236085343228	All_Pairs	4	1	10nt_dwsstream
140	56	0.0661236085343228	GC_Pairs	4	1	10nt_dwsstream
141	56	0.0661236085343228	Consecutive_Pairs	4	1	10nt_dwsstream
142	61	0	All_Pairs	9	0	10nt_dwsstream
143	61	0	GC_Pairs	2	0	10nt_dwsstream
144	61	0	Consecutive_Pairs	9	0	10nt_dwsstream
145	75	0.12465793135436	All_Pairs	0	2	10nt_dwsstream
146	75	0.12465793135436	GC_Pairs	0	2	10nt_dwsstream
147	75	0.12465793135436	Consecutive_Pairs	0	2	10nt_dwsstream
148	80	0.028447742733457	All_Pairs	5	1	10nt_dwsstream
149	80	0.028447742733457	GC_Pairs	4	1	10nt_dwsstream
150	80	0.028447742733457	Consecutive_Pairs	5	1	10nt_dwsstream
151	85	0	All_Pairs	7	0	10nt_dwsstream
152	85	0	GC_Pairs	7	0	10nt_dwsstream
153	85	0	Consecutive_Pairs	7	0	10nt_dwsstream
154	90	0.15155444753659	All_Pairs	6	2	10nt_dwsstream
155	90	0.15155444753659	GC_Pairs	6	2	10nt_dwsstream
156	90	0.15155444753659	Consecutive_Pairs	3	2	10nt_dwsstream
157	94	0.259525420016491	All_Pairs	0	2	10nt_dwsstream
158	94	0.259525420016491	GC_Pairs	0	2	10nt_dwsstream
159	94	0.259525420016491	Consecutive_Pairs	0	2	10nt_dwsstream
160	95	0.199756493506493	All_Pairs	3	2	10nt_dwsstream
161	95	0.199756493506493	GC_Pairs	2	2	10nt_dwsstream
162	95	0.199756493506493	Consecutive_Pairs	3	2	10nt_dwsstream
163	100	0	All_Pairs	8	0	10nt_dwsstream
164	100	0	GC_Pairs	5	0	10nt_dwsstream
165	100	0	Consecutive_Pairs	5	0	10nt_dwsstream
166	105	0.637602427334571	All_Pairs	8	2	10nt_dwsstream
167	105	0.637602427334571	GC_Pairs	5	2	10nt_dwsstream
168	105	0.637602427334571	Consecutive_Pairs	7	2	10nt_dwsstream
169	115	0.0695410740053597	All_Pairs	0	1	10nt_dwsstream
170	115	0.0695410740053597	GC_Pairs	0	1	10nt_dwsstream
171	115	0.0695410740053597	Consecutive_Pairs	0	1	10nt_dwsstream
172	120	0	All_Pairs	7	0	10nt_dwsstream
173	120	0	GC_Pairs	6	0	10nt_dwsstream
174	120	0	Consecutive_Pairs	7	0	10nt_dwsstream
175	125	0.0224914965986394	All_Pairs	6	1	10nt_dwsstream
176	125	0.0224914965986394	GC_Pairs	4	1	10nt_dwsstream
177	125	0.0224914965986394	Consecutive_Pairs	6	1	10nt_dwsstream
178	130	0.081547619047619	All_Pairs	7	1	10nt_dwsstream
179	130	0.081547619047619	GC_Pairs	4	1	10nt_dwsstream
180	130	0.081547619047619	Consecutive_Pairs	7	1	10nt_dwsstream
181	135	0.378332753555968	All_Pairs	6	2	10nt_dwsstream
182	135	0.378332753555968	GC_Pairs	3	2	10nt_dwsstream
183	135	0.378332753555968	Consecutive_Pairs	6	2	10nt_dwsstream
184	140	0.157673031333746	All_Pairs	2	2	10nt_dwsstream
185	140	0.157673031333746	GC_Pairs	0	2	10nt_dwsstream
186	140	0.157673031333746	Consecutive_Pairs	2	2	10nt_dwsstream
187	145	0.199832186662544	All_Pairs	0	2	10nt_dwsstream
188	145	0.199832186662544	GC_Pairs	0	2	10nt_dwsstream
189	145	0.199832186662544	Consecutive_Pairs	0	2	10nt_dwsstream
190	155	0.256058995567924	All_Pairs	8	2	10nt_dwsstream
191	155	0.256058995567924	GC_Pairs	7	2	10nt_dwsstream
192	155	0.256058995567924	Consecutive_Pairs	3	2	10nt_dwsstream
193	165	0.244424474335189	All_Pairs	0	2	10nt_dwsstream
194	165	0.244424474335189	GC_Pairs	0	2	10nt_dwsstream
195	165	0.244424474335189	Consecutive_Pairs	0	2	10nt_dwsstream
196	170	0	All_Pairs	4	0	10nt_dwsstream
197	170	0	GC_Pairs	1	0	10nt_dwsstream
198	170	0	Consecutive_Pairs	4	0	10nt_dwsstream
199	175	0.109000077303649	All_Pairs	7	2	10nt_dwsstream
200	175	0.109000077303649	GC_Pairs	6	2	10nt_dwsstream
201	175	0.109000077303649	Consecutive_Pairs	5	2	10nt_dwsstream
202	180	0	All_Pairs	6	0	10nt_dwsstream
203	180	0	GC_Pairs	6	0	10nt_dwsstream
204	180	0	Consecutive_Pairs	6	0	10nt_dwsstream
205	185	0	All_Pairs	8	0	10nt_dwsstream
206	185	0	GC_Pairs	6	0	10nt_dwsstream
207	185	0	Consecutive_Pairs	4	0	10nt_dwsstream
208	195	0.203053172026386	All_Pairs	6	2	10nt_dwsstream
209	195	0.203053172026386	GC_Pairs	5	2	10nt_dwsstream
210	195	0.203053172026386	Consecutive_Pairs	6	2	10nt_dwsstream
211	200	0	All_Pairs	3	0	10nt_dwsstream
212	200	0	GC_Pairs	1	0	10nt_dwsstream
213	200	0	Consecutive_Pairs	3	0	10nt_dwsstream
214	205	0.0636692176870748	All_Pairs	7	1	10nt_dwsstream
215	205	0.0636692176870748	GC_Pairs	6	1	10nt_dwsstream
216	205	0.0636692176870748	Consecutive_Pairs	7	1	10nt_dwsstream
217	210	0.0509624304267161	All_Pairs	0	1	10nt_dwsstream
218	210	0.0509624304267161	GC_Pairs	0	1	10nt_dwsstream
219	210	0.0509624304267161	Consecutive_Pairs	0	1	10nt_dwsstream
220	215	0.149498170480313	All_Pairs	9	2	10nt_dwsstream
221	215	0.149498170480313	GC_Pairs	8	2	10nt_dwsstream
222	215	0.149498170480313	Consecutive_Pairs	5	2	10nt_dwsstream
223	11	0.00425170068027211	All_Pairs	5	1	20nt_dwsstream
224	11	0.00425170068027211	GC_Pairs	2	1	20nt_dwsstream
225	11	0.00425170068027211	Consecutive_Pairs	5	1	20nt_dwsstream
226	13	0	All_Pairs	12	0	20nt_dwsstream
227	13	0	GC_Pairs	4	0	20nt_dwsstream
228	13	0	Consecutive_Pairs	4	0	20nt_dwsstream
229	16	0.128868403421975	All_Pairs	4	2	20nt_dwsstream
230	16	0.128868403421975	GC_Pairs	1	2	20nt_dwsstream
231	16	0.128868403421975	Consecutive_Pairs	4	2	20nt_dwsstream
232	19	0	All_Pairs	11	0	20nt_dwsstream
233	19	0	GC_Pairs	3	0	20nt_dwsstream
234	19	0	Consecutive_Pairs	7	0	20nt_dwsstream
235	21	0	All_Pairs	11	0	20nt_dwsstream
236	21	0	GC_Pairs	3	0	20nt_dwsstream
237	21	0	Consecutive_Pairs	7	0	20nt_dwsstream
238	26	0.0503974695938982	All_Pairs	8	1	20nt_dwsstream
239	26	0.0503974695938982	GC_Pairs	0	1	20nt_dwsstream
240	26	0.0503974695938982	Consecutive_Pairs	5	1	20nt_dwsstream
241	31	0.13568626314162	All_Pairs	6	2	20nt_dwsstream
242	31	0.13568626314162	GC_Pairs	1	2	20nt_dwsstream
243	31	0.13568626314162	Consecutive_Pairs	6	2	20nt_dwsstream
244	36	0	All_Pairs	13	0	20nt_dwsstream
245	36	0	GC_Pairs	8	0	20nt_dwsstream
246	36	0	Consecutive_Pairs	7	0	20nt_dwsstream
247	46	0.120183982683983	All_Pairs	10	2	20nt_dwsstream
248	46	0.120183982683983	GC_Pairs	7	2	20nt_dwsstream
249	46	0.120183982683983	Consecutive_Pairs	4	2	20nt_dwsstream
250	56	0.0661236085343228	All_Pairs	4	1	20nt_dwsstream
251	56	0.0661236085343228	GC_Pairs	4	1	20nt_dwsstream
252	56	0.0661236085343228	Consecutive_Pairs	4	1	20nt_dwsstream
253	61	0	All_Pairs	14	0	20nt_dwsstream
254	61	0	GC_Pairs	5	0	20nt_dwsstream
255	61	0	Consecutive_Pairs	9	0	20nt_dwsstream
256	75	0.12465793135436	All_Pairs	0	2	20nt_dwsstream
257	75	0.12465793135436	GC_Pairs	0	2	20nt_dwsstream
258	75	0.12465793135436	Consecutive_Pairs	0	2	20nt_dwsstream
259	80	0.028447742733457	All_Pairs	11	1	20nt_dwsstream
260	80	0.028447742733457	GC_Pairs	10	1	20nt_dwsstream
261	80	0.028447742733457	Consecutive_Pairs	5	1	20nt_dwsstream
262	85	0	All_Pairs	14	0	20nt_dwsstream
263	85	0	GC_Pairs	10	0	20nt_dwsstream
264	85	0	Consecutive_Pairs	12	0	20nt_dwsstream
265	90	0.15155444753659	All_Pairs	8	2	20nt_dwsstream
266	90	0.15155444753659	GC_Pairs	8	2	20nt_dwsstream
267	90	0.15155444753659	Consecutive_Pairs	3	2	20nt_dwsstream
268	94	0.259525420016491	All_Pairs	3	2	20nt_dwsstream
269	94	0.259525420016491	GC_Pairs	2	2	20nt_dwsstream
270	94	0.259525420016491	Consecutive_Pairs	2	2	20nt_dwsstream
271	95	0.199756493506493	All_Pairs	9	2	20nt_dwsstream
272	95	0.199756493506493	GC_Pairs	5	2	20nt_dwsstream
273	95	0.199756493506493	Consecutive_Pairs	4	2	20nt_dwsstream
274	100	0	All_Pairs	14	0	20nt_dwsstream
275	100	0	GC_Pairs	10	0	20nt_dwsstream
276	100	0	Consecutive_Pairs	6	0	20nt_dwsstream
277	105	0.637602427334571	All_Pairs	14	2	20nt_dwsstream
278	105	0.637602427334571	GC_Pairs	10	2	20nt_dwsstream
279	105	0.637602427334571	Consecutive_Pairs	7	2	20nt_dwsstream
280	115	0.0695410740053597	All_Pairs	2	1	20nt_dwsstream
281	115	0.0695410740053597	GC_Pairs	2	1	20nt_dwsstream
282	115	0.0695410740053597	Consecutive_Pairs	2	1	20nt_dwsstream
283	120	0	All_Pairs	10	0	20nt_dwsstream
284	120	0	GC_Pairs	6	0	20nt_dwsstream
285	120	0	Consecutive_Pairs	9	0	20nt_dwsstream
286	125	0.0224914965986394	All_Pairs	6	1	20nt_dwsstream
287	125	0.0224914965986394	GC_Pairs	4	1	20nt_dwsstream
288	125	0.0224914965986394	Consecutive_Pairs	6	1	20nt_dwsstream
289	130	0.081547619047619	All_Pairs	7	1	20nt_dwsstream
290	130	0.081547619047619	GC_Pairs	4	1	20nt_dwsstream
291	130	0.081547619047619	Consecutive_Pairs	7	1	20nt_dwsstream
292	135	0.378332753555968	All_Pairs	8	2	20nt_dwsstream
293	135	0.378332753555968	GC_Pairs	3	2	20nt_dwsstream
294	135	0.378332753555968	Consecutive_Pairs	8	2	20nt_dwsstream
295	140	0.157673031333746	All_Pairs	9	2	20nt_dwsstream
296	140	0.157673031333746	GC_Pairs	4	2	20nt_dwsstream
297	140	0.157673031333746	Consecutive_Pairs	5	2	20nt_dwsstream
298	145	0.199832186662544	All_Pairs	0	2	20nt_dwsstream
299	145	0.199832186662544	GC_Pairs	0	2	20nt_dwsstream
300	145	0.199832186662544	Consecutive_Pairs	0	2	20nt_dwsstream
301	155	0.256058995567924	All_Pairs	15	2	20nt_dwsstream
302	155	0.256058995567924	GC_Pairs	12	2	20nt_dwsstream
303	155	0.256058995567924	Consecutive_Pairs	6	2	20nt_dwsstream
304	165	0.244424474335189	All_Pairs	6	2	20nt_dwsstream
305	165	0.244424474335189	GC_Pairs	2	2	20nt_dwsstream
306	165	0.244424474335189	Consecutive_Pairs	3	2	20nt_dwsstream
307	170	0	All_Pairs	8	0	20nt_dwsstream
308	170	0	GC_Pairs	3	0	20nt_dwsstream
309	170	0	Consecutive_Pairs	5	0	20nt_dwsstream
310	175	0.109000077303649	All_Pairs	12	2	20nt_dwsstream
311	175	0.109000077303649	GC_Pairs	8	2	20nt_dwsstream
312	175	0.109000077303649	Consecutive_Pairs	5	2	20nt_dwsstream
313	180	0	All_Pairs	6	0	20nt_dwsstream
314	180	0	GC_Pairs	6	0	20nt_dwsstream
315	180	0	Consecutive_Pairs	6	0	20nt_dwsstream
316	185	0	All_Pairs	11	0	20nt_dwsstream
317	185	0	GC_Pairs	8	0	20nt_dwsstream
318	185	0	Consecutive_Pairs	6	0	20nt_dwsstream
319	195	0.203053172026386	All_Pairs	14	2	20nt_dwsstream
320	195	0.203053172026386	GC_Pairs	12	2	20nt_dwsstream
321	195	0.203053172026386	Consecutive_Pairs	6	2	20nt_dwsstream
322	200	0	All_Pairs	11	0	20nt_dwsstream
323	200	0	GC_Pairs	6	0	20nt_dwsstream
324	200	0	Consecutive_Pairs	6	0	20nt_dwsstream
325	205	0.0636692176870748	All_Pairs	10	1	20nt_dwsstream
326	205	0.0636692176870748	GC_Pairs	8	1	20nt_dwsstream
327	205	0.0636692176870748	Consecutive_Pairs	7	1	20nt_dwsstream
328	210	0.0509624304267161	All_Pairs	6	1	20nt_dwsstream
329	210	0.0509624304267161	GC_Pairs	5	1	20nt_dwsstream
330	210	0.0509624304267161	Consecutive_Pairs	6	1	20nt_dwsstream
331	215	0.149498170480313	All_Pairs	15	2	20nt_dwsstream
332	215	0.149498170480313	GC_Pairs	11	2	20nt_dwsstream
333	215	0.149498170480313	Consecutive_Pairs	6	2	20nt_dwsstream
334	11	0.00425170068027211	All_Pairs	16	1	50nt_dwsstream
335	11	0.00425170068027211	GC_Pairs	5	1	50nt_dwsstream
336	11	0.00425170068027211	Consecutive_Pairs	7	1	50nt_dwsstream
337	13	0	All_Pairs	15	0	50nt_dwsstream
338	13	0	GC_Pairs	4	0	50nt_dwsstream
339	13	0	Consecutive_Pairs	4	0	50nt_dwsstream
340	16	0.128868403421975	All_Pairs	11	2	50nt_dwsstream
341	16	0.128868403421975	GC_Pairs	3	2	50nt_dwsstream
342	16	0.128868403421975	Consecutive_Pairs	7	2	50nt_dwsstream
343	19	0	All_Pairs	11	0	50nt_dwsstream
344	19	0	GC_Pairs	3	0	50nt_dwsstream
345	19	0	Consecutive_Pairs	7	0	50nt_dwsstream
346	21	0	All_Pairs	11	0	50nt_dwsstream
347	21	0	GC_Pairs	3	0	50nt_dwsstream
348	21	0	Consecutive_Pairs	7	0	50nt_dwsstream
349	26	0.0503974695938982	All_Pairs	21	1	50nt_dwsstream
350	26	0.0503974695938982	GC_Pairs	8	1	50nt_dwsstream
351	26	0.0503974695938982	Consecutive_Pairs	7	1	50nt_dwsstream
352	31	0.13568626314162	All_Pairs	22	2	50nt_dwsstream
353	31	0.13568626314162	GC_Pairs	12	2	50nt_dwsstream
354	31	0.13568626314162	Consecutive_Pairs	8	2	50nt_dwsstream
355	36	0	All_Pairs	16	0	50nt_dwsstream
356	36	0	GC_Pairs	11	0	50nt_dwsstream
357	36	0	Consecutive_Pairs	8	0	50nt_dwsstream
358	46	0.120183982683983	All_Pairs	15	2	50nt_dwsstream
359	46	0.120183982683983	GC_Pairs	8	2	50nt_dwsstream
360	46	0.120183982683983	Consecutive_Pairs	8	2	50nt_dwsstream
361	56	0.0661236085343228	All_Pairs	14	1	50nt_dwsstream
362	56	0.0661236085343228	GC_Pairs	10	1	50nt_dwsstream
363	56	0.0661236085343228	Consecutive_Pairs	10	1	50nt_dwsstream
364	61	0	All_Pairs	18	0	50nt_dwsstream
365	61	0	GC_Pairs	8	0	50nt_dwsstream
366	61	0	Consecutive_Pairs	9	0	50nt_dwsstream
367	75	0.12465793135436	All_Pairs	23	2	50nt_dwsstream
368	75	0.12465793135436	GC_Pairs	18	2	50nt_dwsstream
369	75	0.12465793135436	Consecutive_Pairs	12	2	50nt_dwsstream
370	80	0.028447742733457	All_Pairs	26	1	50nt_dwsstream
371	80	0.028447742733457	GC_Pairs	21	1	50nt_dwsstream
372	80	0.028447742733457	Consecutive_Pairs	12	1	50nt_dwsstream
373	85	0	All_Pairs	17	0	50nt_dwsstream
374	85	0	GC_Pairs	13	0	50nt_dwsstream
375	85	0	Consecutive_Pairs	12	0	50nt_dwsstream
376	90	0.15155444753659	All_Pairs	17	2	50nt_dwsstream
377	90	0.15155444753659	GC_Pairs	14	2	50nt_dwsstream
378	90	0.15155444753659	Consecutive_Pairs	6	2	50nt_dwsstream
379	94	0.259525420016491	All_Pairs	25	2	50nt_dwsstream
380	94	0.259525420016491	GC_Pairs	17	2	50nt_dwsstream
381	94	0.259525420016491	Consecutive_Pairs	8	2	50nt_dwsstream
382	95	0.199756493506493	All_Pairs	28	2	50nt_dwsstream
383	95	0.199756493506493	GC_Pairs	19	2	50nt_dwsstream
384	95	0.199756493506493	Consecutive_Pairs	8	2	50nt_dwsstream
385	100	0	All_Pairs	23	0	50nt_dwsstream
386	100	0	GC_Pairs	16	0	50nt_dwsstream
387	100	0	Consecutive_Pairs	8	0	50nt_dwsstream
388	105	0.637602427334571	All_Pairs	15	2	50nt_dwsstream
389	105	0.637602427334571	GC_Pairs	11	2	50nt_dwsstream
390	105	0.637602427334571	Consecutive_Pairs	7	2	50nt_dwsstream
391	115	0.0695410740053597	All_Pairs	15	1	50nt_dwsstream
392	115	0.0695410740053597	GC_Pairs	10	1	50nt_dwsstream
393	115	0.0695410740053597	Consecutive_Pairs	9	1	50nt_dwsstream
394	120	0	All_Pairs	16	0	50nt_dwsstream
395	120	0	GC_Pairs	10	0	50nt_dwsstream
396	120	0	Consecutive_Pairs	9	0	50nt_dwsstream
397	125	0.0224914965986394	All_Pairs	14	1	50nt_dwsstream
398	125	0.0224914965986394	GC_Pairs	7	1	50nt_dwsstream
399	125	0.0224914965986394	Consecutive_Pairs	8	1	50nt_dwsstream
400	130	0.081547619047619	All_Pairs	16	1	50nt_dwsstream
401	130	0.081547619047619	GC_Pairs	9	1	50nt_dwsstream
402	130	0.081547619047619	Consecutive_Pairs	7	1	50nt_dwsstream
403	135	0.378332753555968	All_Pairs	17	2	50nt_dwsstream
404	135	0.378332753555968	GC_Pairs	8	2	50nt_dwsstream
405	135	0.378332753555968	Consecutive_Pairs	8	2	50nt_dwsstream
406	140	0.157673031333746	All_Pairs	17	2	50nt_dwsstream
407	140	0.157673031333746	GC_Pairs	8	2	50nt_dwsstream
408	140	0.157673031333746	Consecutive_Pairs	5	2	50nt_dwsstream
409	145	0.199832186662544	All_Pairs	19	2	50nt_dwsstream
410	145	0.199832186662544	GC_Pairs	15	2	50nt_dwsstream
411	145	0.199832186662544	Consecutive_Pairs	7	2	50nt_dwsstream
412	155	0.256058995567924	All_Pairs	19	2	50nt_dwsstream
413	155	0.256058995567924	GC_Pairs	13	2	50nt_dwsstream
414	155	0.256058995567924	Consecutive_Pairs	6	2	50nt_dwsstream
415	165	0.244424474335189	All_Pairs	17	2	50nt_dwsstream
416	165	0.244424474335189	GC_Pairs	9	2	50nt_dwsstream
417	165	0.244424474335189	Consecutive_Pairs	4	2	50nt_dwsstream
418	170	0	All_Pairs	14	0	50nt_dwsstream
419	170	0	GC_Pairs	9	0	50nt_dwsstream
420	170	0	Consecutive_Pairs	6	0	50nt_dwsstream
421	175	0.109000077303649	All_Pairs	25	2	50nt_dwsstream
422	175	0.109000077303649	GC_Pairs	18	2	50nt_dwsstream
423	175	0.109000077303649	Consecutive_Pairs	12	2	50nt_dwsstream
424	180	0	All_Pairs	10	0	50nt_dwsstream
425	180	0	GC_Pairs	9	0	50nt_dwsstream
426	180	0	Consecutive_Pairs	6	0	50nt_dwsstream
427	185	0	All_Pairs	16	0	50nt_dwsstream
428	185	0	GC_Pairs	12	0	50nt_dwsstream
429	185	0	Consecutive_Pairs	6	0	50nt_dwsstream
430	195	0.203053172026386	All_Pairs	17	2	50nt_dwsstream
431	195	0.203053172026386	GC_Pairs	14	2	50nt_dwsstream
432	195	0.203053172026386	Consecutive_Pairs	6	2	50nt_dwsstream
433	200	0	All_Pairs	21	0	50nt_dwsstream
434	200	0	GC_Pairs	13	0	50nt_dwsstream
435	200	0	Consecutive_Pairs	8	0	50nt_dwsstream
436	205	0.0636692176870748	All_Pairs	17	1	50nt_dwsstream
437	205	0.0636692176870748	GC_Pairs	11	1	50nt_dwsstream
438	205	0.0636692176870748	Consecutive_Pairs	7	1	50nt_dwsstream
439	210	0.0509624304267161	All_Pairs	20	1	50nt_dwsstream
440	210	0.0509624304267161	GC_Pairs	15	1	50nt_dwsstream
441	210	0.0509624304267161	Consecutive_Pairs	13	1	50nt_dwsstream
442	215	0.149498170480313	All_Pairs	17	2	50nt_dwsstream
443	215	0.149498170480313	GC_Pairs	13	2	50nt_dwsstream
444	215	0.149498170480313	Consecutive_Pairs	11	2	50nt_dwsstream
