# Supplementary material for: Environment modulates protein heterogeneity through transcriptional and translational stop codon readthrough
Source: Nat Commun. 2024 May 24;15:4446. doi: 10.1038/s41467-024-48387-x (PMC11126739; doi:10.1038/s41467-024-48387-x)
Supplement: Supplementary file 8 — Source Data [file 41467_2024_48387_MOESM8_ESM.zip › Source_Data_file/FigS11/FigS11E.csv]

	position	SCM_score	type_of_pair	number_of._pair	bin	window
1	11	0.00425170068027211	All_Pairs	0	1	5nt_upstream
2	11	0.00425170068027211	GC_Pairs	0	1	5nt_upstream
3	11	0.00425170068027211	Consecutive_Pairs	0	1	5nt_upstream
4	13	0	All_Pairs	0	0	5nt_upstream
5	13	0	GC_Pairs	0	0	5nt_upstream
6	13	0	Consecutive_Pairs	0	0	5nt_upstream
7	16	0.128868403421975	All_Pairs	0	2	5nt_upstream
8	16	0.128868403421975	GC_Pairs	0	2	5nt_upstream
9	16	0.128868403421975	Consecutive_Pairs	0	2	5nt_upstream
10	19	0	All_Pairs	5	0	5nt_upstream
11	19	0	GC_Pairs	2	0	5nt_upstream
12	19	0	Consecutive_Pairs	5	0	5nt_upstream
13	21	0	All_Pairs	0	0	5nt_upstream
14	21	0	GC_Pairs	0	0	5nt_upstream
15	21	0	Consecutive_Pairs	0	0	5nt_upstream
16	26	0.0503974695938982	All_Pairs	0	1	5nt_upstream
17	26	0.0503974695938982	GC_Pairs	0	1	5nt_upstream
18	26	0.0503974695938982	Consecutive_Pairs	0	1	5nt_upstream
19	31	0.13568626314162	All_Pairs	0	2	5nt_upstream
20	31	0.13568626314162	GC_Pairs	0	2	5nt_upstream
21	31	0.13568626314162	Consecutive_Pairs	0	2	5nt_upstream
22	36	0	All_Pairs	4	0	5nt_upstream
23	36	0	GC_Pairs	1	0	5nt_upstream
24	36	0	Consecutive_Pairs	4	0	5nt_upstream
25	46	0.120183982683983	All_Pairs	2	2	5nt_upstream
26	46	0.120183982683983	GC_Pairs	2	2	5nt_upstream
27	46	0.120183982683983	Consecutive_Pairs	2	2	5nt_upstream
28	56	0.0661236085343228	All_Pairs	5	1	5nt_upstream
29	56	0.0661236085343228	GC_Pairs	3	1	5nt_upstream
30	56	0.0661236085343228	Consecutive_Pairs	5	1	5nt_upstream
31	61	0	All_Pairs	0	0	5nt_upstream
32	61	0	GC_Pairs	0	0	5nt_upstream
33	61	0	Consecutive_Pairs	0	0	5nt_upstream
34	75	0.12465793135436	All_Pairs	0	2	5nt_upstream
35	75	0.12465793135436	GC_Pairs	0	2	5nt_upstream
36	75	0.12465793135436	Consecutive_Pairs	0	2	5nt_upstream
37	80	0.028447742733457	All_Pairs	3	1	5nt_upstream
38	80	0.028447742733457	GC_Pairs	3	1	5nt_upstream
39	80	0.028447742733457	Consecutive_Pairs	3	1	5nt_upstream
40	85	0	All_Pairs	0	0	5nt_upstream
41	85	0	GC_Pairs	0	0	5nt_upstream
42	85	0	Consecutive_Pairs	0	0	5nt_upstream
43	90	0.15155444753659	All_Pairs	0	2	5nt_upstream
44	90	0.15155444753659	GC_Pairs	0	2	5nt_upstream
45	90	0.15155444753659	Consecutive_Pairs	0	2	5nt_upstream
46	94	0.259525420016491	All_Pairs	0	2	5nt_upstream
47	94	0.259525420016491	GC_Pairs	0	2	5nt_upstream
48	94	0.259525420016491	Consecutive_Pairs	0	2	5nt_upstream
49	95	0.199756493506493	All_Pairs	3	2	5nt_upstream
50	95	0.199756493506493	GC_Pairs	3	2	5nt_upstream
51	95	0.199756493506493	Consecutive_Pairs	3	2	5nt_upstream
52	100	0	All_Pairs	2	0	5nt_upstream
53	100	0	GC_Pairs	2	0	5nt_upstream
54	100	0	Consecutive_Pairs	2	0	5nt_upstream
55	105	0.637602427334571	All_Pairs	2	2	5nt_upstream
56	105	0.637602427334571	GC_Pairs	2	2	5nt_upstream
57	105	0.637602427334571	Consecutive_Pairs	2	2	5nt_upstream
58	115	0.0695410740053597	All_Pairs	0	1	5nt_upstream
59	115	0.0695410740053597	GC_Pairs	0	1	5nt_upstream
60	115	0.0695410740053597	Consecutive_Pairs	0	1	5nt_upstream
61	120	0	All_Pairs	0	0	5nt_upstream
62	120	0	GC_Pairs	0	0	5nt_upstream
63	120	0	Consecutive_Pairs	0	0	5nt_upstream
64	125	0.0224914965986394	All_Pairs	2	1	5nt_upstream
65	125	0.0224914965986394	GC_Pairs	2	1	5nt_upstream
66	125	0.0224914965986394	Consecutive_Pairs	2	1	5nt_upstream
67	130	0.081547619047619	All_Pairs	2	1	5nt_upstream
68	130	0.081547619047619	GC_Pairs	1	1	5nt_upstream
69	130	0.081547619047619	Consecutive_Pairs	2	1	5nt_upstream
70	135	0.378332753555968	All_Pairs	4	2	5nt_upstream
71	135	0.378332753555968	GC_Pairs	3	2	5nt_upstream
72	135	0.378332753555968	Consecutive_Pairs	4	2	5nt_upstream
73	140	0.157673031333746	All_Pairs	3	2	5nt_upstream
74	140	0.157673031333746	GC_Pairs	1	2	5nt_upstream
75	140	0.157673031333746	Consecutive_Pairs	3	2	5nt_upstream
76	145	0.199832186662544	All_Pairs	5	2	5nt_upstream
77	145	0.199832186662544	GC_Pairs	3	2	5nt_upstream
78	145	0.199832186662544	Consecutive_Pairs	5	2	5nt_upstream
79	155	0.256058995567924	All_Pairs	0	2	5nt_upstream
80	155	0.256058995567924	GC_Pairs	0	2	5nt_upstream
81	155	0.256058995567924	Consecutive_Pairs	0	2	5nt_upstream
82	165	0.244424474335189	All_Pairs	0	2	5nt_upstream
83	165	0.244424474335189	GC_Pairs	0	2	5nt_upstream
84	165	0.244424474335189	Consecutive_Pairs	0	2	5nt_upstream
85	170	0	All_Pairs	0	0	5nt_upstream
86	170	0	GC_Pairs	0	0	5nt_upstream
87	170	0	Consecutive_Pairs	0	0	5nt_upstream
88	175	0.109000077303649	All_Pairs	4	2	5nt_upstream
89	175	0.109000077303649	GC_Pairs	0	2	5nt_upstream
90	175	0.109000077303649	Consecutive_Pairs	4	2	5nt_upstream
91	180	0	All_Pairs	5	0	5nt_upstream
92	180	0	GC_Pairs	4	0	5nt_upstream
93	180	0	Consecutive_Pairs	5	0	5nt_upstream
94	185	0	All_Pairs	2	0	5nt_upstream
95	185	0	GC_Pairs	0	0	5nt_upstream
96	185	0	Consecutive_Pairs	2	0	5nt_upstream
97	195	0.203053172026386	All_Pairs	0	2	5nt_upstream
98	195	0.203053172026386	GC_Pairs	0	2	5nt_upstream
99	195	0.203053172026386	Consecutive_Pairs	0	2	5nt_upstream
100	200	0	All_Pairs	0	0	5nt_upstream
101	200	0	GC_Pairs	0	0	5nt_upstream
102	200	0	Consecutive_Pairs	0	0	5nt_upstream
103	205	0.0636692176870748	All_Pairs	2	1	5nt_upstream
104	205	0.0636692176870748	GC_Pairs	2	1	5nt_upstream
105	205	0.0636692176870748	Consecutive_Pairs	2	1	5nt_upstream
106	210	0.0509624304267161	All_Pairs	0	1	5nt_upstream
107	210	0.0509624304267161	GC_Pairs	0	1	5nt_upstream
108	210	0.0509624304267161	Consecutive_Pairs	0	1	5nt_upstream
109	215	0.149498170480313	All_Pairs	3	2	5nt_upstream
110	215	0.149498170480313	GC_Pairs	3	2	5nt_upstream
111	215	0.149498170480313	Consecutive_Pairs	3	2	5nt_upstream
112	11	0.00425170068027211	All_Pairs	5	1	10nt_upstream
113	11	0.00425170068027211	GC_Pairs	2	1	10nt_upstream
114	11	0.00425170068027211	Consecutive_Pairs	5	1	10nt_upstream
115	13	0	All_Pairs	0	0	10nt_upstream
116	13	0	GC_Pairs	0	0	10nt_upstream
117	13	0	Consecutive_Pairs	0	0	10nt_upstream
118	16	0.128868403421975	All_Pairs	0	2	10nt_upstream
119	16	0.128868403421975	GC_Pairs	0	2	10nt_upstream
120	16	0.128868403421975	Consecutive_Pairs	0	2	10nt_upstream
121	19	0	All_Pairs	10	0	10nt_upstream
122	19	0	GC_Pairs	4	0	10nt_upstream
123	19	0	Consecutive_Pairs	10	0	10nt_upstream
124	21	0	All_Pairs	4	0	10nt_upstream
125	21	0	GC_Pairs	2	0	10nt_upstream
126	21	0	Consecutive_Pairs	4	0	10nt_upstream
127	26	0.0503974695938982	All_Pairs	0	1	10nt_upstream
128	26	0.0503974695938982	GC_Pairs	0	1	10nt_upstream
129	26	0.0503974695938982	Consecutive_Pairs	0	1	10nt_upstream
130	31	0.13568626314162	All_Pairs	0	2	10nt_upstream
131	31	0.13568626314162	GC_Pairs	0	2	10nt_upstream
132	31	0.13568626314162	Consecutive_Pairs	0	2	10nt_upstream
133	36	0	All_Pairs	9	0	10nt_upstream
134	36	0	GC_Pairs	2	0	10nt_upstream
135	36	0	Consecutive_Pairs	5	0	10nt_upstream
136	46	0.120183982683983	All_Pairs	2	2	10nt_upstream
137	46	0.120183982683983	GC_Pairs	2	2	10nt_upstream
138	46	0.120183982683983	Consecutive_Pairs	2	2	10nt_upstream
139	56	0.0661236085343228	All_Pairs	6	1	10nt_upstream
140	56	0.0661236085343228	GC_Pairs	3	1	10nt_upstream
141	56	0.0661236085343228	Consecutive_Pairs	6	1	10nt_upstream
142	61	0	All_Pairs	2	0	10nt_upstream
143	61	0	GC_Pairs	2	0	10nt_upstream
144	61	0	Consecutive_Pairs	2	0	10nt_upstream
145	75	0.12465793135436	All_Pairs	4	2	10nt_upstream
146	75	0.12465793135436	GC_Pairs	2	2	10nt_upstream
147	75	0.12465793135436	Consecutive_Pairs	4	2	10nt_upstream
148	80	0.028447742733457	All_Pairs	5	1	10nt_upstream
149	80	0.028447742733457	GC_Pairs	5	1	10nt_upstream
150	80	0.028447742733457	Consecutive_Pairs	4	1	10nt_upstream
151	85	0	All_Pairs	2	0	10nt_upstream
152	85	0	GC_Pairs	1	0	10nt_upstream
153	85	0	Consecutive_Pairs	2	0	10nt_upstream
154	90	0.15155444753659	All_Pairs	2	2	10nt_upstream
155	90	0.15155444753659	GC_Pairs	2	2	10nt_upstream
156	90	0.15155444753659	Consecutive_Pairs	2	2	10nt_upstream
157	94	0.259525420016491	All_Pairs	2	2	10nt_upstream
158	94	0.259525420016491	GC_Pairs	2	2	10nt_upstream
159	94	0.259525420016491	Consecutive_Pairs	2	2	10nt_upstream
160	95	0.199756493506493	All_Pairs	3	2	10nt_upstream
161	95	0.199756493506493	GC_Pairs	3	2	10nt_upstream
162	95	0.199756493506493	Consecutive_Pairs	3	2	10nt_upstream
163	100	0	All_Pairs	3	0	10nt_upstream
164	100	0	GC_Pairs	3	0	10nt_upstream
165	100	0	Consecutive_Pairs	3	0	10nt_upstream
166	105	0.637602427334571	All_Pairs	5	2	10nt_upstream
167	105	0.637602427334571	GC_Pairs	3	2	10nt_upstream
168	105	0.637602427334571	Consecutive_Pairs	3	2	10nt_upstream
169	115	0.0695410740053597	All_Pairs	0	1	10nt_upstream
170	115	0.0695410740053597	GC_Pairs	0	1	10nt_upstream
171	115	0.0695410740053597	Consecutive_Pairs	0	1	10nt_upstream
172	120	0	All_Pairs	1	0	10nt_upstream
173	120	0	GC_Pairs	1	0	10nt_upstream
174	120	0	Consecutive_Pairs	1	0	10nt_upstream
175	125	0.0224914965986394	All_Pairs	7	1	10nt_upstream
176	125	0.0224914965986394	GC_Pairs	5	1	10nt_upstream
177	125	0.0224914965986394	Consecutive_Pairs	7	1	10nt_upstream
178	130	0.081547619047619	All_Pairs	5	1	10nt_upstream
179	130	0.081547619047619	GC_Pairs	3	1	10nt_upstream
180	130	0.081547619047619	Consecutive_Pairs	2	1	10nt_upstream
181	135	0.378332753555968	All_Pairs	4	2	10nt_upstream
182	135	0.378332753555968	GC_Pairs	2	2	10nt_upstream
183	135	0.378332753555968	Consecutive_Pairs	4	2	10nt_upstream
184	140	0.157673031333746	All_Pairs	7	2	10nt_upstream
185	140	0.157673031333746	GC_Pairs	1	2	10nt_upstream
186	140	0.157673031333746	Consecutive_Pairs	5	2	10nt_upstream
187	145	0.199832186662544	All_Pairs	5	2	10nt_upstream
188	145	0.199832186662544	GC_Pairs	2	2	10nt_upstream
189	145	0.199832186662544	Consecutive_Pairs	5	2	10nt_upstream
190	155	0.256058995567924	All_Pairs	0	2	10nt_upstream
191	155	0.256058995567924	GC_Pairs	0	2	10nt_upstream
192	155	0.256058995567924	Consecutive_Pairs	0	2	10nt_upstream
193	165	0.244424474335189	All_Pairs	4	2	10nt_upstream
194	165	0.244424474335189	GC_Pairs	3	2	10nt_upstream
195	165	0.244424474335189	Consecutive_Pairs	2	2	10nt_upstream
196	170	0	All_Pairs	4	0	10nt_upstream
197	170	0	GC_Pairs	3	0	10nt_upstream
198	170	0	Consecutive_Pairs	4	0	10nt_upstream
199	175	0.109000077303649	All_Pairs	8	2	10nt_upstream
200	175	0.109000077303649	GC_Pairs	2	2	10nt_upstream
201	175	0.109000077303649	Consecutive_Pairs	5	2	10nt_upstream
202	180	0	All_Pairs	8	0	10nt_upstream
203	180	0	GC_Pairs	6	0	10nt_upstream
204	180	0	Consecutive_Pairs	7	0	10nt_upstream
205	185	0	All_Pairs	5	0	10nt_upstream
206	185	0	GC_Pairs	2	0	10nt_upstream
207	185	0	Consecutive_Pairs	4	0	10nt_upstream
208	195	0.203053172026386	All_Pairs	1	2	10nt_upstream
209	195	0.203053172026386	GC_Pairs	1	2	10nt_upstream
210	195	0.203053172026386	Consecutive_Pairs	1	2	10nt_upstream
211	200	0	All_Pairs	5	0	10nt_upstream
212	200	0	GC_Pairs	4	0	10nt_upstream
213	200	0	Consecutive_Pairs	5	0	10nt_upstream
214	205	0.0636692176870748	All_Pairs	2	1	10nt_upstream
215	205	0.0636692176870748	GC_Pairs	2	1	10nt_upstream
216	205	0.0636692176870748	Consecutive_Pairs	2	1	10nt_upstream
217	210	0.0509624304267161	All_Pairs	2	1	10nt_upstream
218	210	0.0509624304267161	GC_Pairs	2	1	10nt_upstream
219	210	0.0509624304267161	Consecutive_Pairs	2	1	10nt_upstream
220	215	0.149498170480313	All_Pairs	5	2	10nt_upstream
221	215	0.149498170480313	GC_Pairs	4	2	10nt_upstream
222	215	0.149498170480313	Consecutive_Pairs	5	2	10nt_upstream
223	11	0.00425170068027211	All_Pairs	8	1	20nt_upstream
224	11	0.00425170068027211	GC_Pairs	2	1	20nt_upstream
225	11	0.00425170068027211	Consecutive_Pairs	8	1	20nt_upstream
226	13	0	All_Pairs	8	0	20nt_upstream
227	13	0	GC_Pairs	3	0	20nt_upstream
228	13	0	Consecutive_Pairs	8	0	20nt_upstream
229	16	0.128868403421975	All_Pairs	0	2	20nt_upstream
230	16	0.128868403421975	GC_Pairs	0	2	20nt_upstream
231	16	0.128868403421975	Consecutive_Pairs	0	2	20nt_upstream
232	19	0	All_Pairs	18	0	20nt_upstream
233	19	0	GC_Pairs	7	0	20nt_upstream
234	19	0	Consecutive_Pairs	14	0	20nt_upstream
235	21	0	All_Pairs	14	0	20nt_upstream
236	21	0	GC_Pairs	5	0	20nt_upstream
237	21	0	Consecutive_Pairs	14	0	20nt_upstream
238	26	0.0503974695938982	All_Pairs	0	1	20nt_upstream
239	26	0.0503974695938982	GC_Pairs	0	1	20nt_upstream
240	26	0.0503974695938982	Consecutive_Pairs	0	1	20nt_upstream
241	31	0.13568626314162	All_Pairs	5	2	20nt_upstream
242	31	0.13568626314162	GC_Pairs	3	2	20nt_upstream
243	31	0.13568626314162	Consecutive_Pairs	5	2	20nt_upstream
244	36	0	All_Pairs	11	0	20nt_upstream
245	36	0	GC_Pairs	2	0	20nt_upstream
246	36	0	Consecutive_Pairs	7	0	20nt_upstream
247	46	0.120183982683983	All_Pairs	3	2	20nt_upstream
248	46	0.120183982683983	GC_Pairs	3	2	20nt_upstream
249	46	0.120183982683983	Consecutive_Pairs	2	2	20nt_upstream
250	56	0.0661236085343228	All_Pairs	14	1	20nt_upstream
251	56	0.0661236085343228	GC_Pairs	9	1	20nt_upstream
252	56	0.0661236085343228	Consecutive_Pairs	6	1	20nt_upstream
253	61	0	All_Pairs	7	0	20nt_upstream
254	61	0	GC_Pairs	5	0	20nt_upstream
255	61	0	Consecutive_Pairs	5	0	20nt_upstream
256	75	0.12465793135436	All_Pairs	7	2	20nt_upstream
257	75	0.12465793135436	GC_Pairs	4	2	20nt_upstream
258	75	0.12465793135436	Consecutive_Pairs	4	2	20nt_upstream
259	80	0.028447742733457	All_Pairs	8	1	20nt_upstream
260	80	0.028447742733457	GC_Pairs	6	1	20nt_upstream
261	80	0.028447742733457	Consecutive_Pairs	4	1	20nt_upstream
262	85	0	All_Pairs	9	0	20nt_upstream
263	85	0	GC_Pairs	4	0	20nt_upstream
264	85	0	Consecutive_Pairs	5	0	20nt_upstream
265	90	0.15155444753659	All_Pairs	6	2	20nt_upstream
266	90	0.15155444753659	GC_Pairs	4	2	20nt_upstream
267	90	0.15155444753659	Consecutive_Pairs	2	2	20nt_upstream
268	94	0.259525420016491	All_Pairs	6	2	20nt_upstream
269	94	0.259525420016491	GC_Pairs	6	2	20nt_upstream
270	94	0.259525420016491	Consecutive_Pairs	6	2	20nt_upstream
271	95	0.199756493506493	All_Pairs	6	2	20nt_upstream
272	95	0.199756493506493	GC_Pairs	6	2	20nt_upstream
273	95	0.199756493506493	Consecutive_Pairs	6	2	20nt_upstream
274	100	0	All_Pairs	6	0	20nt_upstream
275	100	0	GC_Pairs	6	0	20nt_upstream
276	100	0	Consecutive_Pairs	3	0	20nt_upstream
277	105	0.637602427334571	All_Pairs	5	2	20nt_upstream
278	105	0.637602427334571	GC_Pairs	3	2	20nt_upstream
279	105	0.637602427334571	Consecutive_Pairs	3	2	20nt_upstream
280	115	0.0695410740053597	All_Pairs	6	1	20nt_upstream
281	115	0.0695410740053597	GC_Pairs	2	1	20nt_upstream
282	115	0.0695410740053597	Consecutive_Pairs	5	1	20nt_upstream
283	120	0	All_Pairs	6	0	20nt_upstream
284	120	0	GC_Pairs	2	0	20nt_upstream
285	120	0	Consecutive_Pairs	3	0	20nt_upstream
286	125	0.0224914965986394	All_Pairs	12	1	20nt_upstream
287	125	0.0224914965986394	GC_Pairs	6	1	20nt_upstream
288	125	0.0224914965986394	Consecutive_Pairs	8	1	20nt_upstream
289	130	0.081547619047619	All_Pairs	12	1	20nt_upstream
290	130	0.081547619047619	GC_Pairs	8	1	20nt_upstream
291	130	0.081547619047619	Consecutive_Pairs	3	1	20nt_upstream
292	135	0.378332753555968	All_Pairs	6	2	20nt_upstream
293	135	0.378332753555968	GC_Pairs	4	2	20nt_upstream
294	135	0.378332753555968	Consecutive_Pairs	4	2	20nt_upstream
295	140	0.157673031333746	All_Pairs	13	2	20nt_upstream
296	140	0.157673031333746	GC_Pairs	5	2	20nt_upstream
297	140	0.157673031333746	Consecutive_Pairs	6	2	20nt_upstream
298	145	0.199832186662544	All_Pairs	5	2	20nt_upstream
299	145	0.199832186662544	GC_Pairs	2	2	20nt_upstream
300	145	0.199832186662544	Consecutive_Pairs	5	2	20nt_upstream
301	155	0.256058995567924	All_Pairs	8	2	20nt_upstream
302	155	0.256058995567924	GC_Pairs	5	2	20nt_upstream
303	155	0.256058995567924	Consecutive_Pairs	8	2	20nt_upstream
304	165	0.244424474335189	All_Pairs	9	2	20nt_upstream
305	165	0.244424474335189	GC_Pairs	7	2	20nt_upstream
306	165	0.244424474335189	Consecutive_Pairs	3	2	20nt_upstream
307	170	0	All_Pairs	10	0	20nt_upstream
308	170	0	GC_Pairs	7	0	20nt_upstream
309	170	0	Consecutive_Pairs	7	0	20nt_upstream
310	175	0.109000077303649	All_Pairs	14	2	20nt_upstream
311	175	0.109000077303649	GC_Pairs	4	2	20nt_upstream
312	175	0.109000077303649	Consecutive_Pairs	7	2	20nt_upstream
313	180	0	All_Pairs	13	0	20nt_upstream
314	180	0	GC_Pairs	6	0	20nt_upstream
315	180	0	Consecutive_Pairs	7	0	20nt_upstream
316	185	0	All_Pairs	13	0	20nt_upstream
317	185	0	GC_Pairs	9	0	20nt_upstream
318	185	0	Consecutive_Pairs	5	0	20nt_upstream
319	195	0.203053172026386	All_Pairs	9	2	20nt_upstream
320	195	0.203053172026386	GC_Pairs	6	2	20nt_upstream
321	195	0.203053172026386	Consecutive_Pairs	5	2	20nt_upstream
322	200	0	All_Pairs	9	0	20nt_upstream
323	200	0	GC_Pairs	5	0	20nt_upstream
324	200	0	Consecutive_Pairs	5	0	20nt_upstream
325	205	0.0636692176870748	All_Pairs	6	1	20nt_upstream
326	205	0.0636692176870748	GC_Pairs	5	1	20nt_upstream
327	205	0.0636692176870748	Consecutive_Pairs	3	1	20nt_upstream
328	210	0.0509624304267161	All_Pairs	10	1	20nt_upstream
329	210	0.0509624304267161	GC_Pairs	6	1	20nt_upstream
330	210	0.0509624304267161	Consecutive_Pairs	10	1	20nt_upstream
331	215	0.149498170480313	All_Pairs	12	2	20nt_upstream
332	215	0.149498170480313	GC_Pairs	9	2	20nt_upstream
333	215	0.149498170480313	Consecutive_Pairs	5	2	20nt_upstream
334	11	0.00425170068027211	All_Pairs	8	1	50nt_upstream
335	11	0.00425170068027211	GC_Pairs	3	1	50nt_upstream
336	11	0.00425170068027211	Consecutive_Pairs	8	1	50nt_upstream
337	13	0	All_Pairs	8	0	50nt_upstream
338	13	0	GC_Pairs	3	0	50nt_upstream
339	13	0	Consecutive_Pairs	8	0	50nt_upstream
340	16	0.128868403421975	All_Pairs	8	2	50nt_upstream
341	16	0.128868403421975	GC_Pairs	3	2	50nt_upstream
342	16	0.128868403421975	Consecutive_Pairs	8	2	50nt_upstream
343	19	0	All_Pairs	18	0	50nt_upstream
344	19	0	GC_Pairs	6	0	50nt_upstream
345	19	0	Consecutive_Pairs	18	0	50nt_upstream
346	21	0	All_Pairs	18	0	50nt_upstream
347	21	0	GC_Pairs	5	0	50nt_upstream
348	21	0	Consecutive_Pairs	15	0	50nt_upstream
349	26	0.0503974695938982	All_Pairs	18	1	50nt_upstream
350	26	0.0503974695938982	GC_Pairs	7	1	50nt_upstream
351	26	0.0503974695938982	Consecutive_Pairs	14	1	50nt_upstream
352	31	0.13568626314162	All_Pairs	19	2	50nt_upstream
353	31	0.13568626314162	GC_Pairs	8	2	50nt_upstream
354	31	0.13568626314162	Consecutive_Pairs	14	2	50nt_upstream
355	36	0	All_Pairs	11	0	50nt_upstream
356	36	0	GC_Pairs	3	0	50nt_upstream
357	36	0	Consecutive_Pairs	7	0	50nt_upstream
358	46	0.120183982683983	All_Pairs	17	2	50nt_upstream
359	46	0.120183982683983	GC_Pairs	7	2	50nt_upstream
360	46	0.120183982683983	Consecutive_Pairs	7	2	50nt_upstream
361	56	0.0661236085343228	All_Pairs	16	1	50nt_upstream
362	56	0.0661236085343228	GC_Pairs	11	1	50nt_upstream
363	56	0.0661236085343228	Consecutive_Pairs	8	1	50nt_upstream
364	61	0	All_Pairs	18	0	50nt_upstream
365	61	0	GC_Pairs	16	0	50nt_upstream
366	61	0	Consecutive_Pairs	6	0	50nt_upstream
367	75	0.12465793135436	All_Pairs	27	2	50nt_upstream
368	75	0.12465793135436	GC_Pairs	15	2	50nt_upstream
369	75	0.12465793135436	Consecutive_Pairs	11	2	50nt_upstream
370	80	0.028447742733457	All_Pairs	14	1	50nt_upstream
371	80	0.028447742733457	GC_Pairs	8	1	50nt_upstream
372	80	0.028447742733457	Consecutive_Pairs	10	1	50nt_upstream
373	85	0	All_Pairs	18	0	50nt_upstream
374	85	0	GC_Pairs	9	0	50nt_upstream
375	85	0	Consecutive_Pairs	5	0	50nt_upstream
376	90	0.15155444753659	All_Pairs	26	2	50nt_upstream
377	90	0.15155444753659	GC_Pairs	12	2	50nt_upstream
378	90	0.15155444753659	Consecutive_Pairs	12	2	50nt_upstream
379	94	0.259525420016491	All_Pairs	22	2	50nt_upstream
380	94	0.259525420016491	GC_Pairs	11	2	50nt_upstream
381	94	0.259525420016491	Consecutive_Pairs	12	2	50nt_upstream
382	95	0.199756493506493	All_Pairs	14	2	50nt_upstream
383	95	0.199756493506493	GC_Pairs	9	2	50nt_upstream
384	95	0.199756493506493	Consecutive_Pairs	6	2	50nt_upstream
385	100	0	All_Pairs	15	0	50nt_upstream
386	100	0	GC_Pairs	12	0	50nt_upstream
387	100	0	Consecutive_Pairs	6	0	50nt_upstream
388	105	0.637602427334571	All_Pairs	16	2	50nt_upstream
389	105	0.637602427334571	GC_Pairs	12	2	50nt_upstream
390	105	0.637602427334571	Consecutive_Pairs	6	2	50nt_upstream
391	115	0.0695410740053597	All_Pairs	25	1	50nt_upstream
392	115	0.0695410740053597	GC_Pairs	18	1	50nt_upstream
393	115	0.0695410740053597	Consecutive_Pairs	11	1	50nt_upstream
394	120	0	All_Pairs	19	0	50nt_upstream
395	120	0	GC_Pairs	16	0	50nt_upstream
396	120	0	Consecutive_Pairs	7	0	50nt_upstream
397	125	0.0224914965986394	All_Pairs	15	1	50nt_upstream
398	125	0.0224914965986394	GC_Pairs	11	1	50nt_upstream
399	125	0.0224914965986394	Consecutive_Pairs	8	1	50nt_upstream
400	130	0.081547619047619	All_Pairs	25	1	50nt_upstream
401	130	0.081547619047619	GC_Pairs	15	1	50nt_upstream
402	130	0.081547619047619	Consecutive_Pairs	8	1	50nt_upstream
403	135	0.378332753555968	All_Pairs	26	2	50nt_upstream
404	135	0.378332753555968	GC_Pairs	15	2	50nt_upstream
405	135	0.378332753555968	Consecutive_Pairs	8	2	50nt_upstream
406	140	0.157673031333746	All_Pairs	15	2	50nt_upstream
407	140	0.157673031333746	GC_Pairs	7	2	50nt_upstream
408	140	0.157673031333746	Consecutive_Pairs	6	2	50nt_upstream
409	145	0.199832186662544	All_Pairs	24	2	50nt_upstream
410	145	0.199832186662544	GC_Pairs	13	2	50nt_upstream
411	145	0.199832186662544	Consecutive_Pairs	15	2	50nt_upstream
412	155	0.256058995567924	All_Pairs	17	2	50nt_upstream
413	155	0.256058995567924	GC_Pairs	7	2	50nt_upstream
414	155	0.256058995567924	Consecutive_Pairs	9	2	50nt_upstream
415	165	0.244424474335189	All_Pairs	16	2	50nt_upstream
416	165	0.244424474335189	GC_Pairs	10	2	50nt_upstream
417	165	0.244424474335189	Consecutive_Pairs	5	2	50nt_upstream
418	170	0	All_Pairs	18	0	50nt_upstream
419	170	0	GC_Pairs	14	0	50nt_upstream
420	170	0	Consecutive_Pairs	7	0	50nt_upstream
421	175	0.109000077303649	All_Pairs	18	2	50nt_upstream
422	175	0.109000077303649	GC_Pairs	12	2	50nt_upstream
423	175	0.109000077303649	Consecutive_Pairs	7	2	50nt_upstream
424	180	0	All_Pairs	21	0	50nt_upstream
425	180	0	GC_Pairs	8	0	50nt_upstream
426	180	0	Consecutive_Pairs	7	0	50nt_upstream
427	185	0	All_Pairs	29	0	50nt_upstream
428	185	0	GC_Pairs	15	0	50nt_upstream
429	185	0	Consecutive_Pairs	7	0	50nt_upstream
430	195	0.203053172026386	All_Pairs	14	2	50nt_upstream
431	195	0.203053172026386	GC_Pairs	11	2	50nt_upstream
432	195	0.203053172026386	Consecutive_Pairs	5	2	50nt_upstream
433	200	0	All_Pairs	26	0	50nt_upstream
434	200	0	GC_Pairs	18	0	50nt_upstream
435	200	0	Consecutive_Pairs	7	0	50nt_upstream
436	205	0.0636692176870748	All_Pairs	13	1	50nt_upstream
437	205	0.0636692176870748	GC_Pairs	9	1	50nt_upstream
438	205	0.0636692176870748	Consecutive_Pairs	4	1	50nt_upstream
439	210	0.0509624304267161	All_Pairs	16	1	50nt_upstream
440	210	0.0509624304267161	GC_Pairs	12	1	50nt_upstream
441	210	0.0509624304267161	Consecutive_Pairs	10	1	50nt_upstream
442	215	0.149498170480313	All_Pairs	16	2	50nt_upstream
443	215	0.149498170480313	GC_Pairs	11	2	50nt_upstream
444	215	0.149498170480313	Consecutive_Pairs	12	2	50nt_upstream
