# Supplementary material for: Environment modulates protein heterogeneity through transcriptional and translational stop codon readthrough
Source: Nat Commun. 2024 May 24;15:4446. doi: 10.1038/s41467-024-48387-x (PMC11126739; doi:10.1038/s41467-024-48387-x)
Supplement: Supplementary file 8 — Source Data [file 41467_2024_48387_MOESM8_ESM.zip › Source_Data_file/FigS13_S17.csv]

	Position_in_mScarlet	reporter	codon	aa_position	Prob_Mismatch	Prob_Mismatch_NONSYN	Threshold	Threshold_NONSYN
1	1	6-Ala-105-tga	TGA	105	0.00798686604250788	0.00798686604250788	0.0222707932179936	0.0182610379489527
2	2	6-Ala-105-tga	TGA	105	0.00798686604250788	0.00798686604250788	0.0222707932179936	0.0182610379489527
3	3	6-Ala-105-tga	TGA	105	0.00532457736167192	0.00532457736167192	0.0222707932179936	0.0182610379489527
4	4	6-Ala-105-tga	TGA	105	0.00780911062906725	0.00780911062906725	0.0222707932179936	0.0182610379489527
5	5	6-Ala-105-tga	TGA	105	0.003470715835141	0.003470715835141	0.0222707932179936	0.0182610379489527
6	6	6-Ala-105-tga	TGA	105	0.003470715835141	0.00086767895878525	0.0222707932179936	0.0182610379489527
7	7	6-Ala-105-tga	TGA	105	0.00173431958306957	0.00173431958306957	0.0222707932179936	0.0182610379489527
8	8	6-Ala-105-tga	TGA	105	0	0	0.0222707932179936	0.0182610379489527
9	9	6-Ala-105-tga	TGA	105	0	0	0.0222707932179936	0.0182610379489527
10	10	6-Ala-105-tga	TGA	105	0.00261023909790137	0.00261023909790137	0.0222707932179936	0.0182610379489527
11	11	6-Ala-105-tga	TGA	105	0	0	0.0222707932179936	0.0182610379489527
12	12	6-Ala-105-tga	TGA	105	0.00435039849650228	0.000870079699300456	0.0222707932179936	0.0182610379489527
13	13	6-Ala-105-tga	TGA	105	0.00609649886779307	0.00609649886779307	0.0222707932179936	0.0182610379489527
14	14	6-Ala-105-tga	TGA	105	0.0034837136387389	0.0034837136387389	0.0222707932179936	0.0182610379489527
15	15	6-Ala-105-tga	TGA	105	0	0	0.0222707932179936	0.0182610379489527
16	16	6-Ala-105-tga	TGA	105	0.00780200251397859	0.00780200251397859	0.0222707932179936	0.0182610379489527
17	17	6-Ala-105-tga	TGA	105	0.000866889168219843	0.000866889168219843	0.0222707932179936	0.0182610379489527
18	18	6-Ala-105-tga	TGA	105	0.000866889168219843	0.000866889168219843	0.0222707932179936	0.0182610379489527
19	19	6-Ala-105-tga	TGA	105	0.00260690482190495	0.00260690482190495	0.0222707932179936	0.0182610379489527
20	20	6-Ala-105-tga	TGA	105	0.00260690482190495	0.00260690482190495	0.0222707932179936	0.0182610379489527
21	21	6-Ala-105-tga	TGA	105	0.000868968273968317	0	0.0222707932179936	0.0182610379489527
22	22	6-Ala-105-tga	TGA	105	0.00173719685914808	0.00173719685914808	0.0222707932179936	0.0182610379489527
23	23	6-Ala-105-tga	TGA	105	0.0043429921478702	0.0043429921478702	0.0222707932179936	0.0182610379489527
24	24	6-Ala-105-tga	TGA	105	0.000868598429574039	0	0.0222707932179936	0.0182610379489527
25	25	6-Ala-105-tga	TGA	105	0	0	0.0222707932179936	0.0182610379489527
26	26	6-Ala-105-tga	TGA	105	0.000867054529059332	0.000867054529059332	0.0222707932179936	0.0182610379489527
27	27	6-Ala-105-tga	TGA	105	0.00173410905811866	0.000867054529059332	0.0222707932179936	0.0182610379489527
28	28	6-Ala-105-tga	TGA	105	0.00173754398158203	0.00173754398158203	0.0222707932179936	0.0182610379489527
29	29	6-Ala-105-tga	TGA	105	0.00173754398158203	0.00173754398158203	0.0222707932179936	0.0182610379489527
30	30	6-Ala-105-tga	TGA	105	0.00608140393553712	0.00173754398158203	0.0222707932179936	0.0182610379489527
31	31	6-Ala-105-tga	TGA	105	0.00173450007371625	0.00173450007371625	0.0222707932179936	0.0182610379489527
32	32	6-Ala-105-tga	TGA	105	0.000867250036858127	0.000867250036858127	0.0222707932179936	0.0182610379489527
33	33	6-Ala-105-tga	TGA	105	0.00260175011057438	0.00173450007371625	0.0222707932179936	0.0182610379489527
34	34	6-Ala-105-tga	TGA	105	0	0	0.0222707932179936	0.0182610379489527
35	35	6-Ala-105-tga	TGA	105	0.00261005742126327	0.00261005742126327	0.0222707932179936	0.0182610379489527
36	36	6-Ala-105-tga	TGA	105	0.00609013398294762	0.00174003828084218	0.0222707932179936	0.0182610379489527
37	37	6-Ala-105-tga	TGA	105	0.00520088415030555	0.00520088415030555	0.0222707932179936	0.0182610379489527
38	38	6-Ala-105-tga	TGA	105	0.00260044207515278	0.00260044207515278	0.0222707932179936	0.0182610379489527
39	39	6-Ala-105-tga	TGA	105	0.0034672561002037	0.0034672561002037	0.0222707932179936	0.0182610379489527
40	40	6-Ala-105-tga	TGA	105	0.00952405690191087	0.00952405690191087	0.0222707932179936	0.0182610379489527
41	41	6-Ala-105-tga	TGA	105	0.00259747006415751	0.00259747006415751	0.0222707932179936	0.0182610379489527
42	42	6-Ala-105-tga	TGA	105	0.00086582335471917	0	0.0222707932179936	0.0182610379489527
43	43	6-Ala-105-tga	TGA	105	0.00261542753522109	0.00261542753522109	0.0222707932179936	0.0182610379489527
44	44	6-Ala-105-tga	TGA	105	0.00087180917840703	0.00087180917840703	0.0222707932179936	0.0182610379489527
45	45	6-Ala-105-tga	TGA	105	0.00348723671362812	0.00348723671362812	0.0222707932179936	0.0182610379489527
46	46	6-Ala-105-tga	TGA	105	0.000871323016868814	0.000871323016868814	0.0222707932179936	0.0182610379489527
47	47	6-Ala-105-tga	TGA	105	0	0	0.0222707932179936	0.0182610379489527
48	48	6-Ala-105-tga	TGA	105	0	0	0.0222707932179936	0.0182610379489527
49	49	6-Ala-105-tga	TGA	105	0.00173124199300578	0.00173124199300578	0.0222707932179936	0.0182610379489527
50	50	6-Ala-105-tga	TGA	105	0.00259686298950867	0.00259686298950867	0.0222707932179936	0.0182610379489527
51	51	6-Ala-105-tga	TGA	105	0.000865620996502891	0	0.0222707932179936	0.0182610379489527
52	52	6-Ala-105-tga	TGA	105	0.000865179135339972	0.000865179135339972	0.0222707932179936	0.0182610379489527
53	53	6-Ala-105-tga	TGA	105	0.000865179135339972	0.000865179135339972	0.0222707932179936	0.0182610379489527
54	54	6-Ala-105-tga	TGA	105	0.00259553740601992	0.000865179135339972	0.0222707932179936	0.0182610379489527
55	55	6-Ala-105-tga	TGA	105	0	0	0.0222707932179936	0.0182610379489527
56	56	6-Ala-105-tga	TGA	105	0.000867129713933907	0.000867129713933907	0.0222707932179936	0.0182610379489527
57	57	6-Ala-105-tga	TGA	105	0.00173425942786781	0.00173425942786781	0.0222707932179936	0.0182610379489527
58	58	6-Ala-105-tga	TGA	105	0.00433813130655839	0.00433813130655839	0.0222707932179936	0.0182610379489527
59	59	6-Ala-105-tga	TGA	105	0.00260287878393503	0.00260287878393503	0.0222707932179936	0.0182610379489527
60	60	6-Ala-105-tga	TGA	105	0.000867626261311677	0.000867626261311677	0.0222707932179936	0.0182610379489527
61	61	6-Ala-105-tga	TGA	105	0.00260636125904625	0.00260636125904625	0.0222707932179936	0.0182610379489527
62	62	6-Ala-105-tga	TGA	105	0.0017375741726975	0.0017375741726975	0.0222707932179936	0.0182610379489527
63	63	6-Ala-105-tga	TGA	105	0.00347514834539499	0	0.0222707932179936	0.0182610379489527
64	64	6-Ala-105-tga	TGA	105	0.0060578262788504	0.0060578262788504	0.0222707932179936	0.0182610379489527
65	65	6-Ala-105-tga	TGA	105	0.000865403754121485	0.000865403754121485	0.0222707932179936	0.0182610379489527
66	66	6-Ala-105-tga	TGA	105	0.00173080750824297	0	0.0222707932179936	0.0182610379489527
67	67	6-Ala-105-tga	TGA	105	0.00259852750108272	0.00259852750108272	0.0222707932179936	0.0182610379489527
68	68	6-Ala-105-tga	TGA	105	0.00086617583369424	0.00086617583369424	0.0222707932179936	0.0182610379489527
69	69	6-Ala-105-tga	TGA	105	0.00346470333477696	0.00346470333477696	0.0222707932179936	0.0182610379489527
70	70	6-Ala-105-tga	TGA	105	0.00519795547084813	0.00519795547084813	0.0222707932179936	0.0182610379489527
71	71	6-Ala-105-tga	TGA	105	0.00346530364723209	0.00346530364723209	0.0222707932179936	0.0182610379489527
72	72	6-Ala-105-tga	TGA	105	0.00173265182361604	0.000866325911808022	0.0222707932179936	0.0182610379489527
73	73	6-Ala-105-tga	TGA	105	0.00522502438344712	0.00522502438344712	0.0222707932179936	0.0182610379489527
74	74	6-Ala-105-tga	TGA	105	0	0	0.0222707932179936	0.0182610379489527
75	75	6-Ala-105-tga	TGA	105	0.00348334958896475	0	0.0222707932179936	0.0182610379489527
76	76	6-Ala-105-tga	TGA	105	0.00260559159957268	0.00260559159957268	0.0222707932179936	0.0182610379489527
77	77	6-Ala-105-tga	TGA	105	0.00173706106638179	0.00173706106638179	0.0222707932179936	0.0182610379489527
78	78	6-Ala-105-tga	TGA	105	0.00173706106638179	0.00173706106638179	0.0222707932179936	0.0182610379489527
79	79	6-Ala-105-tga	TGA	105	0.00173244170333668	0.00173244170333668	0.0222707932179936	0.0182610379489527
80	80	6-Ala-105-tga	TGA	105	0.00259866255500502	0.00259866255500502	0.0222707932179936	0.0182610379489527
81	81	6-Ala-105-tga	TGA	105	0	0	0.0222707932179936	0.0182610379489527
82	82	6-Ala-105-tga	TGA	105	0.000868749348437989	0.000868749348437989	0.0222707932179936	0.0182610379489527
83	83	6-Ala-105-tga	TGA	105	0	0	0.0222707932179936	0.0182610379489527
84	84	6-Ala-105-tga	TGA	105	0.00521249609062793	0	0.0222707932179936	0.0182610379489527
85	85	6-Ala-105-tga	TGA	105	0.0347041471455839	0.0347041471455839	0.0222707932179936	0.0182610379489527
86	86	6-Ala-105-tga	TGA	105	0.000867603678639597	0.000867603678639597	0.0222707932179936	0.0182610379489527
87	87	6-Ala-105-tga	TGA	105	0.000867603678639597	0	0.0222707932179936	0.0182610379489527
88	88	6-Ala-105-tga	TGA	105	0	0	0.0222707932179936	0.0182610379489527
89	89	6-Ala-105-tga	TGA	105	0.000868485274832165	0.000868485274832165	0.0222707932179936	0.0182610379489527
90	90	6-Ala-105-tga	TGA	105	0.00347394109932866	0.000868485274832165	0.0222707932179936	0.0182610379489527
91	91	6-Ala-105-tga	TGA	105	0.0103817005225456	0.0103817005225456	0.0222707932179936	0.0182610379489527
92	92	6-Ala-105-tga	TGA	105	0.00346056684084853	0.00346056684084853	0.0222707932179936	0.0182610379489527
93	93	6-Ala-105-tga	TGA	105	0.0103817005225456	0.00951655881233346	0.0222707932179936	0.0182610379489527
94	94	6-Ala-105-tga	TGA	105	0.00346809783503993	0.00346809783503993	0.0222707932179936	0.0182610379489527
95	95	6-Ala-105-tga	TGA	105	0.000867024458759982	0.000867024458759982	0.0222707932179936	0.0182610379489527
96	96	6-Ala-105-tga	TGA	105	0.000867024458759982	0	0.0222707932179936	0.0182610379489527
97	97	6-Ala-105-tga	TGA	105	0.00692317011959776	0.00692317011959776	0.0222707932179936	0.0182610379489527
98	98	6-Ala-105-tga	TGA	105	0	0	0.0222707932179936	0.0182610379489527
99	99	6-Ala-105-tga	TGA	105	0.0043269813247486	0.00346158505979888	0.0222707932179936	0.0182610379489527
100	100	6-Ala-105-tga	TGA	105	0.00173418423973363	0.00173418423973363	0.0222707932179936	0.0182610379489527
101	101	6-Ala-105-tga	TGA	105	0.00346836847946726	0.00346836847946726	0.0222707932179936	0.0182610379489527
102	102	6-Ala-105-tga	TGA	105	0	0	0.0222707932179936	0.0182610379489527
103	103	6-Ala-105-tga	TGA	105	0.005190670634646	0.005190670634646	0.0222707932179936	0.0182610379489527
104	104	6-Ala-105-tga	TGA	105	0.003460447089764	0.003460447089764	0.0222707932179936	0.0182610379489527
105	105	6-Ala-105-tga	TGA	105	0.011246453041733	0.00865111772440999	0.0222707932179936	0.0182610379489527
106	106	6-Ala-105-tga	TGA	105	0.00349143725014402	0.00349143725014402	0.0222707932179936	0.0182610379489527
107	107	6-Ala-105-tga	TGA	105	0.00174571862507201	0.00174571862507201	0.0222707932179936	0.0182610379489527
108	108	6-Ala-105-tga	TGA	105	0.00174571862507201	0.000872859312536006	0.0222707932179936	0.0182610379489527
109	109	6-Ala-105-tga	TGA	105	0.00174709109332961	0.00174709109332961	0.0222707932179936	0.0182610379489527
110	110	6-Ala-105-tga	TGA	105	0.00524127327998882	0.00524127327998882	0.0222707932179936	0.0182610379489527
111	111	6-Ala-105-tga	TGA	105	0.00436772773332402	0.00262063663999441	0.0222707932179936	0.0182610379489527
112	112	6-Ala-105-tga	TGA	105	0.0026079699561861	0.0026079699561861	0.0222707932179936	0.0182610379489527
113	113	6-Ala-105-tga	TGA	105	0.00347729327491481	0.00347729327491481	0.0222707932179936	0.0182610379489527
114	114	6-Ala-105-tga	TGA	105	0.00608526323110091	0.0026079699561861	0.0222707932179936	0.0182610379489527
115	115	6-Ala-105-tga	TGA	105	0.00259549249470087	0.00259549249470087	0.0222707932179936	0.0182610379489527
116	116	6-Ala-105-tga	TGA	105	0.00086516416490029	0.00086516416490029	0.0222707932179936	0.0182610379489527
117	117	6-Ala-105-tga	TGA	105	0	0	0.0222707932179936	0.0182610379489527
118	118	6-Ala-105-tga	TGA	105	0.00259576198593097	0.00259576198593097	0.0222707932179936	0.0182610379489527
119	119	6-Ala-105-tga	TGA	105	0.00259576198593097	0.00259576198593097	0.0222707932179936	0.0182610379489527
120	120	6-Ala-105-tga	TGA	105	0.00605677796717226	0.00346101598124129	0.0222707932179936	0.0182610379489527
121	121	6-Ala-105-tga	TGA	105	0.00260114103386686	0.00260114103386686	0.0222707932179936	0.0182610379489527
122	122	6-Ala-105-tga	TGA	105	0.0017340940225779	0.0017340940225779	0.0222707932179936	0.0182610379489527
123	123	6-Ala-105-tga	TGA	105	0.000867047011288952	0	0.0222707932179936	0.0182610379489527
124	124	6-Ala-105-tga	TGA	105	0.00259380944146637	0.00259380944146637	0.0222707932179936	0.0182610379489527
125	125	6-Ala-105-tga	TGA	105	0.00432301573577728	0.00432301573577728	0.0222707932179936	0.0182610379489527
126	126	6-Ala-105-tga	TGA	105	0.00691682517724364	0.00259380944146637	0.0222707932179936	0.0182610379489527
127	127	6-Ala-105-tga	TGA	105	0.000867152271938953	0.000867152271938952	0.0222707932179936	0.0182610379489527
128	128	6-Ala-105-tga	TGA	105	0.00260145681581686	0.00260145681581686	0.0222707932179936	0.0182610379489527
129	129	6-Ala-105-tga	TGA	105	0.00173430454387791	0	0.0222707932179936	0.0182610379489527
130	130	6-Ala-105-tga	TGA	105	0.000866566144993847	0.000866566144993847	0.0222707932179936	0.0182610379489527
131	131	6-Ala-105-tga	TGA	105	0.00259969843498154	0.00259969843498154	0.0222707932179936	0.0182610379489527
132	132	6-Ala-105-tga	TGA	105	0.00606596301495693	0	0.0222707932179936	0.0182610379489527
133	133	6-Ala-105-tga	TGA	105	0.00433482162209025	0.00433482162209025	0.0222707932179936	0.0182610379489527
134	134	6-Ala-105-tga	TGA	105	0.00086696432441805	0.00086696432441805	0.0222707932179936	0.0182610379489527
135	135	6-Ala-105-tga	TGA	105	0.00260089297325415	0	0.0222707932179936	0.0182610379489527
136	136	6-Ala-105-tga	TGA	105	0.000869368664475858	0.000869368664475858	0.0222707932179936	0.0182610379489527
137	137	6-Ala-105-tga	TGA	105	0.000869368664475858	0.000869368664475858	0.0222707932179936	0.0182610379489527
138	138	6-Ala-105-tga	TGA	105	0.00173873732895172	0	0.0222707932179936	0.0182610379489527
139	139	6-Ala-105-tga	TGA	105	0.00172961005941211	0.000864805029706053	0.0222707932179936	0.0182610379489527
140	140	6-Ala-105-tga	TGA	105	0.00605363520794237	0.00605363520794237	0.0222707932179936	0.0182610379489527
141	141	6-Ala-105-tga	TGA	105	0.00518883017823632	0	0.0222707932179936	0.0182610379489527
142	142	6-Ala-105-tga	TGA	105	0.00173376330663338	0.00173376330663338	0.0222707932179936	0.0182610379489527
143	143	6-Ala-105-tga	TGA	105	0	0	0.0222707932179936	0.0182610379489527
144	144	6-Ala-105-tga	TGA	105	0	0	0.0222707932179936	0.0182610379489527
145	145	6-Ala-105-tga	TGA	105	0	0	0.0222707932179936	0.0182610379489527
146	146	6-Ala-105-tga	TGA	105	0	0	0.0222707932179936	0.0182610379489527
147	147	6-Ala-105-tga	TGA	105	0.00259650337545439	0	0.0222707932179936	0.0182610379489527
148	148	6-Ala-105-tga	TGA	105	0.00086458072157907	0.00086458072157907	0.0222707932179936	0.0182610379489527
149	149	6-Ala-105-tga	TGA	105	0.00432290360789535	0.00432290360789535	0.0222707932179936	0.0182610379489527
150	150	6-Ala-105-tga	TGA	105	0.00691664577263256	0	0.0222707932179936	0.0182610379489527
151	151	6-Ala-105-tga	TGA	105	0.00607612516817846	0.00607612516817846	0.0222707932179936	0.0182610379489527
152	152	6-Ala-105-tga	TGA	105	0.000868017881168352	0.000868017881168352	0.0222707932179936	0.0182610379489527
153	153	6-Ala-105-tga	TGA	105	0.00434008940584176	0.0017360357623367	0.0222707932179936	0.0182610379489527
154	154	6-Ala-105-tga	TGA	105	0.00260333052752154	0.00260333052752154	0.0222707932179936	0.0182610379489527
155	155	6-Ala-105-tga	TGA	105	0.00347110737002872	0.00347110737002872	0.0222707932179936	0.0182610379489527
156	156	6-Ala-105-tga	TGA	105	0.0043388842125359	0	0.0222707932179936	0.0182610379489527
157	157	6-Ala-105-tga	TGA	105	0.00263146353230121	0.00263146353230121	0.0222707932179936	0.0182610379489527
158	158	6-Ala-105-tga	TGA	105	0.0061400815753695	0.0061400815753695	0.0222707932179936	0.0182610379489527
159	159	6-Ala-105-tga	TGA	105	0.00350861804306829	0.00175430902153414	0.0222707932179936	0.0182610379489527
160	160	6-Ala-105-tga	TGA	105	0.00174170512932161	0.00174170512932161	0.0222707932179936	0.0182610379489527
161	161	6-Ala-105-tga	TGA	105	0.00435426282330401	0.00435426282330401	0.0222707932179936	0.0182610379489527
162	162	6-Ala-105-tga	TGA	105	0.00957937821126883	0.00174170512932161	0.0222707932179936	0.0182610379489527
163	163	6-Ala-105-tga	TGA	105	0.00259893270496916	0.000866310901656386	0.0222707932179936	0.0182610379489527
164	164	6-Ala-105-tga	TGA	105	0.00173262180331277	0.00173262180331277	0.0222707932179936	0.0182610379489527
165	165	6-Ala-105-tga	TGA	105	0.00433155450828193	0	0.0222707932179936	0.0182610379489527
166	166	6-Ala-105-tga	TGA	105	0.00173552356407119	0.00173552356407119	0.0222707932179936	0.0182610379489527
167	167	6-Ala-105-tga	TGA	105	0.000867761782035596	0.000867761782035596	0.0222707932179936	0.0182610379489527
168	168	6-Ala-105-tga	TGA	105	0.00260328534610679	0	0.0222707932179936	0.0182610379489527
169	169	6-Ala-105-tga	TGA	105	0.000869595464190059	0.000869595464190059	0.0222707932179936	0.0182610379489527
170	170	6-Ala-105-tga	TGA	105	0.000869595464190059	0.000869595464190059	0.0222707932179936	0.0182610379489527
171	171	6-Ala-105-tga	TGA	105	0.00173919092838012	0.000869595464190059	0.0222707932179936	0.0182610379489527
172	172	6-Ala-105-tga	TGA	105	0.0025993605573029	0.0025993605573029	0.0222707932179936	0.0182610379489527
173	173	6-Ala-105-tga	TGA	105	0.00173290703820194	0.00173290703820194	0.0222707932179936	0.0182610379489527
174	174	6-Ala-105-tga	TGA	105	0.00173290703820194	0.00173290703820194	0.0222707932179936	0.0182610379489527
175	175	6-Ala-105-tga	TGA	105	0.000870109981901712	0.000870109981901712	0.0222707932179936	0.0182610379489527
176	176	6-Ala-105-tga	TGA	105	0.00261032994570514	0.00261032994570514	0.0222707932179936	0.0182610379489527
177	177	6-Ala-105-tga	TGA	105	0.00261032994570514	0.00261032994570514	0.0222707932179936	0.0182610379489527
178	178	6-Ala-105-tga	TGA	105	0.00173743832093961	0.00173743832093961	0.0222707932179936	0.0182610379489527
179	179	6-Ala-105-tga	TGA	105	0.00260615748140941	0.00260615748140941	0.0222707932179936	0.0182610379489527
180	180	6-Ala-105-tga	TGA	105	0.00173743832093961	0.00173743832093961	0.0222707932179936	0.0182610379489527
181	181	6-Ala-105-tga	TGA	105	0.00173403388302207	0.00173403388302207	0.0222707932179936	0.0182610379489527
182	182	6-Ala-105-tga	TGA	105	0.00173403388302207	0.00173403388302207	0.0222707932179936	0.0182610379489527
183	183	6-Ala-105-tga	TGA	105	0.00433508470755519	0	0.0222707932179936	0.0182610379489527
184	184	6-Ala-105-tga	TGA	105	0.00172929600359694	0.000864648001798468	0.0222707932179936	0.0182610379489527
185	185	6-Ala-105-tga	TGA	105	0.00605253601258927	0.00605253601258927	0.0222707932179936	0.0182610379489527
186	186	6-Ala-105-tga	TGA	105	0.00172929600359694	0	0.0222707932179936	0.0182610379489527
187	187	6-Ala-105-tga	TGA	105	0.00174472873829941	0.00174472873829941	0.0222707932179936	0.0182610379489527
188	188	6-Ala-105-tga	TGA	105	0.00174472873829941	0.00174472873829941	0.0222707932179936	0.0182610379489527
189	189	6-Ala-105-tga	TGA	105	0.00174472873829941	0.000872364369149706	0.0222707932179936	0.0182610379489527
190	190	6-Ala-105-tga	TGA	105	0.000869981295402149	0.000869981295402149	0.0222707932179936	0.0182610379489527
191	191	6-Ala-105-tga	TGA	105	0.00260994388620645	0.00260994388620645	0.0222707932179936	0.0182610379489527
192	192	6-Ala-105-tga	TGA	105	0.00869981295402149	0.000869981295402149	0.0222707932179936	0.0182610379489527
193	193	6-Ala-105-tga	TGA	105	0.000865156679874725	0.000865156679874725	0.0222707932179936	0.0182610379489527
194	194	6-Ala-105-tga	TGA	105	0.00259547003962418	0.00259547003962418	0.0222707932179936	0.0182610379489527
195	195	6-Ala-105-tga	TGA	105	0.00173031335974945	0.00173031335974945	0.0222707932179936	0.0182610379489527
196	196	6-Ala-105-tga	TGA	105	0.000869429132831383	0.000869429132831383	0.0222707932179936	0.0182610379489527
197	197	6-Ala-105-tga	TGA	105	0.00173885826566277	0.00173885826566277	0.0222707932179936	0.0182610379489527
198	198	6-Ala-105-tga	TGA	105	0.00347771653132553	0.00260828739849415	0.0222707932179936	0.0182610379489527
199	199	6-Ala-105-tga	TGA	105	0.00432282885920546	0.00432282885920546	0.0222707932179936	0.0182610379489527
200	200	6-Ala-105-tga	TGA	105	0.000864565771841093	0.000864565771841093	0.0222707932179936	0.0182610379489527
201	201	6-Ala-105-tga	TGA	105	0.00518739463104656	0.00518739463104656	0.0222707932179936	0.0182610379489527
202	202	6-Ala-105-tga	TGA	105	0.0112428543012566	0.0112428543012566	0.0222707932179936	0.0182610379489527
203	203	6-Ala-105-tga	TGA	105	0.00172966989250102	0.00172966989250102	0.0222707932179936	0.0182610379489527
204	204	6-Ala-105-tga	TGA	105	0.00518900967750305	0.00345933978500203	0.0222707932179936	0.0182610379489527
205	205	6-Ala-105-tga	TGA	105	0.00606938170341533	0.00606938170341533	0.0222707932179936	0.0182610379489527
206	206	6-Ala-105-tga	TGA	105	0.005202327174356	0.005202327174356	0.0222707932179936	0.0182610379489527
207	207	6-Ala-105-tga	TGA	105	0.00173410905811866	0	0.0222707932179936	0.0182610379489527
208	208	6-Ala-105-tga	TGA	105	0.0017370007208553	0.0017370007208553	0.0222707932179936	0.0182610379489527
209	209	6-Ala-105-tga	TGA	105	0.0034740014417106	0.0034740014417106	0.0222707932179936	0.0182610379489527
210	210	6-Ala-105-tga	TGA	105	0.0034740014417106	0.00260550108128295	0.0222707932179936	0.0182610379489527
211	211	6-Ala-105-tga	TGA	105	0.00173463546635675	0.00173463546635675	0.0222707932179936	0.0182610379489527
212	212	6-Ala-105-tga	TGA	105	0.00433658866589186	0.00433658866589186	0.0222707932179936	0.0182610379489527
213	213	6-Ala-105-tga	TGA	105	0.000867317733178373	0	0.0222707932179936	0.0182610379489527
214	214	6-Ala-105-tga	TGA	105	0.00433095419582843	0.00433095419582843	0.0222707932179936	0.0182610379489527
215	215	6-Ala-105-tga	TGA	105	0.000866190839165685	0.000866190839165685	0.0222707932179936	0.0182610379489527
216	216	6-Ala-105-tga	TGA	105	0.000866190839165685	0	0.0222707932179936	0.0182610379489527
217	217	6-Ala-105-tga	TGA	105	0	0	0.0222707932179936	0.0182610379489527
218	218	6-Ala-105-tga	TGA	105	0.00261367299465939	0.00261367299465939	0.0222707932179936	0.0182610379489527
219	219	6-Ala-105-tga	TGA	105	0.00784101898397819	0.00348489732621253	0.0222707932179936	0.0182610379489527
220	220	6-Ala-105-tga	TGA	105	0.0103723680116171	0.0103723680116171	0.0222707932179936	0.0182610379489527
221	221	6-Ala-105-tga	TGA	105	0	0	0.0222707932179936	0.0182610379489527
222	222	6-Ala-105-tga	TGA	105	0.00605054800677661	0	0.0222707932179936	0.0182610379489527
223	223	6-Ala-105-tga	TGA	105	0.00521494254871625	0.00521494254871625	0.0222707932179936	0.0182610379489527
224	224	6-Ala-105-tga	TGA	105	0.00434578545726355	0.00434578545726355	0.0222707932179936	0.0182610379489527
225	225	6-Ala-105-tga	TGA	105	0.00173831418290542	0.000869157091452709	0.0222707932179936	0.0182610379489527
226	226	6-Ala-105-tga	TGA	105	0.00172925114779045	0.00172925114779045	0.0222707932179936	0.0182610379489527
227	227	6-Ala-105-tga	TGA	105	0.000864625573895225	0.000864625573895225	0.0222707932179936	0.0182610379489527
228	228	6-Ala-105-tga	TGA	105	0.00778163016505702	0.00518775344337135	0.0222707932179936	0.0182610379489527
229	229	6-Ala-105-tga	TGA	105	0.000869270421335373	0.000869270421335373	0.0222707932179936	0.0182610379489527
230	230	6-Ala-105-tga	TGA	105	0.00260781126400612	0.00260781126400612	0.0222707932179936	0.0182610379489527
231	231	6-Ala-105-tga	TGA	105	0.00521562252801224	0	0.0222707932179936	0.0182610379489527
232	232	6-Ala-105-tga	TGA	105	0.00433437069271912	0.00433437069271912	0.0222707932179936	0.0182610379489527
233	233	6-Ala-105-tga	TGA	105	0.00520124483126295	0.00520124483126295	0.0222707932179936	0.0182610379489527
234	234	6-Ala-105-tga	TGA	105	0.0104024896625259	0.000866874138543825	0.0222707932179936	0.0182610379489527
235	235	6-Ala-105-tga	TGA	105	0	0	0.0222707932179936	0.0182610379489527
236	236	6-Ala-105-tga	TGA	105	0	0	0.0222707932179936	0.0182610379489527
237	237	6-Ala-105-tga	TGA	105	0.00692754652280462	0.00692754652280462	0.0222707932179936	0.0182610379489527
238	238	6-Ala-105-tga	TGA	105	0	0	0.0222707932179936	0.0182610379489527
239	239	6-Ala-105-tga	TGA	105	0.00259722270318939	0.00259722270318939	0.0222707932179936	0.0182610379489527
240	240	6-Ala-105-tga	TGA	105	0.00952314991169443	0.00086574090106313	0.0222707932179936	0.0182610379489527
241	241	6-Ala-105-tga	TGA	105	0.000868771990791017	0.000868771990791017	0.0222707932179936	0.0182610379489527
242	242	6-Ala-105-tga	TGA	105	0.000868771990791017	0.000868771990791017	0.0222707932179936	0.0182610379489527
243	243	6-Ala-105-tga	TGA	105	0.00695017592632814	0	0.0222707932179936	0.0182610379489527
244	244	6-Ala-105-tga	TGA	105	0.00259666069434707	0.00259666069434707	0.0222707932179936	0.0182610379489527
245	245	6-Ala-105-tga	TGA	105	0	0	0.0222707932179936	0.0182610379489527
246	246	6-Ala-105-tga	TGA	105	0.00173110712956471	0.00173110712956471	0.0222707932179936	0.0182610379489527
247	247	6-Ala-105-tga	TGA	105	0.00779227525779444	0.00779227525779444	0.0222707932179936	0.0182610379489527
248	248	6-Ala-105-tga	TGA	105	0.00346323344790864	0.00346323344790864	0.0222707932179936	0.0182610379489527
249	249	6-Ala-105-tga	TGA	105	0.00346323344790864	0.00346323344790864	0.0222707932179936	0.0182610379489527
250	250	6-Ala-105-tga	TGA	105	0.00951548862034065	0.00951548862034065	0.0222707932179936	0.0182610379489527
251	251	6-Ala-105-tga	TGA	105	0.00173008884006194	0.00173008884006194	0.0222707932179936	0.0182610379489527
252	252	6-Ala-105-tga	TGA	105	0.00865044420030969	0.00865044420030969	0.0222707932179936	0.0182610379489527
253	253	6-Ala-105-tga	TGA	105	0	0	0.0222707932179936	0.0182610379489527
254	254	6-Ala-105-tga	TGA	105	0.00173908506734607	0.00173908506734607	0.0222707932179936	0.0182610379489527
255	255	6-Ala-105-tga	TGA	105	0	0	0.0222707932179936	0.0182610379489527
256	256	6-Ala-105-tga	TGA	105	0	0	0.0222707932179936	0.0182610379489527
257	257	6-Ala-105-tga	TGA	105	0	0	0.0222707932179936	0.0182610379489527
258	258	6-Ala-105-tga	TGA	105	0.00431965442764579	0.00172786177105832	0.0222707932179936	0.0182610379489527
259	259	6-Ala-105-tga	TGA	105	0.00259277824831902	0.00259277824831902	0.0222707932179936	0.0182610379489527
260	260	6-Ala-105-tga	TGA	105	0	0	0.0222707932179936	0.0182610379489527
261	261	6-Ala-105-tga	TGA	105	0.000864259416106338	0.000864259416106339	0.0222707932179936	0.0182610379489527
262	262	6-Ala-105-tga	TGA	105	0.00173253174864429	0.00173253174864429	0.0222707932179936	0.0182610379489527
263	263	6-Ala-105-tga	TGA	105	0.000866265874322147	0.000866265874322147	0.0222707932179936	0.0182610379489527
264	264	6-Ala-105-tga	TGA	105	0.000866265874322147	0.000866265874322147	0.0222707932179936	0.0182610379489527
265	265	6-Ala-105-tga	TGA	105	0.00174422660992116	0.00174422660992116	0.0222707932179936	0.0182610379489527
266	266	6-Ala-105-tga	TGA	105	0.00523267982976348	0.00523267982976348	0.0222707932179936	0.0182610379489527
267	267	6-Ala-105-tga	TGA	105	0.00523267982976348	0.00087211330496058	0.0222707932179936	0.0182610379489527
268	268	6-Ala-105-tga	TGA	105	0.00346698562934457	0.00346698562934457	0.0222707932179936	0.0182610379489527
269	269	6-Ala-105-tga	TGA	105	0.00346698562934457	0.00346698562934457	0.0222707932179936	0.0182610379489527
270	270	6-Ala-105-tga	TGA	105	0.00260023922200842	0.00260023922200842	0.0222707932179936	0.0182610379489527
271	271	6-Ala-105-tga	TGA	105	0.00259821242984826	0.00259821242984826	0.0222707932179936	0.0182610379489527
272	272	6-Ala-105-tga	TGA	105	0.00259821242984826	0.00259821242984826	0.0222707932179936	0.0182610379489527
273	273	6-Ala-105-tga	TGA	105	0.00173214161989884	0	0.0222707932179936	0.0182610379489527
274	274	6-Ala-105-tga	TGA	105	0.00348256107541486	0.00348256107541486	0.0222707932179936	0.0182610379489527
275	275	6-Ala-105-tga	TGA	105	0.00261192080656114	0.00261192080656114	0.0222707932179936	0.0182610379489527
276	276	6-Ala-105-tga	TGA	105	0.0165421651082206	0.0156715248393669	0.0222707932179936	0.0182610379489527
277	277	6-Ala-105-tga	TGA	105	0.00521929748255885	0.00521929748255885	0.0222707932179936	0.0182610379489527
278	278	6-Ala-105-tga	TGA	105	0.000869882913759808	0.000869882913759808	0.0222707932179936	0.0182610379489527
279	279	6-Ala-105-tga	TGA	105	0.00608918039631866	0.00608918039631866	0.0222707932179936	0.0182610379489527
280	280	6-Ala-105-tga	TGA	105	0.00785847755094913	0.00785847755094913	0.0222707932179936	0.0182610379489527
281	281	6-Ala-105-tga	TGA	105	0.0130974625849152	0.0130974625849152	0.0222707932179936	0.0182610379489527
282	282	6-Ala-105-tga	TGA	105	0	0	0.0222707932179936	0.0182610379489527
283	283	6-Ala-105-tga	TGA	105	0.00961715000131143	0.00961715000131143	0.0222707932179936	0.0182610379489527
284	284	6-Ala-105-tga	TGA	105	0.00174857272751117	0.00174857272751117	0.0222707932179936	0.0182610379489527
285	285	6-Ala-105-tga	TGA	105	0.00174857272751117	0.000874286363755585	0.0222707932179936	0.0182610379489527
286	286	6-Ala-105-tga	TGA	105	0.00345811359903173	0.00345811359903173	0.0222707932179936	0.0182610379489527
287	287	6-Ala-105-tga	TGA	105	0.00518717039854759	0.00518717039854759	0.0222707932179936	0.0182610379489527
288	288	6-Ala-105-tga	TGA	105	0.00172905679951586	0.000864528399757932	0.0222707932179936	0.0182610379489527
289	289	6-Ala-105-tga	TGA	105	0.00259181504807817	0.00259181504807817	0.0222707932179936	0.0182610379489527
290	290	6-Ala-105-tga	TGA	105	0.0086393834935939	0.0086393834935939	0.0222707932179936	0.0182610379489527
291	291	6-Ala-105-tga	TGA	105	0.0103672601923127	0	0.0222707932179936	0.0182610379489527
292	292	6-Ala-105-tga	TGA	105	0.000863871179529708	0.000863871179529709	0.0222707932179936	0.0182610379489527
293	293	6-Ala-105-tga	TGA	105	0.00259161353858913	0.00259161353858913	0.0222707932179936	0.0182610379489527
294	294	6-Ala-105-tga	TGA	105	0.00431935589764854	0.00431935589764854	0.0222707932179936	0.0182610379489527
295	295	6-Ala-105-tga	TGA	105	0.00259585182877761	0.00259585182877761	0.0222707932179936	0.0182610379489527
296	296	6-Ala-105-tga	TGA	105	0	0	0.0222707932179936	0.0182610379489527
297	297	6-Ala-105-tga	TGA	105	0.00173056788585174	0.000865283942925871	0.0222707932179936	0.0182610379489527
298	298	6-Ala-105-tga	TGA	105	0.00779902772121076	0.00779902772121076	0.0222707932179936	0.0182610379489527
299	299	6-Ala-105-tga	TGA	105	0.000866558635690084	0.000866558635690084	0.0222707932179936	0.0182610379489527
300	300	6-Ala-105-tga	TGA	105	0.000866558635690084	0.000866558635690084	0.0222707932179936	0.0182610379489527
301	301	6-Ala-105-tga	TGA	105	0.00518631849181858	0.00518631849181858	0.0222707932179936	0.0182610379489527
302	302	6-Ala-105-tga	TGA	105	0.000864386415303097	0.000864386415303097	0.0222707932179936	0.0182610379489527
303	303	6-Ala-105-tga	TGA	105	0	0	0.0222707932179936	0.0182610379489527
304	304	6-Ala-105-tga	TGA	105	0.000863818943549432	0.000863818943549432	0.0222707932179936	0.0182610379489527
305	305	6-Ala-105-tga	TGA	105	0	0	0.0222707932179936	0.0182610379489527
306	306	6-Ala-105-tga	TGA	105	0.00691055154839546	0.0025914568306483	0.0222707932179936	0.0182610379489527
307	307	6-Ala-105-tga	TGA	105	0.00953669024830073	0.00953669024830073	0.0222707932179936	0.0182610379489527
308	308	6-Ala-105-tga	TGA	105	0.00260091552226384	0.00260091552226384	0.0222707932179936	0.0182610379489527
309	309	6-Ala-105-tga	TGA	105	0.00606880288528229	0	0.0222707932179936	0.0182610379489527
310	310	6-Ala-105-tga	TGA	105	0.00695464700819779	0.00695464700819779	0.0222707932179936	0.0182610379489527
311	311	6-Ala-105-tga	TGA	105	0.00434665438012362	0.00434665438012362	0.0222707932179936	0.0182610379489527
312	312	6-Ala-105-tga	TGA	105	0.00173866175204945	0.000869330876024724	0.0222707932179936	0.0182610379489527
313	313	6-Ala-105-tga	TGA	105	0.0103852045452579	0.0103852045452579	0.0222707932179936	0.0182610379489527
314	314	6-Ala-105-tga	TGA	105	0.153181767042553	0.00692346969683857	0.0222707932179936	0.0182610379489527
315	315	6-Ala-105-tga	TGA	105	0.0207704090905157	0.0207704090905157	0.0222707932179936	0.0182610379489527
316	316	6-Ala-105-tga	TGA	105	0.00173200661626527	0.00173200661626527	0.0222707932179936	0.0182610379489527
317	317	6-Ala-105-tga	TGA	105	0.00952603638945901	0.00952603638945901	0.0222707932179936	0.0182610379489527
318	318	6-Ala-105-tga	TGA	105	0.0069280264650611	0	0.0222707932179936	0.0182610379489527
319	319	6-Ala-105-tga	TGA	105	0.00346161501648594	0.00346161501648594	0.0222707932179936	0.0182610379489527
320	320	6-Ala-105-tga	TGA	105	0.00519242252472891	0.00519242252472891	0.0222707932179936	0.0182610379489527
321	321	6-Ala-105-tga	TGA	105	0.0199042863447942	0.000865403754121485	0.0222707932179936	0.0182610379489527
322	322	6-Ala-105-tga	TGA	105	0	0	0.0222707932179936	0.0182610379489527
323	323	6-Ala-105-tga	TGA	105	0.00260905865163849	0.00260905865163849	0.0222707932179936	0.0182610379489527
324	324	6-Ala-105-tga	TGA	105	0.00608780352048981	0	0.0222707932179936	0.0182610379489527
325	325	6-Ala-105-tga	TGA	105	0.00518367487991153	0.00518367487991153	0.0222707932179936	0.0182610379489527
326	326	6-Ala-105-tga	TGA	105	0	0	0.0222707932179936	0.0182610379489527
327	327	6-Ala-105-tga	TGA	105	0.00863945813318589	0	0.0222707932179936	0.0182610379489527
328	328	6-Ala-105-tga	TGA	105	0.00173067271248334	0.00173067271248334	0.0222707932179936	0.0182610379489527
329	329	6-Ala-105-tga	TGA	105	0.00346134542496668	0.00346134542496668	0.0222707932179936	0.0182610379489527
330	330	6-Ala-105-tga	TGA	105	0.00173067271248334	0.000865336356241671	0.0222707932179936	0.0182610379489527
331	331	6-Ala-105-tga	TGA	105	0.000864857385017211	0.000864857385017211	0.0222707932179936	0.0182610379489527
332	332	6-Ala-105-tga	TGA	105	0	0	0.0222707932179936	0.0182610379489527
333	333	6-Ala-105-tga	TGA	105	0.00259457215505163	0.00259457215505163	0.0222707932179936	0.0182610379489527
334	334	6-Ala-105-tga	TGA	105	0.000863386374036245	0.000863386374036245	0.0222707932179936	0.0182610379489527
335	335	6-Ala-105-tga	TGA	105	0	0	0.0222707932179936	0.0182610379489527
336	336	6-Ala-105-tga	TGA	105	0.0259015912210873	0	0.0222707932179936	0.0182610379489527
337	337	6-Ala-105-tga	TGA	105	0	0	0.0222707932179936	0.0182610379489527
338	338	6-Ala-105-tga	TGA	105	0.00432724345937151	0.00432724345937151	0.0222707932179936	0.0182610379489527
339	339	6-Ala-105-tga	TGA	105	0.0017308973837486	0.0017308973837486	0.0222707932179936	0.0182610379489527
340	340	6-Ala-105-tga	TGA	105	0.00346890989506548	0.00260168242129911	0.0222707932179936	0.0182610379489527
341	341	6-Ala-105-tga	TGA	105	0.00607059231636458	0.00607059231636458	0.0222707932179936	0.0182610379489527
342	342	6-Ala-105-tga	TGA	105	0.00520336484259821	0	0.0222707932179936	0.0182610379489527
343	343	6-Ala-105-tga	TGA	105	0.00346494343479843	0.00346494343479843	0.0222707932179936	0.0182610379489527
344	344	6-Ala-105-tga	TGA	105	0	0	0.0222707932179936	0.0182610379489527
345	345	6-Ala-105-tga	TGA	105	0.000866235858699607	0.000866235858699607	0.0222707932179936	0.0182610379489527
346	346	6-Ala-105-tga	TGA	105	0	0	0.0222707932179936	0.0182610379489527
347	347	6-Ala-105-tga	TGA	105	0.00172854871050266	0.00172854871050266	0.0222707932179936	0.0182610379489527
348	348	6-Ala-105-tga	TGA	105	0.00432137177625665	0.00259282306575399	0.0222707932179936	0.0182610379489527
349	349	6-Ala-105-tga	TGA	105	0.00346320346320346	0.00346320346320346	0.0222707932179936	0.0182610379489527
350	350	6-Ala-105-tga	TGA	105	0.00606060606060606	0.00606060606060606	0.0222707932179936	0.0182610379489527
351	351	6-Ala-105-tga	TGA	105	0.0164502164502165	0.000865800865800866	0.0222707932179936	0.0182610379489527
352	352	6-Ala-105-tga	TGA	105	0.00612959719789842	0.00612959719789842	0.0222707932179936	0.0182610379489527
353	353	6-Ala-105-tga	TGA	105	0.00350262697022767	0.00350262697022767	0.0222707932179936	0.0182610379489527
354	354	6-Ala-105-tga	TGA	105	0.000875656742556918	0	0.0222707932179936	0.0182610379489527
355	355	6-Ala-105-tga	TGA	105	0.00174140182847192	0.00087070091423596	0.0222707932179936	0.0182610379489527
356	356	6-Ala-105-tga	TGA	105	0.00174140182847192	0.00174140182847192	0.0222707932179936	0.0182610379489527
357	357	6-Ala-105-tga	TGA	105	0.0043535045711798	0	0.0222707932179936	0.0182610379489527
358	358	6-Ala-105-tga	TGA	105	0.00173437974244461	0.00173437974244461	0.0222707932179936	0.0182610379489527
359	359	6-Ala-105-tga	TGA	105	0.000867189871222304	0.000867189871222304	0.0222707932179936	0.0182610379489527
360	360	6-Ala-105-tga	TGA	105	0.00346875948488922	0	0.0222707932179936	0.0182610379489527
361	361	6-Ala-105-tga	TGA	105	0.00693186839847845	0.00693186839847845	0.0222707932179936	0.0182610379489527
362	362	6-Ala-105-tga	TGA	105	0.00346593419923923	0.00346593419923923	0.0222707932179936	0.0182610379489527
363	363	6-Ala-105-tga	TGA	105	0.0112642861475275	0.0112642861475275	0.0222707932179936	0.0182610379489527
364	364	6-Ala-105-tga	TGA	105	0.000868123377694438	0.000868123377694438	0.0222707932179936	0.0182610379489527
365	365	6-Ala-105-tga	TGA	105	0.00347249351077775	0.00347249351077775	0.0222707932179936	0.0182610379489527
366	366	6-Ala-105-tga	TGA	105	0.00347249351077775	0.000868123377694438	0.0222707932179936	0.0182610379489527
367	367	6-Ala-105-tga	TGA	105	0.00172808571305137	0.00172808571305137	0.0222707932179936	0.0182610379489527
368	368	6-Ala-105-tga	TGA	105	0.00259212856957705	0.00259212856957705	0.0222707932179936	0.0182610379489527
369	369	6-Ala-105-tga	TGA	105	0.00432021428262842	0	0.0222707932179936	0.0182610379489527
370	370	6-Ala-105-tga	TGA	105	0.00260493548443117	0.00260493548443117	0.0222707932179936	0.0182610379489527
371	371	6-Ala-105-tga	TGA	105	0.000868311828143723	0.000868311828143723	0.0222707932179936	0.0182610379489527
372	372	6-Ala-105-tga	TGA	105	0.000868311828143723	0.000868311828143723	0.0222707932179936	0.0182610379489527
373	373	6-Ala-105-tga	TGA	105	0	0	0.0222707932179936	0.0182610379489527
374	374	6-Ala-105-tga	TGA	105	0.00432338953739732	0.00432338953739732	0.0222707932179936	0.0182610379489527
375	375	6-Ala-105-tga	TGA	105	0.00172935581495893	0	0.0222707932179936	0.0182610379489527
376	376	6-Ala-105-tga	TGA	105	0.00345877144438296	0.00345877144438296	0.0222707932179936	0.0182610379489527
377	377	6-Ala-105-tga	TGA	105	0.00605285002767017	0.00605285002767017	0.0222707932179936	0.0182610379489527
378	378	6-Ala-105-tga	TGA	105	0.00259407858328722	0	0.0222707932179936	0.0182610379489527
379	379	6-Ala-105-tga	TGA	105	0.0104176614086415	0.0104176614086415	0.0222707932179936	0.0182610379489527
380	380	6-Ala-105-tga	TGA	105	0.00607696915504085	0.00607696915504085	0.0222707932179936	0.0182610379489527
381	381	6-Ala-105-tga	TGA	105	0.00260441535216036	0	0.0222707932179936	0.0182610379489527
382	382	6-Ala-105-tga	TGA	105	0.00172851883221268	0.00172851883221268	0.0222707932179936	0.0182610379489527
383	383	6-Ala-105-tga	TGA	105	0	0	0.0222707932179936	0.0182610379489527
384	384	6-Ala-105-tga	TGA	105	0.00777833474495705	0	0.0222707932179936	0.0182610379489527
385	385	6-Ala-105-tga	TGA	105	0.00173053793771794	0.00173053793771794	0.0222707932179936	0.0182610379489527
386	386	6-Ala-105-tga	TGA	105	0.00259580690657691	0.00259580690657691	0.0222707932179936	0.0182610379489527
387	387	6-Ala-105-tga	TGA	105	0.00086526896885897	0.00086526896885897	0.0222707932179936	0.0182610379489527
388	388	6-Ala-105-tga	TGA	105	0.00433331888893704	0.00433331888893704	0.0222707932179936	0.0182610379489527
389	389	6-Ala-105-tga	TGA	105	0.00953330155566148	0.00953330155566148	0.0222707932179936	0.0182610379489527
390	390	6-Ala-105-tga	TGA	105	0.00693331022229926	0.00346665511114963	0.0222707932179936	0.0182610379489527
391	391	6-Ala-105-tga	TGA	105	0.0017365482630176	0.0017365482630176	0.0222707932179936	0.0182610379489527
392	392	6-Ala-105-tga	TGA	105	0	0	0.0222707932179936	0.0182610379489527
393	393	6-Ala-105-tga	TGA	105	0.0069461930520704	0.0008682741315088	0.0222707932179936	0.0182610379489527
394	394	6-Ala-105-tga	TGA	105	0.00434461484989356	0.00434461484989356	0.0222707932179936	0.0182610379489527
395	395	6-Ala-105-tga	TGA	105	0.000868922969978711	0.000868922969978711	0.0222707932179936	0.0182610379489527
396	396	6-Ala-105-tga	TGA	105	0.0130338445496807	0.000868922969978711	0.0222707932179936	0.0182610379489527
397	397	6-Ala-105-tga	TGA	105	0.00951186821738942	0.00951186821738942	0.0222707932179936	0.0182610379489527
398	398	6-Ala-105-tga	TGA	105	0.0017294305849799	0.0017294305849799	0.0222707932179936	0.0182610379489527
399	399	6-Ala-105-tga	TGA	105	0.000864715292489948	0	0.0222707932179936	0.0182610379489527
400	400	6-Ala-105-tga	TGA	105	0.0104990550850423	0.0104990550850423	0.0222707932179936	0.0182610379489527
401	401	6-Ala-105-tga	TGA	105	0.00437460628543431	0.00437460628543431	0.0222707932179936	0.0182610379489527
402	402	6-Ala-105-tga	TGA	105	0.00174984251417372	0.00174984251417372	0.0222707932179936	0.0182610379489527
403	403	6-Ala-105-tga	TGA	105	0.00522875816993464	0.00522875816993464	0.0222707932179936	0.0182610379489527
404	404	6-Ala-105-tga	TGA	105	0.00871459694989107	0.00871459694989107	0.0222707932179936	0.0182610379489527
405	405	6-Ala-105-tga	TGA	105	0.00958605664488017	0.00174291938997821	0.0222707932179936	0.0182610379489527
406	406	6-Ala-105-tga	TGA	105	0.00433084165576738	0.00433084165576738	0.0222707932179936	0.0182610379489527
407	407	6-Ala-105-tga	TGA	105	0.00433084165576738	0.00433084165576738	0.0222707932179936	0.0182610379489527
408	408	6-Ala-105-tga	TGA	105	0.00433084165576738	0	0.0222707932179936	0.0182610379489527
409	409	6-Ala-105-tga	TGA	105	0.00172733946538844	0.00172733946538844	0.0222707932179936	0.0182610379489527
410	410	6-Ala-105-tga	TGA	105	0.00259100919808265	0.00259100919808265	0.0222707932179936	0.0182610379489527
411	411	6-Ala-105-tga	TGA	105	0.00518201839616531	0.00518201839616531	0.0222707932179936	0.0182610379489527
412	412	6-Ala-105-tga	TGA	105	0.00172810064458154	0.00172810064458154	0.0222707932179936	0.0182610379489527
413	413	6-Ala-105-tga	TGA	105	0.00086405032229077	0.00086405032229077	0.0222707932179936	0.0182610379489527
414	414	6-Ala-105-tga	TGA	105	0.00691240257832616	0.00259215096687231	0.0222707932179936	0.0182610379489527
415	415	6-Ala-105-tga	TGA	105	0.00799218541870171	0.00799218541870171	0.0222707932179936	0.0182610379489527
416	416	6-Ala-105-tga	TGA	105	0.00355208240831187	0.00355208240831187	0.0222707932179936	0.0182610379489527
417	417	6-Ala-105-tga	TGA	105	0.00177604120415594	0	0.0222707932179936	0.0182610379489527
418	418	6-Ala-105-tga	TGA	105	0.00258618460185688	0.00258618460185688	0.0222707932179936	0.0182610379489527
419	419	6-Ala-105-tga	TGA	105	0.00258618460185688	0.00258618460185688	0.0222707932179936	0.0182610379489527
420	420	6-Ala-105-tga	TGA	105	0	0	0.0222707932179936	0.0182610379489527
421	421	6-Ala-105-tga	TGA	105	0.00627133373350415	0.00627133373350415	0.0222707932179936	0.0182610379489527
422	422	6-Ala-105-tga	TGA	105	0.00179180963814404	0.00179180963814404	0.0222707932179936	0.0182610379489527
423	423	6-Ala-105-tga	TGA	105	0.0197099060195845	0.000895904819072022	0.0222707932179936	0.0182610379489527
424	424	6-Ala-105-tga	TGA	105	0.00173890362126679	0.00173890362126679	0.0222707932179936	0.0182610379489527
425	425	6-Ala-105-tga	TGA	105	0.00434725905316698	0.00434725905316698	0.0222707932179936	0.0182610379489527
426	426	6-Ala-105-tga	TGA	105	0.00695561448506716	0.00695561448506717	0.0222707932179936	0.0182610379489527
427	427	6-Ala-105-tga	TGA	105	0.00260387282685114	0.00260387282685114	0.0222707932179936	0.0182610379489527
428	428	6-Ala-105-tga	TGA	105	0.00433978804475189	0.00433978804475189	0.0222707932179936	0.0182610379489527
429	429	6-Ala-105-tga	TGA	105	0.00433978804475189	0.00260387282685114	0.0222707932179936	0.0182610379489527
430	430	6-Ala-105-tga	TGA	105	0.0087266888324563	0.0087266888324563	0.0222707932179936	0.0182610379489527
431	431	6-Ala-105-tga	TGA	105	0.0087266888324563	0.0087266888324563	0.0222707932179936	0.0182610379489527
432	432	6-Ala-105-tga	TGA	105	0.00349067553298252	0.00349067553298252	0.0222707932179936	0.0182610379489527
433	433	6-Ala-105-tga	TGA	105	0.0191727816220173	0.0191727816220173	0.0222707932179936	0.0182610379489527
434	434	6-Ala-105-tga	TGA	105	0.00174298014745612	0.00174298014745612	0.0222707932179936	0.0182610379489527
435	435	6-Ala-105-tga	TGA	105	0.0174298014745612	0.0156868213271051	0.0222707932179936	0.0182610379489527
436	436	6-Ala-105-tga	TGA	105	0.000863714490538008	0.000863714490538008	0.0222707932179936	0.0182610379489527
437	437	6-Ala-105-tga	TGA	105	0.00259114347161402	0.00259114347161402	0.0222707932179936	0.0182610379489527
438	438	6-Ala-105-tga	TGA	105	0.0164105753202221	0	0.0222707932179936	0.0182610379489527
439	439	6-Ala-105-tga	TGA	105	0.00258968958254204	0.00258968958254204	0.0222707932179936	0.0182610379489527
440	440	6-Ala-105-tga	TGA	105	0.00172645972169469	0.00172645972169469	0.0222707932179936	0.0182610379489527
441	441	6-Ala-105-tga	TGA	105	0.000863229860847346	0	0.0222707932179936	0.0182610379489527
442	442	6-Ala-105-tga	TGA	105	0.0025957844460596	0.0025957844460596	0.0222707932179936	0.0182610379489527
443	443	6-Ala-105-tga	TGA	105	0.0025957844460596	0.0025957844460596	0.0222707932179936	0.0182610379489527
444	444	6-Ala-105-tga	TGA	105	0.0216315370504967	0.000865261482019866	0.0222707932179936	0.0182610379489527
445	445	6-Ala-105-tga	TGA	105	0.00260751660118903	0.00260751660118903	0.0222707932179936	0.0182610379489527
446	446	6-Ala-105-tga	TGA	105	0.00260751660118903	0.00260751660118903	0.0222707932179936	0.0182610379489527
447	447	6-Ala-105-tga	TGA	105	0.00173834440079269	0.000869172200396343	0.0222707932179936	0.0182610379489527
448	448	6-Ala-105-tga	TGA	105	0	0	0.0222707932179936	0.0182610379489527
449	449	6-Ala-105-tga	TGA	105	0.0112655551318937	0.0112655551318937	0.0222707932179936	0.0182610379489527
450	450	6-Ala-105-tga	TGA	105	0.00346632465596728	0.00259974349197546	0.0222707932179936	0.0182610379489527
451	451	6-Ala-105-tga	TGA	105	0.00519035631796123	0.00346023754530749	0.0222707932179936	0.0182610379489527
452	452	6-Ala-105-tga	TGA	105	0.00432529693163436	0.00432529693163436	0.0222707932179936	0.0182610379489527
453	453	6-Ala-105-tga	TGA	105	0.00692047509061497	0	0.0222707932179936	0.0182610379489527
454	454	6-Ala-105-tga	TGA	105	0.012952473058856	0.012952473058856	0.0222707932179936	0.0182610379489527
455	455	6-Ala-105-tga	TGA	105	0.000863498203923736	0.000863498203923736	0.0222707932179936	0.0182610379489527
456	456	6-Ala-105-tga	TGA	105	0.00431749101961868	0.00431749101961868	0.0222707932179936	0.0182610379489527
457	457	6-Ala-105-tga	TGA	105	0.00173590015102331	0.00173590015102331	0.0222707932179936	0.0182610379489527
458	458	6-Ala-105-tga	TGA	105	0.00260385022653497	0.00260385022653497	0.0222707932179936	0.0182610379489527
459	459	6-Ala-105-tga	TGA	105	0.0104154009061399	0.00173590015102331	0.0222707932179936	0.0182610379489527
460	460	6-Ala-105-tga	TGA	105	0.00259818992768371	0.00259818992768371	0.0222707932179936	0.0182610379489527
461	461	6-Ala-105-tga	TGA	105	0.000866063309227905	0.000866063309227905	0.0222707932179936	0.0182610379489527
462	462	6-Ala-105-tga	TGA	105	0.000866063309227905	0.000866063309227905	0.0222707932179936	0.0182610379489527
463	463	6-Ala-105-tga	TGA	105	0.000863572773277604	0.000863572773277604	0.0222707932179936	0.0182610379489527
464	464	6-Ala-105-tga	TGA	105	0.000863572773277604	0.000863572773277604	0.0222707932179936	0.0182610379489527
465	465	6-Ala-105-tga	TGA	105	0.00259071831983281	0.000863572773277604	0.0222707932179936	0.0182610379489527
466	466	6-Ala-105-tga	TGA	105	0.00953999861236384	0.00953999861236384	0.0222707932179936	0.0182610379489527
467	467	6-Ala-105-tga	TGA	105	0.00433636300561993	0.00433636300561993	0.0222707932179936	0.0182610379489527
468	468	6-Ala-105-tga	TGA	105	0.00173454520224797	0.000867272601123985	0.0222707932179936	0.0182610379489527
469	469	6-Ala-105-tga	TGA	105	0.00345515638901606	0.00345515638901606	0.0222707932179936	0.0182610379489527
470	470	6-Ala-105-tga	TGA	105	0.00518273458352409	0.00518273458352409	0.0222707932179936	0.0182610379489527
471	471	6-Ala-105-tga	TGA	105	0.00172757819450803	0	0.0222707932179936	0.0182610379489527
472	472	6-Ala-105-tga	TGA	105	0	0	0.0222707932179936	0.0182610379489527
473	473	6-Ala-105-tga	TGA	105	0.00086393834935939	0.00086393834935939	0.0222707932179936	0.0182610379489527
474	474	6-Ala-105-tga	TGA	105	0.00086393834935939	0	0.0222707932179936	0.0182610379489527
475	475	6-Ala-105-tga	TGA	105	0.0034683985536778	0.0034683985536778	0.0222707932179936	0.0182610379489527
476	476	6-Ala-105-tga	TGA	105	0.00260129891525835	0.00260129891525835	0.0222707932179936	0.0182610379489527
477	477	6-Ala-105-tga	TGA	105	0.0034683985536778	0.000867099638419451	0.0222707932179936	0.0182610379489527
478	478	6-Ala-105-tga	TGA	105	0.00259794242959576	0.00259794242959576	0.0222707932179936	0.0182610379489527
479	479	6-Ala-105-tga	TGA	105	0	0	0.0222707932179936	0.0182610379489527
480	480	6-Ala-105-tga	TGA	105	0.000865980809865253	0	0.0222707932179936	0.0182610379489527
481	481	6-Ala-105-tga	TGA	105	0.0163954230882074	0.0163954230882074	0.0222707932179936	0.0182610379489527
482	482	6-Ala-105-tga	TGA	105	0.00345166801856997	0.00345166801856997	0.0222707932179936	0.0182610379489527
483	483	6-Ala-105-tga	TGA	105	0.00776625304178244	0.00690333603713995	0.0222707932179936	0.0182610379489527
484	484	6-Ala-105-tga	TGA	105	0	0	0.0222707932179936	0.0182610379489527
485	485	6-Ala-105-tga	TGA	105	0.00173011877265374	0.00173011877265374	0.0222707932179936	0.0182610379489527
486	486	6-Ala-105-tga	TGA	105	0.00432529693163436	0	0.0222707932179936	0.0182610379489527
487	487	6-Ala-105-tga	TGA	105	0.000868334447695875	0.000868334447695875	0.0222707932179936	0.0182610379489527
488	488	6-Ala-105-tga	TGA	105	0	0	0.0222707932179936	0.0182610379489527
489	489	6-Ala-105-tga	TGA	105	0.00173666889539175	0	0.0222707932179936	0.0182610379489527
490	490	6-Ala-105-tga	TGA	105	0.00435855191471186	0.00435855191471186	0.0222707932179936	0.0182610379489527
491	491	6-Ala-105-tga	TGA	105	0.00348684153176948	0.00348684153176948	0.0222707932179936	0.0182610379489527
492	492	6-Ala-105-tga	TGA	105	0.00523026229765423	0.00523026229765423	0.0222707932179936	0.0182610379489527
493	493	6-Ala-105-tga	TGA	105	0.0025978524419813	0.0025978524419813	0.0222707932179936	0.0182610379489527
494	494	6-Ala-105-tga	TGA	105	0.00519570488396259	0.00519570488396259	0.0222707932179936	0.0182610379489527
495	495	6-Ala-105-tga	TGA	105	0.00519570488396259	0	0.0222707932179936	0.0182610379489527
496	496	6-Ala-105-tga	TGA	105	0.000865343844376563	0	0.0222707932179936	0.0182610379489527
497	497	6-Ala-105-tga	TGA	105	0.00346137537750625	0.00346137537750625	0.0222707932179936	0.0182610379489527
498	498	6-Ala-105-tga	TGA	105	0.00173068768875313	0	0.0222707932179936	0.0182610379489527
499	499	6-Ala-105-tga	TGA	105	0	0	0.0222707932179936	0.0182610379489527
500	500	6-Ala-105-tga	TGA	105	0.00433331888893704	0.00433331888893704	0.0222707932179936	0.0182610379489527
501	501	6-Ala-105-tga	TGA	105	0	0	0.0222707932179936	0.0182610379489527
502	502	6-Ala-105-tga	TGA	105	0.00173217162356446	0.000866085811782231	0.0222707932179936	0.0182610379489527
503	503	6-Ala-105-tga	TGA	105	0.011259115553169	0.011259115553169	0.0222707932179936	0.0182610379489527
504	504	6-Ala-105-tga	TGA	105	0.00519651487069339	0	0.0222707932179936	0.0182610379489527
505	505	6-Ala-105-tga	TGA	105	0.00259972096328327	0.00259972096328327	0.0222707932179936	0.0182610379489527
506	506	6-Ala-105-tga	TGA	105	0.00259972096328327	0.00259972096328327	0.0222707932179936	0.0182610379489527
507	507	6-Ala-105-tga	TGA	105	0.000866573654427758	0	0.0222707932179936	0.0182610379489527
508	508	6-Ala-105-tga	TGA	105	0.00172677274807249	0.00172677274807249	0.0222707932179936	0.0182610379489527
509	509	6-Ala-105-tga	TGA	105	0	0	0.0222707932179936	0.0182610379489527
510	510	6-Ala-105-tga	TGA	105	0.00172677274807249	0.00172677274807249	0.0222707932179936	0.0182610379489527
511	511	6-Ala-105-tga	TGA	105	0.012132977432662	0.012132977432662	0.0222707932179936	0.0182610379489527
512	512	6-Ala-105-tga	TGA	105	0.00259992373557042	0.00259992373557042	0.0222707932179936	0.0182610379489527
513	513	6-Ala-105-tga	TGA	105	0.00433320622595071	0.00173328249038028	0.0222707932179936	0.0182610379489527
514	514	6-Ala-105-tga	TGA	105	0.0069647583228862	0.00696475832288619	0.0222707932179936	0.0182610379489527
515	515	6-Ala-105-tga	TGA	105	0	0	0.0222707932179936	0.0182610379489527
516	516	6-Ala-105-tga	TGA	105	0.000870594790360774	0	0.0222707932179936	0.0182610379489527
517	517	6-Ala-105-tga	TGA	105	0	0	0.0222707932179936	0.0182610379489527
518	518	6-Ala-105-tga	TGA	105	0.0112309074573226	0.0112309074573226	0.0222707932179936	0.0182610379489527
519	519	6-Ala-105-tga	TGA	105	0.000863915958255581	0	0.0222707932179936	0.0182610379489527
520	520	6-Ala-105-tga	TGA	105	0.00604078392115914	0.00604078392115914	0.0222707932179936	0.0182610379489527
521	521	6-Ala-105-tga	TGA	105	0.000862969131594163	0.000862969131594163	0.0222707932179936	0.0182610379489527
522	522	6-Ala-105-tga	TGA	105	0.00431484565797081	0.00345187652637665	0.0222707932179936	0.0182610379489527
523	523	6-Ala-105-tga	TGA	105	0	0	0.0222707932179936	0.0182610379489527
524	524	6-Ala-105-tga	TGA	105	0.0017303882125955	0.0017303882125955	0.0222707932179936	0.0182610379489527
525	525	6-Ala-105-tga	TGA	105	0.00259558231889324	0	0.0222707932179936	0.0182610379489527
526	526	6-Ala-105-tga	TGA	105	0.000866025807569066	0.000866025807569066	0.0222707932179936	0.0182610379489527
527	527	6-Ala-105-tga	TGA	105	0.00173205161513813	0.00173205161513813	0.0222707932179936	0.0182610379489527
528	528	6-Ala-105-tga	TGA	105	0.0173205161513813	0.000866025807569066	0.0222707932179936	0.0182610379489527
529	529	6-Ala-105-tga	TGA	105	0.0017660200090067	0.0017660200090067	0.0222707932179936	0.0182610379489527
530	530	6-Ala-105-tga	TGA	105	0.0017660200090067	0.0017660200090067	0.0222707932179936	0.0182610379489527
531	531	6-Ala-105-tga	TGA	105	0.00264903001351005	0.00264903001351005	0.0222707932179936	0.0182610379489527
532	532	6-Ala-105-tga	TGA	105	0.00175154354775146	0.00175154354775146	0.0222707932179936	0.0182610379489527
533	533	6-Ala-105-tga	TGA	105	0.000875771773875728	0.000875771773875728	0.0222707932179936	0.0182610379489527
534	534	6-Ala-105-tga	TGA	105	0.0140123483820116	0.0122608048342602	0.0222707932179936	0.0182610379489527
535	535	6-Ala-105-tga	TGA	105	0.00348744954096445	0.00348744954096445	0.0222707932179936	0.0182610379489527
536	536	6-Ala-105-tga	TGA	105	0	0	0.0222707932179936	0.0182610379489527
537	537	6-Ala-105-tga	TGA	105	0.00174372477048223	0.00174372477048223	0.0222707932179936	0.0182610379489527
538	538	6-Ala-105-tga	TGA	105	0.00087391961687364	0.00087391961687364	0.0222707932179936	0.0182610379489527
539	539	6-Ala-105-tga	TGA	105	0.00087391961687364	0.00087391961687364	0.0222707932179936	0.0182610379489527
540	540	6-Ala-105-tga	TGA	105	0.0148566334868519	0	0.0222707932179936	0.0182610379489527
541	541	6-Ala-105-tga	TGA	105	0.00172724995897781	0.00172724995897781	0.0222707932179936	0.0182610379489527
542	542	6-Ala-105-tga	TGA	105	0.00259087493846672	0.00259087493846672	0.0222707932179936	0.0182610379489527
543	543	6-Ala-105-tga	TGA	105	0.00690899983591125	0.000863624979488907	0.0222707932179936	0.0182610379489527
544	544	6-Ala-105-tga	TGA	105	0.0138815384214956	0.0138815384214956	0.0222707932179936	0.0182610379489527
545	545	6-Ala-105-tga	TGA	105	0.00260278845403042	0.00260278845403042	0.0222707932179936	0.0182610379489527
546	546	6-Ala-105-tga	TGA	105	0.0112787499674651	0.0112787499674651	0.0222707932179936	0.0182610379489527
547	547	6-Ala-105-tga	TGA	105	0.00435020924506469	0.00435020924506469	0.0222707932179936	0.0182610379489527
548	548	6-Ala-105-tga	TGA	105	0.000870041849012938	0.000870041849012938	0.0222707932179936	0.0182610379489527
549	549	6-Ala-105-tga	TGA	105	0	0	0.0222707932179936	0.0182610379489527
550	550	6-Ala-105-tga	TGA	105	0.00172747374239912	0.00172747374239912	0.0222707932179936	0.0182610379489527
551	551	6-Ala-105-tga	TGA	105	0.00172747374239912	0.00172747374239912	0.0222707932179936	0.0182610379489527
552	552	6-Ala-105-tga	TGA	105	0.0138197899391929	0	0.0222707932179936	0.0182610379489527
553	553	6-Ala-105-tga	TGA	105	0.00444527422896719	0.00444527422896718	0.0222707932179936	0.0182610379489527
554	554	6-Ala-105-tga	TGA	105	0.00533432907476062	0.00533432907476062	0.0222707932179936	0.0182610379489527
555	555	6-Ala-105-tga	TGA	105	0.00266716453738031	0.000889054845793437	0.0222707932179936	0.0182610379489527
556	556	6-Ala-105-tga	TGA	105	0	0	0.0222707932179936	0.0182610379489527
557	557	6-Ala-105-tga	TGA	105	0.00179891705193474	0.00179891705193474	0.0222707932179936	0.0182610379489527
558	558	6-Ala-105-tga	TGA	105	0.0107935023116084	0.0107935023116084	0.0222707932179936	0.0182610379489527
559	559	6-Ala-105-tga	TGA	105	0.0217336497752741	0.0217336497752741	0.0222707932179936	0.0182610379489527
560	560	6-Ala-105-tga	TGA	105	0.0199949577932521	0.0199949577932521	0.0222707932179936	0.0182610379489527
561	561	6-Ala-105-tga	TGA	105	0.0165175738292083	0.00869345991010963	0.0222707932179936	0.0182610379489527
562	562	6-Ala-105-tga	TGA	105	0.00783767308194723	0.00783767308194723	0.0222707932179936	0.0182610379489527
563	563	6-Ala-105-tga	TGA	105	0.00348341025864321	0.00348341025864321	0.0222707932179936	0.0182610379489527
564	564	6-Ala-105-tga	TGA	105	0.00261255769398241	0.000870852564660803	0.0222707932179936	0.0182610379489527
565	565	6-Ala-105-tga	TGA	105	0.000863751792284969	0.000863751792284969	0.0222707932179936	0.0182610379489527
566	566	6-Ala-105-tga	TGA	105	0.00172750358456994	0.00172750358456994	0.0222707932179936	0.0182610379489527
567	567	6-Ala-105-tga	TGA	105	0.00345500716913988	0	0.0222707932179936	0.0182610379489527
568	568	6-Ala-105-tga	TGA	105	0.00172898206181111	0.00172898206181111	0.0222707932179936	0.0182610379489527
569	569	6-Ala-105-tga	TGA	105	0.00345796412362222	0.00345796412362222	0.0222707932179936	0.0182610379489527
570	570	6-Ala-105-tga	TGA	105	0.0103738923708667	0.0103738923708667	0.0222707932179936	0.0182610379489527
571	571	6-Ala-105-tga	TGA	105	0.00351772051710492	0.00351772051710492	0.0222707932179936	0.0182610379489527
572	572	6-Ala-105-tga	TGA	105	0.00967373142203852	0.00967373142203852	0.0222707932179936	0.0182610379489527
573	573	6-Ala-105-tga	TGA	105	0.0131914519391434	0.00263829038782869	0.0222707932179936	0.0182610379489527
574	574	6-Ala-105-tga	TGA	105	0.00435695675284727	0.00435695675284727	0.0222707932179936	0.0182610379489527
575	575	6-Ala-105-tga	TGA	105	0.00348556540227782	0.00348556540227782	0.0222707932179936	0.0182610379489527
576	576	6-Ala-105-tga	TGA	105	0.00348556540227782	0.00174278270113891	0.0222707932179936	0.0182610379489527
577	577	6-Ala-105-tga	TGA	105	0.00172956518731191	0.00172956518731191	0.0222707932179936	0.0182610379489527
578	578	6-Ala-105-tga	TGA	105	0.00259434778096786	0.00259434778096786	0.0222707932179936	0.0182610379489527
579	579	6-Ala-105-tga	TGA	105	0.0103773911238715	0	0.0222707932179936	0.0182610379489527
580	580	6-Ala-105-tga	TGA	105	0.0129663566266727	0.0129663566266727	0.0222707932179936	0.0182610379489527
581	581	6-Ala-105-tga	TGA	105	0.000864423775111511	0.000864423775111511	0.0222707932179936	0.0182610379489527
582	582	6-Ala-105-tga	TGA	105	0.00864423775111511	0.00864423775111511	0.0222707932179936	0.0182610379489527
583	583	6-Ala-105-tga	TGA	105	0.000866408476940538	0.000866408476940538	0.0222707932179936	0.0182610379489527
584	584	6-Ala-105-tga	TGA	105	0	0	0.0222707932179936	0.0182610379489527
585	585	6-Ala-105-tga	TGA	105	0	0	0.0222707932179936	0.0182610379489527
586	586	6-Ala-105-tga	TGA	105	0.00605656834837381	0.00605656834837381	0.0222707932179936	0.0182610379489527
587	587	6-Ala-105-tga	TGA	105	0.00519134429860612	0.00519134429860612	0.0222707932179936	0.0182610379489527
588	588	6-Ala-105-tga	TGA	105	0.00346089619907075	0	0.0222707932179936	0.0182610379489527
589	589	6-Ala-105-tga	TGA	105	0.00172968485142007	0.00172968485142007	0.0222707932179936	0.0182610379489527
590	590	6-Ala-105-tga	TGA	105	0.000864842425710036	0.000864842425710036	0.0222707932179936	0.0182610379489527
591	591	6-Ala-105-tga	TGA	105	0.00432421212855018	0.00259452727713011	0.0222707932179936	0.0182610379489527
592	592	6-Ala-105-tga	TGA	105	0.00086396820597002	0.00086396820597002	0.0222707932179936	0.0182610379489527
593	593	6-Ala-105-tga	TGA	105	0.00777571385373018	0.00777571385373018	0.0222707932179936	0.0182610379489527
594	594	6-Ala-105-tga	TGA	105	0.00172793641194004	0	0.0222707932179936	0.0182610379489527
595	595	6-Ala-105-tga	TGA	105	0.00348201539050803	0.00348201539050803	0.0222707932179936	0.0182610379489527
596	596	6-Ala-105-tga	TGA	105	0.00348201539050803	0.00348201539050803	0.0222707932179936	0.0182610379489527
597	597	6-Ala-105-tga	TGA	105	0.000870503847627006	0.000870503847627006	0.0222707932179936	0.0182610379489527
598	598	6-Ala-105-tga	TGA	105	0.000865426222414539	0.000865426222414539	0.0222707932179936	0.0182610379489527
599	599	6-Ala-105-tga	TGA	105	0.00259627866724362	0.00259627866724362	0.0222707932179936	0.0182610379489527
600	600	6-Ala-105-tga	TGA	105	0.00346170488965816	0	0.0222707932179936	0.0182610379489527
601	601	6-Ala-105-tga	TGA	105	0.0060545776932059	0.0060545776932059	0.0222707932179936	0.0182610379489527
602	602	6-Ala-105-tga	TGA	105	0.00259481901137396	0.00259481901137396	0.0222707932179936	0.0182610379489527
603	603	6-Ala-105-tga	TGA	105	0.00778445703412187	0.00778445703412187	0.0222707932179936	0.0182610379489527
604	604	6-Ala-105-tga	TGA	105	0	0	0.0222707932179936	0.0182610379489527
605	605	6-Ala-105-tga	TGA	105	0.00259747006415751	0.00259747006415751	0.0222707932179936	0.0182610379489527
606	606	6-Ala-105-tga	TGA	105	0.00779241019247253	0	0.0222707932179936	0.0182610379489527
607	607	6-Ala-105-tga	TGA	105	0.00086379655863451	0.00086379655863451	0.0222707932179936	0.0182610379489527
608	608	6-Ala-105-tga	TGA	105	0.00172759311726902	0.00172759311726902	0.0222707932179936	0.0182610379489527
609	609	6-Ala-105-tga	TGA	105	0.0319604726694769	0.00086379655863451	0.0222707932179936	0.0182610379489527
610	610	6-Ala-105-tga	TGA	105	0.00259666069434707	0.00259666069434707	0.0222707932179936	0.0182610379489527
611	611	6-Ala-105-tga	TGA	105	0.00865553564782357	0.00865553564782357	0.0222707932179936	0.0182610379489527
612	612	6-Ala-105-tga	TGA	105	0.00173110712956471	0.000865553564782357	0.0222707932179936	0.0182610379489527
613	613	6-Ala-105-tga	TGA	105	0.000865328868236373	0.000865328868236373	0.0222707932179936	0.0182610379489527
614	614	6-Ala-105-tga	TGA	105	0.00173065773647275	0.00173065773647275	0.0222707932179936	0.0182610379489527
615	615	6-Ala-105-tga	TGA	105	0.00865328868236373	0.00778795981412736	0.0222707932179936	0.0182610379489527
616	616	6-Ala-105-tga	TGA	105	0	0	0.0222707932179936	0.0182610379489527
617	617	6-Ala-105-tga	TGA	105	0.00346188465000346	0.00346188465000346	0.0222707932179936	0.0182610379489527
618	618	6-Ala-105-tga	TGA	105	0.000865471162500865	0	0.0222707932179936	0.0182610379489527
619	619	6-Ala-105-tga	TGA	105	0.00864401358838936	0.00864401358838936	0.0222707932179936	0.0182610379489527
620	620	6-Ala-105-tga	TGA	105	0.00172880271767787	0.00172880271767787	0.0222707932179936	0.0182610379489527
621	621	6-Ala-105-tga	TGA	105	0.00172880271767787	0.000864401358838936	0.0222707932179936	0.0182610379489527
622	622	6-Ala-105-tga	TGA	105	0.00172975964989665	0.00172975964989665	0.0222707932179936	0.0182610379489527
623	623	6-Ala-105-tga	TGA	105	0.00259463947484497	0.00259463947484497	0.0222707932179936	0.0182610379489527
624	624	6-Ala-105-tga	TGA	105	0.000864879824948323	0.000864879824948323	0.0222707932179936	0.0182610379489527
625	625	6-Ala-105-tga	TGA	105	0.00519260227262893	0.00519260227262893	0.0222707932179936	0.0182610379489527
626	626	6-Ala-105-tga	TGA	105	0.00259630113631446	0.00259630113631446	0.0222707932179936	0.0182610379489527
627	627	6-Ala-105-tga	TGA	105	0.0155778068178868	0.014712373105782	0.0222707932179936	0.0182610379489527
628	628	6-Ala-105-tga	TGA	105	0.00433091668182487	0.00433091668182487	0.0222707932179936	0.0182610379489527
629	629	6-Ala-105-tga	TGA	105	0.00173236667272995	0.00173236667272995	0.0222707932179936	0.0182610379489527
630	630	6-Ala-105-tga	TGA	105	0.0112603833727447	0	0.0222707932179936	0.0182610379489527
631	631	6-Ala-105-tga	TGA	105	0.00347593350539204	0.00347593350539204	0.0222707932179936	0.0182610379489527
632	632	6-Ala-105-tga	TGA	105	0.00434491688174005	0.00434491688174005	0.0222707932179936	0.0182610379489527
633	633	6-Ala-105-tga	TGA	105	0.00955881713982812	0	0.0222707932179936	0.0182610379489527
634	634	6-Ala-105-tga	TGA	105	0.00609135288947675	0.00609135288947675	0.0222707932179936	0.0182610379489527
635	635	6-Ala-105-tga	TGA	105	0.0052211596195515	0.0052211596195515	0.0222707932179936	0.0182610379489527
636	636	6-Ala-105-tga	TGA	105	0.00435096634962625	0	0.0222707932179936	0.0182610379489527
637	637	6-Ala-105-tga	TGA	105	0.00609586178068831	0.00609586178068831	0.0222707932179936	0.0182610379489527
638	638	6-Ala-105-tga	TGA	105	0.00261251219172356	0.00261251219172356	0.0222707932179936	0.0182610379489527
639	639	6-Ala-105-tga	TGA	105	0.000870837397241187	0	0.0222707932179936	0.0182610379489527
640	640	6-Ala-105-tga	TGA	105	0.000863893568312384	0.000863893568312384	0.0222707932179936	0.0182610379489527
641	641	6-Ala-105-tga	TGA	105	0.000863893568312384	0.000863893568312384	0.0222707932179936	0.0182610379489527
642	642	6-Ala-105-tga	TGA	105	0.00172778713662477	0.000863893568312384	0.0222707932179936	0.0182610379489527
643	643	6-Ala-105-tga	TGA	105	0.0311429461227032	0.0311429461227032	0.0222707932179936	0.0182610379489527
644	644	6-Ala-105-tga	TGA	105	0	0	0.0222707932179936	0.0182610379489527
645	645	6-Ala-105-tga	TGA	105	0.00519049102045053	0.00346032734696702	0.0222707932179936	0.0182610379489527
646	646	6-Ala-105-tga	TGA	105	0.0104102506267838	0.0104102506267838	0.0222707932179936	0.0182610379489527
647	647	6-Ala-105-tga	TGA	105	0.00173504177113064	0.00173504177113064	0.0222707932179936	0.0182610379489527
648	648	6-Ala-105-tga	TGA	105	0.00173504177113064	0.00173504177113064	0.0222707932179936	0.0182610379489527
649	649	6-Ala-105-tga	TGA	105	0.00086408018664132	0.00086408018664132	0.0222707932179936	0.0182610379489527
650	650	6-Ala-105-tga	TGA	105	0.0120971226129785	0.0120971226129785	0.0222707932179936	0.0182610379489527
651	651	6-Ala-105-tga	TGA	105	0.00172816037328264	0	0.0222707932179936	0.0182610379489527
652	652	6-Ala-105-tga	TGA	105	0.00172905679951586	0.00172905679951586	0.0222707932179936	0.0182610379489527
653	653	6-Ala-105-tga	TGA	105	0.000864528399757932	0.000864528399757932	0.0222707932179936	0.0182610379489527
654	654	6-Ala-105-tga	TGA	105	0.0025935851992738	0.00172905679951586	0.0222707932179936	0.0182610379489527
655	655	6-Ala-105-tga	TGA	105	0.00259650337545439	0.00259650337545439	0.0222707932179936	0.0182610379489527
656	656	6-Ala-105-tga	TGA	105	0.00259650337545439	0.00259650337545439	0.0222707932179936	0.0182610379489527
657	657	6-Ala-105-tga	TGA	105	0.00173100225030293	0.00173100225030293	0.0222707932179936	0.0182610379489527
658	658	6-Ala-105-tga	TGA	105	0.00174178097104289	0.00174178097104289	0.0222707932179936	0.0182610379489527
659	659	6-Ala-105-tga	TGA	105	0.00261267145656434	0.00261267145656434	0.0222707932179936	0.0182610379489527
660	660	6-Ala-105-tga	TGA	105	0.00348356194208578	0.000870890485521446	0.0222707932179936	0.0182610379489527
661	661	6-Ala-105-tga	TGA	105	0.00173565911654951	0.00173565911654951	0.0222707932179936	0.0182610379489527
662	662	6-Ala-105-tga	TGA	105	0.00867829558274755	0.00867829558274755	0.0222707932179936	0.0182610379489527
663	663	6-Ala-105-tga	TGA	105	0.000867829558274755	0.000867829558274755	0.0222707932179936	0.0182610379489527
664	664	6-Ala-105-tga	TGA	105	0.00346404323125953	0.00346404323125953	0.0222707932179936	0.0182610379489527
665	665	6-Ala-105-tga	TGA	105	0.000866010807814882	0.000866010807814882	0.0222707932179936	0.0182610379489527
666	666	6-Ala-105-tga	TGA	105	0.0095261188859637	0.0095261188859637	0.0222707932179936	0.0182610379489527
667	667	6-Ala-105-tga	TGA	105	0.00605463006210321	0.00605463006210321	0.0222707932179936	0.0182610379489527
668	668	6-Ala-105-tga	TGA	105	0.00432473575864515	0.00432473575864515	0.0222707932179936	0.0182610379489527
669	669	6-Ala-105-tga	TGA	105	0.00172989430345806	0.000864947151729029	0.0222707932179936	0.0182610379489527
670	670	6-Ala-105-tga	TGA	105	0.00348836195243618	0.00348836195243618	0.0222707932179936	0.0182610379489527
671	671	6-Ala-105-tga	TGA	105	0.000872090488109046	0.000872090488109046	0.0222707932179936	0.0182610379489527
672	672	6-Ala-105-tga	TGA	105	0.0174418097621809	0.000872090488109046	0.0222707932179936	0.0182610379489527
673	673	6-Ala-105-tga	TGA	105	0.000869240197143677	0.000869240197143677	0.0222707932179936	0.0182610379489527
674	674	6-Ala-105-tga	TGA	105	0.00173848039428735	0.00173848039428735	0.0222707932179936	0.0182610379489527
675	675	6-Ala-105-tga	TGA	105	0.00434620098571838	0.000869240197143677	0.0222707932179936	0.0182610379489527
676	676	6-Ala-105-tga	TGA	105	0.0121453977617767	0.0121453977617767	0.0222707932179936	0.0182610379489527
677	677	6-Ala-105-tga	TGA	105	0.00260258523466644	0.00260258523466644	0.0222707932179936	0.0182610379489527
678	678	6-Ala-105-tga	TGA	105	0.000867528411555478	0	0.0222707932179936	0.0182610379489527
679	679	6-Ala-105-tga	TGA	105	0.00433463372345037	0.00433463372345037	0.0222707932179936	0.0182610379489527
680	680	6-Ala-105-tga	TGA	105	0.00520156046814044	0.00520156046814044	0.0222707932179936	0.0182610379489527
681	681	6-Ala-105-tga	TGA	105	0.00693541395752059	0.00693541395752059	0.0222707932179936	0.0182610379489527
682	682	6-Ala-105-tga	TGA	105	0.00519948698395092	0.00519948698395092	0.0222707932179936	0.0182610379489527
683	683	6-Ala-105-tga	TGA	105	0.000866581163991819	0.00086658116399182	0.0222707932179936	0.0182610379489527
684	684	6-Ala-105-tga	TGA	105	0.000866581163991819	0.00086658116399182	0.0222707932179936	0.0182610379489527
685	685	6-Ala-105-tga	TGA	105	0.0112776736761746	0.0112776736761746	0.0222707932179936	0.0182610379489527
686	686	6-Ala-105-tga	TGA	105	0	0	0.0222707932179936	0.0182610379489527
687	687	6-Ala-105-tga	TGA	105	0.00173502671941148	0.00173502671941148	0.0222707932179936	0.0182610379489527
688	688	6-Ala-105-tga	TGA	105	0	0	0.0222707932179936	0.0182610379489527
689	689	6-Ala-105-tga	TGA	105	0.00345841258862182	0.00345841258862182	0.0222707932179936	0.0182610379489527
690	690	6-Ala-105-tga	TGA	105	0.00172920629431091	0	0.0222707932179936	0.0182610379489527
691	691	6-Ala-105-tga	TGA	105	0.00866130820399113	0.00866130820399113	0.0222707932179936	0.0182610379489527
692	692	6-Ala-105-tga	TGA	105	0	0	0.0222707932179936	0.0182610379489527
693	693	6-Ala-105-tga	TGA	105	0.0112597006651885	0.0112597006651885	0.0222707932179936	0.0182610379489527
694	694	6-Ala-105-tga	TGA	105	0.00174187198982747	0.00174187198982747	0.0222707932179936	0.0182610379489527
695	695	6-Ala-105-tga	TGA	105	0.0026128079847412	0.0026128079847412	0.0222707932179936	0.0182610379489527
696	696	6-Ala-105-tga	TGA	105	0.000870935994913734	0	0.0222707932179936	0.0182610379489527
697	697	6-Ala-105-tga	TGA	105	0	0	0.0222707932179936	0.0182610379489527
698	698	6-Ala-105-tga	TGA	105	0.00778243763240953	0.00778243763240953	0.0222707932179936	0.0182610379489527
699	699	6-Ala-105-tga	TGA	105	0.00432357646244974	0	0.0222707932179936	0.0182610379489527
700	700	6-Ala-105-tga	TGA	105	0.0198891396649977	0.0198891396649977	0.0222707932179936	0.0182610379489527
701	701	6-Ala-105-tga	TGA	105	0	0	0.0222707932179936	0.0182610379489527
702	702	6-Ala-105-tga	TGA	105	0.00518847121695592	0.00345898081130395	0.0222707932179936	0.0182610379489527
703	703	6-Ala-105-tga	TGA	105	0.00173523746724739	0.00173523746724739	0.0222707932179936	0.0182610379489527
704	704	6-Ala-105-tga	TGA	105	0.00347047493449479	0.00347047493449479	0.0222707932179936	0.0182610379489527
705	705	6-Ala-105-tga	TGA	105	0.00260285620087109	0.000867618733623696	0.0222707932179936	0.0182610379489527
706	706	6-Ala-105-tga	TGA	105	0.00260744861153361	0.00260744861153361	0.0222707932179936	0.0182610379489527
707	707	6-Ala-105-tga	TGA	105	0.0112989439833123	0.0112989439833123	0.0222707932179936	0.0182610379489527
708	708	6-Ala-105-tga	TGA	105	0.00521489722306723	0.00347659814871149	0.0222707932179936	0.0182610379489527
709	709	6-Ala-105-tga	TGA	105	0.00520413208087221	0.00520413208087221	0.0222707932179936	0.0182610379489527
710	710	6-Ala-105-tga	TGA	105	0.000867355346812035	0.000867355346812035	0.0222707932179936	0.0182610379489527
711	711	6-Ala-105-tga	TGA	105	0.00780619812130832	0.00433677673406018	0.0222707932179936	0.0182610379489527
712	712	6-Ala-105-tga	TGA	105	0.000866543617472986	0.000866543617472986	0.0222707932179936	0.0182610379489527
713	713	6-Ala-105-tga	TGA	105	0.00173308723494597	0.00173308723494597	0.0222707932179936	0.0182610379489527
714	714	6-Ala-105-tga	TGA	105	0.00259963085241896	0.000866543617472986	0.0222707932179936	0.0182610379489527
715	715	6-Ala-105-tga	TGA	105	0.000866310901656386	0.000866310901656386	0.0222707932179936	0.0182610379489527
716	716	6-Ala-105-tga	TGA	105	0.00433155450828193	0.00433155450828193	0.0222707932179936	0.0182610379489527
717	717	6-Ala-105-tga	TGA	105	0.00519786540993832	0.00346524360662555	0.0222707932179936	0.0182610379489527
718	718	6-Ala-105-tga	TGA	105	0.00173349281467228	0.00173349281467228	0.0222707932179936	0.0182610379489527
719	719	6-Ala-105-tga	TGA	105	0.00173349281467228	0.00173349281467228	0.0222707932179936	0.0182610379489527
720	720	6-Ala-105-tga	TGA	105	0	0	0.0222707932179936	0.0182610379489527
721	721	6-Ala-105-tga	TGA	105	0.00173254675710561	0.00173254675710561	0.0222707932179936	0.0182610379489527
722	722	6-Ala-105-tga	TGA	105	0	0	0.0222707932179936	0.0182610379489527
723	723	6-Ala-105-tga	TGA	105	0	0	0.0222707932179936	0.0182610379489527
724	724	6-Ala-105-tga	TGA	105	0.0017294305849799	0.0017294305849799	0.0222707932179936	0.0182610379489527
725	725	6-Ala-105-tga	TGA	105	0	0	0.0222707932179936	0.0182610379489527
726	726	6-Ala-105-tga	TGA	105	0.0017294305849799	0.000864715292489948	0.0222707932179936	0.0182610379489527
727	727	6-Ala-105-tga	TGA	105	0.00432451133021969	0.00432451133021969	0.0222707932179936	0.0182610379489527
728	728	6-Ala-105-tga	TGA	105	0.00432451133021969	0	0.0222707932179936	0.0182610379489527
729	729	6-Ala-105-tga	TGA	105	0.00259470679813181	0.00259470679813181	0.0222707932179936	0.0182610379489527
730	730	6-Ala-105-tga	TGA	105	0.00879739597079265	0.00879739597079265	0.0222707932179936	0.0182610379489527
731	731	6-Ala-105-tga	TGA	105	0.00175947919415853	0.00175947919415853	0.0222707932179936	0.0182610379489527
732	732	6-Ala-105-tga	TGA	105	0	0	0.0222707932179936	0.0182610379489527
733	1	4-Ala-105-taa	TAA	105	0.00238228532631353	0.00238228532631353	0.0222707932179936	0.0182610379489527
734	2	4-Ala-105-taa	TAA	105	0.00833799864209736	0.00833799864209736	0.0222707932179936	0.0182610379489527
735	3	4-Ala-105-taa	TAA	105	0.00595571331578383	0.00595571331578383	0.0222707932179936	0.0182610379489527
736	4	4-Ala-105-taa	TAA	105	0.00349740026580242	0.00349740026580242	0.0222707932179936	0.0182610379489527
737	5	4-Ala-105-taa	TAA	105	0.00466320035440323	0.00466320035440323	0.0222707932179936	0.0182610379489527
738	6	4-Ala-105-taa	TAA	105	0.00233160017720161	0	0.0222707932179936	0.0182610379489527
739	7	4-Ala-105-taa	TAA	105	0.00465836700944484	0.00465836700944484	0.0222707932179936	0.0182610379489527
740	8	4-Ala-105-taa	TAA	105	0.00116459175236121	0.00116459175236121	0.0222707932179936	0.0182610379489527
741	9	4-Ala-105-taa	TAA	105	0.00232918350472242	0.00232918350472242	0.0222707932179936	0.0182610379489527
742	10	4-Ala-105-taa	TAA	105	0.00700721743395698	0.00700721743395698	0.0222707932179936	0.0182610379489527
743	11	4-Ala-105-taa	TAA	105	0.00116786957232616	0.00116786957232616	0.0222707932179936	0.0182610379489527
744	12	4-Ala-105-taa	TAA	105	0.00233573914465233	0.00116786957232616	0.0222707932179936	0.0182610379489527
745	13	4-Ala-105-taa	TAA	105	0.00234005709739318	0.00234005709739318	0.0222707932179936	0.0182610379489527
746	14	4-Ala-105-taa	TAA	105	0.00234005709739318	0.00234005709739318	0.0222707932179936	0.0182610379489527
747	15	4-Ala-105-taa	TAA	105	0	0	0.0222707932179936	0.0182610379489527
748	16	4-Ala-105-taa	TAA	105	0.00582221290668157	0.00582221290668157	0.0222707932179936	0.0182610379489527
749	17	4-Ala-105-taa	TAA	105	0	0	0.0222707932179936	0.0182610379489527
750	18	4-Ala-105-taa	TAA	105	0.00116444258133631	0	0.0222707932179936	0.0182610379489527
751	19	4-Ala-105-taa	TAA	105	0.00233285121074978	0.00233285121074978	0.0222707932179936	0.0182610379489527
752	20	4-Ala-105-taa	TAA	105	0.00466570242149956	0.00466570242149956	0.0222707932179936	0.0182610379489527
753	21	4-Ala-105-taa	TAA	105	0	0	0.0222707932179936	0.0182610379489527
754	22	4-Ala-105-taa	TAA	105	0	0	0.0222707932179936	0.0182610379489527
755	23	4-Ala-105-taa	TAA	105	0.002332198330146	0.002332198330146	0.0222707932179936	0.0182610379489527
756	24	4-Ala-105-taa	TAA	105	0.002332198330146	0	0.0222707932179936	0.0182610379489527
757	25	4-Ala-105-taa	TAA	105	0	0	0.0222707932179936	0.0182610379489527
758	26	4-Ala-105-taa	TAA	105	0.00116467313448481	0.00116467313448481	0.0222707932179936	0.0182610379489527
759	27	4-Ala-105-taa	TAA	105	0.00232934626896961	0	0.0222707932179936	0.0182610379489527
760	28	4-Ala-105-taa	TAA	105	0.00116699731590617	0.00116699731590617	0.0222707932179936	0.0182610379489527
761	29	4-Ala-105-taa	TAA	105	0.00116699731590617	0.00116699731590617	0.0222707932179936	0.0182610379489527
762	30	4-Ala-105-taa	TAA	105	0.00233399463181235	0	0.0222707932179936	0.0182610379489527
763	31	4-Ala-105-taa	TAA	105	0.0023303504847129	0.0023303504847129	0.0222707932179936	0.0182610379489527
764	32	4-Ala-105-taa	TAA	105	0	0	0.0222707932179936	0.0182610379489527
765	33	4-Ala-105-taa	TAA	105	0.00116517524235645	0.00116517524235645	0.0222707932179936	0.0182610379489527
766	34	4-Ala-105-taa	TAA	105	0.00116848365875603	0.00116848365875603	0.0222707932179936	0.0182610379489527
767	35	4-Ala-105-taa	TAA	105	0.00233696731751206	0.00233696731751206	0.0222707932179936	0.0182610379489527
768	36	4-Ala-105-taa	TAA	105	0.0035054509762681	0.00233696731751206	0.0222707932179936	0.0182610379489527
769	37	4-Ala-105-taa	TAA	105	0.00116426633756738	0.00116426633756738	0.0222707932179936	0.0182610379489527
770	38	4-Ala-105-taa	TAA	105	0.00349279901270215	0.00349279901270215	0.0222707932179936	0.0182610379489527
771	39	4-Ala-105-taa	TAA	105	0	0	0.0222707932179936	0.0182610379489527
772	40	4-Ala-105-taa	TAA	105	0.00930221741607656	0.00930221741607656	0.0222707932179936	0.0182610379489527
773	41	4-Ala-105-taa	TAA	105	0.00232555435401914	0.00232555435401914	0.0222707932179936	0.0182610379489527
774	42	4-Ala-105-taa	TAA	105	0.00348833153102871	0	0.0222707932179936	0.0182610379489527
775	43	4-Ala-105-taa	TAA	105	0.00117089163397928	0.00117089163397928	0.0222707932179936	0.0182610379489527
776	44	4-Ala-105-taa	TAA	105	0.00117089163397928	0.00117089163397928	0.0222707932179936	0.0182610379489527
777	45	4-Ala-105-taa	TAA	105	0.00702534980387565	0.00702534980387565	0.0222707932179936	0.0182610379489527
778	46	4-Ala-105-taa	TAA	105	0.00117039828653691	0.00117039828653691	0.0222707932179936	0.0182610379489527
779	47	4-Ala-105-taa	TAA	105	0.00234079657307382	0.00234079657307382	0.0222707932179936	0.0182610379489527
780	48	4-Ala-105-taa	TAA	105	0.00585199143268454	0.00117039828653691	0.0222707932179936	0.0182610379489527
781	49	4-Ala-105-taa	TAA	105	0.00232585184323759	0.00232585184323759	0.0222707932179936	0.0182610379489527
782	50	4-Ala-105-taa	TAA	105	0.00697755552971276	0.00697755552971276	0.0222707932179936	0.0182610379489527
783	51	4-Ala-105-taa	TAA	105	0.00116292592161879	0	0.0222707932179936	0.0182610379489527
784	52	4-Ala-105-taa	TAA	105	0.001162398726011	0.001162398726011	0.0222707932179936	0.0182610379489527
785	53	4-Ala-105-taa	TAA	105	0	0	0.0222707932179936	0.0182610379489527
786	54	4-Ala-105-taa	TAA	105	0	0	0.0222707932179936	0.0182610379489527
787	55	4-Ala-105-taa	TAA	105	0.00116472739555307	0.00116472739555307	0.0222707932179936	0.0182610379489527
788	56	4-Ala-105-taa	TAA	105	0.00116472739555307	0.00116472739555307	0.0222707932179936	0.0182610379489527
789	57	4-Ala-105-taa	TAA	105	0.00349418218665921	0.00349418218665921	0.0222707932179936	0.0182610379489527
790	58	4-Ala-105-taa	TAA	105	0.00233301448801997	0.00233301448801997	0.0222707932179936	0.0182610379489527
791	59	4-Ala-105-taa	TAA	105	0.00466602897603994	0.00466602897603994	0.0222707932179936	0.0182610379489527
792	60	4-Ala-105-taa	TAA	105	0.00233301448801997	0.00233301448801997	0.0222707932179936	0.0182610379489527
793	61	4-Ala-105-taa	TAA	105	0.00350168664573436	0.00350168664573436	0.0222707932179936	0.0182610379489527
794	62	4-Ala-105-taa	TAA	105	0.00933783105529163	0.00933783105529163	0.0222707932179936	0.0182610379489527
795	63	4-Ala-105-taa	TAA	105	0.00233445776382291	0	0.0222707932179936	0.0182610379489527
796	64	4-Ala-105-taa	TAA	105	0.0046504057479015	0.0046504057479015	0.0222707932179936	0.0182610379489527
797	65	4-Ala-105-taa	TAA	105	0.00581300718487688	0.00581300718487688	0.0222707932179936	0.0182610379489527
798	66	4-Ala-105-taa	TAA	105	0.00116260143697538	0.00116260143697538	0.0222707932179936	0.0182610379489527
799	67	4-Ala-105-taa	TAA	105	0	0	0.0222707932179936	0.0182610379489527
800	68	4-Ala-105-taa	TAA	105	0.00349088878028346	0.00349088878028346	0.0222707932179936	0.0182610379489527
801	69	4-Ala-105-taa	TAA	105	0.00349088878028346	0.00349088878028346	0.0222707932179936	0.0182610379489527
802	70	4-Ala-105-taa	TAA	105	0	0	0.0222707932179936	0.0182610379489527
803	71	4-Ala-105-taa	TAA	105	0.00582031522827276	0.00582031522827276	0.0222707932179936	0.0182610379489527
804	72	4-Ala-105-taa	TAA	105	0.00232812609130911	0.00116406304565455	0.0222707932179936	0.0182610379489527
805	73	4-Ala-105-taa	TAA	105	0.00467732316795098	0.00467732316795098	0.0222707932179936	0.0182610379489527
806	74	4-Ala-105-taa	TAA	105	0.00350799237596324	0.00350799237596324	0.0222707932179936	0.0182610379489527
807	75	4-Ala-105-taa	TAA	105	0.00233866158397549	0.00116933079198775	0.0222707932179936	0.0182610379489527
808	76	4-Ala-105-taa	TAA	105	0	0	0.0222707932179936	0.0182610379489527
809	77	4-Ala-105-taa	TAA	105	0	0	0.0222707932179936	0.0182610379489527
810	78	4-Ala-105-taa	TAA	105	0.00350107366258986	0.00350107366258986	0.0222707932179936	0.0182610379489527
811	79	4-Ala-105-taa	TAA	105	0.00349182331374032	0.00349182331374032	0.0222707932179936	0.0182610379489527
812	80	4-Ala-105-taa	TAA	105	0.00116394110458011	0.00116394110458011	0.0222707932179936	0.0182610379489527
813	81	4-Ala-105-taa	TAA	105	0.00116394110458011	0	0.0222707932179936	0.0182610379489527
814	82	4-Ala-105-taa	TAA	105	0.0023348938207035	0.0023348938207035	0.0222707932179936	0.0182610379489527
815	83	4-Ala-105-taa	TAA	105	0	0	0.0222707932179936	0.0182610379489527
816	84	4-Ala-105-taa	TAA	105	0.00466978764140701	0.00116744691035175	0.0222707932179936	0.0182610379489527
817	85	4-Ala-105-taa	TAA	105	0.036129272869247	0.036129272869247	0.0222707932179936	0.0182610379489527
818	86	4-Ala-105-taa	TAA	105	0.002330920830274	0.002330920830274	0.0222707932179936	0.0182610379489527
819	87	4-Ala-105-taa	TAA	105	0	0	0.0222707932179936	0.0182610379489527
820	88	4-Ala-105-taa	TAA	105	0.00116650724400999	0.00116650724400999	0.0222707932179936	0.0182610379489527
821	89	4-Ala-105-taa	TAA	105	0	0	0.0222707932179936	0.0182610379489527
822	90	4-Ala-105-taa	TAA	105	0.00466602897603994	0.00233301448801997	0.0222707932179936	0.0182610379489527
823	91	4-Ala-105-taa	TAA	105	0.00697244721276423	0.00697244721276423	0.0222707932179936	0.0182610379489527
824	92	4-Ala-105-taa	TAA	105	0.0011620745354607	0.0011620745354607	0.0222707932179936	0.0182610379489527
825	93	4-Ala-105-taa	TAA	105	0.0104586708191463	0.0104586708191463	0.0222707932179936	0.0182610379489527
826	94	4-Ala-105-taa	TAA	105	0.0046590723786894	0.0046590723786894	0.0222707932179936	0.0182610379489527
827	95	4-Ala-105-taa	TAA	105	0.00116476809467235	0.00116476809467235	0.0222707932179936	0.0182610379489527
828	96	4-Ala-105-taa	TAA	105	0	0	0.0222707932179936	0.0182610379489527
829	97	4-Ala-105-taa	TAA	105	0.00232606824684236	0.00232606824684236	0.0222707932179936	0.0182610379489527
830	98	4-Ala-105-taa	TAA	105	0.00116303412342118	0.00116303412342118	0.0222707932179936	0.0182610379489527
831	99	4-Ala-105-taa	TAA	105	0.00348910237026354	0.00348910237026354	0.0222707932179936	0.0182610379489527
832	100	4-Ala-105-taa	TAA	105	0.00699080708867839	0.00699080708867839	0.0222707932179936	0.0182610379489527
833	101	4-Ala-105-taa	TAA	105	0.00116513451477973	0.00116513451477973	0.0222707932179936	0.0182610379489527
834	102	4-Ala-105-taa	TAA	105	0	0	0.0222707932179936	0.0182610379489527
835	103	4-Ala-105-taa	TAA	105	0.00116272309749433	0.00116272309749433	0.0222707932179936	0.0182610379489527
836	104	4-Ala-105-taa	TAA	105	0.003488169292483	0.003488169292483	0.0222707932179936	0.0182610379489527
837	105	4-Ala-105-taa	TAA	105	0.00930178477995465	0.00697633858496599	0.0222707932179936	0.0182610379489527
838	106	4-Ala-105-taa	TAA	105	0.0023441162681669	0.0023441162681669	0.0222707932179936	0.0182610379489527
839	107	4-Ala-105-taa	TAA	105	0.00351617440225035	0.00351617440225035	0.0222707932179936	0.0182610379489527
840	108	4-Ala-105-taa	TAA	105	0	0	0.0222707932179936	0.0182610379489527
841	109	4-Ala-105-taa	TAA	105	0.00234650898126313	0.00234650898126313	0.0222707932179936	0.0182610379489527
842	110	4-Ala-105-taa	TAA	105	0.00586627245315781	0.00586627245315781	0.0222707932179936	0.0182610379489527
843	111	4-Ala-105-taa	TAA	105	0.00821278143442094	0.00234650898126313	0.0222707932179936	0.0182610379489527
844	112	4-Ala-105-taa	TAA	105	0.00233606653117481	0.00233606653117481	0.0222707932179936	0.0182610379489527
845	113	4-Ala-105-taa	TAA	105	0.00467213306234962	0.00467213306234962	0.0222707932179936	0.0182610379489527
846	114	4-Ala-105-taa	TAA	105	0.00700819959352442	0.00233606653117481	0.0222707932179936	0.0182610379489527
847	115	4-Ala-105-taa	TAA	105	0.00116234468169191	0.00116234468169191	0.0222707932179936	0.0182610379489527
848	116	4-Ala-105-taa	TAA	105	0.00232468936338382	0.00232468936338382	0.0222707932179936	0.0182610379489527
849	117	4-Ala-105-taa	TAA	105	0.00116234468169191	0.00116234468169191	0.0222707932179936	0.0182610379489527
850	118	4-Ala-105-taa	TAA	105	0.00930200109298513	0.00930200109298513	0.0222707932179936	0.0182610379489527
851	119	4-Ala-105-taa	TAA	105	0.00232550027324628	0.00232550027324628	0.0222707932179936	0.0182610379489527
852	120	4-Ala-105-taa	TAA	105	0.0058137506831157	0.0058137506831157	0.0222707932179936	0.0182610379489527
853	121	4-Ala-105-taa	TAA	105	0.00349674802433737	0.00349674802433737	0.0222707932179936	0.0182610379489527
854	122	4-Ala-105-taa	TAA	105	0.00349674802433737	0.00349674802433737	0.0222707932179936	0.0182610379489527
855	123	4-Ala-105-taa	TAA	105	0.00116558267477912	0	0.0222707932179936	0.0182610379489527
856	124	4-Ala-105-taa	TAA	105	0.00464797406430472	0.00464797406430472	0.0222707932179936	0.0182610379489527
857	125	4-Ala-105-taa	TAA	105	0.00813395461253326	0.00813395461253326	0.0222707932179936	0.0182610379489527
858	126	4-Ala-105-taa	TAA	105	0.00929594812860944	0.00116199351607618	0.0222707932179936	0.0182610379489527
859	127	4-Ala-105-taa	TAA	105	0.00116467313448481	0.00116467313448481	0.0222707932179936	0.0182610379489527
860	128	4-Ala-105-taa	TAA	105	0	0	0.0222707932179936	0.0182610379489527
861	129	4-Ala-105-taa	TAA	105	0.00349401940345442	0	0.0222707932179936	0.0182610379489527
862	130	4-Ala-105-taa	TAA	105	0.0011648223645894	0.0011648223645894	0.0222707932179936	0.0182610379489527
863	131	4-Ala-105-taa	TAA	105	0.0023296447291788	0.0023296447291788	0.0222707932179936	0.0182610379489527
864	132	4-Ala-105-taa	TAA	105	0.0034944670937682	0.0011648223645894	0.0222707932179936	0.0182610379489527
865	133	4-Ala-105-taa	TAA	105	0.005826894614784	0.005826894614784	0.0222707932179936	0.0182610379489527
866	134	4-Ala-105-taa	TAA	105	0.0023307578459136	0.0023307578459136	0.0222707932179936	0.0182610379489527
867	135	4-Ala-105-taa	TAA	105	0.0104884103066112	0.0023307578459136	0.0222707932179936	0.0182610379489527
868	136	4-Ala-105-taa	TAA	105	0.00233633942339143	0.00233633942339143	0.0222707932179936	0.0182610379489527
869	137	4-Ala-105-taa	TAA	105	0	0	0.0222707932179936	0.0182610379489527
870	138	4-Ala-105-taa	TAA	105	0.00233633942339143	0	0.0222707932179936	0.0182610379489527
871	139	4-Ala-105-taa	TAA	105	0	0	0.0222707932179936	0.0182610379489527
872	140	4-Ala-105-taa	TAA	105	0.00348513011152416	0.00348513011152416	0.0222707932179936	0.0182610379489527
873	141	4-Ala-105-taa	TAA	105	0	0	0.0222707932179936	0.0182610379489527
874	142	4-Ala-105-taa	TAA	105	0.0023295361893447	0.0023295361893447	0.0222707932179936	0.0182610379489527
875	143	4-Ala-105-taa	TAA	105	0	0	0.0222707932179936	0.0182610379489527
876	144	4-Ala-105-taa	TAA	105	0.00116476809467235	0	0.0222707932179936	0.0182610379489527
877	145	4-Ala-105-taa	TAA	105	0.00116264198765274	0.00116264198765274	0.0222707932179936	0.0182610379489527
878	146	4-Ala-105-taa	TAA	105	0.00581320993826371	0.00581320993826371	0.0222707932179936	0.0182610379489527
879	147	4-Ala-105-taa	TAA	105	0	0	0.0222707932179936	0.0182610379489527
880	148	4-Ala-105-taa	TAA	105	0.00116130530716525	0.00116130530716525	0.0222707932179936	0.0182610379489527
881	149	4-Ala-105-taa	TAA	105	0	0	0.0222707932179936	0.0182610379489527
882	150	4-Ala-105-taa	TAA	105	0.00696783184299152	0	0.0222707932179936	0.0182610379489527
883	151	4-Ala-105-taa	TAA	105	0.00466341781891949	0.00466341781891949	0.0222707932179936	0.0182610379489527
884	152	4-Ala-105-taa	TAA	105	0.00116585445472987	0.00116585445472987	0.0222707932179936	0.0182610379489527
885	153	4-Ala-105-taa	TAA	105	0.00466341781891949	0.00233170890945974	0.0222707932179936	0.0182610379489527
886	154	4-Ala-105-taa	TAA	105	0.00466227635643103	0.00466227635643103	0.0222707932179936	0.0182610379489527
887	155	4-Ala-105-taa	TAA	105	0.00116556908910776	0.00116556908910776	0.0222707932179936	0.0182610379489527
888	156	4-Ala-105-taa	TAA	105	0.00116556908910776	0	0.0222707932179936	0.0182610379489527
889	157	4-Ala-105-taa	TAA	105	0.00117757889778615	0.00117757889778615	0.0222707932179936	0.0182610379489527
890	158	4-Ala-105-taa	TAA	105	0.00353273669335846	0.00353273669335846	0.0222707932179936	0.0182610379489527
891	159	4-Ala-105-taa	TAA	105	0.00588789448893076	0.0023551577955723	0.0222707932179936	0.0182610379489527
892	160	4-Ala-105-taa	TAA	105	0.00350938761186173	0.00350938761186173	0.0222707932179936	0.0182610379489527
893	161	4-Ala-105-taa	TAA	105	0.00233959174124115	0.00233959174124115	0.0222707932179936	0.0182610379489527
894	162	4-Ala-105-taa	TAA	105	0.00467918348248231	0.00116979587062058	0.0222707932179936	0.0182610379489527
895	163	4-Ala-105-taa	TAA	105	0.00116411724988941	0	0.0222707932179936	0.0182610379489527
896	164	4-Ala-105-taa	TAA	105	0	0	0.0222707932179936	0.0182610379489527
897	165	4-Ala-105-taa	TAA	105	0.00116411724988941	0	0.0222707932179936	0.0182610379489527
898	166	4-Ala-105-taa	TAA	105	0.00233119252153439	0.00233119252153439	0.0222707932179936	0.0182610379489527
899	167	4-Ala-105-taa	TAA	105	0.00349678878230159	0.00349678878230159	0.0222707932179936	0.0182610379489527
900	168	4-Ala-105-taa	TAA	105	0.00466238504306878	0.0011655962607672	0.0222707932179936	0.0182610379489527
901	169	4-Ala-105-taa	TAA	105	0.00116795141322121	0.00116795141322121	0.0222707932179936	0.0182610379489527
902	170	4-Ala-105-taa	TAA	105	0	0	0.0222707932179936	0.0182610379489527
903	171	4-Ala-105-taa	TAA	105	0.00467180565288484	0.00467180565288484	0.0222707932179936	0.0182610379489527
904	172	4-Ala-105-taa	TAA	105	0.00581943458373584	0.00581943458373584	0.0222707932179936	0.0182610379489527
905	173	4-Ala-105-taa	TAA	105	0.00349166075024151	0.00349166075024151	0.0222707932179936	0.0182610379489527
906	174	4-Ala-105-taa	TAA	105	0.00232777383349434	0.00116388691674717	0.0222707932179936	0.0182610379489527
907	175	4-Ala-105-taa	TAA	105	0	0	0.0222707932179936	0.0182610379489527
908	176	4-Ala-105-taa	TAA	105	0.00350721316841638	0.00350721316841638	0.0222707932179936	0.0182610379489527
909	177	4-Ala-105-taa	TAA	105	0.00350721316841638	0.00350721316841638	0.0222707932179936	0.0182610379489527
910	178	4-Ala-105-taa	TAA	105	0.00350135969468143	0.00350135969468143	0.0222707932179936	0.0182610379489527
911	179	4-Ala-105-taa	TAA	105	0.00116711989822714	0.00116711989822714	0.0222707932179936	0.0182610379489527
912	180	4-Ala-105-taa	TAA	105	0.00700271938936287	0.00700271938936287	0.0222707932179936	0.0182610379489527
913	181	4-Ala-105-taa	TAA	105	0.00349296168221035	0.00349296168221035	0.0222707932179936	0.0182610379489527
914	182	4-Ala-105-taa	TAA	105	0	0	0.0222707932179936	0.0182610379489527
915	183	4-Ala-105-taa	TAA	105	0.00465728224294713	0	0.0222707932179936	0.0182610379489527
916	184	4-Ala-105-taa	TAA	105	0	0	0.0222707932179936	0.0182610379489527
917	185	4-Ala-105-taa	TAA	105	0.00232252969934853	0.00232252969934853	0.0222707932179936	0.0182610379489527
918	186	4-Ala-105-taa	TAA	105	0.0034837945490228	0	0.0222707932179936	0.0182610379489527
919	187	4-Ala-105-taa	TAA	105	0	0	0.0222707932179936	0.0182610379489527
920	188	4-Ala-105-taa	TAA	105	0.00234373168959618	0.00234373168959618	0.0222707932179936	0.0182610379489527
921	189	4-Ala-105-taa	TAA	105	0.00351559753439426	0	0.0222707932179936	0.0182610379489527
922	190	4-Ala-105-taa	TAA	105	0.00116867483959938	0.00116867483959938	0.0222707932179936	0.0182610379489527
923	191	4-Ala-105-taa	TAA	105	0.00233734967919876	0.00233734967919876	0.0222707932179936	0.0182610379489527
924	192	4-Ala-105-taa	TAA	105	0.00934939871679503	0.00116867483959938	0.0222707932179936	0.0182610379489527
925	193	4-Ala-105-taa	TAA	105	0.00116158858855371	0.00116158858855371	0.0222707932179936	0.0182610379489527
926	194	4-Ala-105-taa	TAA	105	0.00116158858855371	0.00116158858855371	0.0222707932179936	0.0182610379489527
927	195	4-Ala-105-taa	TAA	105	0.00116158858855371	0.00116158858855371	0.0222707932179936	0.0182610379489527
928	196	4-Ala-105-taa	TAA	105	0.0035042225882188	0.0035042225882188	0.0222707932179936	0.0182610379489527
929	197	4-Ala-105-taa	TAA	105	0.00116807419607293	0.00116807419607293	0.0222707932179936	0.0182610379489527
930	198	4-Ala-105-taa	TAA	105	0.00116807419607293	0.00116807419607293	0.0222707932179936	0.0182610379489527
931	199	4-Ala-105-taa	TAA	105	0.00348367318500627	0.00348367318500627	0.0222707932179936	0.0182610379489527
932	200	4-Ala-105-taa	TAA	105	0.00348367318500627	0.00348367318500627	0.0222707932179936	0.0182610379489527
933	201	4-Ala-105-taa	TAA	105	0.00348367318500627	0.00348367318500627	0.0222707932179936	0.0182610379489527
934	202	4-Ala-105-taa	TAA	105	0.0104550259633145	0.0104550259633145	0.0222707932179936	0.0182610379489527
935	203	4-Ala-105-taa	TAA	105	0.00116166955147939	0.00116166955147939	0.0222707932179936	0.0182610379489527
936	204	4-Ala-105-taa	TAA	105	0.00580834775739693	0.00464667820591754	0.0222707932179936	0.0182610379489527
937	205	4-Ala-105-taa	TAA	105	0	0	0.0222707932179936	0.0182610379489527
938	206	4-Ala-105-taa	TAA	105	0.00349560718696838	0.00349560718696838	0.0222707932179936	0.0182610379489527
939	207	4-Ala-105-taa	TAA	105	0.00116520239565613	0	0.0222707932179936	0.0182610379489527
940	208	4-Ala-105-taa	TAA	105	0.00116582727103152	0.00116582727103152	0.0222707932179936	0.0182610379489527
941	209	4-Ala-105-taa	TAA	105	0.00116582727103152	0.00116582727103152	0.0222707932179936	0.0182610379489527
942	210	4-Ala-105-taa	TAA	105	0.00116582727103152	0	0.0222707932179936	0.0182610379489527
943	211	4-Ala-105-taa	TAA	105	0.00116505306816725	0.00116505306816725	0.0222707932179936	0.0182610379489527
944	212	4-Ala-105-taa	TAA	105	0.00349515920450177	0.00349515920450177	0.0222707932179936	0.0182610379489527
945	213	4-Ala-105-taa	TAA	105	0.00233010613633451	0	0.0222707932179936	0.0182610379489527
946	214	4-Ala-105-taa	TAA	105	0.00465116279069767	0.00465116279069767	0.0222707932179936	0.0182610379489527
947	215	4-Ala-105-taa	TAA	105	0	0	0.0222707932179936	0.0182610379489527
948	216	4-Ala-105-taa	TAA	105	0.00232558139534884	0	0.0222707932179936	0.0182610379489527
949	217	4-Ala-105-taa	TAA	105	0.00468011419478635	0.00468011419478635	0.0222707932179936	0.0182610379489527
950	218	4-Ala-105-taa	TAA	105	0	0	0.0222707932179936	0.0182610379489527
951	219	4-Ala-105-taa	TAA	105	0.00702017129217953	0.00585014274348294	0.0222707932179936	0.0182610379489527
952	220	4-Ala-105-taa	TAA	105	0.0150976703133347	0.0150976703133347	0.0222707932179936	0.0182610379489527
953	221	4-Ala-105-taa	TAA	105	0	0	0.0222707932179936	0.0182610379489527
954	222	4-Ala-105-taa	TAA	105	0.00929087403897522	0	0.0222707932179936	0.0182610379489527
955	223	4-Ala-105-taa	TAA	105	0.00467289719626168	0.00467289719626168	0.0222707932179936	0.0182610379489527
956	224	4-Ala-105-taa	TAA	105	0.00350467289719626	0.00350467289719626	0.0222707932179936	0.0182610379489527
957	225	4-Ala-105-taa	TAA	105	0	0	0.0222707932179936	0.0182610379489527
958	226	4-Ala-105-taa	TAA	105	0.00116123787957963	0.00116123787957963	0.0222707932179936	0.0182610379489527
959	227	4-Ala-105-taa	TAA	105	0.0034837136387389	0.0034837136387389	0.0222707932179936	0.0182610379489527
960	228	4-Ala-105-taa	TAA	105	0.00580618939789816	0.00116123787957963	0.0222707932179936	0.0182610379489527
961	229	4-Ala-105-taa	TAA	105	0.00116816971169572	0.00116816971169572	0.0222707932179936	0.0182610379489527
962	230	4-Ala-105-taa	TAA	105	0.00350450913508715	0.00350450913508715	0.0222707932179936	0.0182610379489527
963	231	4-Ala-105-taa	TAA	105	0.00700901827017429	0.00116816971169572	0.0222707932179936	0.0182610379489527
964	232	4-Ala-105-taa	TAA	105	0.00232910213112845	0.00232910213112845	0.0222707932179936	0.0182610379489527
965	233	4-Ala-105-taa	TAA	105	0.00815185745894957	0.00815185745894957	0.0222707932179936	0.0182610379489527
966	234	4-Ala-105-taa	TAA	105	0.0151391638523349	0.00349365319669268	0.0222707932179936	0.0182610379489527
967	235	4-Ala-105-taa	TAA	105	0.00232614940857651	0.00232614940857651	0.0222707932179936	0.0182610379489527
968	236	4-Ala-105-taa	TAA	105	0.00232614940857651	0.00232614940857651	0.0222707932179936	0.0182610379489527
969	237	4-Ala-105-taa	TAA	105	0.00116307470428826	0.00116307470428826	0.0222707932179936	0.0182610379489527
970	238	4-Ala-105-taa	TAA	105	0	0	0.0222707932179936	0.0182610379489527
971	239	4-Ala-105-taa	TAA	105	0.00232698841159771	0.00232698841159771	0.0222707932179936	0.0182610379489527
972	240	4-Ala-105-taa	TAA	105	0.00349048261739657	0.00116349420579886	0.0222707932179936	0.0182610379489527
973	241	4-Ala-105-taa	TAA	105	0.00116680668346868	0.00116680668346868	0.0222707932179936	0.0182610379489527
974	242	4-Ala-105-taa	TAA	105	0.0070008401008121	0.0070008401008121	0.0222707932179936	0.0182610379489527
975	243	4-Ala-105-taa	TAA	105	0.0128348735181555	0.00233361336693737	0.0222707932179936	0.0182610379489527
976	244	4-Ala-105-taa	TAA	105	0.00465121687461482	0.00465121687461482	0.0222707932179936	0.0182610379489527
977	245	4-Ala-105-taa	TAA	105	0.00232560843730741	0.00232560843730741	0.0222707932179936	0.0182610379489527
978	246	4-Ala-105-taa	TAA	105	0.00465121687461482	0.00465121687461482	0.0222707932179936	0.0182610379489527
979	247	4-Ala-105-taa	TAA	105	0.00464997326265374	0.00464997326265374	0.0222707932179936	0.0182610379489527
980	248	4-Ala-105-taa	TAA	105	0.00116249331566343	0.00116249331566343	0.0222707932179936	0.0182610379489527
981	249	4-Ala-105-taa	TAA	105	0.0034874799469903	0.00348747994699031	0.0222707932179936	0.0182610379489527
982	250	4-Ala-105-taa	TAA	105	0.00813338755591704	0.00813338755591704	0.0222707932179936	0.0182610379489527
983	251	4-Ala-105-taa	TAA	105	0	0	0.0222707932179936	0.0182610379489527
984	252	4-Ala-105-taa	TAA	105	0.00580956253994074	0.00580956253994074	0.0222707932179936	0.0182610379489527
985	253	4-Ala-105-taa	TAA	105	0.0023368034865108	0.0023368034865108	0.0222707932179936	0.0182610379489527
986	254	4-Ala-105-taa	TAA	105	0	0	0.0222707932179936	0.0182610379489527
987	255	4-Ala-105-taa	TAA	105	0.0011684017432554	0.0011684017432554	0.0222707932179936	0.0182610379489527
988	256	4-Ala-105-taa	TAA	105	0	0	0.0222707932179936	0.0182610379489527
989	257	4-Ala-105-taa	TAA	105	0.00232118194584683	0.00232118194584683	0.0222707932179936	0.0182610379489527
990	258	4-Ala-105-taa	TAA	105	0.00232118194584683	0.00116059097292341	0.0222707932179936	0.0182610379489527
991	259	4-Ala-105-taa	TAA	105	0.00116068526858257	0.00116068526858257	0.0222707932179936	0.0182610379489527
992	260	4-Ala-105-taa	TAA	105	0.00116068526858257	0.00116068526858257	0.0222707932179936	0.0182610379489527
993	261	4-Ala-105-taa	TAA	105	0.00116068526858257	0	0.0222707932179936	0.0182610379489527
994	262	4-Ala-105-taa	TAA	105	0.00349007654901231	0.00349007654901231	0.0222707932179936	0.0182610379489527
995	263	4-Ala-105-taa	TAA	105	0.00232671769934154	0.00232671769934154	0.0222707932179936	0.0182610379489527
996	264	4-Ala-105-taa	TAA	105	0.00232671769934154	0	0.0222707932179936	0.0182610379489527
997	265	4-Ala-105-taa	TAA	105	0.00234290801743124	0.00234290801743124	0.0222707932179936	0.0182610379489527
998	266	4-Ala-105-taa	TAA	105	0.00820017806100933	0.00820017806100933	0.0222707932179936	0.0182610379489527
999	267	4-Ala-105-taa	TAA	105	0.00820017806100933	0.00351436202614685	0.0222707932179936	0.0182610379489527
1000	268	4-Ala-105-taa	TAA	105	0.0023296447291788	0.0023296447291788	0.0222707932179936	0.0182610379489527
1001	269	4-Ala-105-taa	TAA	105	0.0011648223645894	0.0011648223645894	0.0222707932179936	0.0182610379489527
1002	270	4-Ala-105-taa	TAA	105	0	0	0.0222707932179936	0.0182610379489527
1003	271	4-Ala-105-taa	TAA	105	0.00349084815974121	0.00349084815974121	0.0222707932179936	0.0182610379489527
1004	272	4-Ala-105-taa	TAA	105	0.00349084815974121	0.00349084815974121	0.0222707932179936	0.0182610379489527
1005	273	4-Ala-105-taa	TAA	105	0.00814531237272949	0.00116361605324707	0.0222707932179936	0.0182610379489527
1006	274	4-Ala-105-taa	TAA	105	0.0116970008889721	0.0116970008889721	0.0222707932179936	0.0182610379489527
1007	275	4-Ala-105-taa	TAA	105	0.00116970008889721	0.00116970008889721	0.0222707932179936	0.0182610379489527
1008	276	4-Ala-105-taa	TAA	105	0.00935760071117765	0.00935760071117765	0.0222707932179936	0.0182610379489527
1009	277	4-Ala-105-taa	TAA	105	0.00700983713811716	0.00700983713811716	0.0222707932179936	0.0182610379489527
1010	278	4-Ala-105-taa	TAA	105	0	0	0.0222707932179936	0.0182610379489527
1011	279	4-Ala-105-taa	TAA	105	0.00116830618968619	0.00116830618968619	0.0222707932179936	0.0182610379489527
1012	280	4-Ala-105-taa	TAA	105	0.0117244290203067	0.0117244290203067	0.0222707932179936	0.0182610379489527
1013	281	4-Ala-105-taa	TAA	105	0.0117244290203067	0.0117244290203067	0.0222707932179936	0.0182610379489527
1014	282	4-Ala-105-taa	TAA	105	0.00234488580406134	0.00234488580406134	0.0222707932179936	0.0182610379489527
1015	283	4-Ala-105-taa	TAA	105	0.00940689525422134	0.00940689525422135	0.0222707932179936	0.0182610379489527
1016	284	4-Ala-105-taa	TAA	105	0.00117586190677767	0.00117586190677767	0.0222707932179936	0.0182610379489527
1017	285	4-Ala-105-taa	TAA	105	0.00235172381355534	0.00117586190677767	0.0222707932179936	0.0182610379489527
1018	286	4-Ala-105-taa	TAA	105	0.00464516728408682	0.00464516728408682	0.0222707932179936	0.0182610379489527
1019	287	4-Ala-105-taa	TAA	105	0.00580645910510852	0.00580645910510852	0.0222707932179936	0.0182610379489527
1020	288	4-Ala-105-taa	TAA	105	0.0011612918210217	0	0.0222707932179936	0.0182610379489527
1021	289	4-Ala-105-taa	TAA	105	0.0046411788594303	0.0046411788594303	0.0222707932179936	0.0182610379489527
1022	290	4-Ala-105-taa	TAA	105	0.0127632418634333	0.0127632418634333	0.0222707932179936	0.0182610379489527
1023	291	4-Ala-105-taa	TAA	105	0.00580147357428787	0	0.0222707932179936	0.0182610379489527
1024	292	4-Ala-105-taa	TAA	105	0.00232075099502199	0.00232075099502199	0.0222707932179936	0.0182610379489527
1025	293	4-Ala-105-taa	TAA	105	0.00348112649253298	0.00348112649253298	0.0222707932179936	0.0182610379489527
1026	294	4-Ala-105-taa	TAA	105	0.00464150199004398	0.00464150199004398	0.0222707932179936	0.0182610379489527
1027	295	4-Ala-105-taa	TAA	105	0	0	0.0222707932179936	0.0182610379489527
1028	296	4-Ala-105-taa	TAA	105	0.00232531101034763	0.00232531101034763	0.0222707932179936	0.0182610379489527
1029	297	4-Ala-105-taa	TAA	105	0.00116265550517382	0.00116265550517382	0.0222707932179936	0.0182610379489527
1030	298	4-Ala-105-taa	TAA	105	0.00815366157645223	0.00815366157645223	0.0222707932179936	0.0182610379489527
1031	299	4-Ala-105-taa	TAA	105	0.00116480879663603	0.00116480879663603	0.0222707932179936	0.0182610379489527
1032	300	4-Ala-105-taa	TAA	105	0.00698885277981619	0.00582404398318016	0.0222707932179936	0.0182610379489527
1033	301	4-Ala-105-taa	TAA	105	0.0034837136387389	0.0034837136387389	0.0222707932179936	0.0182610379489527
1034	302	4-Ala-105-taa	TAA	105	0.00116123787957963	0.00116123787957963	0.0222707932179936	0.0182610379489527
1035	303	4-Ala-105-taa	TAA	105	0.00232247575915926	0.00116123787957963	0.0222707932179936	0.0182610379489527
1036	304	4-Ala-105-taa	TAA	105	0.00115993133206514	0.00115993133206514	0.0222707932179936	0.0182610379489527
1037	305	4-Ala-105-taa	TAA	105	0	0	0.0222707932179936	0.0182610379489527
1038	306	4-Ala-105-taa	TAA	105	0.0104393819885863	0.00231986266413028	0.0222707932179936	0.0182610379489527
1039	307	4-Ala-105-taa	TAA	105	0.0116303412342118	0.0116303412342118	0.0222707932179936	0.0182610379489527
1040	308	4-Ala-105-taa	TAA	105	0.0104673071107906	0.0104673071107906	0.0222707932179936	0.0182610379489527
1041	309	4-Ala-105-taa	TAA	105	0.00465213649368472	0	0.0222707932179936	0.0182610379489527
1042	310	4-Ala-105-taa	TAA	105	0.00699553451713323	0.00699553451713323	0.0222707932179936	0.0182610379489527
1043	311	4-Ala-105-taa	TAA	105	0.00233184483904441	0.00233184483904441	0.0222707932179936	0.0182610379489527
1044	312	4-Ala-105-taa	TAA	105	0	0	0.0222707932179936	0.0182610379489527
1045	313	4-Ala-105-taa	TAA	105	0.0127866832506074	0.0127866832506074	0.0222707932179936	0.0182610379489527
1046	314	4-Ala-105-taa	TAA	105	0.16273960500773	0.00697455450033129	0.0222707932179936	0.0182610379489527
1047	315	4-Ala-105-taa	TAA	105	0.0104618317504969	0.00697455450033129	0.0222707932179936	0.0182610379489527
1048	316	4-Ala-105-taa	TAA	105	0.001162398726011	0.001162398726011	0.0222707932179936	0.0182610379489527
1049	317	4-Ala-105-taa	TAA	105	0.00697439235606598	0.00697439235606598	0.0222707932179936	0.0182610379489527
1050	318	4-Ala-105-taa	TAA	105	0.00581199363005498	0	0.0222707932179936	0.0182610379489527
1051	319	4-Ala-105-taa	TAA	105	0.00813745320964404	0.00813745320964404	0.0222707932179936	0.0182610379489527
1052	320	4-Ala-105-taa	TAA	105	0.00232498663132687	0.00232498663132687	0.0222707932179936	0.0182610379489527
1053	321	4-Ala-105-taa	TAA	105	0.0127874264722978	0	0.0222707932179936	0.0182610379489527
1054	322	4-Ala-105-taa	TAA	105	0.00583668942975544	0.00583668942975544	0.0222707932179936	0.0182610379489527
1055	323	4-Ala-105-taa	TAA	105	0.00933870308760871	0.00933870308760871	0.0222707932179936	0.0182610379489527
1056	324	4-Ala-105-taa	TAA	105	0.00583668942975544	0	0.0222707932179936	0.0182610379489527
1057	325	4-Ala-105-taa	TAA	105	0.00348076298324593	0.00348076298324593	0.0222707932179936	0.0182610379489527
1058	326	4-Ala-105-taa	TAA	105	0.00116025432774864	0.00116025432774864	0.0222707932179936	0.0182610379489527
1059	327	4-Ala-105-taa	TAA	105	0.00232050865549729	0	0.0222707932179936	0.0182610379489527
1060	328	4-Ala-105-taa	TAA	105	0	0	0.0222707932179936	0.0182610379489527
1061	329	4-Ala-105-taa	TAA	105	0.00348687192719411	0.00348687192719411	0.0222707932179936	0.0182610379489527
1062	330	4-Ala-105-taa	TAA	105	0.00116229064239804	0.00116229064239804	0.0222707932179936	0.0182610379489527
1063	331	4-Ala-105-taa	TAA	105	0.00232336609279524	0.00232336609279524	0.0222707932179936	0.0182610379489527
1064	332	4-Ala-105-taa	TAA	105	0	0	0.0222707932179936	0.0182610379489527
1065	333	4-Ala-105-taa	TAA	105	0.00348504913919286	0.00348504913919286	0.0222707932179936	0.0182610379489527
1066	334	4-Ala-105-taa	TAA	105	0	0	0.0222707932179936	0.0182610379489527
1067	335	4-Ala-105-taa	TAA	105	0.00115952784026344	0.00115952784026344	0.0222707932179936	0.0182610379489527
1068	336	4-Ala-105-taa	TAA	105	0.0197119732844786	0	0.0222707932179936	0.0182610379489527
1069	337	4-Ala-105-taa	TAA	105	0.00232528397530548	0.00232528397530548	0.0222707932179936	0.0182610379489527
1070	338	4-Ala-105-taa	TAA	105	0.00116264198765274	0.00116264198765274	0.0222707932179936	0.0182610379489527
1071	339	4-Ala-105-taa	TAA	105	0	0	0.0222707932179936	0.0182610379489527
1072	340	4-Ala-105-taa	TAA	105	0.00116508021577286	0.00116508021577286	0.0222707932179936	0.0182610379489527
1073	341	4-Ala-105-taa	TAA	105	0.00116508021577286	0.00116508021577286	0.0222707932179936	0.0182610379489527
1074	342	4-Ala-105-taa	TAA	105	0.00466032086309142	0	0.0222707932179936	0.0182610379489527
1075	343	4-Ala-105-taa	TAA	105	0.00232620351954593	0.00232620351954593	0.0222707932179936	0.0182610379489527
1076	344	4-Ala-105-taa	TAA	105	0.00116310175977296	0.00116310175977296	0.0222707932179936	0.0182610379489527
1077	345	4-Ala-105-taa	TAA	105	0.00232620351954593	0.00116310175977296	0.0222707932179936	0.0182610379489527
1078	346	4-Ala-105-taa	TAA	105	0.00116041589305607	0.00116041589305607	0.0222707932179936	0.0182610379489527
1079	347	4-Ala-105-taa	TAA	105	0.00116041589305607	0.00116041589305607	0.0222707932179936	0.0182610379489527
1080	348	4-Ala-105-taa	TAA	105	0	0	0.0222707932179936	0.0182610379489527
1081	349	4-Ala-105-taa	TAA	105	0.00814000814000814	0.00814000814000814	0.0222707932179936	0.0182610379489527
1082	350	4-Ala-105-taa	TAA	105	0.00348857491714635	0.00348857491714635	0.0222707932179936	0.0182610379489527
1083	351	4-Ala-105-taa	TAA	105	0.0244200244200244	0.00116285830571545	0.0222707932179936	0.0182610379489527
1084	352	4-Ala-105-taa	TAA	105	0.00352820802314504	0.00352820802314505	0.0222707932179936	0.0182610379489527
1085	353	4-Ala-105-taa	TAA	105	0.0023521386820967	0.0023521386820967	0.0222707932179936	0.0182610379489527
1086	354	4-Ala-105-taa	TAA	105	0.00117606934104835	0	0.0222707932179936	0.0182610379489527
1087	355	4-Ala-105-taa	TAA	105	0	0	0.0222707932179936	0.0182610379489527
1088	356	4-Ala-105-taa	TAA	105	0.00350766424637834	0.00350766424637834	0.0222707932179936	0.0182610379489527
1089	357	4-Ala-105-taa	TAA	105	0.00584610707729723	0	0.0222707932179936	0.0182610379489527
1090	358	4-Ala-105-taa	TAA	105	0	0	0.0222707932179936	0.0182610379489527
1091	359	4-Ala-105-taa	TAA	105	0	0	0.0222707932179936	0.0182610379489527
1092	360	4-Ala-105-taa	TAA	105	0.00349422288483041	0	0.0222707932179936	0.0182610379489527
1093	361	4-Ala-105-taa	TAA	105	0.00349080754014429	0.00349080754014429	0.0222707932179936	0.0182610379489527
1094	362	4-Ala-105-taa	TAA	105	0.00116360251338143	0.00116360251338143	0.0222707932179936	0.0182610379489527
1095	363	4-Ala-105-taa	TAA	105	0.00581801256690714	0.00581801256690714	0.0222707932179936	0.0182610379489527
1096	364	4-Ala-105-taa	TAA	105	0	0	0.0222707932179936	0.0182610379489527
1097	365	4-Ala-105-taa	TAA	105	0.00116596320220134	0.00116596320220134	0.0222707932179936	0.0182610379489527
1098	366	4-Ala-105-taa	TAA	105	0	0	0.0222707932179936	0.0182610379489527
1099	367	4-Ala-105-taa	TAA	105	0.00116045629141378	0.00116045629141378	0.0222707932179936	0.0182610379489527
1100	368	4-Ala-105-taa	TAA	105	0.00232091258282757	0.00232091258282757	0.0222707932179936	0.0182610379489527
1101	369	4-Ala-105-taa	TAA	105	0.00348136887424135	0	0.0222707932179936	0.0182610379489527
1102	370	4-Ala-105-taa	TAA	105	0.00233241591640621	0.00233241591640621	0.0222707932179936	0.0182610379489527
1103	371	4-Ala-105-taa	TAA	105	0.00116620795820311	0.00116620795820311	0.0222707932179936	0.0182610379489527
1104	372	4-Ala-105-taa	TAA	105	0.00116620795820311	0.00116620795820311	0.0222707932179936	0.0182610379489527
1105	373	4-Ala-105-taa	TAA	105	0	0	0.0222707932179936	0.0182610379489527
1106	374	4-Ala-105-taa	TAA	105	0.00464462790724678	0.00464462790724678	0.0222707932179936	0.0182610379489527
1107	375	4-Ala-105-taa	TAA	105	0.00696694186087017	0	0.0222707932179936	0.0182610379489527
1108	376	4-Ala-105-taa	TAA	105	0.00464505939869706	0.00464505939869706	0.0222707932179936	0.0182610379489527
1109	377	4-Ala-105-taa	TAA	105	0.0116126484967427	0.0116126484967427	0.0222707932179936	0.0182610379489527
1110	378	4-Ala-105-taa	TAA	105	0.00116126484967427	0.00116126484967427	0.0222707932179936	0.0182610379489527
1111	379	4-Ala-105-taa	TAA	105	0.0151552244721902	0.0151552244721902	0.0222707932179936	0.0182610379489527
1112	380	4-Ala-105-taa	TAA	105	0.0116578649786078	0.0116578649786078	0.0222707932179936	0.0182610379489527
1113	381	4-Ala-105-taa	TAA	105	0.00233157299572156	0.00116578649786078	0.0222707932179936	0.0182610379489527
1114	382	4-Ala-105-taa	TAA	105	0	0	0.0222707932179936	0.0182610379489527
1115	383	4-Ala-105-taa	TAA	105	0	0	0.0222707932179936	0.0182610379489527
1116	384	4-Ala-105-taa	TAA	105	0.00580295486461706	0	0.0222707932179936	0.0182610379489527
1117	385	4-Ala-105-taa	TAA	105	0.00348711510966977	0.00348711510966977	0.0222707932179936	0.0182610379489527
1118	386	4-Ala-105-taa	TAA	105	0.00232474340644651	0.00232474340644651	0.0222707932179936	0.0182610379489527
1119	387	4-Ala-105-taa	TAA	105	0.00232474340644651	0	0.0222707932179936	0.0182610379489527
1120	388	4-Ala-105-taa	TAA	105	0.00349048261739657	0.00349048261739657	0.0222707932179936	0.0182610379489527
1121	389	4-Ala-105-taa	TAA	105	0.00698096523479313	0.00698096523479313	0.0222707932179936	0.0182610379489527
1122	390	4-Ala-105-taa	TAA	105	0.00116349420579886	0	0.0222707932179936	0.0182610379489527
1123	391	4-Ala-105-taa	TAA	105	0.00116628956637354	0.00116628956637354	0.0222707932179936	0.0182610379489527
1124	392	4-Ala-105-taa	TAA	105	0.00349886869912062	0.00349886869912062	0.0222707932179936	0.0182610379489527
1125	393	4-Ala-105-taa	TAA	105	0.00699773739824124	0.00116628956637354	0.0222707932179936	0.0182610379489527
1126	394	4-Ala-105-taa	TAA	105	0.00933075182532833	0.00933075182532833	0.0222707932179936	0.0182610379489527
1127	395	4-Ala-105-taa	TAA	105	0.00233268795633208	0.00233268795633208	0.0222707932179936	0.0182610379489527
1128	396	4-Ala-105-taa	TAA	105	0.00466537591266416	0.00233268795633208	0.0222707932179936	0.0182610379489527
1129	397	4-Ala-105-taa	TAA	105	0.004647812042481	0.004647812042481	0.0222707932179936	0.0182610379489527
1130	398	4-Ala-105-taa	TAA	105	0.00116195301062025	0.00116195301062025	0.0222707932179936	0.0182610379489527
1131	399	4-Ala-105-taa	TAA	105	0.00116195301062025	0.00116195301062025	0.0222707932179936	0.0182610379489527
1132	400	4-Ala-105-taa	TAA	105	0.0129224768863879	0.0129224768863879	0.0222707932179936	0.0182610379489527
1133	401	4-Ala-105-taa	TAA	105	0.00234954125207053	0.00234954125207053	0.0222707932179936	0.0182610379489527
1134	402	4-Ala-105-taa	TAA	105	0.00234954125207053	0.00117477062603527	0.0222707932179936	0.0182610379489527
1135	403	4-Ala-105-taa	TAA	105	0.00351140034645817	0.00351140034645817	0.0222707932179936	0.0182610379489527
1136	404	4-Ala-105-taa	TAA	105	0.0140456013858327	0.0140456013858327	0.0222707932179936	0.0182610379489527
1137	405	4-Ala-105-taa	TAA	105	0.00351140034645817	0	0.0222707932179936	0.0182610379489527
1138	406	4-Ala-105-taa	TAA	105	0.00232720502676286	0.00232720502676286	0.0222707932179936	0.0182610379489527
1139	407	4-Ala-105-taa	TAA	105	0.00814521759367	0.00814521759367	0.0222707932179936	0.0182610379489527
1140	408	4-Ala-105-taa	TAA	105	0.00581801256690714	0	0.0222707932179936	0.0182610379489527
1141	409	4-Ala-105-taa	TAA	105	0	0	0.0222707932179936	0.0182610379489527
1142	410	4-Ala-105-taa	TAA	105	0.00463902580458104	0.00463902580458104	0.0222707932179936	0.0182610379489527
1143	411	4-Ala-105-taa	TAA	105	0.00695853870687156	0.00695853870687156	0.0222707932179936	0.0182610379489527
1144	412	4-Ala-105-taa	TAA	105	0.00348072259801135	0.00348072259801135	0.0222707932179936	0.0182610379489527
1145	413	4-Ala-105-taa	TAA	105	0.00116024086600378	0.00116024086600378	0.0222707932179936	0.0182610379489527
1146	414	4-Ala-105-taa	TAA	105	0.00812168606202648	0	0.0222707932179936	0.0182610379489527
1147	415	4-Ala-105-taa	TAA	105	0.00714787767598671	0.0071478776759867	0.0222707932179936	0.0182610379489527
1148	416	4-Ala-105-taa	TAA	105	0.00595656472998892	0.00595656472998892	0.0222707932179936	0.0182610379489527
1149	417	4-Ala-105-taa	TAA	105	0.00476525178399114	0.00119131294599778	0.0222707932179936	0.0182610379489527
1150	418	4-Ala-105-taa	TAA	105	0.00115770219268795	0.00115770219268795	0.0222707932179936	0.0182610379489527
1151	419	4-Ala-105-taa	TAA	105	0.00115770219268795	0.00115770219268795	0.0222707932179936	0.0182610379489527
1152	420	4-Ala-105-taa	TAA	105	0.00115770219268795	0.00115770219268795	0.0222707932179936	0.0182610379489527
1153	421	4-Ala-105-taa	TAA	105	0.00601597843873328	0.00601597843873328	0.0222707932179936	0.0182610379489527
1154	422	4-Ala-105-taa	TAA	105	0	0	0.0222707932179936	0.0182610379489527
1155	423	4-Ala-105-taa	TAA	105	0.0156415439407065	0	0.0222707932179936	0.0182610379489527
1156	424	4-Ala-105-taa	TAA	105	0	0	0.0222707932179936	0.0182610379489527
1157	425	4-Ala-105-taa	TAA	105	0	0	0.0222707932179936	0.0182610379489527
1158	426	4-Ala-105-taa	TAA	105	0.00583703011907541	0.00583703011907541	0.0222707932179936	0.0182610379489527
1159	427	4-Ala-105-taa	TAA	105	0.00233325944678419	0.00233325944678419	0.0222707932179936	0.0182610379489527
1160	428	4-Ala-105-taa	TAA	105	0.00349988917017628	0.00349988917017628	0.0222707932179936	0.0182610379489527
1161	429	4-Ala-105-taa	TAA	105	0.00466651889356837	0.00349988917017628	0.0222707932179936	0.0182610379489527
1162	430	4-Ala-105-taa	TAA	105	0.010552604734602	0.010552604734602	0.0222707932179936	0.0182610379489527
1163	431	4-Ala-105-taa	TAA	105	0.004690046548712	0.004690046548712	0.0222707932179936	0.0182610379489527
1164	432	4-Ala-105-taa	TAA	105	0.002345023274356	0.002345023274356	0.0222707932179936	0.0182610379489527
1165	433	4-Ala-105-taa	TAA	105	0.0163951704512185	0.0163951704512185	0.0222707932179936	0.0182610379489527
1166	434	4-Ala-105-taa	TAA	105	0.00468433441463386	0.00468433441463386	0.0222707932179936	0.0182610379489527
1167	435	4-Ala-105-taa	TAA	105	0.0117108360365847	0.0117108360365847	0.0222707932179936	0.0182610379489527
1168	436	4-Ala-105-taa	TAA	105	0.00347850285237234	0.00347850285237234	0.0222707932179936	0.0182610379489527
1169	437	4-Ala-105-taa	TAA	105	0.00115950095079078	0.00115950095079078	0.0222707932179936	0.0182610379489527
1170	438	4-Ala-105-taa	TAA	105	0.0115950095079078	0	0.0222707932179936	0.0182610379489527
1171	439	4-Ala-105-taa	TAA	105	0.00115932619961279	0.00115932619961279	0.0222707932179936	0.0182610379489527
1172	440	4-Ala-105-taa	TAA	105	0	0	0.0222707932179936	0.0182610379489527
1173	441	4-Ala-105-taa	TAA	105	0.00115932619961279	0	0.0222707932179936	0.0182610379489527
1174	442	4-Ala-105-taa	TAA	105	0.00116165605687468	0.00116165605687468	0.0222707932179936	0.0182610379489527
1175	443	4-Ala-105-taa	TAA	105	0.00116165605687468	0.00116165605687468	0.0222707932179936	0.0182610379489527
1176	444	4-Ala-105-taa	TAA	105	0.0058082802843734	0.00116165605687468	0.0222707932179936	0.0182610379489527
1177	445	4-Ala-105-taa	TAA	105	0.00350103280467738	0.00350103280467738	0.0222707932179936	0.0182610379489527
1178	446	4-Ala-105-taa	TAA	105	0.00233402186978492	0.00233402186978492	0.0222707932179936	0.0182610379489527
1179	447	4-Ala-105-taa	TAA	105	0.00116701093489246	0	0.0222707932179936	0.0182610379489527
1180	448	4-Ala-105-taa	TAA	105	0.00232585184323759	0.00232585184323759	0.0222707932179936	0.0182610379489527
1181	449	4-Ala-105-taa	TAA	105	0.00697755552971276	0.00697755552971276	0.0222707932179936	0.0182610379489527
1182	450	4-Ala-105-taa	TAA	105	0.00232585184323759	0.00116292592161879	0.0222707932179936	0.0182610379489527
1183	451	4-Ala-105-taa	TAA	105	0.00580942753901031	0.00464754203120824	0.0222707932179936	0.0182610379489527
1184	452	4-Ala-105-taa	TAA	105	0.0139426260936247	0.0139426260936247	0.0222707932179936	0.0182610379489527
1185	453	4-Ala-105-taa	TAA	105	0.00232377101560412	0	0.0222707932179936	0.0182610379489527
1186	454	4-Ala-105-taa	TAA	105	0.0115974300095099	0.0115974300095099	0.0222707932179936	0.0182610379489527
1187	455	4-Ala-105-taa	TAA	105	0.00115974300095099	0.00115974300095099	0.0222707932179936	0.0182610379489527
1188	456	4-Ala-105-taa	TAA	105	0.00927794400760791	0.00695845800570594	0.0222707932179936	0.0182610379489527
1189	457	4-Ala-105-taa	TAA	105	0	0	0.0222707932179936	0.0182610379489527
1190	458	4-Ala-105-taa	TAA	105	0.00116493091959647	0.00116493091959647	0.0222707932179936	0.0182610379489527
1191	459	4-Ala-105-taa	TAA	105	0.0116493091959647	0	0.0222707932179936	0.0182610379489527
1192	460	4-Ala-105-taa	TAA	105	0.00116344005956813	0.00116344005956813	0.0222707932179936	0.0182610379489527
1193	461	4-Ala-105-taa	TAA	105	0.00116344005956813	0.00116344005956813	0.0222707932179936	0.0182610379489527
1194	462	4-Ala-105-taa	TAA	105	0.00232688011913626	0.00232688011913626	0.0222707932179936	0.0182610379489527
1195	463	4-Ala-105-taa	TAA	105	0.00231886746513003	0.00231886746513003	0.0222707932179936	0.0182610379489527
1196	464	4-Ala-105-taa	TAA	105	0.00115943373256502	0.00115943373256502	0.0222707932179936	0.0182610379489527
1197	465	4-Ala-105-taa	TAA	105	0.00231886746513003	0.00115943373256502	0.0222707932179936	0.0182610379489527
1198	466	4-Ala-105-taa	TAA	105	0.0034944670937682	0.0034944670937682	0.0222707932179936	0.0182610379489527
1199	467	4-Ala-105-taa	TAA	105	0.0023296447291788	0.0023296447291788	0.0222707932179936	0.0182610379489527
1200	468	4-Ala-105-taa	TAA	105	0.0011648223645894	0	0.0222707932179936	0.0182610379489527
1201	469	4-Ala-105-taa	TAA	105	0.00579992576095026	0.00579992576095026	0.0222707932179936	0.0182610379489527
1202	470	4-Ala-105-taa	TAA	105	0.00347995545657016	0.00347995545657016	0.0222707932179936	0.0182610379489527
1203	471	4-Ala-105-taa	TAA	105	0.00579992576095026	0	0.0222707932179936	0.0182610379489527
1204	472	4-Ala-105-taa	TAA	105	0.00231988957325631	0	0.0222707932179936	0.0182610379489527
1205	473	4-Ala-105-taa	TAA	105	0.00231988957325631	0.00231988957325631	0.0222707932179936	0.0182610379489527
1206	474	4-Ala-105-taa	TAA	105	0.00463977914651263	0	0.0222707932179936	0.0182610379489527
1207	475	4-Ala-105-taa	TAA	105	0.00116478166167752	0.00116478166167752	0.0222707932179936	0.0182610379489527
1208	476	4-Ala-105-taa	TAA	105	0.00232956332335504	0.00232956332335504	0.0222707932179936	0.0182610379489527
1209	477	4-Ala-105-taa	TAA	105	0.00349434498503256	0.00349434498503256	0.0222707932179936	0.0182610379489527
1210	478	4-Ala-105-taa	TAA	105	0.00465246115194938	0.00465246115194938	0.0222707932179936	0.0182610379489527
1211	479	4-Ala-105-taa	TAA	105	0	0	0.0222707932179936	0.0182610379489527
1212	480	4-Ala-105-taa	TAA	105	0.00232623057597469	0	0.0222707932179936	0.0182610379489527
1213	481	4-Ala-105-taa	TAA	105	0.00811076994380395	0.00811076994380395	0.0222707932179936	0.0182610379489527
1214	482	4-Ala-105-taa	TAA	105	0	0	0.0222707932179936	0.0182610379489527
1215	483	4-Ala-105-taa	TAA	105	0.0115868142054342	0.0115868142054342	0.0222707932179936	0.0182610379489527
1216	484	4-Ala-105-taa	TAA	105	0.00116227713335968	0.00116227713335968	0.0222707932179936	0.0182610379489527
1217	485	4-Ala-105-taa	TAA	105	0.00464910853343871	0.00464910853343871	0.0222707932179936	0.0182610379489527
1218	486	4-Ala-105-taa	TAA	105	0.0174341570003952	0	0.0222707932179936	0.0182610379489527
1219	487	4-Ala-105-taa	TAA	105	0.00116623515965759	0.00116623515965759	0.0222707932179936	0.0182610379489527
1220	488	4-Ala-105-taa	TAA	105	0.00116623515965759	0.00116623515965759	0.0222707932179936	0.0182610379489527
1221	489	4-Ala-105-taa	TAA	105	0.00116623515965759	0.00116623515965759	0.0222707932179936	0.0182610379489527
1222	490	4-Ala-105-taa	TAA	105	0.00234290801743124	0.00234290801743124	0.0222707932179936	0.0182610379489527
1223	491	4-Ala-105-taa	TAA	105	0.00351436202614685	0.00351436202614685	0.0222707932179936	0.0182610379489527
1224	492	4-Ala-105-taa	TAA	105	0.00702872405229371	0.00702872405229371	0.0222707932179936	0.0182610379489527
1225	493	4-Ala-105-taa	TAA	105	0	0	0.0222707932179936	0.0182610379489527
1226	494	4-Ala-105-taa	TAA	105	0	0	0.0222707932179936	0.0182610379489527
1227	495	4-Ala-105-taa	TAA	105	0.00348756103231807	0	0.0222707932179936	0.0182610379489527
1228	496	4-Ala-105-taa	TAA	105	0	0	0.0222707932179936	0.0182610379489527
1229	497	4-Ala-105-taa	TAA	105	0.00348496817062404	0.00348496817062404	0.0222707932179936	0.0182610379489527
1230	498	4-Ala-105-taa	TAA	105	0.00348496817062404	0.00116165605687468	0.0222707932179936	0.0182610379489527
1231	499	4-Ala-105-taa	TAA	105	0.0011637108411302	0.0011637108411302	0.0222707932179936	0.0182610379489527
1232	500	4-Ala-105-taa	TAA	105	0.00465484336452078	0.00465484336452078	0.0222707932179936	0.0182610379489527
1233	501	4-Ala-105-taa	TAA	105	0.00232742168226039	0	0.0222707932179936	0.0182610379489527
1234	502	4-Ala-105-taa	TAA	105	0	0	0.0222707932179936	0.0182610379489527
1235	503	4-Ala-105-taa	TAA	105	0.00930091962842826	0.00930091962842826	0.0222707932179936	0.0182610379489527
1236	504	4-Ala-105-taa	TAA	105	0.00116261495355353	0	0.0222707932179936	0.0182610379489527
1237	505	4-Ala-105-taa	TAA	105	0.00581855420565098	0.00581855420565098	0.0222707932179936	0.0182610379489527
1238	506	4-Ala-105-taa	TAA	105	0.0011637108411302	0.0011637108411302	0.0222707932179936	0.0182610379489527
1239	507	4-Ala-105-taa	TAA	105	0	0	0.0222707932179936	0.0182610379489527
1240	508	4-Ala-105-taa	TAA	105	0.0046385954333028	0.0046385954333028	0.0222707932179936	0.0182610379489527
1241	509	4-Ala-105-taa	TAA	105	0	0	0.0222707932179936	0.0182610379489527
1242	510	4-Ala-105-taa	TAA	105	0.0023192977166514	0	0.0222707932179936	0.0182610379489527
1243	511	4-Ala-105-taa	TAA	105	0.0139586823003908	0.0139586823003908	0.0222707932179936	0.0182610379489527
1244	512	4-Ala-105-taa	TAA	105	0.00581611762516285	0.00581611762516285	0.0222707932179936	0.0182610379489527
1245	513	4-Ala-105-taa	TAA	105	0.00581611762516285	0	0.0222707932179936	0.0182610379489527
1246	514	4-Ala-105-taa	TAA	105	0.00934579439252336	0.00934579439252336	0.0222707932179936	0.0182610379489527
1247	515	4-Ala-105-taa	TAA	105	0.00350467289719626	0.00350467289719626	0.0222707932179936	0.0182610379489527
1248	516	4-Ala-105-taa	TAA	105	0.00467289719626168	0	0.0222707932179936	0.0182610379489527
1249	517	4-Ala-105-taa	TAA	105	0	0	0.0222707932179936	0.0182610379489527
1250	518	4-Ala-105-taa	TAA	105	0.0104397452702154	0.0104397452702154	0.0222707932179936	0.0182610379489527
1251	519	4-Ala-105-taa	TAA	105	0	0	0.0222707932179936	0.0182610379489527
1252	520	4-Ala-105-taa	TAA	105	0.00927428703918386	0.00927428703918386	0.0222707932179936	0.0182610379489527
1253	521	4-Ala-105-taa	TAA	105	0	0	0.0222707932179936	0.0182610379489527
1254	522	4-Ala-105-taa	TAA	105	0.00347785763969395	0.00347785763969395	0.0222707932179936	0.0182610379489527
1255	523	4-Ala-105-taa	TAA	105	0	0	0.0222707932179936	0.0182610379489527
1256	524	4-Ala-105-taa	TAA	105	0.00348513011152416	0.00348513011152416	0.0222707932179936	0.0182610379489527
1257	525	4-Ala-105-taa	TAA	105	0.00580855018587361	0	0.0222707932179936	0.0182610379489527
1258	526	4-Ala-105-taa	TAA	105	0.00465273173511998	0.00465273173511998	0.0222707932179936	0.0182610379489527
1259	527	4-Ala-105-taa	TAA	105	0.00348954880133999	0.00348954880133999	0.0222707932179936	0.0182610379489527
1260	528	4-Ala-105-taa	TAA	105	0.0116318293378	0.00232636586755999	0.0222707932179936	0.0182610379489527
1261	529	4-Ala-105-taa	TAA	105	0.00237093236915417	0.00237093236915417	0.0222707932179936	0.0182610379489527
1262	530	4-Ala-105-taa	TAA	105	0.00474186473830834	0.00474186473830834	0.0222707932179936	0.0182610379489527
1263	531	4-Ala-105-taa	TAA	105	0.00355639855373125	0.00237093236915417	0.0222707932179936	0.0182610379489527
1264	532	4-Ala-105-taa	TAA	105	0.00117615233525046	0.00117615233525046	0.0222707932179936	0.0182610379489527
1265	533	4-Ala-105-taa	TAA	105	0.00235230467050092	0.00235230467050092	0.0222707932179936	0.0182610379489527
1266	534	4-Ala-105-taa	TAA	105	0.0117615233525046	0.0117615233525046	0.0222707932179936	0.0182610379489527
1267	535	4-Ala-105-taa	TAA	105	0.00117026131935261	0.00117026131935261	0.0222707932179936	0.0182610379489527
1268	536	4-Ala-105-taa	TAA	105	0.00117026131935261	0.00117026131935261	0.0222707932179936	0.0182610379489527
1269	537	4-Ala-105-taa	TAA	105	0	0	0.0222707932179936	0.0182610379489527
1270	538	4-Ala-105-taa	TAA	105	0.00469433979978641	0.00469433979978641	0.0222707932179936	0.0182610379489527
1271	539	4-Ala-105-taa	TAA	105	0.0011735849499466	0.0011735849499466	0.0222707932179936	0.0182610379489527
1272	540	4-Ala-105-taa	TAA	105	0.00938867959957282	0	0.0222707932179936	0.0182610379489527
1273	541	4-Ala-105-taa	TAA	105	0.00463934863545158	0.00463934863545158	0.0222707932179936	0.0182610379489527
1274	542	4-Ala-105-taa	TAA	105	0.0011598371588629	0.0011598371588629	0.0222707932179936	0.0182610379489527
1275	543	4-Ala-105-taa	TAA	105	0.00695902295317737	0.0011598371588629	0.0222707932179936	0.0182610379489527
1276	544	4-Ala-105-taa	TAA	105	0.00582696252097707	0.00582696252097707	0.0222707932179936	0.0182610379489527
1277	545	4-Ala-105-taa	TAA	105	0	0	0.0222707932179936	0.0182610379489527
1278	546	4-Ala-105-taa	TAA	105	0.00466157001678165	0.00466157001678165	0.0222707932179936	0.0182610379489527
1279	547	4-Ala-105-taa	TAA	105	0.00233729504844044	0.00233729504844044	0.0222707932179936	0.0182610379489527
1280	548	4-Ala-105-taa	TAA	105	0.00233729504844044	0.00233729504844044	0.0222707932179936	0.0182610379489527
1281	549	4-Ala-105-taa	TAA	105	0.00350594257266066	0.00116864752422022	0.0222707932179936	0.0182610379489527
1282	550	4-Ala-105-taa	TAA	105	0.00116018702214797	0.00116018702214797	0.0222707932179936	0.0182610379489527
1283	551	4-Ala-105-taa	TAA	105	0	0	0.0222707932179936	0.0182610379489527
1284	552	4-Ala-105-taa	TAA	105	0.0174028053322196	0	0.0222707932179936	0.0182610379489527
1285	553	4-Ala-105-taa	TAA	105	0.00358341595097887	0.00358341595097887	0.0222707932179936	0.0182610379489527
1286	554	4-Ala-105-taa	TAA	105	0.00119447198365962	0.00119447198365962	0.0222707932179936	0.0182610379489527
1287	555	4-Ala-105-taa	TAA	105	0.00358341595097887	0.00119447198365962	0.0222707932179936	0.0182610379489527
1288	556	4-Ala-105-taa	TAA	105	0.00120844461094126	0.00120844461094126	0.0222707932179936	0.0182610379489527
1289	557	4-Ala-105-taa	TAA	105	0.00120844461094126	0.00120844461094126	0.0222707932179936	0.0182610379489527
1290	558	4-Ala-105-taa	TAA	105	0.0108760014984713	0.0108760014984713	0.0222707932179936	0.0182610379489527
1291	559	4-Ala-105-taa	TAA	105	0.0268431310761761	0.0268431310761761	0.0222707932179936	0.0182610379489527
1292	560	4-Ala-105-taa	TAA	105	0.0198405751432606	0.0198405751432606	0.0222707932179936	0.0182610379489527
1293	561	4-Ala-105-taa	TAA	105	0.0116709265548592	0.00466837062194368	0.0222707932179936	0.0182610379489527
1294	562	4-Ala-105-taa	TAA	105	0.00935136588387941	0.00935136588387941	0.0222707932179936	0.0182610379489527
1295	563	4-Ala-105-taa	TAA	105	0.00350676220645478	0.00350676220645478	0.0222707932179936	0.0182610379489527
1296	564	4-Ala-105-taa	TAA	105	0.00467568294193971	0	0.0222707932179936	0.0182610379489527
1297	565	4-Ala-105-taa	TAA	105	0.00231919013880353	0.00231919013880353	0.0222707932179936	0.0182610379489527
1298	566	4-Ala-105-taa	TAA	105	0.00347878520820529	0.00347878520820529	0.0222707932179936	0.0182610379489527
1299	567	4-Ala-105-taa	TAA	105	0.00115959506940176	0	0.0222707932179936	0.0182610379489527
1300	568	4-Ala-105-taa	TAA	105	0.0034820962219256	0.0034820962219256	0.0222707932179936	0.0182610379489527
1301	569	4-Ala-105-taa	TAA	105	0.0069641924438512	0.0069641924438512	0.0222707932179936	0.0182610379489527
1302	570	4-Ala-105-taa	TAA	105	0.00464279496256747	0.00464279496256747	0.0222707932179936	0.0182610379489527
1303	571	4-Ala-105-taa	TAA	105	0.00708666997377932	0.00708666997377932	0.0222707932179936	0.0182610379489527
1304	572	4-Ala-105-taa	TAA	105	0.0153544516098552	0.0153544516098552	0.0222707932179936	0.0182610379489527
1305	573	4-Ala-105-taa	TAA	105	0.0200788982590414	0.00826778163607587	0.0222707932179936	0.0182610379489527
1306	574	4-Ala-105-taa	TAA	105	0.00351152365011178	0.00351152365011178	0.0222707932179936	0.0182610379489527
1307	575	4-Ala-105-taa	TAA	105	0.00351152365011178	0.00351152365011178	0.0222707932179936	0.0182610379489527
1308	576	4-Ala-105-taa	TAA	105	0.00351152365011178	0.00234101576674119	0.0222707932179936	0.0182610379489527
1309	577	4-Ala-105-taa	TAA	105	0.0034839968411762	0.0034839968411762	0.0222707932179936	0.0182610379489527
1310	578	4-Ala-105-taa	TAA	105	0.00464532912156826	0.00464532912156826	0.0222707932179936	0.0182610379489527
1311	579	4-Ala-105-taa	TAA	105	0.0104519905235286	0	0.0222707932179936	0.0182610379489527
1312	580	4-Ala-105-taa	TAA	105	0.00812489118449307	0.00812489118449307	0.0222707932179936	0.0182610379489527
1313	581	4-Ala-105-taa	TAA	105	0.00116069874064187	0.00116069874064187	0.0222707932179936	0.0182610379489527
1314	582	4-Ala-105-taa	TAA	105	0.00464279496256747	0.00464279496256747	0.0222707932179936	0.0182610379489527
1315	583	4-Ala-105-taa	TAA	105	0.00116252034410602	0.00116252034410602	0.0222707932179936	0.0182610379489527
1316	584	4-Ala-105-taa	TAA	105	0.00116252034410602	0.00116252034410602	0.0222707932179936	0.0182610379489527
1317	585	4-Ala-105-taa	TAA	105	0.00116252034410602	0.00116252034410602	0.0222707932179936	0.0182610379489527
1318	586	4-Ala-105-taa	TAA	105	0.00697098906716548	0.00697098906716548	0.0222707932179936	0.0182610379489527
1319	587	4-Ala-105-taa	TAA	105	0.00116183151119425	0.00116183151119425	0.0222707932179936	0.0182610379489527
1320	588	4-Ala-105-taa	TAA	105	0.00464732604477699	0	0.0222707932179936	0.0182610379489527
1321	589	4-Ala-105-taa	TAA	105	0.00464511334076551	0.00464511334076551	0.0222707932179936	0.0182610379489527
1322	590	4-Ala-105-taa	TAA	105	0.00116127833519138	0.00116127833519138	0.0222707932179936	0.0182610379489527
1323	591	4-Ala-105-taa	TAA	105	0.00464511334076551	0.00348383500557414	0.0222707932179936	0.0182610379489527
1324	592	4-Ala-105-taa	TAA	105	0	0	0.0222707932179936	0.0182610379489527
1325	593	4-Ala-105-taa	TAA	105	0.00579958938907125	0.00579958938907125	0.0222707932179936	0.0182610379489527
1326	594	4-Ala-105-taa	TAA	105	0.00115991787781425	0	0.0222707932179936	0.0182610379489527
1327	595	4-Ala-105-taa	TAA	105	0.00116864752422022	0.00116864752422022	0.0222707932179936	0.0182610379489527
1328	596	4-Ala-105-taa	TAA	105	0.00233729504844044	0.00233729504844044	0.0222707932179936	0.0182610379489527
1329	597	4-Ala-105-taa	TAA	105	0	0	0.0222707932179936	0.0182610379489527
1330	598	4-Ala-105-taa	TAA	105	0.00232450023245002	0.00232450023245002	0.0222707932179936	0.0182610379489527
1331	599	4-Ala-105-taa	TAA	105	0.00581125058112506	0.00581125058112506	0.0222707932179936	0.0182610379489527
1332	600	4-Ala-105-taa	TAA	105	0.00929800092980009	0.00116225011622501	0.0222707932179936	0.0182610379489527
1333	601	4-Ala-105-taa	TAA	105	0.00464532912156826	0.00464532912156826	0.0222707932179936	0.0182610379489527
1334	602	4-Ala-105-taa	TAA	105	0.00116133228039207	0.00116133228039207	0.0222707932179936	0.0182610379489527
1335	603	4-Ala-105-taa	TAA	105	0.0104519905235286	0.0104519905235286	0.0222707932179936	0.0182610379489527
1336	604	4-Ala-105-taa	TAA	105	0.00348719617803299	0.00348719617803299	0.0222707932179936	0.0182610379489527
1337	605	4-Ala-105-taa	TAA	105	0.00581199363005498	0.00581199363005498	0.0222707932179936	0.0182610379489527
1338	606	4-Ala-105-taa	TAA	105	0.0174359808901649	0	0.0222707932179936	0.0182610379489527
1339	607	4-Ala-105-taa	TAA	105	0.00463838027760706	0.00463838027760706	0.0222707932179936	0.0182610379489527
1340	608	4-Ala-105-taa	TAA	105	0.00231919013880353	0.00231919013880353	0.0222707932179936	0.0182610379489527
1341	609	4-Ala-105-taa	TAA	105	0.0278302816656424	0.00115959506940176	0.0222707932179936	0.0182610379489527
1342	610	4-Ala-105-taa	TAA	105	0.00116204752774388	0.00116204752774388	0.0222707932179936	0.0182610379489527
1343	611	4-Ala-105-taa	TAA	105	0.0116204752774388	0.0116204752774388	0.0222707932179936	0.0182610379489527
1344	612	4-Ala-105-taa	TAA	105	0.00116204752774388	0.00116204752774388	0.0222707932179936	0.0182610379489527
1345	613	4-Ala-105-taa	TAA	105	0.00116226362463534	0.00116226362463534	0.0222707932179936	0.0182610379489527
1346	614	4-Ala-105-taa	TAA	105	0.00116226362463534	0.00116226362463534	0.0222707932179936	0.0182610379489527
1347	615	4-Ala-105-taa	TAA	105	0.00464905449854136	0.00464905449854136	0.0222707932179936	0.0182610379489527
1348	616	4-Ala-105-taa	TAA	105	0	0	0.0222707932179936	0.0182610379489527
1349	617	4-Ala-105-taa	TAA	105	0.0011616965416294	0.0011616965416294	0.0222707932179936	0.0182610379489527
1350	618	4-Ala-105-taa	TAA	105	0	0	0.0222707932179936	0.0182610379489527
1351	619	4-Ala-105-taa	TAA	105	0.01161143494113	0.01161143494113	0.0222707932179936	0.0182610379489527
1352	620	4-Ala-105-taa	TAA	105	0.00464457397645201	0.00464457397645201	0.0222707932179936	0.0182610379489527
1353	621	4-Ala-105-taa	TAA	105	0.001161143494113	0	0.0222707932179936	0.0182610379489527
1354	622	4-Ala-105-taa	TAA	105	0.0034839968411762	0.0034839968411762	0.0222707932179936	0.0182610379489527
1355	623	4-Ala-105-taa	TAA	105	0.00116133228039207	0.00116133228039207	0.0222707932179936	0.0182610379489527
1356	624	4-Ala-105-taa	TAA	105	0.00232266456078413	0.00232266456078413	0.0222707932179936	0.0182610379489527
1357	625	4-Ala-105-taa	TAA	105	0.00348504913919286	0.00348504913919286	0.0222707932179936	0.0182610379489527
1358	626	4-Ala-105-taa	TAA	105	0.00116168304639762	0.00116168304639762	0.0222707932179936	0.0182610379489527
1359	627	4-Ala-105-taa	TAA	105	0.0104551474175786	0.0104551474175786	0.0222707932179936	0.0182610379489527
1360	628	4-Ala-105-taa	TAA	105	0.00116330471603732	0.00116330471603732	0.0222707932179936	0.0182610379489527
1361	629	4-Ala-105-taa	TAA	105	0.00465321886414928	0.00465321886414928	0.0222707932179936	0.0182610379489527
1362	630	4-Ala-105-taa	TAA	105	0.0116330471603732	0.00116330471603732	0.0222707932179936	0.0182610379489527
1363	631	4-Ala-105-taa	TAA	105	0	0	0.0222707932179936	0.0182610379489527
1364	632	4-Ala-105-taa	TAA	105	0.00582750582750583	0.00582750582750583	0.0222707932179936	0.0182610379489527
1365	633	4-Ala-105-taa	TAA	105	0.00699300699300699	0	0.0222707932179936	0.0182610379489527
1366	634	4-Ala-105-taa	TAA	105	0.00583948425675044	0.00583948425675044	0.0222707932179936	0.0182610379489527
1367	635	4-Ala-105-taa	TAA	105	0.00583948425675044	0.00583948425675044	0.0222707932179936	0.0182610379489527
1368	636	4-Ala-105-taa	TAA	105	0.00817527795945062	0	0.0222707932179936	0.0182610379489527
1369	637	4-Ala-105-taa	TAA	105	0.00467885508416091	0.00467885508416091	0.0222707932179936	0.0182610379489527
1370	638	4-Ala-105-taa	TAA	105	0	0	0.0222707932179936	0.0182610379489527
1371	639	4-Ala-105-taa	TAA	105	0.00116971377104023	0	0.0222707932179936	0.0182610379489527
1372	640	4-Ala-105-taa	TAA	105	0	0	0.0222707932179936	0.0182610379489527
1373	641	4-Ala-105-taa	TAA	105	0.0011599716966906	0.0011599716966906	0.0222707932179936	0.0182610379489527
1374	642	4-Ala-105-taa	TAA	105	0.0011599716966906	0	0.0222707932179936	0.0182610379489527
1375	643	4-Ala-105-taa	TAA	105	0.0313508743410511	0.0313508743410511	0.0222707932179936	0.0182610379489527
1376	644	4-Ala-105-taa	TAA	105	0	0	0.0222707932179936	0.0182610379489527
1377	645	4-Ala-105-taa	TAA	105	0.00348343048233901	0.00348343048233901	0.0222707932179936	0.0182610379489527
1378	646	4-Ala-105-taa	TAA	105	0.0081547064305685	0.0081547064305685	0.0222707932179936	0.0182610379489527
1379	647	4-Ala-105-taa	TAA	105	0.00116495806150979	0.00116495806150979	0.0222707932179936	0.0182610379489527
1380	648	4-Ala-105-taa	TAA	105	0	0	0.0222707932179936	0.0182610379489527
1381	649	4-Ala-105-taa	TAA	105	0	0	0.0222707932179936	0.0182610379489527
1382	650	4-Ala-105-taa	TAA	105	0.00696265694989208	0.00696265694989208	0.0222707932179936	0.0182610379489527
1383	651	4-Ala-105-taa	TAA	105	0.00116044282498201	0	0.0222707932179936	0.0182610379489527
1384	652	4-Ala-105-taa	TAA	105	0.0034837945490228	0.0034837945490228	0.0222707932179936	0.0182610379489527
1385	653	4-Ala-105-taa	TAA	105	0.00232252969934853	0.00232252969934853	0.0222707932179936	0.0182610379489527
1386	654	4-Ala-105-taa	TAA	105	0	0	0.0222707932179936	0.0182610379489527
1387	655	4-Ala-105-taa	TAA	105	0.00697350069735007	0.00697350069735007	0.0222707932179936	0.0182610379489527
1388	656	4-Ala-105-taa	TAA	105	0.00232450023245002	0.00232450023245002	0.0222707932179936	0.0182610379489527
1389	657	4-Ala-105-taa	TAA	105	0.00232450023245002	0.00232450023245002	0.0222707932179936	0.0182610379489527
1390	658	4-Ala-105-taa	TAA	105	0.00234181068802398	0.00234181068802398	0.0222707932179936	0.0182610379489527
1391	659	4-Ala-105-taa	TAA	105	0.00117090534401199	0.00117090534401199	0.0222707932179936	0.0182610379489527
1392	660	4-Ala-105-taa	TAA	105	0	0	0.0222707932179936	0.0182610379489527
1393	661	4-Ala-105-taa	TAA	105	0.00349365319669267	0.00349365319669268	0.0222707932179936	0.0182610379489527
1394	662	4-Ala-105-taa	TAA	105	0.0163037149178991	0.0163037149178991	0.0222707932179936	0.0182610379489527
1395	663	4-Ala-105-taa	TAA	105	0.0046582042622569	0.00232910213112845	0.0222707932179936	0.0182610379489527
1396	664	4-Ala-105-taa	TAA	105	0.00232590594036377	0.00232590594036377	0.0222707932179936	0.0182610379489527
1397	665	4-Ala-105-taa	TAA	105	0.00465181188072754	0.00465181188072754	0.0222707932179936	0.0182610379489527
1398	666	4-Ala-105-taa	TAA	105	0.0139554356421826	0.0139554356421826	0.0222707932179936	0.0182610379489527
1399	667	4-Ala-105-taa	TAA	105	0.00348436102626047	0.00348436102626047	0.0222707932179936	0.0182610379489527
1400	668	4-Ala-105-taa	TAA	105	0.00232290735084031	0.00232290735084031	0.0222707932179936	0.0182610379489527
1401	669	4-Ala-105-taa	TAA	105	0.00348436102626047	0.00116145367542016	0.0222707932179936	0.0182610379489527
1402	670	4-Ala-105-taa	TAA	105	0	0	0.0222707932179936	0.0182610379489527
1403	671	4-Ala-105-taa	TAA	105	0.00351308624626735	0.00351308624626735	0.0222707932179936	0.0182610379489527
1404	672	4-Ala-105-taa	TAA	105	0.0187364599800925	0.00234205749751156	0.0222707932179936	0.0182610379489527
1405	673	4-Ala-105-taa	TAA	105	0.00116741965234243	0.00116741965234243	0.0222707932179936	0.0182610379489527
1406	674	4-Ala-105-taa	TAA	105	0.00116741965234243	0.00116741965234243	0.0222707932179936	0.0182610379489527
1407	675	4-Ala-105-taa	TAA	105	0.00700451791405457	0.00116741965234243	0.0222707932179936	0.0182610379489527
1408	676	4-Ala-105-taa	TAA	105	0.00699064418786191	0.00699064418786191	0.0222707932179936	0.0182610379489527
1409	677	4-Ala-105-taa	TAA	105	0.00582553682321826	0.00582553682321826	0.0222707932179936	0.0182610379489527
1410	678	4-Ala-105-taa	TAA	105	0.0023302147292873	0.00116510736464365	0.0222707932179936	0.0182610379489527
1411	679	4-Ala-105-taa	TAA	105	0.00116395465232675	0.00116395465232675	0.0222707932179936	0.0182610379489527
1412	680	4-Ala-105-taa	TAA	105	0.00116395465232675	0.00116395465232675	0.0222707932179936	0.0182610379489527
1413	681	4-Ala-105-taa	TAA	105	0.00232790930465349	0.00232790930465349	0.0222707932179936	0.0182610379489527
1414	682	4-Ala-105-taa	TAA	105	0.00349145756715237	0.00349145756715237	0.0222707932179936	0.0182610379489527
1415	683	4-Ala-105-taa	TAA	105	0.00349145756715237	0.00349145756715237	0.0222707932179936	0.0182610379489527
1416	684	4-Ala-105-taa	TAA	105	0.00232763837810158	0.00116381918905079	0.0222707932179936	0.0182610379489527
1417	685	4-Ala-105-taa	TAA	105	0.0116474096161014	0.0116474096161014	0.0222707932179936	0.0182610379489527
1418	686	4-Ala-105-taa	TAA	105	0	0	0.0222707932179936	0.0182610379489527
1419	687	4-Ala-105-taa	TAA	105	0	0	0.0222707932179936	0.0182610379489527
1420	688	4-Ala-105-taa	TAA	105	0	0	0.0222707932179936	0.0182610379489527
1421	689	4-Ala-105-taa	TAA	105	0.00348351137947051	0.00348351137947051	0.0222707932179936	0.0182610379489527
1422	690	4-Ala-105-taa	TAA	105	0.00580585229911751	0	0.0222707932179936	0.0182610379489527
1423	691	4-Ala-105-taa	TAA	105	0.0127973939852248	0.0127973939852248	0.0222707932179936	0.0182610379489527
1424	692	4-Ala-105-taa	TAA	105	0.00232679890640451	0.00232679890640451	0.0222707932179936	0.0182610379489527
1425	693	4-Ala-105-taa	TAA	105	0.0162875923448316	0.0162875923448316	0.0222707932179936	0.0182610379489527
1426	694	4-Ala-105-taa	TAA	105	0.0023392360055206	0.0023392360055206	0.0222707932179936	0.0182610379489527
1427	695	4-Ala-105-taa	TAA	105	0.0023392360055206	0.0023392360055206	0.0222707932179936	0.0182610379489527
1428	696	4-Ala-105-taa	TAA	105	0	0	0.0222707932179936	0.0182610379489527
1429	697	4-Ala-105-taa	TAA	105	0	0	0.0222707932179936	0.0182610379489527
1430	698	4-Ala-105-taa	TAA	105	0.00580699859470634	0.00580699859470634	0.0222707932179936	0.0182610379489527
1431	699	4-Ala-105-taa	TAA	105	0.00116139971894127	0	0.0222707932179936	0.0182610379489527
1432	700	4-Ala-105-taa	TAA	105	0.0116162906860581	0.0116162906860581	0.0222707932179936	0.0182610379489527
1433	701	4-Ala-105-taa	TAA	105	0.00232325813721163	0.00232325813721163	0.0222707932179936	0.0182610379489527
1434	702	4-Ala-105-taa	TAA	105	0.0092930325488465	0.00696977441163488	0.0222707932179936	0.0182610379489527
1435	703	4-Ala-105-taa	TAA	105	0.00116522955022139	0.00116522955022139	0.0222707932179936	0.0182610379489527
1436	704	4-Ala-105-taa	TAA	105	0	0	0.0222707932179936	0.0182610379489527
1437	705	4-Ala-105-taa	TAA	105	0.00233045910044279	0.00233045910044279	0.0222707932179936	0.0182610379489527
1438	706	4-Ala-105-taa	TAA	105	0.00583566760037348	0.00583566760037348	0.0222707932179936	0.0182610379489527
1439	707	4-Ala-105-taa	TAA	105	0.00583566760037348	0.00583566760037348	0.0222707932179936	0.0182610379489527
1440	708	4-Ala-105-taa	TAA	105	0.00583566760037348	0.00350140056022409	0.0222707932179936	0.0182610379489527
1441	709	4-Ala-105-taa	TAA	105	0.00232926488400261	0.00232926488400261	0.0222707932179936	0.0182610379489527
1442	710	4-Ala-105-taa	TAA	105	0.00349389732600391	0.00349389732600391	0.0222707932179936	0.0182610379489527
1443	711	4-Ala-105-taa	TAA	105	0.00465852976800522	0.0011646324420013	0.0222707932179936	0.0182610379489527
1444	712	4-Ala-105-taa	TAA	105	0.00116398174876618	0.00116398174876618	0.0222707932179936	0.0182610379489527
1445	713	4-Ala-105-taa	TAA	105	0	0	0.0222707932179936	0.0182610379489527
1446	714	4-Ala-105-taa	TAA	105	0.00116398174876618	0.00116398174876618	0.0222707932179936	0.0182610379489527
1447	715	4-Ala-105-taa	TAA	105	0.00232715086919085	0.00232715086919085	0.0222707932179936	0.0182610379489527
1448	716	4-Ala-105-taa	TAA	105	0.00116357543459542	0.00116357543459542	0.0222707932179936	0.0182610379489527
1449	717	4-Ala-105-taa	TAA	105	0.0104721789113588	0.00581787717297712	0.0222707932179936	0.0182610379489527
1450	718	4-Ala-105-taa	TAA	105	0.00116364313392369	0.00116364313392369	0.0222707932179936	0.0182610379489527
1451	719	4-Ala-105-taa	TAA	105	0.00349092940177107	0.00349092940177107	0.0222707932179936	0.0182610379489527
1452	720	4-Ala-105-taa	TAA	105	0	0	0.0222707932179936	0.0182610379489527
1453	721	4-Ala-105-taa	TAA	105	0	0	0.0222707932179936	0.0182610379489527
1454	722	4-Ala-105-taa	TAA	105	0	0	0.0222707932179936	0.0182610379489527
1455	723	4-Ala-105-taa	TAA	105	0.00232725918685564	0.00232725918685564	0.0222707932179936	0.0182610379489527
1456	724	4-Ala-105-taa	TAA	105	0	0	0.0222707932179936	0.0182610379489527
1457	725	4-Ala-105-taa	TAA	105	0.00116130530716525	0.00116130530716525	0.0222707932179936	0.0182610379489527
1458	726	4-Ala-105-taa	TAA	105	0	0	0.0222707932179936	0.0182610379489527
1459	727	4-Ala-105-taa	TAA	105	0.00348415869181455	0.00348415869181455	0.0222707932179936	0.0182610379489527
1460	728	4-Ala-105-taa	TAA	105	0.00580693115302425	0	0.0222707932179936	0.0182610379489527
1461	729	4-Ala-105-taa	TAA	105	0	0	0.0222707932179936	0.0182610379489527
1462	730	4-Ala-105-taa	TAA	105	0.00473036896877956	0.00473036896877956	0.0222707932179936	0.0182610379489527
1463	731	4-Ala-105-taa	TAA	105	0.00354777672658467	0.00354777672658467	0.0222707932179936	0.0182610379489527
1464	732	4-Ala-105-taa	TAA	105	0	0	0.0222707932179936	0.0182610379489527
1465	1	5-Ala-105-tag	TAG	105	0.00302510839971766	0.00302510839971766	0.0222707932179936	0.0182610379489527
1466	2	5-Ala-105-tag	TAG	105	0.00504184733286276	0.00504184733286276	0.0222707932179936	0.0182610379489527
1467	3	5-Ala-105-tag	TAG	105	0.00605021679943531	0.00605021679943531	0.0222707932179936	0.0182610379489527
1468	4	5-Ala-105-tag	TAG	105	0.00690682690505086	0.00690682690505086	0.0222707932179936	0.0182610379489527
1469	5	5-Ala-105-tag	TAG	105	0.00592013734718645	0.00592013734718645	0.0222707932179936	0.0182610379489527
1470	6	5-Ala-105-tag	TAG	105	0.00296006867359323	0	0.0222707932179936	0.0182610379489527
1471	7	5-Ala-105-tag	TAG	105	0.00197013278694984	0.00197013278694984	0.0222707932179936	0.0182610379489527
1472	8	5-Ala-105-tag	TAG	105	0	0	0.0222707932179936	0.0182610379489527
1473	9	5-Ala-105-tag	TAG	105	0.00098506639347492	0	0.0222707932179936	0.0182610379489527
1474	10	5-Ala-105-tag	TAG	105	0.0108761209820149	0.0108761209820149	0.0222707932179936	0.0182610379489527
1475	11	5-Ala-105-tag	TAG	105	0.00692116789764581	0.00692116789764581	0.0222707932179936	0.0182610379489527
1476	12	5-Ala-105-tag	TAG	105	0.00593242962655356	0.00395495308436904	0.0222707932179936	0.0182610379489527
1477	13	5-Ala-105-tag	TAG	105	0.00791914552419794	0.00791914552419794	0.0222707932179936	0.0182610379489527
1478	14	5-Ala-105-tag	TAG	105	0.00593935914314845	0.00593935914314845	0.0222707932179936	0.0182610379489527
1479	15	5-Ala-105-tag	TAG	105	0.00197978638104948	0.000989893190524742	0.0222707932179936	0.0182610379489527
1480	16	5-Ala-105-tag	TAG	105	0.00197071517253611	0.00197071517253611	0.0222707932179936	0.0182610379489527
1481	17	5-Ala-105-tag	TAG	105	0.00394143034507223	0.00394143034507223	0.0222707932179936	0.0182610379489527
1482	18	5-Ala-105-tag	TAG	105	0.00295607275880417	0.00295607275880417	0.0222707932179936	0.0182610379489527
1483	19	5-Ala-105-tag	TAG	105	0.00296158820103261	0.00296158820103261	0.0222707932179936	0.0182610379489527
1484	20	5-Ala-105-tag	TAG	105	0	0	0.0222707932179936	0.0182610379489527
1485	21	5-Ala-105-tag	TAG	105	0.00592317640206521	0	0.0222707932179936	0.0182610379489527
1486	22	5-Ala-105-tag	TAG	105	0.000986913526636796	0.000986913526636796	0.0222707932179936	0.0182610379489527
1487	23	5-Ala-105-tag	TAG	105	0	0	0.0222707932179936	0.0182610379489527
1488	24	5-Ala-105-tag	TAG	105	0.00394765410654718	0	0.0222707932179936	0.0182610379489527
1489	25	5-Ala-105-tag	TAG	105	0.00197102591899083	0.00197102591899083	0.0222707932179936	0.0182610379489527
1490	26	5-Ala-105-tag	TAG	105	0.00197102591899083	0.00197102591899083	0.0222707932179936	0.0182610379489527
1491	27	5-Ala-105-tag	TAG	105	0.00394205183798167	0	0.0222707932179936	0.0182610379489527
1492	28	5-Ala-105-tag	TAG	105	0.00296305075705947	0.00296305075705947	0.0222707932179936	0.0182610379489527
1493	29	5-Ala-105-tag	TAG	105	0.000987683585686489	0.000987683585686489	0.0222707932179936	0.0182610379489527
1494	30	5-Ala-105-tag	TAG	105	0.00197536717137298	0.000987683585686489	0.0222707932179936	0.0182610379489527
1495	31	5-Ala-105-tag	TAG	105	0.00394333428630579	0.00394333428630579	0.0222707932179936	0.0182610379489527
1496	32	5-Ala-105-tag	TAG	105	0	0	0.0222707932179936	0.0182610379489527
1497	33	5-Ala-105-tag	TAG	105	0.00197166714315289	0.00197166714315289	0.0222707932179936	0.0182610379489527
1498	34	5-Ala-105-tag	TAG	105	0.00296715360954237	0.00296715360954237	0.0222707932179936	0.0182610379489527
1499	35	5-Ala-105-tag	TAG	105	0.00296715360954237	0.00296715360954237	0.0222707932179936	0.0182610379489527
1500	36	5-Ala-105-tag	TAG	105	0.00593430721908473	0.00395620481272315	0.0222707932179936	0.0182610379489527
1501	37	5-Ala-105-tag	TAG	105	0.0078810745845196	0.0078810745845196	0.0222707932179936	0.0182610379489527
1502	38	5-Ala-105-tag	TAG	105	0.0019702686461299	0.0019702686461299	0.0222707932179936	0.0182610379489527
1503	39	5-Ala-105-tag	TAG	105	0.00295540296919485	0.00295540296919485	0.0222707932179936	0.0182610379489527
1504	40	5-Ala-105-tag	TAG	105	0.0127931350069378	0.0127931350069378	0.0222707932179936	0.0182610379489527
1505	41	5-Ala-105-tag	TAG	105	0.00295226192467796	0.00295226192467796	0.0222707932179936	0.0182610379489527
1506	42	5-Ala-105-tag	TAG	105	0.000984087308225986	0	0.0222707932179936	0.0182610379489527
1507	43	5-Ala-105-tag	TAG	105	0.00297047349347486	0.00297047349347486	0.0222707932179936	0.0182610379489527
1508	44	5-Ala-105-tag	TAG	105	0.000990157831158287	0.000990157831158287	0.0222707932179936	0.0182610379489527
1509	45	5-Ala-105-tag	TAG	105	0.00396063132463315	0.00396063132463315	0.0222707932179936	0.0182610379489527
1510	46	5-Ala-105-tag	TAG	105	0.00495353583387822	0.00495353583387822	0.0222707932179936	0.0182610379489527
1511	47	5-Ala-105-tag	TAG	105	0	0	0.0222707932179936	0.0182610379489527
1512	48	5-Ala-105-tag	TAG	105	0.00495353583387822	0.00198141433355129	0.0222707932179936	0.0182610379489527
1513	49	5-Ala-105-tag	TAG	105	0	0	0.0222707932179936	0.0182610379489527
1514	50	5-Ala-105-tag	TAG	105	0.00492125984251968	0.00492125984251968	0.0222707932179936	0.0182610379489527
1515	51	5-Ala-105-tag	TAG	105	0.00196850393700787	0	0.0222707932179936	0.0182610379489527
1516	52	5-Ala-105-tag	TAG	105	0	0	0.0222707932179936	0.0182610379489527
1517	53	5-Ala-105-tag	TAG	105	0.00196767116279527	0.00196767116279527	0.0222707932179936	0.0182610379489527
1518	54	5-Ala-105-tag	TAG	105	0	0	0.0222707932179936	0.0182610379489527
1519	55	5-Ala-105-tag	TAG	105	0.000985580950691385	0.000985580950691385	0.0222707932179936	0.0182610379489527
1520	56	5-Ala-105-tag	TAG	105	0.00197116190138277	0.00197116190138277	0.0222707932179936	0.0182610379489527
1521	57	5-Ala-105-tag	TAG	105	0.000985580950691385	0.000985580950691385	0.0222707932179936	0.0182610379489527
1522	58	5-Ala-105-tag	TAG	105	0.00394617418412849	0.00394617418412849	0.0222707932179936	0.0182610379489527
1523	59	5-Ala-105-tag	TAG	105	0.00295963063809637	0.00295963063809637	0.0222707932179936	0.0182610379489527
1524	60	5-Ala-105-tag	TAG	105	0.00591926127619273	0.00493271773016061	0.0222707932179936	0.0182610379489527
1525	61	5-Ala-105-tag	TAG	105	0.00296343125827291	0.00296343125827291	0.0222707932179936	0.0182610379489527
1526	62	5-Ala-105-tag	TAG	105	0.00395124167769722	0.00395124167769722	0.0222707932179936	0.0182610379489527
1527	63	5-Ala-105-tag	TAG	105	0.00296343125827291	0.000987810419424304	0.0222707932179936	0.0182610379489527
1528	64	5-Ala-105-tag	TAG	105	0.00491990396347463	0.00491990396347463	0.0222707932179936	0.0182610379489527
1529	65	5-Ala-105-tag	TAG	105	0.00590388475616956	0.00590388475616956	0.0222707932179936	0.0182610379489527
1530	66	5-Ala-105-tag	TAG	105	0.000983980792694927	0	0.0222707932179936	0.0182610379489527
1531	67	5-Ala-105-tag	TAG	105	0.0029548498936254	0.0029548498936254	0.0222707932179936	0.0182610379489527
1532	68	5-Ala-105-tag	TAG	105	0.0019698999290836	0.0019698999290836	0.0222707932179936	0.0182610379489527
1533	69	5-Ala-105-tag	TAG	105	0.00689464975179261	0.00689464975179261	0.0222707932179936	0.0182610379489527
1534	70	5-Ala-105-tag	TAG	105	0.000985153733240072	0.000985153733240072	0.0222707932179936	0.0182610379489527
1535	71	5-Ala-105-tag	TAG	105	0.00886638359916065	0.00886638359916065	0.0222707932179936	0.0182610379489527
1536	72	5-Ala-105-tag	TAG	105	0.00591092239944043	0.00295546119972022	0.0222707932179936	0.0182610379489527
1537	73	5-Ala-105-tag	TAG	105	0.0128658096058114	0.0128658096058114	0.0222707932179936	0.0182610379489527
1538	74	5-Ala-105-tag	TAG	105	0.00791742129588393	0.00791742129588393	0.0222707932179936	0.0182610379489527
1539	75	5-Ala-105-tag	TAG	105	0.00395871064794197	0.00296903298595647	0.0222707932179936	0.0182610379489527
1540	76	5-Ala-105-tag	TAG	105	0.00394765410654718	0.00394765410654718	0.0222707932179936	0.0182610379489527
1541	77	5-Ala-105-tag	TAG	105	0	0	0.0222707932179936	0.0182610379489527
1542	78	5-Ala-105-tag	TAG	105	0.000986913526636796	0.000986913526636796	0.0222707932179936	0.0182610379489527
1543	79	5-Ala-105-tag	TAG	105	0.00394108084142076	0.00394108084142076	0.0222707932179936	0.0182610379489527
1544	80	5-Ala-105-tag	TAG	105	0.00197054042071038	0.00197054042071038	0.0222707932179936	0.0182610379489527
1545	81	5-Ala-105-tag	TAG	105	0	0	0.0222707932179936	0.0182610379489527
1546	82	5-Ala-105-tag	TAG	105	0.00592639418423184	0.00592639418423184	0.0222707932179936	0.0182610379489527
1547	83	5-Ala-105-tag	TAG	105	0.00098773236403864	0.00098773236403864	0.0222707932179936	0.0182610379489527
1548	84	5-Ala-105-tag	TAG	105	0.00592639418423184	0.00395092945615456	0.0222707932179936	0.0182610379489527
1549	85	5-Ala-105-tag	TAG	105	0.0364949104395171	0.0364949104395171	0.0222707932179936	0.0182610379489527
1550	86	5-Ala-105-tag	TAG	105	0.000986348930797759	0.000986348930797759	0.0222707932179936	0.0182610379489527
1551	87	5-Ala-105-tag	TAG	105	0	0	0.0222707932179936	0.0182610379489527
1552	88	5-Ala-105-tag	TAG	105	0.00197413878195637	0.00197413878195637	0.0222707932179936	0.0182610379489527
1553	89	5-Ala-105-tag	TAG	105	0.00296120817293456	0.00296120817293456	0.0222707932179936	0.0182610379489527
1554	90	5-Ala-105-tag	TAG	105	0.00394827756391274	0.00197413878195637	0.0222707932179936	0.0182610379489527
1555	91	5-Ala-105-tag	TAG	105	0.00786921366882414	0.00786921366882414	0.0222707932179936	0.0182610379489527
1556	92	5-Ala-105-tag	TAG	105	0.00196730341720604	0.00196730341720604	0.0222707932179936	0.0182610379489527
1557	93	5-Ala-105-tag	TAG	105	0.0118038205032362	0.00983651708603018	0.0222707932179936	0.0182610379489527
1558	94	5-Ala-105-tag	TAG	105	0.00295732578886665	0.00295732578886665	0.0222707932179936	0.0182610379489527
1559	95	5-Ala-105-tag	TAG	105	0.0019715505259111	0.0019715505259111	0.0222707932179936	0.0182610379489527
1560	96	5-Ala-105-tag	TAG	105	0.000985775262955551	0	0.0222707932179936	0.0182610379489527
1561	97	5-Ala-105-tag	TAG	105	0.00787339579560664	0.00787339579560664	0.0222707932179936	0.0182610379489527
1562	98	5-Ala-105-tag	TAG	105	0.00295252342335249	0.00295252342335249	0.0222707932179936	0.0182610379489527
1563	99	5-Ala-105-tag	TAG	105	0.00393669789780332	0.00196834894890166	0.0222707932179936	0.0182610379489527
1564	100	5-Ala-105-tag	TAG	105	0.00394496770057695	0.00394496770057695	0.0222707932179936	0.0182610379489527
1565	101	5-Ala-105-tag	TAG	105	0.00197248385028848	0.00197248385028848	0.0222707932179936	0.0182610379489527
1566	102	5-Ala-105-tag	TAG	105	0.000986241925144238	0	0.0222707932179936	0.0182610379489527
1567	103	5-Ala-105-tag	TAG	105	0.00786859447231238	0.00786859447231238	0.0222707932179936	0.0182610379489527
1568	104	5-Ala-105-tag	TAG	105	0.00295072292711714	0.00295072292711714	0.0222707932179936	0.0182610379489527
1569	105	5-Ala-105-tag	TAG	105	0.0118028917084686	0.0108193173994295	0.0222707932179936	0.0182610379489527
1570	106	5-Ala-105-tag	TAG	105	0.00396656188332358	0.00396656188332358	0.0222707932179936	0.0182610379489527
1571	107	5-Ala-105-tag	TAG	105	0.00198328094166179	0.00198328094166179	0.0222707932179936	0.0182610379489527
1572	108	5-Ala-105-tag	TAG	105	0.00297492141249269	0.000991640470830896	0.0222707932179936	0.0182610379489527
1573	109	5-Ala-105-tag	TAG	105	0.00298056670508286	0.00298056670508286	0.0222707932179936	0.0182610379489527
1574	110	5-Ala-105-tag	TAG	105	0.00695465564519334	0.00695465564519334	0.0222707932179936	0.0182610379489527
1575	111	5-Ala-105-tag	TAG	105	0.0049676111751381	0.00397408894011048	0.0222707932179936	0.0182610379489527
1576	112	5-Ala-105-tag	TAG	105	0.00296348980559507	0.00296348980559507	0.0222707932179936	0.0182610379489527
1577	113	5-Ala-105-tag	TAG	105	0.000987829935198356	0.000987829935198356	0.0222707932179936	0.0182610379489527
1578	114	5-Ala-105-tag	TAG	105	0.00592697961119014	0.000987829935198356	0.0222707932179936	0.0182610379489527
1579	115	5-Ala-105-tag	TAG	105	0.00295165194120309	0.00295165194120309	0.0222707932179936	0.0182610379489527
1580	116	5-Ala-105-tag	TAG	105	0	0	0.0222707932179936	0.0182610379489527
1581	117	5-Ala-105-tag	TAG	105	0.00196776796080206	0.000983883980401031	0.0222707932179936	0.0182610379489527
1582	118	5-Ala-105-tag	TAG	105	0.00393541976171033	0.00393541976171033	0.0222707932179936	0.0182610379489527
1583	119	5-Ala-105-tag	TAG	105	0.00295156482128275	0.00295156482128275	0.0222707932179936	0.0182610379489527
1584	120	5-Ala-105-tag	TAG	105	0.00196770988085517	0.00196770988085517	0.0222707932179936	0.0182610379489527
1585	121	5-Ala-105-tag	TAG	105	0.00690294459893892	0.00690294459893892	0.0222707932179936	0.0182610379489527
1586	122	5-Ala-105-tag	TAG	105	0.00295840482811668	0.00295840482811668	0.0222707932179936	0.0182610379489527
1587	123	5-Ala-105-tag	TAG	105	0.00098613494270556	0	0.0222707932179936	0.0182610379489527
1588	124	5-Ala-105-tag	TAG	105	0	0	0.0222707932179936	0.0182610379489527
1589	125	5-Ala-105-tag	TAG	105	0.000982965212861117	0.000982965212861117	0.0222707932179936	0.0182610379489527
1590	126	5-Ala-105-tag	TAG	105	0	0	0.0222707932179936	0.0182610379489527
1591	127	5-Ala-105-tag	TAG	105	0	0	0.0222707932179936	0.0182610379489527
1592	128	5-Ala-105-tag	TAG	105	0.00295936787902104	0.00295936787902104	0.0222707932179936	0.0182610379489527
1593	129	5-Ala-105-tag	TAG	105	0.00394582383869472	0	0.0222707932179936	0.0182610379489527
1594	130	5-Ala-105-tag	TAG	105	0.00197207541216376	0.00197207541216376	0.0222707932179936	0.0182610379489527
1595	131	5-Ala-105-tag	TAG	105	0.000986037706081881	0.000986037706081881	0.0222707932179936	0.0182610379489527
1596	132	5-Ala-105-tag	TAG	105	0.0049301885304094	0	0.0222707932179936	0.0182610379489527
1597	133	5-Ala-105-tag	TAG	105	0.00394543463894341	0.00394543463894341	0.0222707932179936	0.0182610379489527
1598	134	5-Ala-105-tag	TAG	105	0.00197271731947171	0.00197271731947171	0.0222707932179936	0.0182610379489527
1599	135	5-Ala-105-tag	TAG	105	0.00591815195841512	0.000986358659735853	0.0222707932179936	0.0182610379489527
1600	136	5-Ala-105-tag	TAG	105	0	0	0.0222707932179936	0.0182610379489527
1601	137	5-Ala-105-tag	TAG	105	0.00296495424087288	0.00296495424087288	0.0222707932179936	0.0182610379489527
1602	138	5-Ala-105-tag	TAG	105	0.00296495424087288	0.000988318080290961	0.0222707932179936	0.0182610379489527
1603	139	5-Ala-105-tag	TAG	105	0.000983729120349421	0.000983729120349421	0.0222707932179936	0.0182610379489527
1604	140	5-Ala-105-tag	TAG	105	0.000983729120349421	0.000983729120349421	0.0222707932179936	0.0182610379489527
1605	141	5-Ala-105-tag	TAG	105	0.0049186456017471	0	0.0222707932179936	0.0182610379489527
1606	142	5-Ala-105-tag	TAG	105	0.0019723865877712	0.0019723865877712	0.0222707932179936	0.0182610379489527
1607	143	5-Ala-105-tag	TAG	105	0	0	0.0222707932179936	0.0182610379489527
1608	144	5-Ala-105-tag	TAG	105	0	0	0.0222707932179936	0.0182610379489527
1609	145	5-Ala-105-tag	TAG	105	0.000984019522947335	0.000984019522947335	0.0222707932179936	0.0182610379489527
1610	146	5-Ala-105-tag	TAG	105	0.00393607809178934	0.00393607809178934	0.0222707932179936	0.0182610379489527
1611	147	5-Ala-105-tag	TAG	105	0.00590411713768401	0	0.0222707932179936	0.0182610379489527
1612	148	5-Ala-105-tag	TAG	105	0.000983110167325351	0.000983110167325351	0.0222707932179936	0.0182610379489527
1613	149	5-Ala-105-tag	TAG	105	0.000983110167325351	0.000983110167325351	0.0222707932179936	0.0182610379489527
1614	150	5-Ala-105-tag	TAG	105	0.00884799150592815	0.000983110167325351	0.0222707932179936	0.0182610379489527
1615	151	5-Ala-105-tag	TAG	105	0.000986757711511516	0.000986757711511516	0.0222707932179936	0.0182610379489527
1616	152	5-Ala-105-tag	TAG	105	0	0	0.0222707932179936	0.0182610379489527
1617	153	5-Ala-105-tag	TAG	105	0.000986757711511516	0	0.0222707932179936	0.0182610379489527
1618	154	5-Ala-105-tag	TAG	105	0.0019727951548151	0.0019727951548151	0.0222707932179936	0.0182610379489527
1619	155	5-Ala-105-tag	TAG	105	0.0039455903096302	0.0039455903096302	0.0222707932179936	0.0182610379489527
1620	156	5-Ala-105-tag	TAG	105	0.00493198788703775	0.0019727951548151	0.0222707932179936	0.0182610379489527
1621	157	5-Ala-105-tag	TAG	105	0.00896834175360976	0.00896834175360976	0.0222707932179936	0.0182610379489527
1622	158	5-Ala-105-tag	TAG	105	0.00298944725120325	0.00298944725120325	0.0222707932179936	0.0182610379489527
1623	159	5-Ala-105-tag	TAG	105	0.0059788945024065	0.00298944725120325	0.0222707932179936	0.0182610379489527
1624	160	5-Ala-105-tag	TAG	105	0.00494912301540167	0.00494912301540167	0.0222707932179936	0.0182610379489527
1625	161	5-Ala-105-tag	TAG	105	0.00791859682464267	0.00791859682464267	0.0222707932179936	0.0182610379489527
1626	162	5-Ala-105-tag	TAG	105	0.00890842142772301	0.00494912301540167	0.0222707932179936	0.0182610379489527
1627	163	5-Ala-105-tag	TAG	105	0	0	0.0222707932179936	0.0182610379489527
1628	164	5-Ala-105-tag	TAG	105	0.00295543208417071	0.00295543208417071	0.0222707932179936	0.0182610379489527
1629	165	5-Ala-105-tag	TAG	105	0.0019702880561138	0	0.0222707932179936	0.0182610379489527
1630	166	5-Ala-105-tag	TAG	105	0	0	0.0222707932179936	0.0182610379489527
1631	167	5-Ala-105-tag	TAG	105	0.00197320389115807	0.00197320389115807	0.0222707932179936	0.0182610379489527
1632	168	5-Ala-105-tag	TAG	105	0.00887941751021133	0.00197320389115807	0.0222707932179936	0.0182610379489527
1633	169	5-Ala-105-tag	TAG	105	0.000988689393340188	0.000988689393340188	0.0222707932179936	0.0182610379489527
1634	170	5-Ala-105-tag	TAG	105	0.000988689393340188	0.000988689393340188	0.0222707932179936	0.0182610379489527
1635	171	5-Ala-105-tag	TAG	105	0.00395475757336075	0.00395475757336075	0.0222707932179936	0.0182610379489527
1636	172	5-Ala-105-tag	TAG	105	0.00492281033396345	0.00492281033396345	0.0222707932179936	0.0182610379489527
1637	173	5-Ala-105-tag	TAG	105	0	0	0.0222707932179936	0.0182610379489527
1638	174	5-Ala-105-tag	TAG	105	0.000984562066792691	0	0.0222707932179936	0.0182610379489527
1639	175	5-Ala-105-tag	TAG	105	0.00395812305804587	0.00395812305804587	0.0222707932179936	0.0182610379489527
1640	176	5-Ala-105-tag	TAG	105	0.00494765382255734	0.00494765382255734	0.0222707932179936	0.0182610379489527
1641	177	5-Ala-105-tag	TAG	105	0.00197906152902294	0.00197906152902294	0.0222707932179936	0.0182610379489527
1642	178	5-Ala-105-tag	TAG	105	0.00395171010254688	0.00395171010254688	0.0222707932179936	0.0182610379489527
1643	179	5-Ala-105-tag	TAG	105	0.00197585505127344	0.00197585505127344	0.0222707932179936	0.0182610379489527
1644	180	5-Ala-105-tag	TAG	105	0.000987927525636719	0.000987927525636719	0.0222707932179936	0.0182610379489527
1645	181	5-Ala-105-tag	TAG	105	0.00492848764428148	0.00492848764428148	0.0222707932179936	0.0182610379489527
1646	182	5-Ala-105-tag	TAG	105	0.00295709258656889	0.00295709258656889	0.0222707932179936	0.0182610379489527
1647	183	5-Ala-105-tag	TAG	105	0.00985697528856295	0	0.0222707932179936	0.0182610379489527
1648	184	5-Ala-105-tag	TAG	105	0	0	0.0222707932179936	0.0182610379489527
1649	185	5-Ala-105-tag	TAG	105	0.00786395360267374	0.00786395360267374	0.0222707932179936	0.0182610379489527
1650	186	5-Ala-105-tag	TAG	105	0.00491497100167109	0	0.0222707932179936	0.0182610379489527
1651	187	5-Ala-105-tag	TAG	105	0	0	0.0222707932179936	0.0182610379489527
1652	188	5-Ala-105-tag	TAG	105	0.00992447474717401	0.00992447474717401	0.0222707932179936	0.0182610379489527
1653	189	5-Ala-105-tag	TAG	105	0.0019848949494348	0.000992447474717401	0.0222707932179936	0.0182610379489527
1654	190	5-Ala-105-tag	TAG	105	0	0	0.0222707932179936	0.0182610379489527
1655	191	5-Ala-105-tag	TAG	105	0.00197796546472299	0.00197796546472299	0.0222707932179936	0.0182610379489527
1656	192	5-Ala-105-tag	TAG	105	0.00890084459125344	0	0.0222707932179936	0.0182610379489527
1657	193	5-Ala-105-tag	TAG	105	0.000983719443214795	0.000983719443214795	0.0222707932179936	0.0182610379489527
1658	194	5-Ala-105-tag	TAG	105	0.00491859721607398	0.00491859721607398	0.0222707932179936	0.0182610379489527
1659	195	5-Ala-105-tag	TAG	105	0.000983719443214795	0	0.0222707932179936	0.0182610379489527
1660	196	5-Ala-105-tag	TAG	105	0.00395338953735459	0.00395338953735459	0.0222707932179936	0.0182610379489527
1661	197	5-Ala-105-tag	TAG	105	0	0	0.0222707932179936	0.0182610379489527
1662	198	5-Ala-105-tag	TAG	105	0.00197669476867729	0.00197669476867729	0.0222707932179936	0.0182610379489527
1663	199	5-Ala-105-tag	TAG	105	0	0	0.0222707932179936	0.0182610379489527
1664	200	5-Ala-105-tag	TAG	105	0.00589767533297292	0.00589767533297292	0.0222707932179936	0.0182610379489527
1665	201	5-Ala-105-tag	TAG	105	0.00294883766648646	0.00294883766648646	0.0222707932179936	0.0182610379489527
1666	202	5-Ala-105-tag	TAG	105	0.00786619600593898	0.00786619600593898	0.0222707932179936	0.0182610379489527
1667	203	5-Ala-105-tag	TAG	105	0.000983274500742372	0.000983274500742372	0.0222707932179936	0.0182610379489527
1668	204	5-Ala-105-tag	TAG	105	0.00688292150519661	0.00393309800296949	0.0222707932179936	0.0182610379489527
1669	205	5-Ala-105-tag	TAG	105	0.0118315191670611	0.0118315191670611	0.0222707932179936	0.0182610379489527
1670	206	5-Ala-105-tag	TAG	105	0.00690171951411895	0.00690171951411895	0.0222707932179936	0.0182610379489527
1671	207	5-Ala-105-tag	TAG	105	0.00197191986117684	0	0.0222707932179936	0.0182610379489527
1672	208	5-Ala-105-tag	TAG	105	0.0078980363507123	0.00691078180687327	0.0222707932179936	0.0182610379489527
1673	209	5-Ala-105-tag	TAG	105	0.00592352726303423	0.00493627271919519	0.0222707932179936	0.0182610379489527
1674	210	5-Ala-105-tag	TAG	105	0.00296176363151711	0	0.0222707932179936	0.0182610379489527
1675	211	5-Ala-105-tag	TAG	105	0.00197207541216376	0.00197207541216376	0.0222707932179936	0.0182610379489527
1676	212	5-Ala-105-tag	TAG	105	0.00295811311824564	0.00295811311824564	0.0222707932179936	0.0182610379489527
1677	213	5-Ala-105-tag	TAG	105	0	0	0.0222707932179936	0.0182610379489527
1678	214	5-Ala-105-tag	TAG	105	0.00196891089693736	0.00196891089693736	0.0222707932179936	0.0182610379489527
1679	215	5-Ala-105-tag	TAG	105	0.00196891089693736	0.00196891089693736	0.0222707932179936	0.0182610379489527
1680	216	5-Ala-105-tag	TAG	105	0.0049222772423434	0	0.0222707932179936	0.0182610379489527
1681	217	5-Ala-105-tag	TAG	105	0.00396184740944703	0.00396184740944703	0.0222707932179936	0.0182610379489527
1682	218	5-Ala-105-tag	TAG	105	0.00198092370472351	0.00198092370472351	0.0222707932179936	0.0182610379489527
1683	219	5-Ala-105-tag	TAG	105	0.000990461852361756	0.000990461852361756	0.0222707932179936	0.0182610379489527
1684	220	5-Ala-105-tag	TAG	105	0.0462239007071273	0.0462239007071273	0.0222707932179936	0.0182610379489527
1685	221	5-Ala-105-tag	TAG	105	0	0	0.0222707932179936	0.0182610379489527
1686	222	5-Ala-105-tag	TAG	105	0.010818359739966	0	0.0222707932179936	0.0182610379489527
1687	223	5-Ala-105-tag	TAG	105	0.0029655990510083	0.0029655990510083	0.0222707932179936	0.0182610379489527
1688	224	5-Ala-105-tag	TAG	105	0.00395413206801107	0.00395413206801107	0.0222707932179936	0.0182610379489527
1689	225	5-Ala-105-tag	TAG	105	0.000988533017002768	0	0.0222707932179936	0.0182610379489527
1690	226	5-Ala-105-tag	TAG	105	0.00393201545282073	0.00393201545282073	0.0222707932179936	0.0182610379489527
1691	227	5-Ala-105-tag	TAG	105	0	0	0.0222707932179936	0.0182610379489527
1692	228	5-Ala-105-tag	TAG	105	0.00491501931602591	0.00196600772641036	0.0222707932179936	0.0182610379489527
1693	229	5-Ala-105-tag	TAG	105	0.000988259477408388	0.000988259477408388	0.0222707932179936	0.0182610379489527
1694	230	5-Ala-105-tag	TAG	105	0.00395303790963355	0.00395303790963355	0.0222707932179936	0.0182610379489527
1695	231	5-Ala-105-tag	TAG	105	0.00592955686445033	0	0.0222707932179936	0.0182610379489527
1696	232	5-Ala-105-tag	TAG	105	0.00295750071472934	0.00295750071472934	0.0222707932179936	0.0182610379489527
1697	233	5-Ala-105-tag	TAG	105	0.00591500142945868	0.00591500142945868	0.0222707932179936	0.0182610379489527
1698	234	5-Ala-105-tag	TAG	105	0.0108441692873409	0.00197166714315289	0.0222707932179936	0.0182610379489527
1699	235	5-Ala-105-tag	TAG	105	0.000984242281079911	0.000984242281079911	0.0222707932179936	0.0182610379489527
1700	236	5-Ala-105-tag	TAG	105	0.000984242281079911	0.000984242281079911	0.0222707932179936	0.0182610379489527
1701	237	5-Ala-105-tag	TAG	105	0.000984242281079911	0.000984242281079911	0.0222707932179936	0.0182610379489527
1702	238	5-Ala-105-tag	TAG	105	0.000984368232468402	0.000984368232468402	0.0222707932179936	0.0182610379489527
1703	239	5-Ala-105-tag	TAG	105	0.00295310469740521	0.00295310469740521	0.0222707932179936	0.0182610379489527
1704	240	5-Ala-105-tag	TAG	105	0.0019687364649368	0	0.0222707932179936	0.0182610379489527
1705	241	5-Ala-105-tag	TAG	105	0	0	0.0222707932179936	0.0182610379489527
1706	242	5-Ala-105-tag	TAG	105	0.00592750659435109	0.00592750659435109	0.0222707932179936	0.0182610379489527
1707	243	5-Ala-105-tag	TAG	105	0.00691542436007627	0.000987917765725181	0.0222707932179936	0.0182610379489527
1708	244	5-Ala-105-tag	TAG	105	0.00393650418745633	0.00393650418745633	0.0222707932179936	0.0182610379489527
1709	245	5-Ala-105-tag	TAG	105	0	0	0.0222707932179936	0.0182610379489527
1710	246	5-Ala-105-tag	TAG	105	0.00196825209372816	0.00196825209372816	0.0222707932179936	0.0182610379489527
1711	247	5-Ala-105-tag	TAG	105	0.00787161397605061	0.00787161397605061	0.0222707932179936	0.0182610379489527
1712	248	5-Ala-105-tag	TAG	105	0.00196790349401265	0.00196790349401265	0.0222707932179936	0.0182610379489527
1713	249	5-Ala-105-tag	TAG	105	0.00196790349401265	0.000983951747006327	0.0222707932179936	0.0182610379489527
1714	250	5-Ala-105-tag	TAG	105	0.0108197430802825	0.0108197430802825	0.0222707932179936	0.0182610379489527
1715	251	5-Ala-105-tag	TAG	105	0.00295083902189523	0.00295083902189523	0.0222707932179936	0.0182610379489527
1716	252	5-Ala-105-tag	TAG	105	0.0118033560875809	0.0108197430802825	0.0222707932179936	0.0182610379489527
1717	253	5-Ala-105-tag	TAG	105	0.000988484159541343	0.000988484159541343	0.0222707932179936	0.0182610379489527
1718	254	5-Ala-105-tag	TAG	105	0.00197696831908269	0.00197696831908269	0.0222707932179936	0.0182610379489527
1719	255	5-Ala-105-tag	TAG	105	0.000988484159541343	0	0.0222707932179936	0.0182610379489527
1720	256	5-Ala-105-tag	TAG	105	0.000982270026030156	0.000982270026030156	0.0222707932179936	0.0182610379489527
1721	257	5-Ala-105-tag	TAG	105	0.00294681007809047	0.00294681007809047	0.0222707932179936	0.0182610379489527
1722	258	5-Ala-105-tag	TAG	105	0.00589362015618093	0.00294681007809047	0.0222707932179936	0.0182610379489527
1723	259	5-Ala-105-tag	TAG	105	0.000982511298879937	0.000982511298879937	0.0222707932179936	0.0182610379489527
1724	260	5-Ala-105-tag	TAG	105	0.00196502259775987	0.00196502259775987	0.0222707932179936	0.0182610379489527
1725	261	5-Ala-105-tag	TAG	105	0	0	0.0222707932179936	0.0182610379489527
1726	262	5-Ala-105-tag	TAG	105	0.000984668708213122	0.000984668708213122	0.0222707932179936	0.0182610379489527
1727	263	5-Ala-105-tag	TAG	105	0.000984668708213122	0.000984668708213122	0.0222707932179936	0.0182610379489527
1728	264	5-Ala-105-tag	TAG	105	0	0	0.0222707932179936	0.0182610379489527
1729	265	5-Ala-105-tag	TAG	105	0.00396494984338448	0.00396494984338448	0.0222707932179936	0.0182610379489527
1730	266	5-Ala-105-tag	TAG	105	0.00892113714761508	0.00892113714761508	0.0222707932179936	0.0182610379489527
1731	267	5-Ala-105-tag	TAG	105	0.0158597993735379	0.00594742476507672	0.0222707932179936	0.0182610379489527
1732	268	5-Ala-105-tag	TAG	105	0.000985765545522653	0.000985765545522653	0.0222707932179936	0.0182610379489527
1733	269	5-Ala-105-tag	TAG	105	0.00197153109104531	0.00197153109104531	0.0222707932179936	0.0182610379489527
1734	270	5-Ala-105-tag	TAG	105	0.00197153109104531	0.000985765545522653	0.0222707932179936	0.0182610379489527
1735	271	5-Ala-105-tag	TAG	105	0.00196982232202655	0.00196982232202655	0.0222707932179936	0.0182610379489527
1736	272	5-Ala-105-tag	TAG	105	0.00295473348303983	0.00295473348303983	0.0222707932179936	0.0182610379489527
1737	273	5-Ala-105-tag	TAG	105	0.00196982232202655	0	0.0222707932179936	0.0182610379489527
1738	274	5-Ala-105-tag	TAG	105	0.000989648279001643	0.000989648279001643	0.0222707932179936	0.0182610379489527
1739	275	5-Ala-105-tag	TAG	105	0.00791718623201314	0.00791718623201314	0.0222707932179936	0.0182610379489527
1740	276	5-Ala-105-tag	TAG	105	0.00989648279001643	0.00890683451101478	0.0222707932179936	0.0182610379489527
1741	277	5-Ala-105-tag	TAG	105	0.00593442460808071	0.00593442460808071	0.0222707932179936	0.0182610379489527
1742	278	5-Ala-105-tag	TAG	105	0.000989070768013451	0.000989070768013451	0.0222707932179936	0.0182610379489527
1743	279	5-Ala-105-tag	TAG	105	0.00593442460808071	0.00395628307205381	0.0222707932179936	0.0182610379489527
1744	280	5-Ala-105-tag	TAG	105	0.0158802628183496	0.0158802628183496	0.0222707932179936	0.0182610379489527
1745	281	5-Ala-105-tag	TAG	105	0.0188578120967902	0.0188578120967902	0.0222707932179936	0.0182610379489527
1746	282	5-Ala-105-tag	TAG	105	0.00297754927844056	0.00297754927844056	0.0222707932179936	0.0182610379489527
1747	283	5-Ala-105-tag	TAG	105	0.0149235912129895	0.0149235912129895	0.0222707932179936	0.0182610379489527
1748	284	5-Ala-105-tag	TAG	105	0	0	0.0222707932179936	0.0182610379489527
1749	285	5-Ala-105-tag	TAG	105	0.000994906080865966	0.000994906080865966	0.0222707932179936	0.0182610379489527
1750	286	5-Ala-105-tag	TAG	105	0.00393189950064876	0.00393189950064876	0.0222707932179936	0.0182610379489527
1751	287	5-Ala-105-tag	TAG	105	0.00688082412613534	0.00688082412613534	0.0222707932179936	0.0182610379489527
1752	288	5-Ala-105-tag	TAG	105	0.000982974875162191	0	0.0222707932179936	0.0182610379489527
1753	289	5-Ala-105-tag	TAG	105	0.00196481024845026	0.00196481024845026	0.0222707932179936	0.0182610379489527
1754	290	5-Ala-105-tag	TAG	105	0.00196481024845026	0.00196481024845026	0.0222707932179936	0.0182610379489527
1755	291	5-Ala-105-tag	TAG	105	0.00392962049690051	0	0.0222707932179936	0.0182610379489527
1756	292	5-Ala-105-tag	TAG	105	0.00589113188280575	0.00589113188280575	0.0222707932179936	0.0182610379489527
1757	293	5-Ala-105-tag	TAG	105	0.00196371062760192	0.00196371062760192	0.0222707932179936	0.0182610379489527
1758	294	5-Ala-105-tag	TAG	105	0.00589113188280575	0.00589113188280575	0.0222707932179936	0.0182610379489527
1759	295	5-Ala-105-tag	TAG	105	0	0	0.0222707932179936	0.0182610379489527
1760	296	5-Ala-105-tag	TAG	105	0	0	0.0222707932179936	0.0182610379489527
1761	297	5-Ala-105-tag	TAG	105	0	0	0.0222707932179936	0.0182610379489527
1762	298	5-Ala-105-tag	TAG	105	0.00788464760553108	0.00788464760553108	0.0222707932179936	0.0182610379489527
1763	299	5-Ala-105-tag	TAG	105	0.00295674285207416	0.00295674285207416	0.0222707932179936	0.0182610379489527
1764	300	5-Ala-105-tag	TAG	105	0.00197116190138277	0	0.0222707932179936	0.0182610379489527
1765	301	5-Ala-105-tag	TAG	105	0.00393077898212478	0.00393077898212478	0.0222707932179936	0.0182610379489527
1766	302	5-Ala-105-tag	TAG	105	0.00196538949106239	0.00196538949106239	0.0222707932179936	0.0182610379489527
1767	303	5-Ala-105-tag	TAG	105	0.000982694745531196	0	0.0222707932179936	0.0182610379489527
1768	304	5-Ala-105-tag	TAG	105	0.00294533459000942	0.00294533459000942	0.0222707932179936	0.0182610379489527
1769	305	5-Ala-105-tag	TAG	105	0	0	0.0222707932179936	0.0182610379489527
1770	306	5-Ala-105-tag	TAG	105	0.0235626767200754	0.00392711278667923	0.0222707932179936	0.0182610379489527
1771	307	5-Ala-105-tag	TAG	105	0.0216669785398426	0.0216669785398426	0.0222707932179936	0.0182610379489527
1772	308	5-Ala-105-tag	TAG	105	0.0265912918443523	0.0265912918443523	0.0222707932179936	0.0182610379489527
1773	309	5-Ala-105-tag	TAG	105	0.0078789012872155	0.000984862660901937	0.0222707932179936	0.0182610379489527
1774	310	5-Ala-105-tag	TAG	105	0.0157731816479032	0.0157731816479032	0.0222707932179936	0.0182610379489527
1775	311	5-Ala-105-tag	TAG	105	0.00985823852993947	0.00985823852993947	0.0222707932179936	0.0182610379489527
1776	312	5-Ala-105-tag	TAG	105	0.00197164770598789	0.000985823852993947	0.0222707932179936	0.0182610379489527
1777	313	5-Ala-105-tag	TAG	105	0.0147510030682086	0.0147510030682086	0.0222707932179936	0.0182610379489527
1778	314	5-Ala-105-tag	TAG	105	0.0177012036818504	0.0167178034773031	0.0222707932179936	0.0182610379489527
1779	315	5-Ala-105-tag	TAG	105	0.00295020061364173	0	0.0222707932179936	0.0182610379489527
1780	316	5-Ala-105-tag	TAG	105	0.00492887631477776	0.00492887631477776	0.0222707932179936	0.0182610379489527
1781	317	5-Ala-105-tag	TAG	105	0.00591465157773331	0.00591465157773331	0.0222707932179936	0.0182610379489527
1782	318	5-Ala-105-tag	TAG	105	0.00985775262955551	0	0.0222707932179936	0.0182610379489527
1783	319	5-Ala-105-tag	TAG	105	0.00688847558035407	0.00688847558035407	0.0222707932179936	0.0182610379489527
1784	320	5-Ala-105-tag	TAG	105	0.00492033970025291	0.00492033970025291	0.0222707932179936	0.0182610379489527
1785	321	5-Ala-105-tag	TAG	105	0.0167291549808599	0	0.0222707932179936	0.0182610379489527
1786	322	5-Ala-105-tag	TAG	105	0.00395733987613526	0.00395733987613526	0.0222707932179936	0.0182610379489527
1787	323	5-Ala-105-tag	TAG	105	0.00593600981420289	0.00593600981420289	0.0222707932179936	0.0182610379489527
1788	324	5-Ala-105-tag	TAG	105	0.00593600981420289	0	0.0222707932179936	0.0182610379489527
1789	325	5-Ala-105-tag	TAG	105	0.00589171036351853	0.00589171036351853	0.0222707932179936	0.0182610379489527
1790	326	5-Ala-105-tag	TAG	105	0.00294585518175926	0.00294585518175926	0.0222707932179936	0.0182610379489527
1791	327	5-Ala-105-tag	TAG	105	0.00981951727253088	0	0.0222707932179936	0.0182610379489527
1792	328	5-Ala-105-tag	TAG	105	0.00196772924045651	0.00196772924045651	0.0222707932179936	0.0182610379489527
1793	329	5-Ala-105-tag	TAG	105	0.00491932310114128	0.00491932310114128	0.0222707932179936	0.0182610379489527
1794	330	5-Ala-105-tag	TAG	105	0.000983864620228257	0	0.0222707932179936	0.0182610379489527
1795	331	5-Ala-105-tag	TAG	105	0	0	0.0222707932179936	0.0182610379489527
1796	332	5-Ala-105-tag	TAG	105	0.00295057782149004	0.00295057782149004	0.0222707932179936	0.0182610379489527
1797	333	5-Ala-105-tag	TAG	105	0.00393410376198672	0.00393410376198672	0.0222707932179936	0.0182610379489527
1798	334	5-Ala-105-tag	TAG	105	0.00196309383588536	0.00196309383588536	0.0222707932179936	0.0182610379489527
1799	335	5-Ala-105-tag	TAG	105	0.000981546917942678	0.000981546917942678	0.0222707932179936	0.0182610379489527
1800	336	5-Ala-105-tag	TAG	105	0.0215940321947389	0	0.0222707932179936	0.0182610379489527
1801	337	5-Ala-105-tag	TAG	105	0.00098405825624877	0.00098405825624877	0.0222707932179936	0.0182610379489527
1802	338	5-Ala-105-tag	TAG	105	0.00492029128124385	0.00492029128124385	0.0222707932179936	0.0182610379489527
1803	339	5-Ala-105-tag	TAG	105	0	0	0.0222707932179936	0.0182610379489527
1804	340	5-Ala-105-tag	TAG	105	0.000985853009316311	0	0.0222707932179936	0.0182610379489527
1805	341	5-Ala-105-tag	TAG	105	0.0147877951397447	0.0147877951397447	0.0222707932179936	0.0182610379489527
1806	342	5-Ala-105-tag	TAG	105	0.0088726770838468	0.00295755902794893	0.0222707932179936	0.0182610379489527
1807	343	5-Ala-105-tag	TAG	105	0.00492276186631748	0.00492276186631748	0.0222707932179936	0.0182610379489527
1808	344	5-Ala-105-tag	TAG	105	0.000984552373263496	0.000984552373263496	0.0222707932179936	0.0182610379489527
1809	345	5-Ala-105-tag	TAG	105	0	0	0.0222707932179936	0.0182610379489527
1810	346	5-Ala-105-tag	TAG	105	0.00098214461097252	0.00098214461097252	0.0222707932179936	0.0182610379489527
1811	347	5-Ala-105-tag	TAG	105	0.00392857844389008	0.00392857844389008	0.0222707932179936	0.0182610379489527
1812	348	5-Ala-105-tag	TAG	105	0.0049107230548626	0	0.0222707932179936	0.0182610379489527
1813	349	5-Ala-105-tag	TAG	105	0.00590615125653368	0.00590615125653368	0.0222707932179936	0.0182610379489527
1814	350	5-Ala-105-tag	TAG	105	0.00295307562826684	0.00295307562826684	0.0222707932179936	0.0182610379489527
1815	351	5-Ala-105-tag	TAG	105	0.0206715293978679	0	0.0222707932179936	0.0182610379489527
1816	352	5-Ala-105-tag	TAG	105	0.00696614453754752	0.00696614453754752	0.0222707932179936	0.0182610379489527
1817	353	5-Ala-105-tag	TAG	105	0.000995163505363931	0.000995163505363931	0.0222707932179936	0.0182610379489527
1818	354	5-Ala-105-tag	TAG	105	0	0	0.0222707932179936	0.0182610379489527
1819	355	5-Ala-105-tag	TAG	105	0.000990412804056731	0.000990412804056731	0.0222707932179936	0.0182610379489527
1820	356	5-Ala-105-tag	TAG	105	0.00495206402028365	0.00495206402028365	0.0222707932179936	0.0182610379489527
1821	357	5-Ala-105-tag	TAG	105	0.010894540844624	0	0.0222707932179936	0.0182610379489527
1822	358	5-Ala-105-tag	TAG	105	0	0	0.0222707932179936	0.0182610379489527
1823	359	5-Ala-105-tag	TAG	105	0.000986096045754857	0.000986096045754856	0.0222707932179936	0.0182610379489527
1824	360	5-Ala-105-tag	TAG	105	0.00197219209150971	0	0.0222707932179936	0.0182610379489527
1825	361	5-Ala-105-tag	TAG	105	0.0128043495390434	0.0128043495390434	0.0222707932179936	0.0182610379489527
1826	362	5-Ala-105-tag	TAG	105	0.0039397998581672	0.00393979985816721	0.0222707932179936	0.0182610379489527
1827	363	5-Ala-105-tag	TAG	105	0.00492474982270901	0.00492474982270901	0.0222707932179936	0.0182610379489527
1828	364	5-Ala-105-tag	TAG	105	0.000987157086307144	0.000987157086307144	0.0222707932179936	0.0182610379489527
1829	365	5-Ala-105-tag	TAG	105	0.00296147125892143	0.00296147125892143	0.0222707932179936	0.0182610379489527
1830	366	5-Ala-105-tag	TAG	105	0.00296147125892143	0.000987157086307144	0.0222707932179936	0.0182610379489527
1831	367	5-Ala-105-tag	TAG	105	0.00196457864699469	0.00196457864699469	0.0222707932179936	0.0182610379489527
1832	368	5-Ala-105-tag	TAG	105	0.00491144661748671	0.00491144661748671	0.0222707932179936	0.0182610379489527
1833	369	5-Ala-105-tag	TAG	105	0.00196457864699469	0	0.0222707932179936	0.0182610379489527
1834	370	5-Ala-105-tag	TAG	105	0	0	0.0222707932179936	0.0182610379489527
1835	371	5-Ala-105-tag	TAG	105	0.000986835612923599	0.000986835612923599	0.0222707932179936	0.0182610379489527
1836	372	5-Ala-105-tag	TAG	105	0.0029605068387708	0.000986835612923599	0.0222707932179936	0.0182610379489527
1837	373	5-Ala-105-tag	TAG	105	0.000982733374608135	0	0.0222707932179936	0.0182610379489527
1838	374	5-Ala-105-tag	TAG	105	0.0108100671206895	0.0108100671206895	0.0222707932179936	0.0182610379489527
1839	375	5-Ala-105-tag	TAG	105	0.00294820012382441	0	0.0222707932179936	0.0182610379489527
1840	376	5-Ala-105-tag	TAG	105	0.00786426282366357	0.00786426282366357	0.0222707932179936	0.0182610379489527
1841	377	5-Ala-105-tag	TAG	105	0.0147454927943692	0.0147454927943692	0.0222707932179936	0.0182610379489527
1842	378	5-Ala-105-tag	TAG	105	0.00196606570591589	0	0.0222707932179936	0.0182610379489527
1843	379	5-Ala-105-tag	TAG	105	0.0157932661461469	0.0157932661461469	0.0222707932179936	0.0182610379489527
1844	380	5-Ala-105-tag	TAG	105	0.00690955393893928	0.00690955393893929	0.0222707932179936	0.0182610379489527
1845	381	5-Ala-105-tag	TAG	105	0.00197415826826837	0.00197415826826837	0.0222707932179936	0.0182610379489527
1846	382	5-Ala-105-tag	TAG	105	0.00393074035494585	0.00393074035494585	0.0222707932179936	0.0182610379489527
1847	383	5-Ala-105-tag	TAG	105	0.000982685088736464	0.000982685088736464	0.0222707932179936	0.0182610379489527
1848	384	5-Ala-105-tag	TAG	105	0.0108095359761011	0	0.0222707932179936	0.0182610379489527
1849	385	5-Ala-105-tag	TAG	105	0.00295313376711587	0.00295313376711587	0.0222707932179936	0.0182610379489527
1850	386	5-Ala-105-tag	TAG	105	0.00196875584474391	0.00196875584474391	0.0222707932179936	0.0182610379489527
1851	387	5-Ala-105-tag	TAG	105	0	0	0.0222707932179936	0.0182610379489527
1852	388	5-Ala-105-tag	TAG	105	0.00197065691848378	0.00197065691848378	0.0222707932179936	0.0182610379489527
1853	389	5-Ala-105-tag	TAG	105	0.00985328459241888	0.00985328459241888	0.0222707932179936	0.0182610379489527
1854	390	5-Ala-105-tag	TAG	105	0.00492664229620944	0.00295598537772566	0.0222707932179936	0.0182610379489527
1855	391	5-Ala-105-tag	TAG	105	0	0	0.0222707932179936	0.0182610379489527
1856	392	5-Ala-105-tag	TAG	105	0.00296158820103261	0.00296158820103261	0.0222707932179936	0.0182610379489527
1857	393	5-Ala-105-tag	TAG	105	0.00493598033505434	0.000987196067010869	0.0222707932179936	0.0182610379489527
1858	394	5-Ala-105-tag	TAG	105	0.00691125942893251	0.00691125942893251	0.0222707932179936	0.0182610379489527
1859	395	5-Ala-105-tag	TAG	105	0.00296196832668536	0.00296196832668536	0.0222707932179936	0.0182610379489527
1860	396	5-Ala-105-tag	TAG	105	0.0118478733067414	0.00197464555112357	0.0222707932179936	0.0182610379489527
1861	397	5-Ala-105-tag	TAG	105	0.00491671091706492	0.00491671091706492	0.0222707932179936	0.0182610379489527
1862	398	5-Ala-105-tag	TAG	105	0.000983342183412984	0.000983342183412984	0.0222707932179936	0.0182610379489527
1863	399	5-Ala-105-tag	TAG	105	0.00688339528389089	0.00393336873365194	0.0222707932179936	0.0182610379489527
1864	400	5-Ala-105-tag	TAG	105	0.00596991164530765	0.00596991164530765	0.0222707932179936	0.0182610379489527
1865	401	5-Ala-105-tag	TAG	105	0	0	0.0222707932179936	0.0182610379489527
1866	402	5-Ala-105-tag	TAG	105	0.00198997054843588	0.000994985274217942	0.0222707932179936	0.0182610379489527
1867	403	5-Ala-105-tag	TAG	105	0.00297206261145235	0.00297206261145235	0.0222707932179936	0.0182610379489527
1868	404	5-Ala-105-tag	TAG	105	0.0148603130572617	0.0148603130572617	0.0222707932179936	0.0182610379489527
1869	405	5-Ala-105-tag	TAG	105	0.0188230632058649	0.00495343768575391	0.0222707932179936	0.0182610379489527
1870	406	5-Ala-105-tag	TAG	105	0.00492455580506638	0.00492455580506638	0.0222707932179936	0.0182610379489527
1871	407	5-Ala-105-tag	TAG	105	0.00689437812709294	0.00689437812709294	0.0222707932179936	0.0182610379489527
1872	408	5-Ala-105-tag	TAG	105	0.00689437812709294	0	0.0222707932179936	0.0182610379489527
1873	409	5-Ala-105-tag	TAG	105	0.00196332508736797	0.00196332508736797	0.0222707932179936	0.0182610379489527
1874	410	5-Ala-105-tag	TAG	105	0.000981662543683983	0.000981662543683983	0.0222707932179936	0.0182610379489527
1875	411	5-Ala-105-tag	TAG	105	0.00392665017473593	0.00392665017473593	0.0222707932179936	0.0182610379489527
1876	412	5-Ala-105-tag	TAG	105	0.000981932443047918	0.000981932443047918	0.0222707932179936	0.0182610379489527
1877	413	5-Ala-105-tag	TAG	105	0.000981932443047918	0.000981932443047918	0.0222707932179936	0.0182610379489527
1878	414	5-Ala-105-tag	TAG	105	0.00687352710133543	0.00196386488609584	0.0222707932179936	0.0182610379489527
1879	415	5-Ala-105-tag	TAG	105	0.00504367825367684	0.00504367825367684	0.0222707932179936	0.0182610379489527
1880	416	5-Ala-105-tag	TAG	105	0.00403494260294147	0.00403494260294147	0.0222707932179936	0.0182610379489527
1881	417	5-Ala-105-tag	TAG	105	0.00100873565073537	0	0.0222707932179936	0.0182610379489527
1882	418	5-Ala-105-tag	TAG	105	0	0	0.0222707932179936	0.0182610379489527
1883	419	5-Ala-105-tag	TAG	105	0.00196009251636677	0.00196009251636677	0.0222707932179936	0.0182610379489527
1884	420	5-Ala-105-tag	TAG	105	0.000980046258183386	0	0.0222707932179936	0.0182610379489527
1885	421	5-Ala-105-tag	TAG	105	0.00814199641752158	0.00814199641752158	0.0222707932179936	0.0182610379489527
1886	422	5-Ala-105-tag	TAG	105	0	0	0.0222707932179936	0.0182610379489527
1887	423	5-Ala-105-tag	TAG	105	0.0122129946262824	0	0.0222707932179936	0.0182610379489527
1888	424	5-Ala-105-tag	TAG	105	0.000988591652332088	0.000988591652332088	0.0222707932179936	0.0182610379489527
1889	425	5-Ala-105-tag	TAG	105	0.010874508175653	0.010874508175653	0.0222707932179936	0.0182610379489527
1890	426	5-Ala-105-tag	TAG	105	0.00692014156632461	0.00692014156632461	0.0222707932179936	0.0182610379489527
1891	427	5-Ala-105-tag	TAG	105	0.00690846286701209	0.00690846286701209	0.0222707932179936	0.0182610379489527
1892	428	5-Ala-105-tag	TAG	105	0.00690846286701209	0.00690846286701209	0.0222707932179936	0.0182610379489527
1893	429	5-Ala-105-tag	TAG	105	0.00888230940044412	0.00493461633358006	0.0222707932179936	0.0182610379489527
1894	430	5-Ala-105-tag	TAG	105	0.0109170305676856	0.0109170305676856	0.0222707932179936	0.0182610379489527
1895	431	5-Ala-105-tag	TAG	105	0.00595474394601032	0.00595474394601032	0.0222707932179936	0.0182610379489527
1896	432	5-Ala-105-tag	TAG	105	0.00396982929734021	0.00396982929734021	0.0222707932179936	0.0182610379489527
1897	433	5-Ala-105-tag	TAG	105	0.00198170882752197	0.00198170882752197	0.0222707932179936	0.0182610379489527
1898	434	5-Ala-105-tag	TAG	105	0.00396341765504394	0.00396341765504394	0.0222707932179936	0.0182610379489527
1899	435	5-Ala-105-tag	TAG	105	0.00594512648256592	0.00198170882752197	0.0222707932179936	0.0182610379489527
1900	436	5-Ala-105-tag	TAG	105	0.00588991744299051	0.00588991744299051	0.0222707932179936	0.0182610379489527
1901	437	5-Ala-105-tag	TAG	105	0.00196330581433017	0.00196330581433017	0.0222707932179936	0.0182610379489527
1902	438	5-Ala-105-tag	TAG	105	0.0166880994218064	0	0.0222707932179936	0.0182610379489527
1903	439	5-Ala-105-tag	TAG	105	0.00392395377582452	0.00392395377582452	0.0222707932179936	0.0182610379489527
1904	440	5-Ala-105-tag	TAG	105	0.00196197688791226	0.00196197688791226	0.0222707932179936	0.0182610379489527
1905	441	5-Ala-105-tag	TAG	105	0.00196197688791226	0	0.0222707932179936	0.0182610379489527
1906	442	5-Ala-105-tag	TAG	105	0.000983748475189863	0.000983748475189863	0.0222707932179936	0.0182610379489527
1907	443	5-Ala-105-tag	TAG	105	0	0	0.0222707932179936	0.0182610379489527
1908	444	5-Ala-105-tag	TAG	105	0.0108212332270885	0	0.0222707932179936	0.0182610379489527
1909	445	5-Ala-105-tag	TAG	105	0.00395182722611367	0.00395182722611367	0.0222707932179936	0.0182610379489527
1910	446	5-Ala-105-tag	TAG	105	0.00493978403264209	0.00493978403264209	0.0222707932179936	0.0182610379489527
1911	447	5-Ala-105-tag	TAG	105	0	0	0.0222707932179936	0.0182610379489527
1912	448	5-Ala-105-tag	TAG	105	0.00196896904780657	0.00196896904780657	0.0222707932179936	0.0182610379489527
1913	449	5-Ala-105-tag	TAG	105	0.00886036071512956	0.00886036071512956	0.0222707932179936	0.0182610379489527
1914	450	5-Ala-105-tag	TAG	105	0.00295345357170985	0.00196896904780657	0.0222707932179936	0.0182610379489527
1915	451	5-Ala-105-tag	TAG	105	0.00393414245529831	0.00295060684147373	0.0222707932179936	0.0182610379489527
1916	452	5-Ala-105-tag	TAG	105	0.00491767806912288	0.00491767806912288	0.0222707932179936	0.0182610379489527
1917	453	5-Ala-105-tag	TAG	105	0.00393414245529831	0	0.0222707932179936	0.0182610379489527
1918	454	5-Ala-105-tag	TAG	105	0.0117801818074726	0.0117801818074726	0.0222707932179936	0.0182610379489527
1919	455	5-Ala-105-tag	TAG	105	0.00098168181728938	0.00098168181728938	0.0222707932179936	0.0182610379489527
1920	456	5-Ala-105-tag	TAG	105	0.00392672726915752	0.00392672726915752	0.0222707932179936	0.0182610379489527
1921	457	5-Ala-105-tag	TAG	105	0	0	0.0222707932179936	0.0182610379489527
1922	458	5-Ala-105-tag	TAG	105	0.00394415082432752	0.00394415082432752	0.0222707932179936	0.0182610379489527
1923	459	5-Ala-105-tag	TAG	105	0.00690226394257316	0.000986037706081881	0.0222707932179936	0.0182610379489527
1924	460	5-Ala-105-tag	TAG	105	0.00196840706658137	0.00196840706658137	0.0222707932179936	0.0182610379489527
1925	461	5-Ala-105-tag	TAG	105	0	0	0.0222707932179936	0.0182610379489527
1926	462	5-Ala-105-tag	TAG	105	0	0	0.0222707932179936	0.0182610379489527
1927	463	5-Ala-105-tag	TAG	105	0.0137452995984409	0.0137452995984409	0.0222707932179936	0.0182610379489527
1928	464	5-Ala-105-tag	TAG	105	0.0137452995984409	0.0137452995984409	0.0222707932179936	0.0182610379489527
1929	465	5-Ala-105-tag	TAG	105	0.0117816853700922	0.0107998782559178	0.0222707932179936	0.0182610379489527
1930	466	5-Ala-105-tag	TAG	105	0.00788488074117879	0.00788488074117879	0.0222707932179936	0.0182610379489527
1931	467	5-Ala-105-tag	TAG	105	0.00591366055588409	0.00591366055588409	0.0222707932179936	0.0182610379489527
1932	468	5-Ala-105-tag	TAG	105	0.000985610092647349	0.000985610092647349	0.0222707932179936	0.0182610379489527
1933	469	5-Ala-105-tag	TAG	105	0.00687399958756002	0.00687399958756003	0.0222707932179936	0.0182610379489527
1934	470	5-Ala-105-tag	TAG	105	0.00294599982324001	0.00294599982324001	0.0222707932179936	0.0182610379489527
1935	471	5-Ala-105-tag	TAG	105	0.00294599982324001	0	0.0222707932179936	0.0182610379489527
1936	472	5-Ala-105-tag	TAG	105	0	0	0.0222707932179936	0.0182610379489527
1937	473	5-Ala-105-tag	TAG	105	0.000981633634694859	0.000981633634694859	0.0222707932179936	0.0182610379489527
1938	474	5-Ala-105-tag	TAG	105	0.00392653453877944	0	0.0222707932179936	0.0182610379489527
1939	475	5-Ala-105-tag	TAG	105	0.000985580950691385	0.000985580950691385	0.0222707932179936	0.0182610379489527
1940	476	5-Ala-105-tag	TAG	105	0	0	0.0222707932179936	0.0182610379489527
1941	477	5-Ala-105-tag	TAG	105	0.00295674285207416	0.00197116190138277	0.0222707932179936	0.0182610379489527
1942	478	5-Ala-105-tag	TAG	105	0	0	0.0222707932179936	0.0182610379489527
1943	479	5-Ala-105-tag	TAG	105	0.00393983866360673	0.00393983866360673	0.0222707932179936	0.0182610379489527
1944	480	5-Ala-105-tag	TAG	105	0.00196991933180336	0.000984959665901681	0.0222707932179936	0.0182610379489527
1945	481	5-Ala-105-tag	TAG	105	0.0176525968931429	0.0176525968931429	0.0222707932179936	0.0182610379489527
1946	482	5-Ala-105-tag	TAG	105	0	0	0.0222707932179936	0.0182610379489527
1947	483	5-Ala-105-tag	TAG	105	0.0098069982739683	0.0098069982739683	0.0222707932179936	0.0182610379489527
1948	484	5-Ala-105-tag	TAG	105	0.000983661384405032	0.000983661384405032	0.0222707932179936	0.0182610379489527
1949	485	5-Ala-105-tag	TAG	105	0.0029509841532151	0.0029509841532151	0.0222707932179936	0.0182610379489527
1950	486	5-Ala-105-tag	TAG	105	0.00786929107524026	0	0.0222707932179936	0.0182610379489527
1951	487	5-Ala-105-tag	TAG	105	0.00493827160493827	0.00493827160493827	0.0222707932179936	0.0182610379489527
1952	488	5-Ala-105-tag	TAG	105	0	0	0.0222707932179936	0.0182610379489527
1953	489	5-Ala-105-tag	TAG	105	0.000987654320987654	0.000987654320987654	0.0222707932179936	0.0182610379489527
1954	490	5-Ala-105-tag	TAG	105	0.00396381041094804	0.00396381041094804	0.0222707932179936	0.0182610379489527
1955	491	5-Ala-105-tag	TAG	105	0.00594571561642207	0.00594571561642207	0.0222707932179936	0.0182610379489527
1956	492	5-Ala-105-tag	TAG	105	0.00792762082189609	0.00792762082189609	0.0222707932179936	0.0182610379489527
1957	493	5-Ala-105-tag	TAG	105	0.00295051978323515	0.00295051978323515	0.0222707932179936	0.0182610379489527
1958	494	5-Ala-105-tag	TAG	105	0.00295051978323515	0.00295051978323515	0.0222707932179936	0.0182610379489527
1959	495	5-Ala-105-tag	TAG	105	0.00295051978323515	0.000983506594411716	0.0222707932179936	0.0182610379489527
1960	496	5-Ala-105-tag	TAG	105	0.000983583983318416	0	0.0222707932179936	0.0182610379489527
1961	497	5-Ala-105-tag	TAG	105	0.00491791991659208	0.00491791991659208	0.0222707932179936	0.0182610379489527
1962	498	5-Ala-105-tag	TAG	105	0.00196716796663683	0	0.0222707932179936	0.0182610379489527
1963	499	5-Ala-105-tag	TAG	105	0	0	0.0222707932179936	0.0182610379489527
1964	500	5-Ala-105-tag	TAG	105	0.00887031598036703	0.00887031598036703	0.0222707932179936	0.0182610379489527
1965	501	5-Ala-105-tag	TAG	105	0.00197118132897045	0.00197118132897045	0.0222707932179936	0.0182610379489527
1966	502	5-Ala-105-tag	TAG	105	0.0029520295202952	0.000984009840098401	0.0222707932179936	0.0182610379489527
1967	503	5-Ala-105-tag	TAG	105	0.00984009840098401	0.00984009840098401	0.0222707932179936	0.0182610379489527
1968	504	5-Ala-105-tag	TAG	105	0.00492004920049201	0.0019680196801968	0.0222707932179936	0.0182610379489527
1969	505	5-Ala-105-tag	TAG	105	0.00393983866360673	0.00393983866360673	0.0222707932179936	0.0182610379489527
1970	506	5-Ala-105-tag	TAG	105	0.00196991933180336	0.00196991933180336	0.0222707932179936	0.0182610379489527
1971	507	5-Ala-105-tag	TAG	105	0	0	0.0222707932179936	0.0182610379489527
1972	508	5-Ala-105-tag	TAG	105	0.000981518015763179	0.000981518015763179	0.0222707932179936	0.0182610379489527
1973	509	5-Ala-105-tag	TAG	105	0	0	0.0222707932179936	0.0182610379489527
1974	510	5-Ala-105-tag	TAG	105	0.00392607206305272	0.00196303603152636	0.0222707932179936	0.0182610379489527
1975	511	5-Ala-105-tag	TAG	105	0.0088580933446192	0.0088580933446192	0.0222707932179936	0.0182610379489527
1976	512	5-Ala-105-tag	TAG	105	0.00492116296923289	0.00492116296923289	0.0222707932179936	0.0182610379489527
1977	513	5-Ala-105-tag	TAG	105	0.00295269778153973	0.00196846518769316	0.0222707932179936	0.0182610379489527
1978	514	5-Ala-105-tag	TAG	105	0.0128538517061016	0.0128538517061016	0.0222707932179936	0.0182610379489527
1979	515	5-Ala-105-tag	TAG	105	0.00197751564709256	0.00197751564709256	0.0222707932179936	0.0182610379489527
1980	516	5-Ala-105-tag	TAG	105	0.00197751564709256	0	0.0222707932179936	0.0182610379489527
1981	517	5-Ala-105-tag	TAG	105	0.00196440498173103	0.00196440498173103	0.0222707932179936	0.0182610379489527
1982	518	5-Ala-105-tag	TAG	105	0.00883982241778965	0.00883982241778965	0.0222707932179936	0.0182610379489527
1983	519	5-Ala-105-tag	TAG	105	0.000982202490865517	0	0.0222707932179936	0.0182610379489527
1984	520	5-Ala-105-tag	TAG	105	0.00490508657477804	0.00490508657477804	0.0222707932179936	0.0182610379489527
1985	521	5-Ala-105-tag	TAG	105	0.000981017314955609	0.000981017314955609	0.0222707932179936	0.0182610379489527
1986	522	5-Ala-105-tag	TAG	105	0.00588610388973365	0.00490508657477804	0.0222707932179936	0.0182610379489527
1987	523	5-Ala-105-tag	TAG	105	0.000983168161082271	0	0.0222707932179936	0.0182610379489527
1988	524	5-Ala-105-tag	TAG	105	0.00196633632216454	0.00196633632216454	0.0222707932179936	0.0182610379489527
1989	525	5-Ala-105-tag	TAG	105	0.00491584080541136	0	0.0222707932179936	0.0182610379489527
1990	526	5-Ala-105-tag	TAG	105	0.00196850393700787	0.00196850393700787	0.0222707932179936	0.0182610379489527
1991	527	5-Ala-105-tag	TAG	105	0.00295275590551181	0.00295275590551181	0.0222707932179936	0.0182610379489527
1992	528	5-Ala-105-tag	TAG	105	0.00984251968503937	0.00196850393700787	0.0222707932179936	0.0182610379489527
1993	529	5-Ala-105-tag	TAG	105	0.00601443464314354	0.00601443464314354	0.0222707932179936	0.0182610379489527
1994	530	5-Ala-105-tag	TAG	105	0.00100240577385726	0.00100240577385726	0.0222707932179936	0.0182610379489527
1995	531	5-Ala-105-tag	TAG	105	0.00200481154771451	0.00200481154771451	0.0222707932179936	0.0182610379489527
1996	532	5-Ala-105-tag	TAG	105	0.000995847316689405	0.000995847316689405	0.0222707932179936	0.0182610379489527
1997	533	5-Ala-105-tag	TAG	105	0.00199169463337881	0.00199169463337881	0.0222707932179936	0.0182610379489527
1998	534	5-Ala-105-tag	TAG	105	0.0119501678002729	0.0109543204835835	0.0222707932179936	0.0182610379489527
1999	535	5-Ala-105-tag	TAG	105	0.00396400681809173	0.00396400681809173	0.0222707932179936	0.0182610379489527
[truncated: 7,516 more rows]
