# Supplementary material for: Environment modulates protein heterogeneity through transcriptional and translational stop codon readthrough
Source: Nat Commun. 2024 May 24;15:4446. doi: 10.1038/s41467-024-48387-x (PMC11126739; doi:10.1038/s41467-024-48387-x)
Supplement: Supplementary file 8 — Source Data [file 41467_2024_48387_MOESM8_ESM.zip › Source_Data_file/FigS15.csv]

	canonical_stop_codon	aditional_stop_codon	fraction	window
1	TAA	TAA	8.66920152091255	15-nt
2	TAA	TAG	3.19391634980989	15-nt
3	TAA	TGA	9.58174904942966	15-nt
4	TAG	TAA	13.8059701492537	15-nt
5	TAG	TAG	4.47761194029851	15-nt
6	TAG	TGA	8.58208955223881	15-nt
7	TGA	TAA	10.4041272570937	15-nt
8	TGA	TAG	3.69733447979364	15-nt
9	TGA	TGA	14.445399828031	15-nt
10	TAA	TAA	15.3992395437262	30-nt
11	TAA	TAG	4.82889733840304	30-nt
12	TAA	TGA	16.0456273764259	30-nt
13	TAG	TAA	23.5074626865672	30-nt
14	TAG	TAG	6.71641791044776	30-nt
15	TAG	TGA	15.6716417910448	30-nt
16	TGA	TAA	17.1109200343938	30-nt
17	TGA	TAG	6.44883920894239	30-nt
18	TGA	TGA	23.731728288908	30-nt
19	TAA	TAA	24.6007604562738	60-nt
20	TAA	TAG	7.79467680608365	60-nt
21	TAA	TGA	25.1330798479087	60-nt
22	TAG	TAA	29.8507462686567	60-nt
23	TAG	TAG	7.83582089552239	60-nt
24	TAG	TGA	23.8805970149254	60-nt
25	TGA	TAA	25.1934651762683	60-nt
26	TGA	TAG	10.7480653482373	60-nt
27	TGA	TGA	32.5021496130696	60-nt
