# Supplementary material for: Environment modulates protein heterogeneity through transcriptional and translational stop codon readthrough
Source: Nat Commun. 2024 May 24;15:4446. doi: 10.1038/s41467-024-48387-x (PMC11126739; doi:10.1038/s41467-024-48387-x)
Supplement: Supplementary file 8 — Source Data [file 41467_2024_48387_MOESM8_ESM.zip › Source_Data_file/FigS16/FigS16A.csv]

	Codon	name	value
1	TAA	Single_gene_operon	70.6
2	TAA	Final_multi_gene_operon	65.8
3	TAA	Within_multi_gene_operon	58.1
4	TGA	Single_gene_operon	22.3
5	TGA	Final_multi_gene_operon	25.4
6	TGA	Within_multi_gene_operon	36.2
7	TAG	Single_gene_operon	7.1
8	TAG	Final_multi_gene_operon	8.7
9	TAG	Within_multi_gene_operon	5.7
