# Supplementary material for: Environment modulates protein heterogeneity through transcriptional and translational stop codon readthrough
Source: Nat Commun. 2024 May 24;15:4446. doi: 10.1038/s41467-024-48387-x (PMC11126739; doi:10.1038/s41467-024-48387-x)
Supplement: Supplementary file 8 — Source Data [file 41467_2024_48387_MOESM8_ESM.zip › Source_Data_file/FigS16/FigS16B.csv]

	codon_nucleotide	name	percentage
1	TGA-T	Single_gene_operon	51.4
2	TGA-T	Final_multi_gene_operon	39
3	TGA-T	Within_multi_gene_operon	38.4
4	TGA-C	Single_gene_operon	14.4
5	TGA-C	Final_multi_gene_operon	16.4
6	TGA-C	Within_multi_gene_operon	13.4
7	TGA-G	Single_gene_operon	14.7
8	TGA-G	Final_multi_gene_operon	19
9	TGA-G	Within_multi_gene_operon	23.4
10	TGA-A	Single_gene_operon	19.5
11	TGA-A	Final_multi_gene_operon	25.6
12	TGA-A	Within_multi_gene_operon	24.8
