# Supplementary material for: Environment modulates protein heterogeneity through transcriptional and translational stop codon readthrough
Source: Nat Commun. 2024 May 24;15:4446. doi: 10.1038/s41467-024-48387-x (PMC11126739; doi:10.1038/s41467-024-48387-x)
Supplement: Supplementary file 8 — Source Data [file 41467_2024_48387_MOESM8_ESM.zip › Source_Data_file/FigS18.csv]

	Precursor_Id	SCM_Peptide	Prosit_iRT	Mean_Measured_iRT
1	AAAAEIAVK1	False	16.498966217041	-7.645541191
2	AAAAEIAVK2	False	16.498966217041	-7.645541191
3	AAAAELALG1	False	74.3531341552734	36.71628571
4	AAAAELALGPA2	False	81.2302932739258	40.68787766
5	AAAAELALGQA2	False	72.6593704223633	35.12633896
6	AAAAELALGSA1	False	72.6313018798828	35.66717529
7	AAAAELALGTA2	False	77.1717834472656	38.37152863
8	AAAAELALGYA2	False	96.2219314575195	57.46582413
9	AAAAGASGYSITSATNNNK2	False	25.0802707672119	-5.474088192
10	AAAAGASGYSITSATNNNK3	False	25.0802707672119	-5.474088192
11	AAAAPVTGPLADDPIQETITFDDFAK3	False	142.319488525391	104.5060959
12	AAAAPVTGPLADDPIQETITFDDFAKVDLR4	False	147.33821105957	113.3663712
13	AAAAVLAK1	False	7.42485046386719	-16.0402813
14	AAADEWDER2	False	17.0886650085449	-4.550726414
15	AAADLISR2	False	26.6607570648193	1.56354773
16	AAADVQLR1	False	12.4698143005371	-8.30920887
17	AAADVQLR2	False	12.4698143005371	-8.30920887
18	AAAEADDIFGELSSGK2	False	102.224342346191	59.026474
19	AAAEGEMK2	False	-9.16041946411133	-39.52272415
20	AAAEQSWSLSALTLPHPLVR3	False	125.533142089844	85.82046509
21	AAAEQSWSLSALTLPHPLVR4	False	125.533142089844	85.82046509
22	AAAESSIQVK2	False	8.27297973632812	-14.81449032
23	AAAESWMAQGFPSEAIHHALAAGDALMLR4	False	144.5654296875	101.7819366
24	AAAEVGAPFIEIHTGC(UniMod:4)YADAK3	False	90.0571594238281	53.14978409
25	AAAEVIK1	False	6.31629180908203	-21.57011414
26	AAAFEGELIPASQIDR2	False	93.8707275390625	58.55427933
27	AAAFEGELIPASQIDR3	False	93.8707275390625	58.55427933
28	AAAGISETLLR2	False	73.619514465332	37.88542175
29	AAAGRALDAIIASVTESLK3	False	162.166168212891	111.4480209
30	AAAGRALDAIIASVTESLK4	False	162.166168212891	111.4480209
31	AAAIAYAR2	False	12.5102920532227	-8.116440773
32	AAAIC(UniMod:4)AERGIATC(UniMod:4)VLLGNPAEINR3	False	102.646141052246	64.48625946
33	AAAIGIAMGSGTDVALETADAALTHNHLR4	False	124.851409912109	80.26407623
34	AAALAAADAR2	False	4.67995452880859	-16.13329124
35	AAALAAEIHGVK2	False	38.4219932556152	10.41878223
36	AAALAAEIHGVKK2	False	18.8764419555664	-5.34136343
37	AAALAAEIHGVKK3	False	18.8764419555664	-5.34136343
38	AAALALGYLSEAEFDSWVRPEQMVGSMK4	False	153.178436279297	114.6670303
39	AAALGMPALAITDFTNLC(UniMod:4)GLVK3	False	162.604354858398	136.0195313
40	AAALTATPQVDK2	False	26.2703742980957	-1.790763259
41	AAAMNPTLEDTGYQVEV2	False	97.7117691040039	53.91208267
42	AAAMNPTLEDTGYQVEVQAC(UniMod:4)GLRHC(UniMod:4)R4	False	72.9295196533203	42.5473175
43	AAAPAFSEESIR2	False	49.644100189209	19.88782883
44	AAAPAFSEESIRDAAAMINAAK3	False	115.400421142578	74.38169861
45	AAAQLQQGLADTSDENLK2	False	53.3155174255371	25.26243973
46	AAAQLQQGLADTSDENLK3	False	53.3155174255371	25.26243973
47	AAASLAHHYPGGYK2	False	5.85431671142578	-12.26530361
48	AAASLAHHYPGGYK3	False	5.85431671142578	-12.26530361
49	AAATGEALSLVC(UniMod:4)VDEHK2	False	73.7054748535156	40.19885635
50	AAATGEALSLVC(UniMod:4)VDEHK3	False	73.7054748535156	40.19885635
51	AAATQEMTLVDTPNAK2	False	54.3263092041016	22.7726059
52	AAATQEMTLVDTPNAK3	False	54.3263092041016	22.7726059
53	AAATQEM(UniMod:35)TLVDTPNAK2	False	29.1167907714844	8.416662216
54	AAATQHNLEVLASR2	False	35.9057922363281	11.16107655
55	AAATQHNLEVLASR3	False	35.9057922363281	11.16107655
56	AAATQPAEALRYE2	False	44.7498512268066	19.38014793
57	AAAVEQLQVWGQR2	False	79.4474411010742	44.45882416
58	AAAVEQLQVWGQR3	False	79.4474411010742	44.45882416
59	AAC(UniMod:4)LQNPQGILC(UniMod:4)C(UniMod:4)AR2	False	80.0324249267578	36.47952652
60	AAC(UniMod:4)NAFTDAVLEIAR2	False	130.587966918945	84.72597504
61	AAC(UniMod:4)NAFTDAVLEIAR3	False	130.587966918945	84.72597504
62	AADAAEEGGDEFHWHR2	False	34.0483016967773	12.17806625
63	AADAAEEGGDEFHWHR3	False	34.0483016967773	12.17806625
64	AADAAEEGGDEFHWHR4	False	34.0483016967773	12.17806625
65	AADAAFAEWGQTTPK2	False	70.5731353759766	39.26218414
66	AADAAFAEWGQTTPK3	False	70.5731353759766	39.26218414
67	AADAHGIPFTLSTVSVC(UniMod:4)PIEEVAPAIK3	False	143.030883789062	101.0639267
68	AADAHGIPFTLSTVSVC(UniMod:4)PIEEVAPAIK4	False	143.030883789062	101.0639267
69	AADAMFK1	False	21.7598075866699	-2.341122866
70	AADEGLEVK1	False	15.8404350280762	-8.531844139
71	AADEGLEVK2	False	15.8404350280762	-8.531844139
72	AADGIMNWLEV2	False	160.815460205078	120.4849777
73	AADGLWEEHR2	False	31.7806911468506	8.202607155
74	AADGLWEEHRVEDVATPEGFDR3	False	72.1770172119141	45.71720505
75	AADGLWEEHRVEDVATPEGFDR4	False	72.1770172119141	45.71720505
76	AADGQMVPFSAFSSSR2	False	96.3677673339844	61.17847824
77	AADGSTVAQTALSYDDYR2	False	71.7655334472656	41.50710678
78	AADGSTVAQTALSYDDYR3	False	71.7655334472656	41.50710678
79	AADIALSLPELNPYIPDDFSLIK3	False	162.072158813477	137.5759583
80	AADIGISVDGAVDIAR3	False	95.8660583496094	55.83743286
81	AADIIGIGINGVDAVSELSK3	False	137.40461730957	99.45027924
82	AADIITGGLDGC(UniMod:4)IK3	False	90.9102325439453	45.15231705
83	AADIITGGLDGMIK3	False	110.658432006836	66.0482254
84	AADIITGGLDGM(UniMod:35)IK2	False	83.2597808837891	44.24745178
85	AADIITGGLDGNIK2	False	80.3773956298828	41.1903801
86	AADIITGGLDGSIK3	False	83.4175109863281	42.94298935
87	AADIITGGLDGVIK2	False	104.810958862305	60.95058823
88	AADIITGGLDGVIK3	False	104.810958862305	60.95058823
89	AADIITGGLDGYIK3	False	103.743286132812	62.53461838
90	AADILFPVISDSIR2	False	144.180221557617	95.98978424
91	AADILFPVISDSIR3	False	144.180221557617	95.98978424
92	AADILRDDLANR2	False	49.2948188781738	20.46741104
93	AADILRDDLANR3	False	49.2948188781738	20.46741104
94	AADIVLQAAIAAGAPK2	False	107.124908447266	67.5947876
95	AADIVLQAAIAAGAPK3	False	107.124908447266	67.5947876
96	AADLVDALGQENNPEWK2	False	97.1467742919922	60.86381912
97	AADLVDALGQENNPEWK3	False	97.1467742919922	60.86381912
98	AADMTGADIEAMTR2	False	67.9305114746094	33.13676453
99	AADMTGADIEAMTR3	False	67.9305114746094	33.13676453
100	AADM(UniMod:35)TGADIEAMTR2	False	48.842945098877	20.69169617
101	AADM(UniMod:35)TGADIEAMTR3	False	48.842945098877	20.69169617
102	AADMTGADIEAM(UniMod:35)TR2	False	34.1093368530273	10.58975887
103	AADMTGADIEAM(UniMod:35)TR3	False	34.1093368530273	10.58975887
104	AADNLEAAIK2	False	41.7906761169434	13.02023506
105	AADNLLST1	False	55.8526344299316	24.82230377
106	AADPQTLDPAVTIDNNDWTVTYPSYQR4	False	113.063735961914	74.68598938
107	AADRELMNDIIPLISK2	False	127.800415039062	87.08508301
108	AADRELMNDIIPLISK3	False	127.800415039062	87.08508301
109	AADSC(UniMod:4)HVSQPTLSGQIR2	False	31.4561386108398	3.390061378
110	AADSC(UniMod:4)HVSQPTLSGQIR3	False	31.4561386108398	3.390061378
111	AADSGDADAC(UniMod:4)ALLAQIK2	False	107.066482543945	58.51264572
112	AADSGDADAC(UniMod:4)ALLAQIK3	False	107.066482543945	58.51264572
113	AADVHLC(UniMod:4)VK2	False	20.7938270568848	-4.055542469
114	AADVVLK1	False	19.9047737121582	-6.279145718
115	AAEAVIIDTIR2	False	83.5590362548828	46.10497665
116	AAEAVIIDTIRK2	False	62.3421859741211	28.69133949
117	AAEAVIIDTIRK3	False	62.3421859741211	28.69133949
118	AAEELEKEGINC(UniMod:4)NLTLLFSFAQAR3	False	151.566848754883	115.569397
119	AAEELFVTQAAVSHQIK2	False	80.4228973388672	45.69748306
120	AAEELFVTQAAVSHQIK3	False	80.4228973388672	45.69748306
121	AAEGIAPK1	False	0.666477203369141	-28.10421753
122	AAEGIAPKPLDANQMAALVELLK3	False	153.146240234375	118.3341599
123	AAEGIAPKPLDANQMAALVELLK4	False	153.146240234375	118.3341599
124	AAEGIAPKPLDANQM(UniMod:35)AALVELLK3	False	117.556488037109	95.2800827
125	AAEGIAPKPLDANQM(UniMod:35)AALVELLK4	False	117.556488037109	95.2800827
126	AAEHVYNVLR2	False	32.3474044799805	7.286528587
127	AAEIDATAFALFTK2	False	134.734451293945	89.99133301
128	AAEIDATAFALFTK3	False	134.734451293945	89.99133301
129	AAEIIHIGQAIMEQK2	False	93.9491882324219	53.4064064
130	AAEIIHIGQAIMEQK3	False	93.9491882324219	53.4064064
131	AAEIIHIGQAIM(UniMod:35)EQK2	False	68.5110473632812	38.65377808
132	AAELAGNDTIPVEITR2	False	84.1556396484375	44.68087387
133	AAELFDK1	False	35.3219146728516	11.40267658
134	AAELLGLTYHQFR2	False	90.8570709228516	57.1601181
135	AAELLGLTYHQFR3	False	90.8570709228516	57.1601181
136	AAELSGLTHSAISTIEQDK3	False	90.8011703491211	49.72267532
137	AAENNPELAAFIDEC(UniMod:4)R2	False	103.996337890625	60.59670639
138	AAENNPELAAFIDEC(UniMod:4)R3	False	103.996337890625	60.59670639
139	AAEQGEAIAPLR2	False	41.1617774963379	13.61745834
140	AAEQLGQANSAVSR2	False	10.8814239501953	-11.93321609
141	AAESALNIDVPVNAQYIR3	False	104.828125	64.69516754
142	AAESGVSRPVPQLK2	False	25.299747467041	-0.68672508
143	AAESGVSRPVPQLK3	False	25.299747467041	-0.68672508
144	AAESLYLTQSAVSFR2	False	95.6139831542969	59.41993332
145	AAESLYLTQSAVSFR3	False	95.6139831542969	59.41993332
146	AAESRPAPFLIHQESNVIVR3	False	67.4876327514648	39.27698898
147	AAESRPAPFLIHQESNVIVR4	False	67.4876327514648	39.27698898
148	AAETIFNGGAVPGW2	False	129.999420166016	83.21533966
149	AAETLNLSQPALSK2	False	63.1827011108398	30.0973835
150	AAETLVQQGFVVLPYC(UniMod:4)GADPVLC(UniMod:4)K3	False	142.316360473633	94.88327789
151	AAEVDDADYC(UniMod:4)ATVAAVVSEQMQGR3	False	129.711822509766	78.90990448
152	AAEVLVVDTR2	False	53.9971809387207	21.8089695
153	AAFADMWFTLK2	False	143.251068115234	104.8086777
154	AAFAFPAPVANVESDVGC(UniMod:4)LELFHGPTLAFK4	False	160.932327270508	132.506012
155	AAFDDAIAAR2	False	49.6121597290039	21.24472237
156	AAFDDWFAR2	False	109.019790649414	69.88137054
157	AAFDFAVEHQSVER2	False	63.1593017578125	35.72018051
158	AAFDFAVEHQSVER3	False	63.1593017578125	35.72018051
159	AAFDFAVEHQSVER4	False	63.1593017578125	35.72018051
160	AAFDNILDWTQNNLAQGSLK3	False	142.616409301758	99.23512268
161	AAFDPDGLLNPGK2	False	97.8400268554688	55.83413315
162	AAFDQWVAK2	False	71.2378768920898	37.22366333
163	AAFISDFQLGDFDR2	False	128.294326782227	91.03205872
164	AAFISDFQLGDFDR3	False	128.294326782227	91.03205872
165	AAFLHASDIMPHTEC(UniMod:4)VAGEEQK3	False	68.5291366577148	37.75329208
166	AAFLHASDIMPHTEC(UniMod:4)VAGEEQK4	False	68.5291366577148	37.75329208
167	AAFLKATDELIAAVTAHWR4	False	156.273223876953	116.5838394
168	AAFNQMVQGHK2	False	22.2622222900391	-4.10417223
169	AAFNQMVQGHK3	False	22.2622222900391	-4.10417223
170	AAFNQM(UniMod:35)VQGHK2	False	-7.02582550048828	-22.34729576
171	AAFNQM(UniMod:35)VQGHK3	False	-7.02582550048828	-22.34729576
172	AAFNSAVDAVR2	False	47.1645736694336	16.50137711
173	AAFPLSLQQEAQIADSR2	False	105.349563598633	68.18148804
174	AAFPLSLQQEAQIADSR3	False	105.349563598633	68.18148804
175	AAFPLSLQQEAQIADSRK3	False	89.8316802978516	55.06400299
176	AAFQPVFLEVVDESYR2	False	144.392288208008	104.3729782
177	AAFQPVFLEVVDESYR3	False	144.392288208008	104.3729782
178	AAFSDFSK1	False	40.3338813781738	13.01199436
179	AAFSDFSK2	False	40.3338813781738	13.01199436
180	AAFSNDMVYMEK2	False	71.3111343383789	39.36671066
181	AAFSNDM(UniMod:35)VYMEK2	False	46.7112083435059	21.01656342
182	AAFSNDMVYM(UniMod:35)EK2	False	50.1749267578125	21.92554855
183	AAGAELVGMEDLADQIK2	False	118.065414428711	76.31601715
184	AAGAELVGMEDLADQIK3	False	118.065414428711	76.31601715
185	AAGAELVGM(UniMod:35)EDLADQIK2	False	80.0120010375977	50.09886932
186	AAGAELVGM(UniMod:35)EDLADQIK3	False	80.0120010375977	50.09886932
187	AAGAELVGMEDLADQIKK2	False	101.166542053223	62.40551376
188	AAGAELVGMEDLADQIKK3	False	101.166542053223	62.40551376
189	AAGAELVGMEDLADQIKK4	False	101.166542053223	62.40551376
190	AAGAELVGM(UniMod:35)EDLADQIKK2	False	63.5550346374512	38.93332291
191	AAGASVFALSNR2	False	67.2655410766602	33.93999863
192	AAGATTANITQAIEQMR2	False	104.511207580566	61.39001465
193	AAGATTANITQAIEQMR3	False	104.511207580566	61.39001465
194	AAGATTANITQAIEQMR4	False	104.511207580566	61.39001465
195	AAGATTANITQAIEQM(UniMod:35)R2	False	69.8773651123047	46.25489044
196	AAGC(UniMod:4)STLVFTVDMPTPGAR3	False	115.242454528809	70.88540649
197	AAGC(UniMod:4)VVNDYADR2	False	24.0229034423828	-0.8321902156
198	AAGDAPLSGTETTLPAPPR2	False	67.0338897705078	28.81565094
199	AAGDAPLSGTETTLPAPPR3	False	67.0338897705078	28.81565094
200	AAGDAQWVLVHDAAR2	False	64.873176574707	34.27225494
201	AAGDAQWVLVHDAAR3	False	64.873176574707	34.27225494
202	AAGDAQWVLVHDAARPC(UniMod:4)LHQDDLAR3	False	71.6881256103516	39.93658829
203	AAGDAQWVLVHDAARPC(UniMod:4)LHQDDLAR4	False	71.6881256103516	39.93658829
204	AAGDEPLFGPVLNIK2	False	124.473281860352	82.45836639
205	AAGDNAMANQYETLANAR2	False	62.1949043273926	32.95155716
206	AAGDNAMANQYETLANAR3	False	62.1949043273926	32.95155716
207	AAGDNAM(UniMod:35)ANQYETLANAR2	False	39.5688095092773	17.03945732
208	AAGDNAM(UniMod:35)ANQYETLANAR3	False	39.5688095092773	17.03945732
209	AAGEKPENGVFWESAGEGEYTVADITK3	False	101.627517700195	64.06482697
210	AAGEKPENGVFWESAGEGEYTVADITK4	False	101.627517700195	64.06482697
211	AAGEPLPAVVPAGPDNPMGLYALYIGR3	False	157.108612060547	118.3074265
212	AAGEPLPAVVPAGPDNPMGLYALYIGR4	False	157.108612060547	118.3074265
213	AAGGLWFGWSGETGNEDQPLKK3	False	106.805519104004	70.85454559
214	AAGIAIVTGDTK2	False	53.9722213745117	18.84843636
215	AAGIHLVLATQRPSVDVITGLIK4	False	122.152130126953	82.91014099
216	AAGIQINWDDFSDLSDVVPLMAR3	False	165.960357666016	133.4692383
217	AAGLATGNVSTAELQDATPAALVAHVTSR3	False	108.46745300293	73.45462036
218	AAGLGIAYHAK2	False	27.9203281402588	3.081026077
219	AAGLGIAYHAKPK2	False	15.0136909484863	-8.739815712
220	AAGLGIAYHAKPK3	False	15.0136909484863	-8.739815712
221	AAGLHLQESIAEQGALR2	False	63.7512130737305	35.35863113
222	AAGLHLQESIAEQGALR3	False	63.7512130737305	35.35863113
223	AAGLLQR1	False	20.6009826660156	-1.86616683
224	AAGLSQYEHLIDDAIAWGK3	False	138.569213867188	103.8236465
225	AAGLSQYEHLIDDAIAWGKK3	False	123.685424804688	91.86833191
226	AAGLSQYEHLIDDAIAWGKK4	False	123.685424804688	91.86833191
227	AAGMDAVDVR2	False	30.9584369659424	4.022787094
228	AAGMMGLTAEMLAR2	False	120.999938964844	75.55309296
229	AAGMMGLTAEMLAR3	False	120.999938964844	75.55309296
230	AAGM(UniMod:35)MGLTAEMLAR2	False	89.6986694335938	54.83591843
231	AAGM(UniMod:35)MGLTAEMLAR3	False	89.6986694335938	54.83591843
232	AAGMM(UniMod:35)GLTAEMLAR2	False	94.5317840576172	57.64153671
233	AAGMMGLTAEM(UniMod:35)LAR2	False	86.8110046386719	51.81146622
234	AAGNVDDQINR2	False	0.338859558105469	-20.47231865
235	AAGPALLDAC(UniMod:4)LK2	False	93.1372146606445	43.61171341
236	AAGPALLDAC(UniMod:4)LK3	False	93.1372146606445	43.61171341
237	AAGPDIR1	False	-3.21645736694336	-21.75871086
238	AAGSLFMGDVLVR3	False	120.50959777832	76.69411469
239	AAGSPMSEMTPR3	False	41.4619483947754	11.506217
240	AAGSVLISAPR2	False	52.0866966247559	18.31628609
241	AAGVPPGPLFQELK2	False	107.088272094727	64.86721039
242	AAGVSPVVVR2	False	35.3688125610352	7.161649704
243	AAGWHFGDFFLR3	False	129.764282226562	89.83491516
244	AAGYDKPFK2	False	5.78596115112305	-16.64895248
245	AAGYELGK1	False	12.0841445922852	-10.76214504
246	AAGYELGK2	False	12.0841445922852	-10.76214504
247	AAGYELGKDITLAMDC(UniMod:4)AASEFYK3	False	154.182647705078	106.9444427
248	AAGYELGKDITLAMDC(UniMod:4)AASEFYK4	False	154.182647705078	106.9444427
249	AAGYHQTLLQIPQMYQLDTPFVNVIK4	False	150.432083129883	115.9565353
250	AAGYHQTLLQIPQM(UniMod:35)YQLDTPFVNVIK4	False	134.200180053711	117.2365112
251	AAGYTNIEFHK2	False	34.9658699035645	11.52348042
252	AAGYTNIEFHK3	False	34.9658699035645	11.52348042
253	AAHAPFISHPAEFC(UniMod:4)HLLVALK4	False	112.829483032227	72.30098724
254	AAHEVLMEMGEK2	False	41.6712493896484	13.91940022
255	AAHEVLMEMGEK3	False	41.6712493896484	13.91940022
256	AAHQDEPQFGAQSTPLDER3	False	41.1761627197266	12.6731348
257	AAHSFNLLDAR2	False	63.1394805908203	30.48869514
258	AAHSFNLLDAR3	False	63.1394805908203	30.48869514
259	AAIAAAQANPNAK2	False	-2.98722076416016	-23.81164742
260	AAIADGAKPSDLNR2	False	8.82452774047852	-13.12822247
261	AAIADGAKPSDLNR3	False	8.82452774047852	-13.12822247
262	AAIAEENWLLDDR2	False	101.155151367188	65.25679016
263	AAIAFIGLGQMGSPMASNLLQQGHQLR3	False	142.732315063477	104.8598022
264	AAIAYGADEVDVVFPYR2	False	116.860794067383	81.57970428
265	AAIAYGADEVDVVFPYR3	False	116.860794067383	81.57970428
266	AAIDAGAAGAISGSAIVK2	False	70.9901657104492	35.59704208
267	AAIDAGAAGAISGSAIVK3	False	70.9901657104492	35.59704208
268	AAIDLSSGQPR2	False	31.5480537414551	4.723238468
269	AAIDPVGAAIDTVGR3	False	90.6368255615234	54.40380096
270	AAIDQQLR1	False	16.1061210632324	-6.86351347
271	AAIDQQLR2	False	16.1061210632324	-6.86351347
272	AAIDSGLVDMIDLELFTGDDQVK3	False	163.900451660156	138.0924072
273	AAIDSGLVDM(UniMod:35)IDLELFTGDDQVK3	False	155.077545166016	122.7397232
274	AAIDSIVSA1	False	69.648193359375	39.95018005
275	AAIDSIVSA2	False	69.648193359375	39.95018005
276	AAIEAAGGKIEE2	False	25.9442958831787	0.7077442408
277	AAIEAAGGKIEETVADG3	False	60.44921875	27.79624939
278	AAIELAQR1	False	26.9358158111572	3.310876369
279	AAIELAQR2	False	26.9358158111572	3.310876369
280	AAIELFR2	False	83.8254852294922	46.09357071
281	AAIENGADAVYIGLK2	False	84.294059753418	49.67316437
282	AAIEQGREPSWGFTEK3	False	56.8355026245117	33.26855087
283	AAIEYAIANDR2	False	50.900146484375	23.95781326
284	AAIEYAIANDR3	False	50.900146484375	23.95781326
285	AAIEYAIANDRDSVTLVHK3	False	63.0901374816895	34.54175186
286	AAIEYAIANDRDSVTLVHK4	False	63.0901374816895	34.54175186
287	AAIINALHLTEDDILPGLPIQVATTGHSK4	False	142.80158996582	101.7647858
288	AAILGAESFGFGTGPMVALGC(UniMod:4)K3	False	143.960235595703	100.1968536
289	AAILNTAR2	False	19.7515869140625	-3.970970869
290	AAILNYSR2	False	38.2728652954102	13.79602623
291	AAILPAAISFEQAAASFLK2	False	163.567474365234	140.2743683
292	AAILPAAISFEQAAASFLK3	False	163.567474365234	140.2743683
293	AAILPAAISFEQAAASFLK4	False	163.567474365234	140.2743683
294	AAIMAEIR2	False	55.6102752685547	23.35829544
295	AAINAPMQGTAADIIK2	False	83.6246566772461	45.2640686
296	AAINAPMQGTAADIIK3	False	83.6246566772461	45.2640686
297	AAINAPM(UniMod:35)QGTAADIIK2	False	61.3202819824219	31.91866302
298	AAINAPMQGTAADIIKR2	False	68.1298675537109	34.7109375
299	AAINAPMQGTAADIIKR3	False	68.1298675537109	34.7109375
300	AAISQASDVAALDNVR2	False	67.1341934204102	33.66133118
301	AAISQASDVAALDNVR3	False	67.1341934204102	33.66133118
302	AAISQASDVAALDNVRVEYLGK3	False	93.3860778808594	60.96501923
303	AAISSC(UniMod:4)ELLLSETSGTLR2	False	118.671699523926	65.38703156
304	AAISSC(UniMod:4)ELLLSETSGTLR3	False	118.671699523926	65.38703156
305	AAITAAYR2	False	15.1441345214844	-7.438046455
306	AAITAEIR1	False	33.1903915405273	5.600074768
307	AAITAEIR2	False	33.1903915405273	5.600074768
308	AAITAELR1	False	37.8266296386719	9.513410568
309	AAIVDQLK1	False	41.2653160095215	11.38688087
310	AAIVGLTK1	False	41.4756126403809	11.72218704
311	AAIWIEANVK2	False	82.2894439697266	46.32088089
312	AAKGELFSDSSGFLFR2	False	105.563751220703	68.86749268
313	AAKPAQPEVVEALQSALNALEER3	False	161.182403564453	120.3502121
314	AALAADITDVIIR2	False	127.336639404297	78.4342041
315	AALAADITDVIIR3	False	127.336639404297	78.4342041
316	AALAAGGEAAK2	False	-7.6926155090332	-28.56214523
317	AALADAR1	False	-4.49036407470703	-26.49200058
318	AALADFIVDNR2	False	100.54647064209	60.46335602
319	AALADFIVDNR3	False	100.54647064209	60.46335602
320	AALAGAVNTLMR2	False	91.8890838623047	50.38240814
321	AALAGAVNTLMR3	False	91.8890838623047	50.38240814
322	AALAGAVNTLM(UniMod:35)R2	False	57.1036911010742	25.06010437
323	AALANLFSELPSK2	False	126.451278686523	82.39929962
324	AALANLFSELPSK3	False	126.451278686523	82.39929962
325	AALANLFSELPSKEK2	False	106.866348266602	67.20641327
326	AALANLFSELPSKEK3	False	106.866348266602	67.20641327
327	AALANMVQAAQNLR2	False	98.3872833251953	61.59854889
328	AALANMVQAAQNLR3	False	98.3872833251953	61.59854889
329	AALANM(UniMod:35)VQAAQNLR2	False	49.3525085449219	27.87818336
330	AALASALGEYFER2	False	117.102630615234	74.80706787
331	AALASALGEYFER3	False	117.102630615234	74.80706787
332	AALDAGATEAEM(UniMod:35)KPIQDDIR3	False	45.2144622802734	27.32304001
333	AALDAGC(UniMod:4)AAAMR2	False	38.7000961303711	5.680355072
334	AALDAGHPVDLPR3	False	47.6076431274414	20.27043152
335	AALEAALPVLR2	False	108.090255737305	61.88829422
336	AALEALPGVGR2	False	68.3900451660156	35.07700729
337	AALEGLTAQLQR2	False	78.8249664306641	41.68497086
338	AALEIASR2	False	28.6607856750488	4.412303448
339	AALELAEQR2	False	37.1172943115234	12.20112514
340	AALELFEQEGLAPYLSR2	False	137.023330688477	96.10596466
341	AALELFEQEGLAPYLSR3	False	137.023330688477	96.10596466
342	AALEQLK1	False	24.059928894043	0.053024441
343	AALESTLAAITESLK2	False	153.93798828125	100.8205872
344	AALESTLAAITESLK3	False	153.93798828125	100.8205872
345	AALESTLAAITESLKEGDAVQLVGFGTFK4	False	164.724365234375	150.8207703
346	AALGSVSYIIHGLMR2	False	138.872863769531	94.04263306
347	AALGSVSYIIHGLMR3	False	138.872863769531	94.04263306
348	AALGYDVP1	False	76.6280059814453	34.54325485
349	AALIAYC(UniMod:4)R2	False	49.2016258239746	17.86558533
350	AALIDC(UniMod:4)LAPDR2	False	85.1070556640625	43.71030045
351	AALIDC(UniMod:4)LAPDR3	False	85.1070556640625	43.71030045
352	AALIDC(UniMod:4)LAPDRR2	False	67.7911987304688	30.03514862
353	AALIDC(UniMod:4)LAPDRR3	False	67.7911987304688	30.03514862
354	AALISALQTLYPEC(UniMod:4)SIYDR3	False	147.170547485352	97.20668793
355	AALLAALR2	False	84.0256958007812	44.11875534
356	AALLADK1	False	16.5416450500488	-3.546753407
357	AALLADKPVSQSDLNK2	False	39.9061317443848	13.76208115
358	AALLFPLADANVVSEDVLR3	False	163.425018310547	119.9028244
359	AALMMGINR2	False	65.1177291870117	33.16723633
360	AALM(UniMod:35)MGINR2	False	43.1089477539062	15.18476295
361	AALMM(UniMod:35)GINR2	False	38.7267036437988	14.234828
362	AALMNSLGDALK2	False	92.9407806396484	53.58110046
363	AALPLNHLVAK2	False	60.2736968994141	30.23916626
364	AALPPEISLPAVGQGAVGIEC(UniMod:4)R3	False	127.839233398438	81.24981689
365	AALQISQSGQTC(UniMod:4)ALLSK2	False	75.4608459472656	37.67030334
366	AALQISQSGQTC(UniMod:4)ALLSK3	False	75.4608459472656	37.67030334
367	AALQNTILK2	False	52.0376777648926	19.51855659
368	AALSGKPLDK2	False	0.306808471679688	-23.05973816
369	AALSMIVEAEK2	False	83.6504135131836	47.78982162
370	AALSMIVEAEKR3	False	67.4803085327148	35.86250687
371	AALTAALK1	False	37.4538993835449	7.001432419
372	AALTC(UniMod:4)GDGAFIRDEANITLVADSPLR3	False	118.738967895508	79.7542038
373	AALTLLVEVAQEMQK2	False	161.886978149414	118.0596085
374	AALTLLVEVAQEMQK3	False	161.886978149414	118.0596085
375	AALTPEMAIK2	False	63.9494590759277	31.85036278
376	AALTQPLNALR2	False	77.9020156860352	39.31080627
377	AALVDHDNIK2	False	8.53852844238281	-13.37967968
378	AALVNADQTLSETWSYQLPANE3	False	123.40055847168	85.73295593
379	AALWNETK1	False	39.419563293457	14.42522812
380	AALWNETK2	False	39.419563293457	14.42522812
381	AALWQQIC(UniMod:4)TYEHDFFPR3	False	144.547653198242	98.80654907
382	AAMASSFPQR2	False	26.545877456665	2.900707245
383	AAMDAAHGIEYSTVVTTMAR3	False	84.8297271728516	51.50024033
384	AAMEDVLK1	False	48.7754707336426	16.6827755
385	AAMEDVLK2	False	48.7754707336426	16.6827755
386	AAM(UniMod:35)EDVLK2	False	12.1004524230957	-15.1018219
387	AAMESGVATR2	False	-2.31572341918945	-20.38995361
388	AAMESGVATRPIADFDVYIDK3	False	103.865837097168	65.84617615
389	AAM(UniMod:35)ESGVATRPIADFDVYIDK3	False	96.3408813476562	66.6158371
390	AAMLGLPLTLR2	False	132.840469360352	86.76876068
391	AAMLQTGEAQFAFPIPYEQATLLEK3	False	146.869232177734	110.7352371
392	AAMLQTGEAQFAFPIPYEQATLLEK4	False	146.869232177734	110.7352371
393	AAM(UniMod:35)LQTGEAQFAFPIPYEQATLLEK3	False	139.75553894043	108.5368729
394	AAMSGMLSPELK2	False	78.0298156738281	42.57084656
395	AAM(UniMod:35)SGMLSPELK2	False	54.7480850219727	29.00787735
396	AAMSGM(UniMod:35)LSPELK2	False	50.1416969299316	23.4273243
397	AAMTLVQSLLNGNK2	False	133.280242919922	83.86963654
398	AAMTLVQSLLNGNK3	False	133.280242919922	83.86963654
399	AAMTVAALC(UniMod:4)EK2	False	59.8838539123535	21.91540909
400	AAMVLLK1	False	64.4583740234375	30.54107285
401	AAMVTVAK1	False	13.8705825805664	-10.31274128
402	AAM(UniMod:35)VTVAK1	False	25.4554405212402	-31.22612953
403	AAM(UniMod:35)VTVAK2	False	25.4554405212402	-31.22612953
404	AANAEPLLMQIR2	False	95.1250839233398	55.98910522
405	AANAEPLLMQIR3	False	95.1250839233398	55.98910522
406	AANAEPLLM(UniMod:35)QIR2	False	76.3867568969727	44.08959579
407	AANAFDVDGETAAMLVSVAMNDDQPIAVLK4	False	162.305801391602	128.0550995
408	AANAGGVATSGLEMAQNAAR2	False	62.9098777770996	31.34738922
409	AANAGGVATSGLEMAQNAAR3	False	62.9098777770996	31.34738922
410	AANANLGFQK2	False	24.7520236968994	2.607489586
411	AANANVVFFDGITAGEK2	False	106.041030883789	70.93486786
412	AANDDLLNSFWLLDSEK3	False	158.306686401367	116.7049561
413	AANDDLLNSFWLLDSEKGEAR3	False	137.032516479492	100.6927948
414	AANDDLLNSFWLLDSEKGEAR4	False	137.032516479492	100.6927948
415	AANGVFDDANVQNR2	False	40.4702377319336	11.43248653
416	AANHQIIGSSQMYATAQSR3	False	35.593017578125	8.496227264
417	AANHQIIGSSQM(UniMod:35)YATAQSR3	False	17.7632675170898	1.527293205
418	AANIIGIQIEFAK2	False	120.359893798828	81.1611557
419	AANIIGIQIEFAK3	False	120.359893798828	81.1611557
420	AANIILHC(UniMod:4)EGK2	False	30.9007225036621	-2.342128515
421	AANIILHC(UniMod:4)EGK3	False	30.9007225036621	-2.342128515
422	AANIIVK1	False	21.9151878356934	-3.895999432
423	AANIIVKDEK2	False	6.04899597167969	-17.01219559
424	AANILIANNPHVFEK3	False	71.847541809082	39.42411041
425	AANKFPAIIYGGK2	False	64.6550140380859	30.5729599
426	AANKFPAIIYGGK3	False	64.6550140380859	30.5729599
427	AANLSTPPLNHPPSAGR2	False	33.3977355957031	4.812116146
428	AANVGVIIER2	False	56.4064712524414	25.49856377
429	AANVTSIR2	False	5.01916122436523	-14.21372318
430	AANYPFIADDMDNLVLPASLKPLQHK3	False	137.386611938477	100.5183182
431	AANYPFIADDMDNLVLPASLKPLQHK4	False	137.386611938477	100.5183182
432	AANYPFIADDM(UniMod:35)DNLVLPASLKPLQHK3	False	113.211212158203	89.39573669
433	AANYPFIADDM(UniMod:35)DNLVLPASLKPLQHK4	False	113.211212158203	89.39573669
434	AAPAPAAAAPK1	False	-6.13016891479492	-29.93963051
435	AAPAPAAAAPK2	False	-6.13016891479492	-29.93963051
436	AAPATPAAPAQPGLLSR2	False	60.8074035644531	26.30656433
437	AAPATPAAPAQPGLLSR3	False	60.8074035644531	26.30656433
438	AAPC(UniMod:4)IIFIDEIDAVGR2	False	157.194259643555	103.824646
439	AAPC(UniMod:4)IIFIDEIDAVGR3	False	157.194259643555	103.824646
440	AAPDATSASPAAASTAR3	False	3.26821136474609	-17.99888229
441	AAPDVQLLMNDSQNDQSK3	False	79.817512512207	43.24327469
442	AAPDVQLLM(UniMod:35)NDSQNDQSK3	False	57.7932319641113	24.12236023
443	AAPDVQLLMNDSQNDQSKQNDQIDVLLAK4	False	108.242195129395	75.27005768
444	AAPENAVANAYDMVINGYEVGGGSVR3	False	137.111511230469	96.89994049
445	AAPENAVANAYDMVINGYEVGGGSVR4	False	137.111511230469	96.89994049
446	AAPENAVANAYDM(UniMod:35)VINGYEVGGGSVR3	False	113.469177246094	87.87403107
447	AAPENAVANAYDM(UniMod:35)VINGYEVGGGSVR4	False	113.469177246094	87.87403107
448	AAPGSQAAYSNLAFDLLADALANASGK3	False	164.531768798828	134.1753387
449	AAPGYYLAK1	False	38.036865234375	12.03402328
450	AAPGYYLAK2	False	38.036865234375	12.03402328
451	AAPIVAQPTPMDAVFK2	False	106.811294555664	65.72252655
452	AAPLAPKPGTPLQVGVGLK2	False	80.899658203125	45.68629837
453	AAPLAPKPGTPLQVGVGLK3	False	80.899658203125	45.68629837
454	AAPLAPKPGTPLQVGVGLK4	False	80.899658203125	45.68629837
455	AAPLC(UniMod:4)NGDPDDLILK2	False	95.9162139892578	53.26891327
456	AAPLTTQTIDEFK2	False	78.3602447509766	43.7829361
457	AAPLTTQTIDEFK3	False	78.3602447509766	43.7829361
458	AAPNTIPTAAK2	False	11.0587005615234	-12.30398369
459	AAPQLLVATDKPTTK2	False	46.1278305053711	15.35406208
460	AAPQLLVATDKPTTK3	False	46.1278305053711	15.35406208
461	AAPSGTPVLVNGR2	False	36.8012771606445	7.259073257
462	AAPSYEELSNSQELLETGIK3	False	102.609222412109	62.65370178
463	AAPSYEELSNSQELLETGIK4	False	102.609222412109	62.65370178
464	AAPTPAKPMGPNDYMVIGLAR3	False	91.7629089355469	59.22973251
465	AAPTPAKPMGPNDYMVIGLAR4	False	91.7629089355469	59.22973251
466	AAPTPAKPM(UniMod:35)GPNDYMVIGLAR3	False	80.4348678588867	54.77555466
467	AAPTPAKPM(UniMod:35)GPNDYMVIGLAR4	False	80.4348678588867	54.77555466
468	AAPTPAKPMGPNDYM(UniMod:35)VIGLAR3	False	74.229377746582	48.89932632
469	AAPTPAKPMGPNDYM(UniMod:35)VIGLAR4	False	74.229377746582	48.89932632
470	AAPVIRPNK2	False	-6.16581726074219	-28.79992294
471	AAPWLVKPNR2	False	44.8398818969727	18.22291565
472	AAQATQARQSLTLEELYQMFR3	False	147.056121826172	110.1443634
473	AAQC(UniMod:4)LLGENDFTSFR2	False	101.584533691406	64.23931885
474	AAQC(UniMod:4)LLGENDFTSFR3	False	101.584533691406	64.23931885
475	AAQDIIWQESPWIPLVVEK3	False	162.626495361328	119.707077
476	AAQDIIWQESPWIPLVVEK4	False	162.626495361328	119.707077
477	AAQEDILK1	False	25.9913558959961	-1.60791862
478	AAQEDILK2	False	25.9913558959961	-1.60791862
479	AAQEEEFSLELR2	False	84.9040603637695	49.84718704
480	AAQEEEFSLELR3	False	84.9040603637695	49.84718704
481	AAQEGVTFC(UniMod:4)PLSELLSETLPLGQVVR3	False	162.010650634766	149.2718353
482	AAQENGTVAINNR2	False	0.706798553466797	-19.0734539
483	AAQGDITAPGGAR2	False	4.04533767700195	-16.30534744
484	AAQGEAVPDAATAASH2	False	16.6278610229492	-6.076553345
485	AAQGEAVPDAATAASHK3	False	6.17796325683594	-16.50531769
486	AAQGIGAGLLTAR2	False	72.8113403320312	36.69848633
487	AAQIWWQQNQSK2	False	64.5806350708008	36.17047882
488	AAQLHIQITAHSPASADAANIEQAFK3	False	88.2786254882812	54.84648895
489	AAQPQVDEGLSYPLLQQLLVQHPGK3	False	141.879180908203	99.48311615
490	AAQQKVVNEDVMVFR2	False	64.8560485839844	37.92364502
491	AAQSDEELYQIITDTEGTPDEA3	False	122.004547119141	79.69219971
492	AAQSDPNC(UniMod:4)FFIDDENSR3	False	79.7385787963867	44.59586334
493	AAQSLLLIDK2	False	83.7723083496094	46.57802963
494	AAQSLVNQR2	False	-1.20309829711914	-18.83828354
495	AAQTDVVQSEADANR2	False	12.9845390319824	-11.54782772
496	AAQVPVVVAVNK2	False	61.441333770752	26.60916901
497	AAQVPVVVAVNK3	False	61.441333770752	26.60916901
498	AAQYLHQQGLATPILVANPFELR3	False	130.032577514648	93.54113007
499	AAQYVASHPGEVC(UniMod:4)PAK2	False	10.1708908081055	-11.67506886
500	AAQYVASHPGEVC(UniMod:4)PAK3	False	10.1708908081055	-11.67506886
501	AAQYVASHPGEVC(UniMod:4)PAK4	False	10.1708908081055	-11.67506886
502	AARPDIQISSDFIVGFPGETTEDFEK3	False	126.078506469727	88.09333038
503	AASAAGLSIHVPFAPGR2	False	92.3749694824219	56.88841248
504	AASAAGLSIHVPFAPGR3	False	92.3749694824219	56.88841248
505	AASAAGLSIHVPFAPGR4	False	92.3749694824219	56.88841248
506	AASALHVSQPALSQQIR2	False	50.3637351989746	19.68626213
507	AASALHVSQPALSQQIR3	False	50.3637351989746	19.68626213
508	AASAYYMAK2	False	18.8923873901367	-3.403687239
509	AASDLIFLGVK2	False	114.740570068359	72.71452332
510	AASEAVKDAALSC(UniMod:4)DQFFVNHR3	False	81.6675720214844	39.47578049
511	AASEEVINMLSQANPQTR3	False	99.9294357299805	61.21160889
512	AASEEYNWDLNYGEIAK3	False	93.7597808837891	60.73130035
513	AASFIMPSIIDR2	False	118.273132324219	77.2000885
514	AASHLNDELK2	False	4.49428939819336	-19.49945259
515	AASIEALK1	False	30.1211357116699	3.749857187
516	AASIEALK2	False	30.1211357116699	3.749857187
517	AASIPDATER2	False	13.8710098266602	-8.772031784
518	AASKSEPQTVVNASYSVTGFNLGTAK4	False	82.578742980957	49.98781586
519	AASLLEDILETR2	False	142.130874633789	97.67086792
520	AASLLEDILETR3	False	142.130874633789	97.67086792
521	AASLLHGLGFSNEQLERPVSDFSGGWR4	False	111.43913269043	81.88471222
522	AASMITESQC(UniMod:4)YQLEQNLHQQR3	False	69.8464813232422	34.77601242
523	AASPFIDEDFNGEWQMFTPR3	False	143.265747070312	107.4569092
524	AASQLVNPGESVVINC(UniMod:4)GSTAFLLGR3	False	132.336364746094	84.43682098
525	AASQSIIPVDTK2	False	51.4965705871582	16.86269951
526	AASSQMLDR2	False	7.42335891723633	-14.19175911
527	AASSSIGDVELVIFVVEGTR3	False	162.462799072266	128.9095154
528	AASSVDLSK1	False	2.20514297485352	-21.21158028
529	AASTENEKDLYQR2	False	1.73257827758789	-17.47019768
530	AASTENEKDLYQR3	False	1.73257827758789	-17.47019768
531	AASVALFSGHASQGASTITQQLAR3	False	85.7628326416016	55.21029663
532	AASYAPTLISHGDQVLPYVR3	False	97.3489990234375	59.13544846
533	AASYPDDR1	False	-11.0630989074707	-27.89255333
534	AATAAGYPDFQPDAC(UniMod:4)LINR3	False	91.9603500366211	54.00592422
535	AATAGNGNEAAIEAQAAGVEQR3	False	46.1756858825684	14.98420811
536	AATALQLEQVLR2	False	101.807113647461	62.42027283
537	AATALQLEQVLR3	False	101.807113647461	62.42027283
538	AATDNGGSLIK2	False	16.2565422058105	-8.556218147
539	AATEGTIPLIPGISTVSELMLGMDYGLK3	False	162.833557128906	164.9531097
540	AATEIC(UniMod:4)GATVEGAELGSQR2	False	61.7264747619629	26.4887085
541	AATEPAHRPAFFR2	False	24.96484375	3.96792841
542	AATEPAHRPAFFR3	False	24.96484375	3.96792841
543	AATFAASLGLK2	False	83.6413879394531	45.22071457
544	AATGVDALTHAIEGYITR2	False	139.716125488281	85.70639801
545	AATGVDALTHAIEGYITR3	False	139.716125488281	85.70639801
546	AATGVDALTHAIEGYITR4	False	139.716125488281	85.70639801
547	AATHDVLAGLTAR2	False	57.8959922790527	25.69040871
548	AATHDVLAGLTAR3	False	57.8959922790527	25.69040871
549	AATIAHVQQNAAVLEVELSSAELAMLDK4	False	155.146591186523	118.1051178
550	AATIELGPLVR2	False	94.7425689697266	56.36699677
551	AATILAEQLEAFVDLR2	False	160.689376831055	126.6586533
552	AATILAEQLEAFVDLR3	False	160.689376831055	126.6586533
553	AATLADAINLLADNPQAK2	False	134.934921264648	93.63368225
554	AATLADAINLLADNPQAK3	False	134.934921264648	93.63368225
555	AATLFNDAQR2	False	43.129222869873	15.45170975
556	AATPLVSAEVR2	False	49.693660736084	17.98445892
557	AATQYTQQVNQNYAK2	False	17.8400802612305	-5.245444775
558	AATSVKDANFVEEVEEE2	False	84.5548248291016	45.98667145
559	AATYEQIK1	False	9.90419387817383	-12.58354759
560	AATYEQIK2	False	9.90419387817383	-12.58354759
561	AAVAAIKK1	False	-10.3751258850098	-36.19290543
562	AAVADC(UniMod:4)LAATDK2	False	40.0906829833984	1.916515231
563	AAVADC(UniMod:4)LAATDKR2	False	28.9821186065674	-7.868947029
564	AAVADC(UniMod:4)LAATDKR3	False	28.9821186065674	-7.868947029
565	AAVAFAPGKPLEIVEIDVAPPK3	False	125.923965454102	84.7252655
566	AAVAFAPGKPLEIVEIDVAPPK4	False	125.923965454102	84.7252655
567	AAVAGIAMGLVK2	False	99.2884063720703	55.28427887
568	AAVAGIAM(UniMod:35)GLVK2	False	74.9924545288086	38.42941284
569	AAVAVNSGKLFYK2	False	50.3060684204102	27.38465691
570	AAVAWYGK1	False	42.6091079711914	18.73184967
571	AAVAWYGK2	False	42.6091079711914	18.73184967
572	AAVDAKTDPDFVIM(UniMod:35)AR2	False	59.9114875793457	30.42204857
573	AAVEAAIAR2	False	20.0738945007324	-5.74347496
574	AAVEAETLK1	False	14.803352355957	-9.452709198
575	AAVEAETLK2	False	14.803352355957	-9.452709198
576	AAVEAFK1	False	18.6626205444336	-6.522023678
577	AAVEEGVVAGGGVALIR2	False	90.9465179443359	50.53975677
578	AAVEEGVVAGGGVALIR3	False	90.9465179443359	50.53975677
579	AAVEGIPALK1	False	67.210319519043	31.72455978
580	AAVEGIPALK2	False	67.210319519043	31.72455978
581	AAVELAK1	False	11.1356201171875	-14.89269447
582	AAVELAVK1	False	37.583366394043	7.95205164
583	AAVELAVK2	False	37.583366394043	7.95205164
584	AAVELIQPGHR2	False	34.3718872070312	6.918000698
585	AAVELIQPGHR3	False	34.3718872070312	6.918000698
586	AAVFHEGMSIIER2	False	72.4380798339844	41.78398895
587	AAVFHEGMSIIER3	False	72.4380798339844	41.78398895
588	AAVGDALKPFEER2	False	61.1934547424316	26.74967957
589	AAVGDALKPFEER3	False	61.1934547424316	26.74967957
590	AAVHNLLAQR2	False	23.6398124694824	-0.875440836
591	AAVIEAMTK1	False	43.1664390563965	11.12345886
592	AAVIEAMTK2	False	43.1664390563965	11.12345886
593	AAVIEAM(UniMod:35)TK1	False	4.21962738037109	-17.14427567
594	AAVLC(UniMod:4)FAAESVATDC(UniMod:4)QR2	False	101.901718139648	57.0928421
595	AAVLC(UniMod:4)FAAESVATDC(UniMod:4)QR3	False	101.901718139648	57.0928421
596	AAVLLADSFK2	False	87.6579208374023	47.76757431
597	AAVLMESQMQQLIGILVR3	False	164.651885986328	136.9919739
598	AAVLM(UniMod:35)ESQMQQLIGILVR3	False	164.45036315918	128.7002563
599	AAVLMESQM(UniMod:35)QQLIGILVR3	False	139.19059753418	116.1184769
600	AAVLPANLIQAQR2	False	89.6835479736328	52.01411438
601	AAVLPANLIQAQR3	False	89.6835479736328	52.01411438
602	AAVLVEVNR2	False	45.1178588867188	14.72535229
603	AAVLWHQVGGGR2	False	42.5123443603516	15.38256836
604	AAVLWHQVGGGR3	False	42.5123443603516	15.38256836
605	AAVPAVQTEHC(UniMod:4)FLTHGDMPTLTIDIFR4	False	130.050262451172	99.60746765
606	AAVSNDASTVSVQDGK2	False	11.7712135314941	-13.06710911
607	AAVTMPSSK1	False	8.53602600097656	-14.69182014
608	AAVTMPSSK2	False	8.53602600097656	-14.69182014
609	AAVTM(UniMod:35)PSSK1	False	15.9076919555664	-34.864048
610	AAVTM(UniMod:35)PSSK2	False	15.9076919555664	-34.864048
611	AAVVHSGGMDEVSLHAPTIVAELHDGEIK4	False	89.5169067382812	66.89639282
612	AAVVVPDNVLFEGGK2	False	102.547561645508	62.94470596
613	AAWEAEVFAGINEATLNVPQEQAYR3	False	139.727386474609	100.8693314
614	AAWEAEVFAGINEATLNVPQEQAYR4	False	139.727386474609	100.8693314
615	AAWINEAAFR2	False	84.2289428710938	49.81789398
616	AAYAAANLLVSDYVNE2	False	124.259887695312	84.27876282
617	AAYAVVDDGK2	False	18.1053161621094	-7.053611279
618	AAYAVVDDGKR2	False	5.55252456665039	-18.43453026
619	AAYDAGAIYGGLIFVATSPR3	False	143.774017333984	101.2676239
620	AAYDLLALR2	False	102.643653869629	61.96166229
621	AAYDLTR1	False	18.5842323303223	-3.288624287
622	AAYDLTR2	False	18.5842323303223	-3.288624287
623	AAYDNELVEAVK2	False	66.2205200195312	34.45754623
624	AAYDNELVEAVKR3	False	54.0365409851074	25.81214333
625	AAYEVSNLELAIINLTMTNIR3	False	165.225189208984	139.8527374
626	AAYFVANGAR2	False	35.8178863525391	10.92730713
627	AAYLLLGNDPLLLQESQDAVR3	False	143.696304321289	103.5881195
628	AAYSVTVVMM(UniMod:35)SK3	False	65.7429122924805	32.67835236
629	AC(UniMod:4)ADEWTAR2	False	23.1609802246094	-2.287046432
630	AC(UniMod:4)AEAGVFLISPFVGR2	False	145.89306640625	100.7130203
631	AC(UniMod:4)AEAGVFLISPFVGR3	False	145.89306640625	100.7130203
632	AC(UniMod:4)AEAGVFLISPFVGR4	False	145.89306640625	100.7130203
633	AC(UniMod:4)AEDDPQLSGR2	False	6.93158721923828	-17.23045921
634	AC(UniMod:4)AQLVKPGGDVFFSTLNR3	False	95.9612731933594	62.38344574
635	AC(UniMod:4)ATSFQAVANVAESLMAGTIR3	False	164.546310424805	130.4966431
636	AC(UniMod:4)DGATVIYLYGDLGAGK2	False	116.829116821289	76.60049438
637	AC(UniMod:4)DGATVIYLYGDLGAGK3	False	116.829116821289	76.60049438
638	AC(UniMod:4)DGC(UniMod:4)LNGEFAALITGPVHK3	False	116.039352416992	73.64441681
639	AC(UniMod:4)DLVLK1	False	45.6698150634766	10.60127735
640	AC(UniMod:4)DLVLK2	False	45.6698150634766	10.60127735
641	AC(UniMod:4)EEAAEGQVVSPVNFNSPGQVVIAGHK3	False	82.3131561279297	48.77061462
642	AC(UniMod:4)EEAAEGQVVSPVNFNSPGQVVIAGHK4	False	82.3131561279297	48.77061462
643	AC(UniMod:4)EEAGISAEAIDPQQAR2	False	53.4981880187988	20.93742371
644	AC(UniMod:4)EEAGISAEAIDPQQAR3	False	53.4981880187988	20.93742371
645	AC(UniMod:4)EEVGFVSR2	False	41.4820251464844	14.74093914
646	AC(UniMod:4)EQSAQYC(UniMod:4)VK2	False	4.13265228271484	-19.54002762
647	AC(UniMod:4)FHQFDPVK2	False	44.5992889404297	16.76391983
648	AC(UniMod:4)FHQFDPVK3	False	44.5992889404297	16.76391983
649	AC(UniMod:4)FKPVEELL2	False	112.088455200195	67.15921021
650	AC(UniMod:4)FTESIQTQIAAAEALPDAISR3	False	133.571151733398	97.03570557
651	AC(UniMod:4)GAVDYFC(UniMod:4)QHGHGLISK3	False	58.1624870300293	24.39040184
652	AC(UniMod:4)GAVDYFC(UniMod:4)QHGHGLISK4	False	58.1624870300293	24.39040184
653	AC(UniMod:4)GEFSLIAR2	False	81.2095336914062	42.38734055
654	AC(UniMod:4)GFTLPNAPLTPR2	False	100.425308227539	61.17411041
655	AC(UniMod:4)GFTLPNAPLTPR3	False	100.425308227539	61.17411041
656	AC(UniMod:4)GKPVNYHFAPR2	False	13.9535865783691	-4.777324677
657	AC(UniMod:4)GKPVNYHFAPR3	False	13.9535865783691	-4.777324677
658	AC(UniMod:4)IGIITNPVNTTVAIAAEVLK3	False	161.74885559082	135.6392822
659	AC(UniMod:4)IGIITNPVNTTVAIAAEVLK4	False	161.74885559082	135.6392822
660	AC(UniMod:4)IGIITNPVNTTVAIAAEVLKK3	False	163.150024414062	123.8581848
661	AC(UniMod:4)IGIITNPVNTTVAIAAEVLKK4	False	163.150024414062	123.8581848
662	AC(UniMod:4)ISGQGDMPFK2	False	56.27783203125	27.36008453
663	AC(UniMod:4)LFNGEAEYDSIR2	False	80.0263442993164	48.41263199
664	AC(UniMod:4)LGSLQAMR2	False	60.7156829833984	27.74559975
665	AC(UniMod:4)MNMGTLSGAPK2	False	51.5042953491211	20.06313515
666	AC(UniMod:4)QALLR2	False	25.2067909240723	-2.101027727
667	AC(UniMod:4)QNYGPLYK2	False	35.3025398254395	8.543046951
668	AC(UniMod:4)QTAGMDFDSTQAHSALYDTER3	False	58.6872482299805	30.9675808
669	AC(UniMod:4)QVAC(UniMod:4)SEWNDIR2	False	62.0820045471191	28.21713257
670	AC(UniMod:4)RSMLNPGSALLTLSYLGAER4	False	136.865936279297	101.5370102
671	AC(UniMod:4)TQAAEVALFTYNSR2	False	94.2197875976562	54.17224884
672	AC(UniMod:4)TQAAEVALFTYNSR3	False	94.2197875976562	54.17224884
673	AC(UniMod:4)TQPVLGIC(UniMod:4)LGMQLLGR3	False	161.200271606445	105.5067673
674	AC(UniMod:4)VDIGYR1	False	36.3242874145508	10.95981407
675	AC(UniMod:4)VDIGYR2	False	36.3242874145508	10.95981407
676	AC(UniMod:4)VIPEGMVIGENAEEDAR3	False	92.5214538574219	55.59149551
677	AC(UniMod:4)VIPEGMVIGENAEEDARR3	False	80.8542633056641	46.79796982
678	AC(UniMod:4)VIPEGMVIGENAEEDARR4	False	80.8542633056641	46.79796982
679	AC(UniMod:4)YALRPEGINWPENDDGLPSFR3	False	109.553237915039	75.38090515
680	ADAALLDEMINNIQFIPGDFTR3	False	165.246536254883	143.3562775
681	ADAALLDEM(UniMod:35)INNIQFIPGDFTR3	False	145.512878417969	120.3579025
682	ADAASGLPLLQLGVALK2	False	159.782928466797	112.9128342
683	ADAASGLPLLQLGVALK3	False	159.782928466797	112.9128342
684	ADAATAISELNALGVK2	False	114.772407531738	73.52289581
685	ADAATAISELNALGVK3	False	114.772407531738	73.52289581
686	ADAATLLALLTSDDAPTDDVLSAEFVVR3	False	161.86198425293	158.3665619
687	ADAFAVIVK1	False	83.0028305053711	45.91530228
688	ADAFAVIVK2	False	83.0028305053711	45.91530228
689	ADAFGLER2	False	46.4780311584473	21.64697838
690	ADAIFIEELR2	False	104.723403930664	64.67928314
691	ADAIFIEELRK2	False	80.0439300537109	45.43231583
692	ADAIFIEELRK3	False	80.0439300537109	45.43231583
693	ADAINAPLSANSFLPQPHPGNC(UniMod:4)GK3	False	92.0314559936523	52.08068466
694	ADALAGWVNHFLLGLGVTQPK3	False	164.640625	135.1713867
695	ADALAGWVNHFLLGLGVTQPK4	False	164.640625	135.1713867
696	ADALGLGWVYMAPK2	False	132.510375976562	92.5144577
697	ADALKLASELR2	False	69.3231430053711	42.82052994
698	ADALPAFEK1	False	58.0093231201172	28.89557457
699	ADALPAFEK2	False	58.0093231201172	28.89557457
700	ADAPGVYVGEK2	False	26.8668041229248	3.186556101
701	ADAPLIQWDATSATLK2	False	106.186080932617	70.45614624
702	ADAPLIQWDATSATLK3	False	106.186080932617	70.45614624
703	ADATDNTSLAEHLSETNFYLGK3	False	90.8304138183594	60.38339615
704	ADAVLHDTPNILYFIK2	False	131.989639282227	86.68569183
705	ADAVLHDTPNILYFIK3	False	131.989639282227	86.68569183
706	ADAVLHDTPNILYFIK4	False	131.989639282227	86.68569183
707	ADAVLHDTPNILYFIKTAGNGQFK3	False	129.389556884766	91.13830566
708	ADAVVVLENDLHR2	False	85.787483215332	43.53766251
709	ADAVVVLENDLHR3	False	85.787483215332	43.53766251
710	ADAYVMAFGSYSTAMLK2	False	126.733871459961	85.80740356
711	ADAYVMAFGSYSTAMLK3	False	126.733871459961	85.80740356
712	ADAYVM(UniMod:35)AFGSYSTAMLK2	False	111.032501220703	71.78479767
713	ADAYVM(UniMod:35)AFGSYSTAMLK3	False	111.032501220703	71.78479767
714	ADC(UniMod:4)C(UniMod:4)EIWTDVDGVYTC(UniMod:4)DPR3	False	114.577362060547	64.30161285
715	ADC(UniMod:4)EQLAELR2	False	54.6303024291992	18.49530792
716	ADC(UniMod:4)LGIIGVAR2	False	93.1679229736328	46.83408356
717	ADC(UniMod:4)LLYANGR2	False	48.0532836914062	15.72277641
718	ADDAISEQLAQLK2	False	83.0972290039062	47.38999557
719	ADDAISEQLAQLK3	False	83.0972290039062	47.38999557
720	ADDALWR1	False	48.2685089111328	22.17959023
721	ADDALWR2	False	48.2685089111328	22.17959023
722	ADDALWRR2	False	25.1820125579834	4.60672617
723	ADDFIEALFAR2	False	156.444549560547	108.7761383
724	ADDFIEALFAR3	False	156.444549560547	108.7761383
725	ADDFIEALFARED2	False	152.122009277344	108.6148071
726	ADDFIEALFARED3	False	152.122009277344	108.6148071
727	ADDIQIR1	False	21.1322593688965	-2.130800247
728	ADDIQIR2	False	21.1322593688965	-2.130800247
729	ADDLAAIPLR2	False	80.6580429077148	46.7276001
730	ADDPFIK1	False	44.4428100585938	15.94989204
731	ADDPFIK2	False	44.4428100585938	15.94989204
732	ADDVIC(UniMod:4)LHQLQPTAAVAGLPR3	False	100.676292419434	62.85253525
733	ADDYTGPATDLLLK2	False	99.2149353027344	58.86178589
734	ADDYTGPATDLLLK3	False	99.2149353027344	58.86178589
735	ADEGGITDIEFITQYLVLR3	False	165.189498901367	139.8503723
736	ADEGYDVVGTVR2	False	48.3895378112793	20.13144875
737	ADEINTC(UniMod:4)IGC(UniMod:4)NQAC(UniMod:4)LDQIFVGK3	False	122.254669189453	72.47322845
738	ADEIQIYK2	False	43.0430564880371	16.24415398
739	ADEIVVVEDGVIVER2	False	100.252128601074	62.0135231
740	ADENDIRLPGEVAFFIAK3	False	132.385879516602	96.947258
741	ADEPQAFHIEGVMFQIR3	False	119.586204528809	82.35210419
742	ADEQGASWYR2	False	31.9852066040039	9.482467651
743	ADEQILDIGDASAQELAEILK3	False	165.271286010742	126.6442108
744	ADEQILDIGDASAQELAEILK4	False	165.271286010742	126.6442108
745	ADEQILDIGDASAQELAEILKNAK3	False	162.579360961914	127.1078339
746	ADEVSMEEGLAK2	False	44.1995697021484	17.29579544
747	ADEVYFLK2	False	75.8491363525391	44.30440903
748	ADFALGGITATM(UniMod:35)VDLHEK3	False	93.6840972900391	66.00984955
749	ADFEEHKDEVDWL2	False	88.521240234375	51.75785065
750	ADFEEHKDEVDWL3	False	88.521240234375	51.75785065
751	ADFFIEHGLLASVNIDGPTLIALR3	False	163.641372680664	127.2384415
752	ADFLC(UniMod:4)GTGQK2	False	42.0936126708984	11.86316681
753	ADFLSDPNK2	False	39.7068519592285	12.01024914
754	ADFLTVHGLWPGLPK2	False	130.182525634766	90.63587952
755	ADFLTVHGLWPGLPK3	False	130.182525634766	90.63587952
756	ADFPVLSR2	False	71.4594497680664	36.31513214
757	ADFTDAVIDNAFEGGYMAGR3	False	134.19938659668	91.90169525
758	ADGAILVDFWAEWC(UniMod:4)GPC(UniMod:4)K3	False	167.068252563477	129.187973
759	ADGAMDAGNMLK2	False	50.0466766357422	17.96627235
760	ADGAMDAGNMLKPALAR2	False	72.0207901000977	36.40822601
761	ADGAMDAGNMLKPALAR3	False	72.0207901000977	36.40822601
762	ADGAMDAGNMLKPALAR4	False	72.0207901000977	36.40822601
763	ADGAM(UniMod:35)DAGNMLKPALAR2	False	55.2725563049316	26.42982674
764	ADGAM(UniMod:35)DAGNMLKPALAR3	False	55.2725563049316	26.42982674
765	ADGAMDAGNM(UniMod:35)LKPALAR2	False	43.4023132324219	23.4648304
766	ADGAMDAGNM(UniMod:35)LKPALAR3	False	43.4023132324219	23.4648304
767	ADGAMSALPVLMVTAEAK2	False	143.881301879883	98.24723053
768	ADGAMSALPVLMVTAEAK3	False	143.881301879883	98.24723053
769	ADGAM(UniMod:35)SALPVLMVTAEAK2	False	122.870178222656	85.5713501
770	ADGAM(UniMod:35)SALPVLMVTAEAK3	False	122.870178222656	85.5713501
771	ADGAMSALPVLM(UniMod:35)VTAEAK2	False	120.80908203125	79.55609131
772	ADGAMSALPVLM(UniMod:35)VTAEAK3	False	120.80908203125	79.55609131
773	ADGAMSALPVLMVTAEAKK3	False	122.522125244141	81.56183624
774	ADGAPVEDTLSR2	False	32.8788261413574	3.968993664
775	ADGAYLYDVDGK2	False	56.5784072875977	26.65798569
776	ADGDGWIVPPAAAPWDFGLIVLR3	False	164.982192993164	154.8029175
777	ADGEALAEEMTLR2	False	83.9907379150391	46.34677887
778	ADGFNDIGINMVWLPPAYK3	False	154.469696044922	115.9128265
779	ADGFNDIGINM(UniMod:35)VWLPPAYK3	False	134.673812866211	104.3362656
780	ADGFQQLK1	False	28.6458644866943	5.483160496
781	ADGFQQLK2	False	28.6458644866943	5.483160496
782	ADGGTLFLDELATAPMMVQEK3	False	157.746170043945	112.2216187
783	ADGIGSLLPAAR2	False	91.7961730957031	51.29333878
784	ADGINPEELLGNSSAAAPR2	False	98.6484375	59.48957443
785	ADGINPEELLGNSSAAAPR3	False	98.6484375	59.48957443
786	ADGINPEELLGNSSAAAPR4	False	98.6484375	59.48957443
787	ADGLGTADHSALAC(UniMod:4)YYEK3	False	55.4827919006348	27.74367714
788	ADGLLPASSK2	False	34.9397964477539	4.730994225
789	ADGLSIILVSSEMPEVLGMSDR3	False	163.566802978516	127.5236511
790	ADGQPIFMAAIGSTPFER2	False	135.435821533203	93.72146606
791	ADGSGTSFVFTSYLAK2	False	114.813217163086	76.38535309
792	ADGSIVGTIGGGMVER2	False	80.2981567382812	44.34038925
793	ADGSLQKPVAYLTC(UniMod:4)NFNR3	False	88.9393463134766	55.48419189
794	ADGSQEVVPC(UniMod:4)R2	False	7.13151168823242	-13.42846203
795	ADGTPAAPLISWQDAR2	False	96.1246719360352	60.40119553
796	ADGVIFQTAV2	False	104.030372619629	59.6440773
797	ADGVIFQTAVPK3	False	78.8805923461914	41.18283463
798	ADGVIFQTAVVK3	False	83.3828277587891	45.41269302
799	ADHDTFWFDTTR2	False	84.0292129516602	51.35134888
800	ADHDTFWFDTTR3	False	84.0292129516602	51.35134888
801	ADHFGLAQLHQLR2	False	58.5742721557617	36.24020004
802	ADHFGLAQLHQLR3	False	58.5742721557617	36.24020004
803	ADHIYLATDLDR2	False	59.3070068359375	31.5216217
804	ADHIYLATDLDR3	False	59.3070068359375	31.5216217
805	ADHIYLATDLDREGEAIAWHLR4	False	102.781921386719	72.36643219
806	ADHPKPDSLISEHPTAQEAMDAK3	False	36.209545135498	9.26140213
807	ADHPKPDSLISEHPTAQEAMDAK4	False	36.209545135498	9.26140213
808	ADHPKPDSLISEHPTAQEAM(UniMod:35)DAK3	False	22.6376914978027	2.64296174
809	ADHPKPDSLISEHPTAQEAM(UniMod:35)DAK4	False	22.6376914978027	2.64296174
810	ADHPLTTPPPK2	False	0.050506591796875	-22.57374001
811	ADHPLTTPPPKER2	False	-9.02468490600586	-28.72270775
812	ADHPLTTPPPKER3	False	-9.02468490600586	-28.72270775
813	ADIAANGFDILC(UniMod:4)VR2	False	124.589431762695	82.79811096
814	ADIAIIATAQNGNK2	False	62.7834396362305	29.7334671
815	ADIAVHSMK2	False	5.71577453613281	-16.0494194
816	ADIAVHSM(UniMod:35)K2	False	6.79901885986328	-33.07440186
817	ADIDYNTSEAHTTYGVIGVK3	False	62.7885208129883	34.34298325
818	ADIDYNTSEAHTTYGVIGVK4	False	62.7885208129883	34.34298325
819	ADIEVSTC(UniMod:4)GVISPLK2	False	94.4432830810547	53.78339005
820	ADIEVSTC(UniMod:4)GVISPLK3	False	94.4432830810547	53.78339005
821	ADIKPGDAK2	False	-13.5392036437988	-39.87631226
822	ADILLLDNIDSFTYNLADQLR3	False	163.734146118164	145.2674713
823	ADILSPVK2	False	52.4170150756836	19.95888519
824	ADILSPVKETGTLLGVVSSQAAELC(UniMod:4)GLK3	False	164.357223510742	121.6202087
825	ADILTFHTPLFK2	False	113.77872467041	79.03955841
826	ADILTFHTPLFK3	False	113.77872467041	79.03955841
827	ADIPLGMIR2	False	91.5480499267578	54.75469208
828	ADIPLTFWDYQHHALVATIR3	False	120.080810546875	86.90740204
829	ADIPLTFWDYQHHALVATIR4	False	120.080810546875	86.90740204
830	ADIRPTHNEDLPFQGGALGLFGYDLGR4	False	130.821884155273	97.81036377
831	ADISSDQIAAIGITNQR2	False	81.809684753418	46.0705986
832	ADISSDQIAAIGITNQR3	False	81.809684753418	46.0705986
833	ADITGETLGMSEVNGHALIR3	False	84.1836853027344	50.32873535
834	ADITLISGSTLGGAEYVAEHLAEK3	False	135.742599487305	92.47419739
835	ADITLISGSTLGGAEYVAEHLAEK4	False	135.742599487305	92.47419739
836	ADIVGVSSLR2	False	64.0196151733398	29.94253731
837	ADIVIAPDMHFR2	False	85.597282409668	51.43622589
838	ADIVIAPDMHFR3	False	85.597282409668	51.43622589
839	ADKEGAASFYVVDTSDFGNSGNWR3	False	94.9973754882812	64.52898407
840	ADKEGAASFYVVDTSDFGNSGNWR4	False	94.9973754882812	64.52898407
841	ADKFPYVGTTYR2	False	50.1220932006836	23.12246132
842	ADKFPYVGTTYR3	False	50.1220932006836	23.12246132
843	ADKPLVGTGMER2	False	17.5302467346191	-6.461137295
844	ADKPLVGTGMER3	False	17.5302467346191	-6.461137295
845	ADKPLVGTGM(UniMod:35)ER2	False	-3.8180046081543	-19.98000336
846	ADKPLVGTGM(UniMod:35)ER3	False	-3.8180046081543	-19.98000336
847	ADLDDIK1	False	24.8516788482666	0.7304610014
848	ADLDDIKDGK2	False	10.9416160583496	-13.78965855
849	ADLEIFVDPLGKPLPFSEVTGSK3	False	147.100448608398	110.9082565
850	ADLEMQIESLTEELAYLK3	False	163.293014526367	138.9394684
851	ADLEM(UniMod:35)QIESLTEELAYLK3	False	164.765594482422	142.7219543
852	ADLEMQIESLTEELAYLKK3	False	162.688568115234	126.2613678
853	ADLEM(UniMod:35)QIESLTEELAYLKK3	False	162.14762878418	131.2075195
854	ADLFSATSTTSSTTAFSATTAGNAIAGK3	False	101.483894348145	60.82901001
855	ADLFVSIHADAFTSR3	False	100.232116699219	68.6032486
856	ADLGIAFDGDGDR2	False	79.5201416015625	43.59492874
857	ADLGIAFDGDGDR3	False	79.5201416015625	43.59492874
858	ADLGIAFDGDGDRVIMVDHEGNK3	False	86.4520416259766	53.22694397
859	ADLGIAFDGDGDRVIMVDHEGNK4	False	86.4520416259766	53.22694397
860	ADLIVDTSEMSVHELAEMLR3	False	164.994567871094	126.0744629
861	ADLIVWQHPMQWYSIPPLLK3	False	157.159103393555	122.4661789
862	ADLLTLR2	False	77.4949188232422	42.42897415
863	ADLNVPVK1	False	37.556282043457	8.544216156
864	ADLNVPVK2	False	37.556282043457	8.544216156
865	ADLNVPVKDGK2	False	17.7218627929688	-7.349514961
866	ADLPLLSHNLPADFAALR2	False	130.423309326172	93.87303925
867	ADLPLLSHNLPADFAALR3	False	130.423309326172	93.87303925
868	ADLPLLSHNLPADFAALR4	False	130.423309326172	93.87303925
869	ADLPLLSHNLPADFAALRK3	False	111.150360107422	78.81736755
870	ADLPLLSHNLPADFAALRK4	False	111.150360107422	78.81736755
871	ADLPVEPVK1	False	47.2782554626465	15.45995712
872	ADLPVEPVK2	False	47.2782554626465	15.45995712
873	ADLQAQLDSLNK2	False	68.5305480957031	36.87597275
874	ADLSTTLQASQK2	False	33.8805770874023	10.84657288
875	ADLVFGSNSVLR2	False	93.8042907714844	56.93081284
876	ADLVFGSNSVLR3	False	93.8042907714844	56.93081284
877	ADLWLAEYYDQR2	False	110.502593994141	75.91819763
878	ADLWLAEYYDQR3	False	110.502593994141	75.91819763
879	ADLYDKVSQAFTVFLPVR3	False	163.622634887695	116.2526169
880	ADMAPVTIALGPGFTAGK2	False	120.622161865234	76.30831146
881	ADM(UniMod:35)APVTIALGPGFTAGK2	False	105.404602050781	66.05810547
882	ADMC(UniMod:4)NADVKLGDLLIHEGSAK4	False	95.3708038330078	59.75415802
883	ADMDAETAPK2	False	-2.45751953125	-24.08065033
884	ADM(UniMod:35)DAETAPK2	False	-16.988842010498	-48.20002747
885	ADMFGDR2	False	29.3954982757568	7.680746078
886	ADMHYIIR2	False	41.0774688720703	16.1014595
887	ADMLQQEC(UniMod:4)EALLVDFPEQEK3	False	152.445129394531	98.82343292
888	ADMLQQEC(UniMod:4)EALLVDFPEQEKELR3	False	150.277923583984	99.99272156
889	ADMVAHVFHSVASK2	False	56.2052345275879	26.54058647
890	ADMVAHVFHSVASK3	False	56.2052345275879	26.54058647
891	ADNDLVDMIK2	False	89.6793670654297	49.09205627
892	ADNGWLQLNTAK2	False	78.3156433105469	45.3672142
893	ADNLLST1	False	50.6285781860352	23.80591965
894	ADNLPFHGTDIWTLYELSWLNAK3	False	162.939025878906	139.3184814
895	ADNM(UniMod:35)RLDVALLPLLSHQLSVK4	False	139.259643554688	100.0928726
896	ADNPFDLLLPAAMAK2	False	161.734588623047	117.68647
897	ADNPFDLLLPAAMAK3	False	161.734588623047	117.68647
898	ADNSPVTAADIAAHTVIMDGLR3	False	123.02864074707	76.00082397
899	ADNSPVTAADIAAHTVIMDGLR4	False	123.02864074707	76.00082397
900	ADNVVLENGGR2	False	17.6479949951172	-5.811524868
901	ADNYQGYVVYEGR2	False	50.4823722839355	26.14386559
902	ADNYQGYVVYEGR3	False	50.4823722839355	26.14386559
903	ADPAANAGSLK2	False	1.93901062011719	-18.31560326
904	ADPAVWGDPSVLDPQK2	False	92.7615737915039	54.54309464
905	ADPAVWGDPSVLDPQKLPDGQR3	False	94.5515213012695	60.59478378
906	ADPLAFWLSDQLAR2	False	159.121765136719	114.8012466
907	ADPLAFWLSDQLAR3	False	159.121765136719	114.8012466
908	ADPLNEEEMSR2	False	34.9129371643066	8.811364174
909	ADPVVDIYLVASGADTQSAAMALAER3	False	152.028305053711	109.3597107
910	ADPVVDIYLVASGADTQSAAMALAER4	False	152.028305053711	109.3597107
911	ADQEGWNPGFTEK2	False	57.340503692627	29.59450531
912	ADQEGWNPGFTEK3	False	57.340503692627	29.59450531
913	ADQIDMLITGK2	False	93.6870574951172	52.02929306
914	ADQINEAYER2	False	16.3124008178711	-6.859512329
915	ADQIPVLK1	False	57.1379623413086	21.91690636
916	ADQIPVLK2	False	57.1379623413086	21.91690636
917	ADQIPVLKEETQHATVSER3	False	44.354061126709	17.41311264
918	ADQIPVLKEETQHATVSER4	False	44.354061126709	17.41311264
919	ADQIQWSAGIEPGDPR2	False	74.7453918457031	43.87156296
920	ADQIQWSAGIEPGDPR3	False	74.7453918457031	43.87156296
921	ADQLGASVVVSMVER2	False	113.405555725098	69.02085114
922	ADQYLDALEQEIVHR2	False	117.492095947266	72.57920837
923	ADQYLDALEQEIVHR3	False	117.492095947266	72.57920837
924	ADRLAELK1	False	13.1486892700195	-9.260920525
925	ADRQPEFTQIDVETSFMTAPQVR3	False	104.806198120117	71.65402222
926	ADSAEVSMIPSTK2	False	49.1940498352051	19.2071743
927	ADSAEVSMIPSTK3	False	49.1940498352051	19.2071743
928	ADSAEVSM(UniMod:35)IPSTK2	False	23.4483261108398	-6.359779835
929	ADSFIFNVAGAPEEVK2	False	112.393051147461	72.98602295
930	ADSFIFNVAGAPEEVK3	False	112.393051147461	72.98602295
931	ADSQPLSGAPEGAEYLR2	False	64.4376831054688	32.02357483
932	ADSVASALITQGVDASR2	False	89.4449768066406	52.82258606
933	ADSVASALITQGVDASR3	False	89.4449768066406	52.82258606
934	ADSVLAGLK1	False	58.7587013244629	27.28267288
935	ADSVLAGLK2	False	58.7587013244629	27.28267288
936	ADTALWALYDSQGNPMPLMAR3	False	146.001281738281	102.5203781
937	ADTDILMGQR2	False	53.2172813415527	23.27917099
938	ADTGFGVMTEEELK2	False	83.237548828125	49.05701828
939	ADTGFGVM(UniMod:35)TEEELK2	False	59.7774429321289	35.60800171
940	ADTLAILR2	False	76.1369018554688	39.50029755
941	ADTLAILREEK3	False	59.3531341552734	28.51374626
942	ADTLDITFDVTK2	False	101.817474365234	62.11452484
943	ADTLTDEINFLR2	False	119.075531005859	79.70303345
944	ADTTLNNGLK2	False	17.6471900939941	-7.461239815
945	ADTTLNNGLKDVPSR2	False	31.6428337097168	8.155452728
946	ADTTLNNGLKDVPSR3	False	31.6428337097168	8.155452728
947	ADVAFEFFHK2	False	93.1198043823242	60.16067505
948	ADVAFEFFHK3	False	93.1198043823242	60.16067505
949	ADVAMTGEITLR2	False	75.0375137329102	41.1784668
950	ADVAM(UniMod:35)TGEITLR2	False	53.3160438537598	27.14375687
951	ADVAPSNLAIVGR2	False	69.2284393310547	37.54469299
952	ADVAPSNLAIVGR3	False	69.2284393310547	37.54469299
953	ADVDKLPIPDPEDELGYVMNAVR3	False	156.160140991211	119.2229233
954	ADVDKLPIPDPEDELGYVMNAVR4	False	156.160140991211	119.2229233
955	ADVEASGGNTFNGK2	False	8.20566177368164	-13.22553062
956	ADVGSFITALNLAIK2	False	160.642013549805	119.4394531
957	ADVGSFITALNLAIK3	False	160.642013549805	119.4394531
958	ADVGSFITALNLAIKMIVNTQEIIESTR4	False	163.451263427734	183.8525238
959	ADVIVVGLIGER2	False	113.7763671875	69.80541229
960	ADVIVVGLIGER3	False	113.7763671875	69.80541229
961	ADVLAKPAVEAVENGDIQFVPK3	False	100.821853637695	64.01107025
962	ADVLPLDSNHVNTEEAR2	False	53.0669784545898	24.23226357
963	ADVLPLDSNHVNTEEAR3	False	53.0669784545898	24.23226357
964	ADVLTELRR2	False	51.0600929260254	21.27173042
965	ADVNQVVDGDALQLAGR2	False	87.7070541381836	52.83739471
966	ADVNQVVDGDALQLAGR3	False	87.7070541381836	52.83739471
967	ADVPTVSLVGYTNAGK2	False	86.7639465332031	49.66038513
968	ADVPTVSLVGYTNAGK3	False	86.7639465332031	49.66038513
969	ADVQGSVEAISDSLLK2	False	124.907379150391	74.10042572
970	ADVQGSVEAISDSLLK3	False	124.907379150391	74.10042572
971	ADVSISVTELGSLLDHTGPHLEAEEYIAR4	False	141.49169921875	105.9553528
972	ADVSLILR2	False	83.5786666870117	46.2420845
973	ADVTLGGGAKTFAETATAGEWQGK3	False	79.781867980957	57.88201904
974	ADVTSLGVK1	False	35.1014785766602	8.421035767
975	ADVTSLGVK2	False	35.1014785766602	8.421035767
976	ADVVLDC(UniMod:4)TDNMATR2	False	61.6442756652832	25.18756866
977	ADVVLGLDNNLLDAASK2	False	125.232788085938	80.19029999
978	ADVVLGLDNNLLDAASK3	False	125.232788085938	80.19029999
979	ADVVNYSPGPVITR2	False	65.3021850585938	33.43154907
980	ADVVTYNQVTDVQILHDK3	False	78.499382019043	46.27894211
981	ADVVTYNQVTDVQILHDKGK3	False	64.4977416992188	35.56483459
982	ADVVTYNQVTDVQILHDKGK4	False	64.4977416992188	35.56483459
983	ADVVVANILAGPLR2	False	129.328826904297	79.8009491
984	ADVVVANILAGPLR3	False	129.328826904297	79.8009491
985	ADVVVVSIFVNPMQFDRPEDLAR3	False	149.218719482422	109.2182236
986	ADWEASLQGLER2	False	97.1192169189453	59.06984329
987	ADWEASLQGLER3	False	97.1192169189453	59.06984329
988	ADWLYGINMTR2	False	110.521522521973	72.16753387
989	ADWPTVTVVSEPK2	False	87.6291198730469	49.86185074
990	ADWVVTSSIAVELIDHLDSLGEK3	False	167.27229309082	150.4074402
991	ADYADSLTENGTHGSDSVESAAR3	False	38.8801689147949	11.28769112
992	ADYADSLTENGTHGSDSVESAAR4	False	38.8801689147949	11.28769112
993	ADYIWFNGEMVR2	False	114.955383300781	79.16825104
994	ADYLNWLR2	False	110.332008361816	70.46980286
995	ADYVSITDDEALEAFK2	False	111.539321899414	75.78979492
996	ADYVSITDDEALEAFK3	False	111.539321899414	75.78979492
997	ADYVSNDGIVAGR3	False	41.1146240234375	15.66160011
998	AEAAEAAAAEAR2	False	-0.430042266845703	-21.19883347
999	AEAAEINLR2	False	37.738655090332	11.48618221
1000	AEAAELEVDELK2	False	66.1226272583008	36.2565918
1001	AEAANGNGPVDAVYQAINR2	False	92.2888031005859	57.39261627
1002	AEAANGNGPVDAVYQAINR3	False	92.2888031005859	57.39261627
1003	AEAAPAATGGGIPGMLPWPK2	False	123.32470703125	80.8179245
1004	AEAAPAATGGGIPGMLPWPK3	False	123.32470703125	80.8179245
1005	AEAAPAATGGGIPGMLPWPK4	False	123.32470703125	80.8179245
1006	AEADISEYITK2	False	66.8637466430664	35.36892319
1007	AEADISEYITKK2	False	52.0853576660156	22.82487869
1008	AEADISEYITKK3	False	52.0853576660156	22.82487869
1009	AEADLAVALEENNIPFEYQLGEGAFYGPK4	False	151.060043334961	118.7912216
1010	AEAEALGVPPDLIEDVLRR3	False	147.955917358398	99.98184967
1011	AEAEKWM(UniMod:35)DWANQTLSNAHR4	False	73.6069183349609	44.1287117
1012	AEAELQETFGQLK2	False	81.3418960571289	47.49735641
1013	AEAEQTLAALTEK2	False	78.8934326171875	40.36286545
1014	AEAEQTLAALTEK3	False	78.8934326171875	40.36286545
1015	AEAESLYQSK2	False	10.9765892028809	-9.375934601
1016	AEAFEESVR2	False	25.6190757751465	1.811760068
1017	AEAFLNTELTWDGIQQPLLGHK3	False	131.712142944336	94.51423645
1018	AEAFVTMR2	False	47.6902122497559	22.05439186
1019	AEAGDVANAILDGTDAVMLSGESAK3	False	139.301345825195	92.21650696
1020	AEAGDVANAILDGTDAVMLSGESAK4	False	139.301345825195	92.21650696
1021	AEAGDVANAILDGTDAVM(UniMod:35)LSGESAK3	False	116.778091430664	78.99633026
1022	AEAGIVISASHNPFYDNGIK3	False	83.8809967041016	50.66648483
1023	AEAIAAAMK1	False	26.5301074981689	0.2582469583
1024	AEAIAAAMK2	False	26.5301074981689	0.2582469583
1025	AEAIHYIGDLVQR2	False	78.1830062866211	44.14118958
1026	AEAIHYIGDLVQR3	False	78.1830062866211	44.14118958
1027	AEALAMGFTHAAC(UniMod:4)GPFVR2	False	98.4489288330078	58.70407867
1028	AEALAMGFTHAAC(UniMod:4)GPFVR3	False	98.4489288330078	58.70407867
1029	AEALAMGFTHAAC(UniMod:4)GPFVR4	False	98.4489288330078	58.70407867
1030	AEALYDYFVER2	False	103.520072937012	64.85874176
1031	AEALYDYFVER3	False	103.520072937012	64.85874176
1032	AEANPALHPGQSAAIYLK2	False	58.1669960021973	28.9268589
1033	AEANPALHPGQSAAIYLK3	False	58.1669960021973	28.9268589
1034	AEAPAAAPAAK1	False	-12.694995880127	-32.2219429
1035	AEAPAAAPAAK2	False	-12.694995880127	-32.2219429
1036	AEAQVIIEQANK2	False	39.414665222168	14.78523254
1037	AEAQVIIEQANK3	False	39.414665222168	14.78523254
1038	AEAQVIIEQANKR2	False	29.6559448242188	6.173732281
1039	AEAQVIIEQANKR3	False	29.6559448242188	6.173732281
1040	AEARPIYDIANK2	False	33.8830032348633	7.817091942
1041	AEARPIYDIANK3	False	33.8830032348633	7.817091942
1042	AEATILADIAHQFWHIPHEK3	False	144.182876586914	103.2173233
1043	AEATILADIAHQFWHIPHEK4	False	144.182876586914	103.2173233
1044	AEAVC(UniMod:4)SQDAMDDIILASDVVMVAR3	False	157.325378417969	119.4551315
1045	AEAVC(UniMod:4)SQDAMDDIILASDVVMVAR4	False	157.325378417969	119.4551315
1046	AEAVDYQK2	False	-5.28294372558594	-24.72076607
1047	AEAVITGVC(UniMod:4)ETDFSGYPDC(UniMod:4)RDEFVK3	False	96.5419006347656	56.08409119
1048	AEAVSIMTDAVR2	False	73.7093124389648	39.67238617
1049	AEAVSIMTDAVR3	False	73.7093124389648	39.67238617
1050	AEAVSIM(UniMod:35)TDAVR2	False	39.6142387390137	13.80744076
1051	AEAVTC(UniMod:4)AVMQAK2	False	40.9338226318359	10.98299217
1052	AEC(UniMod:4)ELLNNEVR2	False	50.990406036377	16.28069115
1053	AEC(UniMod:4)PGKDIWVWTGYK2	False	95.4240036010742	66.58029938
1054	AEDEAINVFAR2	False	75.4387512207031	40.73031616
1055	AEDHNNQHAPLFLQQLR3	False	72.4691696166992	38.71901703
1056	AEDLLEQDRIDQLVQLVGDK3	False	137.018203735352	94.19004822
1057	AEDLSAHLMR2	False	41.6734619140625	11.01557446
1058	AEDLSAHLM(UniMod:35)R2	False	18.1344184875488	-10.26376057
1059	AEDMAAANAMASHLR2	False	53.5195999145508	21.81967545
1060	AEDMAAANAMASHLR3	False	53.5195999145508	21.81967545
1061	AEDM(UniMod:35)AAANAMASHLR2	False	35.4422607421875	6.100336552
1062	AEDM(UniMod:35)AAANAMASHLR3	False	35.4422607421875	6.100336552
1063	AEDMAAANAM(UniMod:35)ASHLR2	False	18.6909027099609	-3.095695257
1064	AEDMFNQLTDETDFR2	False	110.407707214355	71.46550751
1065	AEDSPLGGLR2	False	50.2988739013672	21.09265518
1066	AEDTLALLR2	False	84.8590393066406	46.83623886
1067	AEDYFFNK2	False	63.0157699584961	34.7322464
1068	AEEAAEMAISSPLLEDIDLSGAR3	False	145.66374206543	99.06895447
1069	AEEAAEMAISSPLLEDIDLSGAR4	False	145.66374206543	99.06895447
1070	AEEAAEM(UniMod:35)AISSPLLEDIDLSGAR3	False	131.129928588867	96.61405182
1071	AEEAAEM(UniMod:35)AISSPLLEDIDLSGAR4	False	131.129928588867	96.61405182
1072	AEEAGVDLVEISPNAEPPVC(UniMod:4)R3	False	95.4465484619141	53.1462822
1073	AEEAGVDLVEISPNAEPPVC(UniMod:4)R4	False	95.4465484619141	53.1462822
1074	AEEEGFDVILQTSHNPAEDLQK3	False	96.5764846801758	60.94509506
1075	AEEGIWMTDVPVPELGHNDLLIK3	False	140.540786743164	98.81808472
1076	AEEGIWMTDVPVPELGHNDLLIK4	False	140.540786743164	98.81808472
1077	AEEGIWM(UniMod:35)TDVPVPELGHNDLLIK3	False	127.445770263672	91.44976807
1078	AEEGIWM(UniMod:35)TDVPVPELGHNDLLIK4	False	127.445770263672	91.44976807
1079	AEEHISSSHGDVDYAQASAELAK3	False	39.9968185424805	12.97535229
1080	AEEHISSSHGDVDYAQASAELAK4	False	39.9968185424805	12.97535229
1081	AEEIVASNPEK2	False	10.8903617858887	-12.25380325
1082	AEELGVSER2	False	12.5665245056152	-8.530122757
1083	AEENEEVVFSWIEYPSK3	False	134.530838012695	94.23445129
1084	AEEPALNMLADGR2	False	85.5642166137695	47.94030762
1085	AEEPALNMLADGR3	False	85.5642166137695	47.94030762
1086	AEEPALNM(UniMod:35)LADGR2	False	57.6040382385254	25.85795784
1087	AEETIFSK1	False	36.0574264526367	10.21378708
1088	AEETIFSK2	False	36.0574264526367	10.21378708
1089	AEEYDDEFLSLDLNVK2	False	124.62190246582	86.38140869
1090	AEFASQVR2	False	14.0724830627441	-5.934478283
1091	AEFEKGLSDK2	False	8.23232650756836	-10.63760853
1092	AEFETTFADLGLK2	False	118.574493408203	77.45352936
1093	AEFETTFADLGLK3	False	118.574493408203	77.45352936
1094	AEFGEVDILVNNAGITR2	False	119.740997314453	75.76174927
1095	AEFGEVDILVNNAGITR3	False	119.740997314453	75.76174927
1096	AEFGVDELQPWDIAYYSEK3	False	137.973373413086	101.4113464
1097	AEFIRLIELADGVTDISQY3	False	163.10090637207	121.1809235
1098	AEFLATLIAMK2	False	144.404586791992	97.07440948
1099	AEFPASLLILNGK2	False	135.010208129883	90.47460938
1100	AEFPRPQAFPNWQTLELR3	False	117.567520141602	84.93807983
1101	AEFQIIISPEYQGK2	False	104.391357421875	65.32600403
1102	AEFTDDTSMALC(UniMod:4)LADALLER3	False	163.866958618164	136.7210083
1103	AEFVRDDVFK2	False	55.3907241821289	27.65505219
1104	AEFVRDDVFK3	False	55.3907241821289	27.65505219
1105	AEFYSEVLTIVVDGK2	False	154.564178466797	113.8557205
1106	AEFYSEVLTIVVDGK3	False	154.564178466797	113.8557205
1107	AEFYSEVLTIVVDGK4	False	154.564178466797	113.8557205
1108	AEGALLINAVGVDDVK2	False	108.697540283203	64.69352722
1109	AEGALLINAVGVDDVK3	False	108.697540283203	64.69352722
1110	AEGALLINAVGVDDVKQADEMVK3	False	117.511337280273	72.95503235
1111	AEGDGEGFIVIDDLVDTGGTAVAIR3	False	157.624099731445	109.686615
1112	AEGDGEGFIVIDDLVDTGGTAVAIR4	False	157.624099731445	109.686615
1113	AEGEILLDGDNILTNSQDIALLR3	False	151.328979492188	105.6664886
1114	AEGGTGDAISGFEGSVPNPYVK3	False	87.7335510253906	52.00816345
1115	AEGGVVAVFANNAPAFYAVTPAR3	False	131.25927734375	86.98234558
1116	AEGGVVAVFANNAPAFYAVTPAR4	False	131.25927734375	86.98234558
1117	AEGIIEGMLMALDIR2	False	164.280014038086	138.7501831
1118	AEGIIEGMLMALDIR3	False	164.280014038086	138.7501831
1119	AEGILGTIAGDDTIFTTPANGFTVK3	False	143.24919128418	107.4444656
1120	AEGILLQC(UniMod:4)QR2	False	56.836669921875	21.72664833
1121	AEGLAAR1	False	7.81375885009766	-26.78536797
1122	AEGLFKEER2	False	19.467845916748	0.0264519453
1123	AEGLVSLSSLTGQHGVMQVRMDLR3	False	103.033058166504	78.34877014
1124	AEGLYLVAVDYPDR2	False	107.261947631836	68.85681152
1125	AEGPTAFVSIMEGC(UniMod:4)NK2	False	110.275169372559	68.34817505
1126	AEGPTAFVSIMEGC(UniMod:4)NK3	False	110.275169372559	68.34817505
1127	AEGQPDAAMEDGDALIFMNFR3	False	140.419189453125	101.0785599
1128	AEGQPDAAM(UniMod:35)EDGDALIFMNFR3	False	130.231552124023	92.25282288
1129	AEGQPDAAM(UniMod:35)EDGDALIFMNFR4	False	130.231552124023	92.25282288
1130	AEGQPDAAMEDGDALIFM(UniMod:35)NFR3	False	123.421463012695	85.35838318
1131	AEGQPVATVFPK2	False	62.496654510498	30.12681961
1132	AEGQPVATVFPK3	False	62.496654510498	30.12681961
1133	AEGQQLVNQAMGGILQDSINEMGAK3	False	150.186553955078	104.7760239
1134	AEGQQLVNQAM(UniMod:35)GGILQDSINEMGAK3	False	106.532691955566	76.6186142
1135	AEGQQLVNQAM(UniMod:35)GGILQDSINEMGAK4	False	106.532691955566	76.6186142
1136	AEGQQLVNQAMGGILQDSINEM(UniMod:35)GAK3	False	121.888488769531	91.75563049
1137	AEGSQHISYQFSGEWR2	False	62.4259071350098	34.05337906
1138	AEGSQHISYQFSGEWR3	False	62.4259071350098	34.05337906
1139	AEGYALAGR2	False	19.1874084472656	-3.678025246
1140	AEHEQQAIHC(UniMod:4)VLVDEC(UniMod:4)QFLTR3	False	98.0599594116211	59.09033203
1141	AEHEQQAIHC(UniMod:4)VLVDEC(UniMod:4)QFLTR4	False	98.0599594116211	59.09033203
1142	AEHIDWQAIGDIR2	False	84.640510559082	52.88065338
1143	AEHIDWQAIGDIR3	False	84.640510559082	52.88065338
1144	AEHILMPGDIPVIQSDR2	False	99.0955352783203	59.88962555
1145	AEHILMPGDIPVIQSDR3	False	99.0955352783203	59.88962555
1146	AEHILM(UniMod:35)PGDIPVIQSDR2	False	82.8340606689453	51.55692673
1147	AEHILM(UniMod:35)PGDIPVIQSDR3	False	82.8340606689453	51.55692673
1148	AEHLVFFNGGR3	False	65.4722747802734	37.8087616
1149	AEHLVFWNGGR2	False	67.1557846069336	39.09670639
1150	AEHLVFWNGGR3	False	67.1557846069336	39.09670639
1151	AEIALQK1	False	16.3645095825195	-5.000618935
1152	AEIDAGFAR2	False	39.6180419921875	14.04714108
1153	AEIDEEQLAAAPVIIR2	False	102.708755493164	60.35467529
1154	AEIDEEQLAAAPVIIR3	False	102.708755493164	60.35467529
1155	AEIDEEQLAAAPVIIREDR3	False	87.9382476806641	51.50654221
1156	AEIDVAR1	False	11.0910682678223	-8.939245224
1157	AEIEGEIGDSHMGLAAR2	False	56.7029647827149	29.71867752
1158	AEIEGEIGDSHMGLAAR3	False	56.7029647827149	29.71867752
1159	AEIEGEIGDSHM(UniMod:35)GLAAR2	False	37.8598556518555	20.7467556
1160	AEIEGEIGDSHM(UniMod:35)GLAAR3	False	37.8598556518555	20.7467556
1161	AEIFSDPAMSQQAALSYLLR3	False	147.681503295898	103.9755402
1162	AEIFSDPAM(UniMod:35)SQQAALSYLLR3	False	138.529586791992	104.494873
1163	AEIGHVSAER2	False	-7.05838012695312	-27.12773705
1164	AEILAWIAK2	False	117.715576171875	77.72821045
1165	AEILHGISAEELEQLITLIAK3	False	163.34553527832	151.1647949
1166	AEILHGISAEELEQLITLIAK4	False	163.34553527832	151.1647949
1167	AEINGVAK1	False	-1.7079963684082	-24.16663361
1168	AEISAEGMALK2	False	54.4189109802246	25.49728966
1169	AEISAEGMALKK2	False	32.2650604248047	6.724367619
1170	AEISAEGMALKK3	False	32.2650604248047	6.724367619
1171	AEITASLVK1	False	51.1414756774902	20.32216072
1172	AEITASLVK2	False	51.1414756774902	20.32216072
1173	AEITASLVKELR3	False	79.2275848388672	50.52986145
1174	AEITLDYQLK2	False	80.0140686035156	47.32162094
1175	AEITLDYQLK3	False	80.0140686035156	47.32162094
1176	AEITLDYQLKS2	False	78.1736907958984	43.72311783
1177	AEITPANADTVTR2	False	27.2602005004883	0.9357692003
1178	AEITVVAINELADAAGMAHLLK3	False	163.958740234375	128.5058441
1179	AEITVVAINELADAAGMAHLLK4	False	163.958740234375	128.5058441
1180	AEIVASFER2	False	57.0390090942383	29.12104416
1181	AEIVQLDLGNLPEGALALEK3	False	143.910491943359	104.0931396
1182	AEIWSYGIR2	False	84.8674621582031	51.02445984
1183	AEIYAGALSDK2	False	44.5042037963867	16.94836044
1184	AEKINALETVTIASK2	False	64.3973846435547	34.90691757
1185	AEKLPQVASPLTFATEEEIR3	False	107.348571777344	68.1229248
1186	AEKSNTDSM(UniMod:35)LWIR2	False	50.4034881591797	23.13323593
1187	AEKYPYHLIWIM(UniMod:35)PA4	False	107.253059387207	67.02954102
1188	AELALLK1	False	72.0626831054688	36.93313217
1189	AELAVLEK1	False	52.7666778564453	22.71937752
1190	AELAVLEK2	False	52.7666778564453	22.71937752
1191	AELAVLEKC(UniMod:4)LPQLENAGMLR4	False	133.615249633789	90.23500061
1192	AELDALQAEIR2	False	79.9052124023438	45.96718597
1193	AELDALQAEIR3	False	79.9052124023438	45.96718597
1194	AELDAVNQLDFNR2	False	83.5084991455078	51.91376877
1195	AELDEYREELVSHFAR3	False	89.8103942871094	52.5570755
1196	AELDEYREELVSHFAR4	False	89.8103942871094	52.5570755
1197	AELDPDKTVMDNLAEGK2	False	73.63671875	49.88976669
1198	AELDPDKTVMDNLAEGK3	False	73.63671875	49.88976669
1199	AELEGIIK1	False	61.8393669128418	29.42423058
1200	AELEGIIK2	False	61.8393669128418	29.42423058
1201	AELESAALNAR2	False	37.5076446533203	11.40781021
1202	AELGIPK1	False	38.2462768554688	12.22551155
1203	AELGLDAAGMEAK2	False	65.1345291137695	32.8115387
1204	AELGTQLNELESLDSLGSDR3	False	118.16047668457	82.56037903
1205	AELHEQYIDIQLLLNGEER3	False	125.796890258789	90.62619781
1206	AELKSLSDTLEEVLSSSGEK3	False	134.196823120117	105.0407028
1207	AELLLGVNIDHIATLR2	False	126.242279052734	88.68379974
1208	AELLLGVNIDHIATLR3	False	126.242279052734	88.68379974
1209	AELLNKL2	False	69.8932800292969	28.42591858
1210	AELLYGVIDNSDFYR2	False	124.149765014648	85.20618439
1211	AELLYGVIDNSDFYR3	False	124.149765014648	85.20618439
1212	AELMAVLAHAGMTR2	False	101.561065673828	60.79594421
1213	AELMAVLAHAGMTR3	False	101.561065673828	60.79594421
1214	AELM(UniMod:35)AVLAHAGMTR3	False	74.1152648925781	43.05743027
1215	AELMAVLAHAGM(UniMod:35)TR3	False	86.6271743774414	51.64440155
1216	AELNDTVVDIAK2	False	70.49267578125	38.20301056
1217	AELNIAPK1	False	34.3138427734375	8.17932415
1218	AELNIAPK2	False	34.3138427734375	8.17932415
1219	AELPFVTDGVVVR2	False	113.096969604492	70.44971466
1220	AELSDQEMLR2	False	47.0443496704102	20.25890541
1221	AELSHLLGEK2	False	54.5170478820801	20.41663551
1222	AELTAC(UniMod:4)LQQQASAK2	False	48.140754699707	15.87522984
1223	AELTAIIAR2	False	74.200798034668	38.89025879
1224	AELWAGIR2	False	79.0813598632812	46.6491394
1225	AEMELFAAQAK2	False	75.0701751708984	42.33590698
1226	AEMENLR2	False	10.3667488098145	-8.545723915
1227	AEMFPAQVR2	False	54.695140838623	26.06053162
1228	AEM(UniMod:35)FPAQVR2	False	31.645133972168	7.17879343
1229	AEMLAELMR2	False	103.521461486816	60.23685837
1230	AEMLFPR2	False	71.3848114013672	41.80685043
1231	AEMLQQANALDER2	False	51.9702568054199	26.01712418
1232	AEM(UniMod:35)LQQANALDER2	False	29.7888240814209	14.30506516
1233	AEMNIAPGKPLELLLR2	False	124.775024414062	85.6769104
1234	AEMNIAPGKPLELLLR3	False	124.775024414062	85.6769104
1235	AEMNIAPGKPLELLLR4	False	124.775024414062	85.6769104
1236	AEM(UniMod:35)NIAPGKPLELLLR2	False	111.562919616699	85.97257996
1237	AEM(UniMod:35)NIAPGKPLELLLR3	False	111.562919616699	85.97257996
1238	AEMPANYLIVGSPAK2	False	91.1839447021484	52.81705475
1239	AEMPANYLIVGSPAK3	False	91.1839447021484	52.81705475
1240	AEM(UniMod:35)PANYLIVGSPAK2	False	74.3025054931641	44.11930084
1241	AEMSEYLFDK2	False	81.0743560791016	49.93015671
1242	AEMSEYLFDK3	False	81.0743560791016	49.93015671
1243	AEM(UniMod:35)SEYLFDK2	False	55.5391578674316	33.82416153
1244	AENAVDFSGLIHQAIVILEK3	False	165.235641479492	135.6935577
1245	AENGEEPIKEHLLLTR2	False	49.2314300537109	26.23188782
1246	AENGEEPIKEHLLLTR3	False	49.2314300537109	26.23188782
1247	AENGEEPIKEHLLLTR4	False	49.2314300537109	26.23188782
1248	AENISVAQYC(UniMod:4)QMANYLAENAPLQES3	False	140.956100463867	97.55535889
1249	AENISVAQYC(UniMod:4)QMANYLAENAPLQESGR4	False	131.200622558594	90.11748505
1250	AENITAQPFDAVIFHGDSDQLR3	False	112.214462280273	73.09323883
1251	AENMLWHK2	False	35.6906204223633	9.085344315
1252	AENPDIQQFEC(UniMod:4)SVFNGVYVTK3	False	126.001403808594	90.15159607
1253	AENPDLISGENSAAALLEK3	False	101.429130554199	66.35232544
1254	AENQYYGTGR2	False	-2.74067687988281	-20.25925064
1255	AENTVVTGAGWLK2	False	80.389404296875	45.42998505
1256	AENTVVTGAGWLK3	False	80.389404296875	45.42998505
1257	AEPDFGVK1	False	30.0369682312012	7.649878502
1258	AEPDFGVK2	False	30.0369682312012	7.649878502
1259	AEPDIAALAELAALQLLPR3	False	164.412612915039	155.0865784
1260	AEPDLIIQAFNEYQLLC(UniMod:4)ALR3	False	163.442672729492	140.8127747
1261	AEPEHYLALPDFYR2	False	102.131973266602	68.05019379
1262	AEPEHYLALPDFYR3	False	102.131973266602	68.05019379
1263	AEPGDKTMC(UniMod:4)DVWVPVVESLR4	False	132.294784545898	87.67512512
1264	AEPHEIDELNILHATMLAMQR3	False	128.63134765625	95.11051941
1265	AEPHEIDELNILHATMLAMQR4	False	128.63134765625	95.11051941
1266	AEPLFGDEPWWVR2	False	136.017120361328	96.67887115
1267	AEPLFGDEPWWVR3	False	136.017120361328	96.67887115
1268	AEPLISEMEAVINK2	False	134.946136474609	89.94712067
1269	AEPLISEMEAVINK3	False	134.946136474609	89.94712067
1270	AEPLISEM(UniMod:35)EAVINK2	False	70.810417175293	44.34249115
1271	AEPSFVESLC(UniMod:4)QK2	False	77.7558975219727	38.85307312
1272	AEPTLVENQQAVIEYR2	False	72.3478393554688	42.39708328
1273	AEPTSGGGQLSTAQK2	False	-4.75362014770508	-24.22162247
1274	AEPVVPELR2	False	62.2969017028809	28.41007996
1275	AEQAAAEQALK2	False	7.52605056762695	-15.90387249
1276	AEQAAAEQALKK2	False	-3.46421051025391	-25.92127991
1277	AEQAAAEQALKK3	False	-3.46421051025391	-25.92127991
1278	AEQAAQSLLDQYAQLK2	False	102.285583496094	66.61844635
1279	AEQAAQSLLDQYAQLK3	False	102.285583496094	66.61844635
1280	AEQAGDNLSC(UniMod:4)IMVTYPSTHGVYEETIR4	False	98.8383407592773	62.46988678
1281	AEQAIWPADALPGIRPQFASK3	False	114.392044067383	76.31182861
1282	AEQFQFNIGK2	False	76.8635482788086	43.90438843
1283	AEQISMIFQDPMTSLNPYMR3	False	153.368362426758	109.87117
1284	AEQISM(UniMod:35)IFQDPMTSLNPYMR3	False	142.59880065918	102.4703979
1285	AEQLAER1	False	-2.9920654296875	-28.20494843
1286	AEQLEENVQALNNLTFSTK3	False	104.736938476562	67.81118011
1287	AEQLEFFPVQSPC(UniMod:4)R2	False	106.537376403809	66.49476624
1288	AEQLIEQGIITDGMIVK2	False	119.097549438477	76.55662537
1289	AEQLIEQGIITDGMIVK3	False	119.097549438477	76.55662537
1290	AEQQLDKDSAIVPVYYYVNAR3	False	97.5412292480469	57.6029892
1291	AEQQLDKDSAIVPVYYYVNAR4	False	97.5412292480469	57.6029892
1292	AEQWATGLK2	False	44.3627471923828	17.00731659
1293	AEQYLLENETTK2	False	47.0932731628418	19.68531609
1294	AEQYLLENETTK3	False	47.0932731628418	19.68531609
1295	AESC(UniMod:4)DDC(UniMod:4)DTYLK2	False	33.6297492980957	-2.163068771
1296	AESEPEFAQLINATSVEAIAK3	False	131.256698608398	100.4736176
1297	AESFQAVADATLAYHK2	False	82.5050659179688	45.0498848
1298	AESFQAVADATLAYHK3	False	82.5050659179688	45.0498848
1299	AESFQAVADATLAYHKK2	False	64.9604873657227	33.26982498
1300	AESFQAVADATLAYHKK4	False	64.9604873657227	33.26982498
1301	AESFTTTNR2	False	0.454570770263672	-18.71807671
1302	AESFYGGGAEGYTDYPTL2	False	109.769683837891	65.89579773
1303	AESIGDAMK1	False	18.7804298400879	-4.644164085
1304	AESIGDAMK2	False	18.7804298400879	-4.644164085
1305	AESIPEDVIAGASALVLTSYLVR3	False	164.797821044922	143.048111
1306	AESMNLLVAEHNR2	False	53.0841674804688	27.73616028
1307	AETASPEVMADC(UniMod:4)PR2	False	39.1804084777832	5.1990695
1308	AETFGFEVIVDDAQK2	False	118.832710266113	81.3392868
1309	AETLIGK1	False	16.7106971740723	-5.778429508
1310	AETLLAK1	False	21.8446655273438	-0.8707208633
1311	AETLYYIVK2	False	80.5189819335938	47.79216003
1312	AETNIQYEGR2	False	8.28243637084961	-10.41261578
1313	AETWALADYYGK2	False	89.1402435302734	58.30198669
1314	AETWALADYYGK3	False	89.1402435302734	58.30198669
1315	AETYTGGLK1	False	10.8406448364258	-10.87530136
1316	AETYTGGLK2	False	10.8406448364258	-10.87530136
1317	AEVAPDLSVHLLDGMGR2	False	109.860992431641	68.93827057
1318	AEVAPDLSVHLLDGMGR3	False	109.860992431641	68.93827057
1319	AEVDTLSPAQAAELKPMPQSWR3	False	88.7411575317383	58.50218582
1320	AEVDTLSPAQAAELKPM(UniMod:35)PQSWR3	False	76.1235504150391	52.21551895
1321	AEVILVAENSPIK2	False	83.8287353515625	47.06967163
1322	AEVLMFYAAR2	False	97.5739059448242	62.75420761
1323	AEVPLYASMLTQAMDYDR3	False	145.487564086914	104.7572632
1324	AEVVAADERETGLR2	False	20.8445777893066	-1.015873075
1325	AEVVAADERETGLR3	False	20.8445777893066	-1.015873075
1326	AEVVAHGR2	False	5.09104156494141	-41.47961426
1327	AEVYHIIQLK2	False	67.6026763916016	35.99605179
1328	AEVYHIIQLK3	False	67.6026763916016	35.99605179
1329	AEWHQLVADLQR2	False	85.1069488525391	47.12181091
1330	AEWHQLVADLQR3	False	85.1069488525391	47.12181091
1331	AEWQPIILSVALPPGLVR3	False	167.142715454102	125.1262741
1332	AEWSGEYISPYAEHGK2	False	61.2757186889649	33.25165176
1333	AEWSGEYISPYAEHGK3	False	61.2757186889649	33.25165176
1334	AEWSGEYISPYAEHGKK3	False	47.6662178039551	22.7274704
1335	AEWSGEYISPYAEHGKK4	False	47.6662178039551	22.7274704
1336	AEYDQMWQHR2	False	36.0837783813477	14.75050545
1337	AEYEMLVAFVTNPGEILSR3	False	165.11116027832	120.352417
1338	AEYGIDYQLLQAAK2	False	100.161323547363	63.34480286
1339	AEYLESPTIDER2	False	54.1818313598633	26.21819305
1340	AEYLESPTIDER3	False	54.1818313598633	26.21819305
1341	AEYLESPTIDEREQEVLVR3	False	74.0536956787109	44.30342102
1342	AEYLLSLHGFDLASEQHTVR3	False	102.765625	71.25534058
1343	AEYLLSLHGFDLASEQHTVR4	False	102.765625	71.25534058
1344	AEYQELLAVSR2	False	78.7997970581055	43.07262039
1345	AEYSAGIAADMADTC(UniMod:4)K2	False	63.5961875915527	28.64330482
1346	AEYSPAFFGEELFAELRK3	False	154.324401855469	110.8976364
1347	AEYTPHVDTGDYIIVLNADK3	False	99.0169067382812	60.61341095
1348	AEYTPHVDTGDYIIVLNADK4	False	99.0169067382812	60.61341095
1349	AEYVHPEGWK2	False	28.8295116424561	6.156752586
1350	AEYVHPEGWK3	False	28.8295116424561	6.156752586
1351	AEYVVILAGDHIYK2	False	89.6005706787109	55.36800766
1352	AEYVVILAGDHIYK3	False	89.6005706787109	55.36800766
1353	AEYWAQK1	False	20.3690567016602	1.570115328
1354	AEYWAQK2	False	20.3690567016602	1.570115328
1355	AEYYASNDTAPEHR2	False	-0.356800079345703	-18.95002747
1356	AFAAGVTPAQC(UniMod:4)FEMLALIR3	False	164.205490112305	122.0939941
1357	AFAAGVTPAQC(UniMod:4)FEMLALIR4	False	164.205490112305	122.0939941
1358	AFAASNELEVNATHK2	False	40.4450225830078	13.02361679
1359	AFAASNELEVNATHK3	False	40.4450225830078	13.02361679
1360	AFAASNELEVNATHKDR3	False	30.5941982269287	3.877925396
1361	AFAASNELEVNATHKDR4	False	30.5941982269287	3.877925396
1362	AFAAYLQQGLGLK2	False	111.61856842041	68.87529755
1363	AFAAYLQQGLGLK3	False	111.61856842041	68.87529755
1364	AFAAYLQQGLGLKK3	False	88.69287109375	51.19566727
1365	AFADIVK1	False	57.4547805786133	24.70883942
1366	AFAEAYR2	False	19.3461303710938	0.3809803724
1367	AFAEENWWYLPVDAQLSGDEPAK3	False	144.242919921875	105.5806122
1368	AFAENWLGK2	False	84.3881225585938	49.70598602
1369	AFAENWLGKR2	False	64.1786956787109	36.76772308
1370	AFAENWLGKR3	False	64.1786956787109	36.76772308
1371	AFAFSPVEDGIAVR2	False	108.513305664062	70.00635529
1372	AFAFSPVEDGIAVR3	False	108.513305664062	70.00635529
1373	AFAIVITGER2	False	88.3992004394531	51.37179184
1374	AFALAGLR2	False	84.6368103027344	47.93047333
1375	AFASDNATVVIGTSLDPDMNDELR3	False	115.121353149414	74.91233063
1376	AFASDNATVVIGTSLDPDM(UniMod:35)NDELR3	False	103.163177490234	65.18151093
1377	AFASLNDMVSWC(UniMod:4)HHLPGEQGR3	False	105.281021118164	66.088974
1378	AFASLNDMVSWC(UniMod:4)HHLPGEQGR4	False	105.281021118164	66.088974
1379	AFASVGVDPALMGIAPVYATR3	False	138.878280639648	94.30252075
1380	AFASVGVDPALM(UniMod:35)GIAPVYATR3	False	118.615447998047	83.33677673
1381	AFAVAIEQAVQAVQR2	False	124.003555297852	83.09486389
1382	AFAVAIEQAVQAVQR3	False	124.003555297852	83.09486389
1383	AFAYGLKPIVVINK2	False	94.0555419921875	59.19607925
1384	AFAYGLKPIVVINK3	False	94.0555419921875	59.19607925
1385	AFC(UniMod:4)DQNGIR2	False	21.8354415893555	-3.919457436
1386	AFC(UniMod:4)WLLHK2	False	88.7302398681641	55.24676514
1387	AFDDVMAGK1	False	46.3399925231934	16.8586998
1388	AFDDVMAGK2	False	46.3399925231934	16.8586998
1389	AFDDVM(UniMod:35)AGK2	False	13.7240333557129	-13.01145649
1390	AFDESIEIGVMVETPAAATIAR3	False	134.541900634766	94.8077774
1391	AFDFAC(UniMod:4)LPNEGVGLAR2	False	120.882614135742	81.99499512
1392	AFDFAC(UniMod:4)LPNEGVGLAR3	False	120.882614135742	81.99499512
1393	AFDGYWGTK2	False	64.0915679931641	36.94560623
1394	AFDGYWGTKPQIDTLVFSITPDASVR3	False	144.090209960938	108.7597046
1395	AFDGYWGTKPQIDTLVFSITPDASVR4	False	144.090209960938	108.7597046
1396	AFDIVIQPTIHTFYTTQFAGDMHAQFGDIK4	False	132.867477416992	105.7648239
1397	AFDLGITHFDLANNYGPPPGSAEENFGR4	False	122.925064086914	85.97262573
1398	AFDLNLR2	False	83.0601806640625	45.73773956
1399	AFDLPHIK1	False	74.4911651611328	39.08452606
1400	AFDLPHIK2	False	74.4911651611328	39.08452606
1401	AFDMC(UniMod:4)ANPLYTLNNLAELGIAR3	False	164.195068359375	135.85849
1402	AFDQIDNAPEEK2	False	33.9883041381836	7.547969341
1403	AFDQIDNAPEEK3	False	33.9883041381836	7.547969341
1404	AFDQIDNAPEEKAR2	False	24.5870742797852	0.8270913363
1405	AFDQIDNAPEEKAR3	False	24.5870742797852	0.8270913363
1406	AFDTEVYHR2	False	24.4868240356445	0.6271214485
1407	AFDTLPEMIMTPHQAWQR3	False	120.177963256836	80.56742096
1408	AFDTRPEVK2	False	7.51557540893555	-13.94866562
1409	AFDTVFSMGVLYHR3	False	119.444892883301	80.38765717
1410	AFDVLSDDDALPLNSLLAAISR3	False	164.648330688477	148.0410614
1411	AFDVLSDDDALPLNSLLAAISR4	False	164.648330688477	148.0410614
1412	AFEADC(UniMod:4)NC(UniMod:4)ELK2	False	39.776252746582	6.491313457
1413	AFEDAVVDTLMIK2	False	129.488494873047	85.02210999
1414	AFEDAVVDTLMIK3	False	129.488494873047	85.02210999
1415	AFEEHAFDYLLKPIDEAR3	False	116.083724975586	76.53147125
1416	AFEEHAFDYLLKPIDEAR4	False	116.083724975586	76.53147125
1417	AFEHTAAYDSMIANYFGSMVPAYHGESK4	False	121.272720336914	87.22250366
1418	AFELIQVPVK2	False	110.329284667969	70.59079742
1419	AFEMGWRPDMSGVK2	False	81.8947372436523	52.2256279
1420	AFEMGWRPDMSGVK3	False	81.8947372436523	52.2256279
1421	AFEQAIMPAQMLSQVPYFSR3	False	150.665603637695	110.7059708
1422	AFEQAIMPAQM(UniMod:35)LSQVPYFSR3	False	123.284286499023	98.78407288
1423	AFEQC(UniMod:4)AGFLR2	False	78.0389251708984	39.45650482
1424	AFEVGC(UniMod:4)TLNWMR2	False	119.184547424316	77.72922516
1425	AFEVGGEVR2	False	40.4047241210938	14.37083149
1426	AFEYLMTR2	False	77.3767929077148	45.84247971
1427	AFFANPVLTGAVDK2	False	107.225372314453	65.64598083
1428	AFFANPVLTGAVDK3	False	107.225372314453	65.64598083
1429	AFFDFNSMHMEPWDGPAGIVMSDGR3	False	146.512283325195	111.9783096
1430	AFFDFNSM(UniMod:35)HMEPWDGPAGIVMSDGR3	False	134.077423095703	111.6981201
1431	AFFDFNSMHM(UniMod:35)EPWDGPAGIVMSDGR3	False	134.120864868164	109.3332825
1432	AFFDSNNDDMLVK2	False	93.0899887084961	56.44602585
1433	AFFPTAEAK2	False	61.2672729492188	30.43548965
1434	AFFSTLTNVNFDSPR2	False	119.553100585938	82.00252533
1435	AFFTELLAAGVK2	False	141.085311889648	97.17975616
1436	AFFVVGNALDENPLIR2	False	142.619201660156	96.93080139
1437	AFFVVGNALDENPLIR3	False	142.619201660156	96.93080139
1438	AFGALEEVWGSSVMNPWLPK3	False	163.355316162109	131.0978546
1439	AFGELAMTPQSQALR2	False	85.0860443115234	50.14686584
1440	AFGELAMTPQSQALR3	False	85.0860443115234	50.14686584
1441	AFGELAM(UniMod:35)TPQSQALR2	False	65.827766418457	41.04589844
1442	AFGESLVAYRPPIDTR3	False	84.1546020507812	50.55008316
1443	AFGGGADFVMLGGMLAGHEESGGR3	False	130.78190612793	90.45328522
1444	AFGGGADFVMLGGMLAGHEESGGR4	False	130.78190612793	90.45328522
1445	AFGGGADFVM(UniMod:35)LGGMLAGHEESGGR3	False	116.925933837891	85.93322754
1446	AFGGGADFVM(UniMod:35)LGGMLAGHEESGGR4	False	116.925933837891	85.93322754
1447	AFGGGADFVMLGGM(UniMod:35)LAGHEESGGR3	False	109.582206726074	77.1918335
1448	AFGQVAAHEAMALGIEK2	False	82.9822692871094	47.79633331
1449	AFGQVAAHEAMALGIEK3	False	82.9822692871094	47.79633331
1450	AFGRPLDFVFYR3	False	115.325202941895	85.37593842
1451	AFGSSLALTGSPVGAMK2	False	97.2386627197266	55.96093369
1452	AFHGEVVDYATFR2	False	66.4551391601562	39.921772
1453	AFHGEVVDYATFR3	False	66.4551391601562	39.921772
1454	AFIAELMPK2	False	106.894058227539	67.14533234
1455	AFIAELM(UniMod:35)PK2	False	77.3506927490234	41.53002167
1456	AFIATEDSR2	False	26.9061546325684	3.160017014
1457	AFIC(UniMod:4)SIK1	False	61.7426071166992	20.40749359
1458	AFIC(UniMod:4)SIK2	False	61.7426071166992	20.40749359
1459	AFIDFLQNTVMR2	False	141.998184204102	96.86336517
1460	AFIDFLQNTVMR3	False	141.998184204102	96.86336517
1461	AFIDFLSEHVK2	False	109.36540222168	68.29607391
1462	AFIDFLSEHVK3	False	109.36540222168	68.29607391
1463	AFIEENALK2	False	56.9601440429688	26.78729057
1464	AFIEVGQK1	False	43.2704010009766	15.35554504
1465	AFIEVGQK2	False	43.2704010009766	15.35554504
1466	AFIGIDGWQPETGFTGR2	False	123.431335449219	87.14427185
1467	AFIGIDGWQPETGFTGR3	False	123.431335449219	87.14427185
1468	AFIGLELVPGTR2	False	124.719314575195	81.93045807
1469	AFIGLELVPGTR3	False	124.719314575195	81.93045807
1470	AFIKAM(UniMod:35)NAK2	False	-2.7763786315918	-19.65968895
1471	AFIMVLDSFGIGATEDAER3	False	154.961822509766	111.3600922
1472	AFIM(UniMod:35)VLDSFGIGATEDAER3	False	143.378341674805	102.3145523
1473	AFINAIVK1	False	76.7162170410156	39.43025589
1474	AFINGQEVDVNR2	False	50.0736045837402	23.48630333
1475	AFITDSK1	False	18.2026748657227	-4.438531876
1476	AFITNGEQGVNYHR2	False	33.3082466125488	9.022104263
1477	AFITNGEQGVNYHR3	False	33.3082466125488	9.022104263
1478	AFLAEHQIVPESFYPVVR3	False	111.132705688477	76.23632813
1479	AFLAGGVPEVMLHLR2	False	126.993438720703	87.7423172
1480	AFLAGGVPEVMLHLR3	False	126.993438720703	87.7423172
1481	AFLAQLSEEQVTK2	False	81.3514709472656	48.8577652
1482	AFLC(UniMod:4)YNANK2	False	47.0414733886719	19.37758446
1483	AFLDAGHYQPLR2	False	64.1622924804688	34.97006989
1484	AFLDAGHYQPLR3	False	64.1622924804688	34.97006989
1485	AFLDMQDDNLPK2	False	85.6335983276367	52.97384644
1486	AFLDMQDDNLPK3	False	85.6335983276367	52.97384644
1487	AFLEAENPQR2	False	38.4381561279297	12.77251053
1488	AFLEFAAEDLGADYIATGHYVR3	False	143.955307006836	104.6359711
1489	AFLEFAAEDLGADYIATGHYVR4	False	143.955307006836	104.6359711
1490	AFLGLPVGGIR2	False	120.492126464844	76.83402252
1491	AFLGRPVTGQTLDVR3	False	65.1305694580078	36.64864731
1492	AFLGTPVILQDR2	False	108.436584472656	66.96723938
1493	AFLGVPIIQR2	False	115.461807250977	70.99968719
1494	AFLIDDAK1	False	65.832878112793	34.35457611
1495	AFLIDDAK2	False	65.832878112793	34.35457611
1496	AFLIDDAKDIQEEWVK2	False	117.496612548828	83.97028351
1497	AFLIDDAKDIQEEWVK3	False	117.496612548828	83.97028351
1498	AFLLLDDTLELC(UniMod:4)YDVAK3	False	165.802673339844	120.2396317
1499	AFLNELAR1	False	77.5699768066406	39.87442017
1500	AFLNELAR2	False	77.5699768066406	39.87442017
1501	AFLPGSLVDVR2	False	109.799018859863	68.90579987
1502	AFLPGSLVDVRPVR2	False	100.348365783691	61.86270905
1503	AFLPGSLVDVRPVR3	False	100.348365783691	61.86270905
1504	AFLPIYDFSYEMTTLLSPDER3	False	164.258850097656	149.5206604
1505	AFLPIYDFSYEMTTLLSPDER4	False	164.258850097656	149.5206604
1506	AFLPIYDFSYEM(UniMod:35)TTLLSPDER3	False	156.375473022461	136.8316498
1507	AFLPLFDNWASLVWYDSPAR3	False	164.576461791992	163.2072144
1508	AFLQELQEASDR2	False	87.6876449584961	49.3204155
1509	AFLQELQEASDR3	False	87.6876449584961	49.3204155
1510	AFLQTGAPR2	False	38.0460357666016	11.36309147
1511	AFLYALATAGQAGVANLLNLIEK3	False	162.156921386719	169.5423279
1512	AFNEALPLTGVVLTK2	False	127.3955078125	81.20714569
1513	AFNEALPLTGVVLTK3	False	127.3955078125	81.20714569
1514	AFNEMQPIVDR2	False	63.3794097900391	34.66165161
1515	AFNEMQPIVDR3	False	63.3794097900391	34.66165161
1516	AFNEM(UniMod:35)QPIVDR2	False	36.4148864746094	17.0721283
1517	AFNEMTLVYAGDAR2	False	92.2973480224609	58.8362999
1518	AFNEMTLVYAGDAR3	False	92.2973480224609	58.8362999
1519	AFNGRPDVLFADEPTGNLDR3	False	86.1309280395508	52.69398117
1520	AFNIEQATFNDYMAK2	False	105.721939086914	68.40242767
1521	AFNIEQATFNDYMAK3	False	105.721939086914	68.40242767
1522	AFNLDVQR1	False	57.5539283752441	29.47066879
1523	AFNLDVQR2	False	57.5539283752441	29.47066879
1524	AFNLLVVR2	False	107.927398681641	65.37008667
1525	AFNLPTK1	False	47.6192283630371	21.22226524
1526	AFNPWPMSWLEIEGQPVK3	False	164.708999633789	123.4010773
1527	AFNVEGILC(UniMod:4)LPIQDSDK2	False	148.091018676758	103.9534225
1528	AFNVEGILC(UniMod:4)LPIQDSDK3	False	148.091018676758	103.9534225
1529	AFNVEGILC(UniMod:4)LPIQDSDK4	False	148.091018676758	103.9534225
1530	AFNWHLPEDDAR2	False	77.5894317626953	48.72920609
1531	AFNWHLPEDDAR3	False	77.5894317626953	48.72920609
1532	AFPAIALDTEFVR2	False	131.986923217773	90.44100952
1533	AFPAIALDTEFVR3	False	131.986923217773	90.44100952
1534	AFPEAVLFIHPLDAK2	False	131.740203857422	89.64771271
1535	AFPEAVLFIHPLDAK3	False	131.740203857422	89.64771271
1536	AFPEEPLDVVIGR2	False	122.636581420898	81.76976776
1537	AFPETAATGGIIESELVAIPAMQK3	False	148.15153503418	108.0296326
1538	AFPETAATGGIIESELVAIPAMQK4	False	148.15153503418	108.0296326
1539	AFPGLNGMDLAK2	False	101.560958862305	59.61150742
1540	AFPGLNGM(UniMod:35)DLAK2	False	75.8738327026367	41.01161957
1541	AFPIIPC(UniMod:4)NLC(UniMod:4)GSQPNLQR3	False	120.06999206543	69.93209076
1542	AFQDMEAALR2	False	73.0801010131836	41.30331802
1543	AFQELNAIDVL2	False	148.882553100586	98.48361206
1544	AFQLINEQHLEQLPMHEFLVR3	False	119.731750488281	87.09642792
1545	AFQLINEQHLEQLPMHEFLVR4	False	119.731750488281	87.09642792
1546	AFQMMTSLGSLK2	False	105.450012207031	68.78513336
1547	AFQQQLAEVAIAGFQPQFNK3	False	137.153854370117	96.61169434
1548	AFRDDPEANPLK2	False	29.8102607727051	3.057944298
1549	AFRDDPEANPLK3	False	29.8102607727051	3.057944298
1550	AFREDFAPLAAIK3	False	93.6869277954102	58.67975616
1551	AFREDPQANPLK2	False	25.7773876190186	-0.172675997
1552	AFREDPQANPLK3	False	25.7773876190186	-0.172675997
1553	AFREDPQANPLTTPSGK2	False	36.5900192260742	8.911112785
1554	AFREDPQANPLTTPSGK3	False	36.5900192260742	8.911112785
1555	AFSAHWK1	False	21.0174789428711	-2.450851202
1556	AFSAHWK2	False	21.0174789428711	-2.450851202
1557	AFSDALGNQVR2	False	49.3021850585938	20.66981316
1558	AFSGIVAGNVK2	False	57.8921813964844	23.50045967
1559	AFSIDGPVLVDVVVAK2	False	146.791641235352	99.01947021
1560	AFSIDGPVLVDVVVAK3	False	146.791641235352	99.01947021
1561	AFSIGGGQADALMLEK2	False	102.908630371094	66.02466583
1562	AFSIGGGQADALMLEK3	False	102.908630371094	66.02466583
1563	AFSIGGGQADALM(UniMod:35)LEK2	False	88.8066101074219	56.7600441
1564	AFSILLK1	False	100.164154052734	57.79914093
1565	AFSILLK2	False	100.164154052734	57.79914093
1566	AFSILLKEEVK2	False	82.9629745483398	50.2739563
1567	AFSILLKEEVK3	False	82.9629745483398	50.2739563
1568	AFSQFLNLANTAEQYHSISPK3	False	110.742248535156	77.23479462
1569	AFSQFLNLANTAEQYHSISPK4	False	110.742248535156	77.23479462
1570	AFSQVC(UniMod:4)VGHLGK2	False	43.6643905639649	15.15873051
1571	AFSQVC(UniMod:4)VGHLGK3	False	43.6643905639649	15.15873051
1572	AFSSYLGEDK2	False	55.6657485961914	22.95062256
1573	AFSTDAMK1	False	21.5169448852539	-4.893993378
1574	AFTAAETHSIGK3	False	14.2061614990234	-8.977253914
1575	AFTDAIK1	False	33.2046012878418	4.648866653
1576	AFTDFFAR2	False	102.489036560059	66.06886292
1577	AFTDMQGLSLFQLSK2	False	140.141052246094	99.35913086
1578	AFTDMQGLSLFQLSK3	False	140.141052246094	99.35913086
1579	AFTDM(UniMod:35)QGLSLFQLSK2	False	122.224426269531	89.09268951
1580	AFTFSDSSASK2	False	44.1547698974609	15.90615749
1581	AFTGVGGTPLFIEK2	False	106.828002929688	65.00689697
1582	AFTGVGGTPLFIEK3	False	106.828002929688	65.00689697
1583	AFTNYLPGFNIPMLPR2	False	160.977996826172	116.7959137
1584	AFTNYLPGFNIPMLPR3	False	160.977996826172	116.7959137
1585	AFTNYLPGFNIPMLPR4	False	160.977996826172	116.7959137
1586	AFTPFPPR2	False	66.9472961425781	38.5778656
1587	AFTSEEFTHFLEELTK2	False	155.990463256836	113.4824448
1588	AFTSEEFTHFLEELTK3	False	155.990463256836	113.4824448
1589	AFTSEEFTHFLEELTK4	False	155.990463256836	113.4824448
1590	AFTVIKK2	False	14.923641204834	-5.987988472
1591	AFTVMSC(UniMod:4)DNVR2	False	62.2285118103027	26.45435333
1592	AFVAEYTLEK2	False	68.5165863037109	38.8470459
1593	AFVAQLR2	False	48.822151184082	20.34864807
1594	AFVC(UniMod:4)NEC(UniMod:4)GADYPR2	False	46.8526191711426	14.11611843
1595	AFVEYLNK2	False	61.8510131835938	31.67727089
1596	AFVLWSR2	False	96.4421844482422	59.1164856
1597	AFVMQVNPDAHEEYQR2	False	55.5506629943848	30.83183098
1598	AFVMQVNPDAHEEYQR3	False	55.5506629943848	30.83183098
1599	AFVNADFDGFAR2	False	95.5763397216797	59.26251602
1600	AFVNADFDGFAR3	False	95.5763397216797	59.26251602
1601	AFVQLADFSHINYIITDK3	False	132.739303588867	95.41303253
1602	AFWDIDYNSGER2	False	93.9393844604492	60.53170776
1603	AFWLAASGRPGPVVVDLPK3	False	117.740036010742	82.33335876
1604	AFYDPENELTGSMLIDLQSGNEDR3	False	140.034774780273	100.6268311
1605	AFYDPENELTGSM(UniMod:35)LIDLQSGNEDR3	False	115.678146362305	86.96848297
1606	AFYDYLK1	False	79.1487274169922	45.52006149
1607	AFYDYLK2	False	79.1487274169922	45.52006149
1608	AFYEALK2	False	52.6995658874512	25.23156548
1609	AFYMRLNEDGK2	False	51.6681632995605	31.64497948
1610	AFYPGTLPFPLLHVDTGWK3	False	163.733779907227	116.9070587
1611	AFYPTDAK1	False	26.6174335479736	4.988017082
1612	AFYPTDAK2	False	26.6174335479736	4.988017082
1613	AFYQLC(UniMod:4)C(UniMod:4)HMEPQYHQLEFDTR3	False	86.4889602661133	54.06866455
1614	AFYQLC(UniMod:4)C(UniMod:4)HMEPQYHQLEFDTR4	False	86.4889602661133	54.06866455
1615	AFYYQPVLC(UniMod:4)TVQAK2	False	95.5569152832031	58.5971489
1616	AFYYQPVLC(UniMod:4)TVQAK3	False	95.5569152832031	58.5971489
1617	AGAAGLHIEDQVGAK2	False	35.7480239868164	8.006441116
1618	AGAAGLHIEDQVGAK3	False	35.7480239868164	8.006441116
1619	AGAAGVMQQIIK2	False	81.4186859130859	43.22444916
1620	AGAAIGAQAGAALK2	False	35.2445373535156	9.910987854
1621	AGAAIGAQAGAALKK3	False	18.6555709838867	-5.204380989
1622	AGAANAALLAAQILATHDK3	False	118.575317382812	69.97253418
1623	AGAAQTIVASQQR2	False	16.3816566467285	-7.467852592
1624	AGAAWGVDPQLITAIIAIESGGNPNAVSK3	False	163.623123168945	132.4528809
1625	AGADEEALSWLTEQSQK2	False	104.427062988281	67.5306015
1626	AGADFIK1	False	30.3851528167725	6.128410339
1627	AGADFITLHPETINGQAFR3	False	95.7063751220703	63.02596283
1628	AGADIIMLDNFETEQMR3	False	121.02783203125	83.80334473
1629	AGADIIM(UniMod:35)LDNFETEQMR3	False	107.636260986328	76.98023224
1630	AGADINVLEHALK2	False	84.4503784179688	49.83663177
1631	AGADINVLEHALK3	False	84.4503784179688	49.83663177
1632	AGADLIFSYFALDLAEK2	False	164.801391601562	138.9136047
1633	AGADLIFSYFALDLAEKK3	False	162.936828613281	121.4929657
1634	AGAEGIVLC(UniMod:4)TNTMHK2	False	52.3207702636719	20.71909904
1635	AGAEGIVLC(UniMod:4)TNTMHK3	False	52.3207702636719	20.71909904
1636	AGAHTVTASM(UniMod:35)TGGK3	False	-25.3371238708496	-42.55591965
1637	AGALIAPIQIVEER2	False	121.251739501953	77.63098145
1638	AGALIAPIQIVEER3	False	121.251739501953	77.63098145
1639	AGALIMAAR1	False	49.3578109741211	19.7442131
1640	AGALIMAAR2	False	49.3578109741211	19.7442131
1641	AGALIM(UniMod:35)AAR2	False	23.7426872253418	-0.4977224767
1642	AGANIFIPSFVK2	False	124.252670288086	82.63864136
1643	AGANM(UniMod:35)VKIEGGEWLVETVQMLTER4	False	162.604873657227	133.361908
1644	AGAPFGPGANPMHGR2	False	34.0517044067383	11.16754341
1645	AGAPFGPGANPMHGR3	False	34.0517044067383	11.16754341
1646	AGAPFGPGANPM(UniMod:35)HGR2	False	11.17041015625	-7.696533203
1647	AGAPFGPGANPM(UniMod:35)HGR3	False	11.17041015625	-7.696533203
1648	AGAPLLAC(UniMod:4)EVVPSQEETLAQTAHWITER4	False	132.717254638672	102.1369705
1649	AGAQAVMIFDTWGGVLTGR3	False	159.304733276367	113.8475113
1650	AGAQC(UniMod:4)AITASYQATPAGFAAR3	False	72.6603012084961	39.87208939
1651	AGASLATC(UniMod:4)YGPVSADVIAK2	False	86.2737655639648	45.88666153
1652	AGASLATC(UniMod:4)YGPVSADVIAK3	False	86.2737655639648	45.88666153
1653	AGATADLGVSVRPR2	False	35.143684387207	6.28908205
1654	AGATADLGVSVRPR3	False	35.143684387207	6.28908205
1655	AGAVAGVSHLR2	False	11.708194732666	-11.78345203
1656	AGAWQVINYR2	False	78.3424377441406	44.68372726
1657	AGAWQVINYREEDLVER3	False	92.1409454345703	58.60720062
1658	AGAWYSYK1	False	43.6540985107422	20.35408783
1659	AGAWYSYK2	False	43.6540985107422	20.35408783
1660	AGAYGIQGLGGC(UniMod:4)FVR2	False	97.7545471191406	57.80889511
1661	AGAYGIQGLGGC(UniMod:4)FVR3	False	97.7545471191406	57.80889511
1662	AGAYNAWSLPGR2	False	74.8175582885742	42.14452362
1663	AGAYNAWSLPGR3	False	74.8175582885742	42.14452362
1664	AGC(UniMod:4)PVSQVLK2	False	44.316162109375	9.598570824
1665	AGDDAARPEWLEPEFGVR3	False	96.0559692382812	63.64599991
1666	AGDDAARPEWLEPEFGVR4	False	96.0559692382812	63.64599991
1667	AGDEFAFQYR2	False	71.8315734863281	43.19975662
1668	AGDFMLSR2	False	54.9694862365723	28.61389732
1669	AGDGDLLIAGGVESMSR2	False	96.7372741699219	57.59408569
1670	AGDGDLLIAGGVESMSR3	False	96.7372741699219	57.59408569
1671	AGDIAAAIGLK2	False	78.6450805664062	42.89522171
1672	AGDIAAAIGLKDVTTGDTLC(UniMod:4)DPDAPIILER4	False	129.430847167969	91.58438873
1673	AGDIHPVYK2	False	2.13013458251953	-17.03495216
1674	AGDIITSLNGK2	False	61.1694183349609	28.51265907
1675	AGDIITSLNGKPLNSFAELR3	False	112.091720581055	78.27725983
1676	AGDIVGEHTAMFADIGER2	False	81.5448989868164	49.88098526
1677	AGDIVGEHTAMFADIGER3	False	81.5448989868164	49.88098526
1678	AGDLAAMLTNLEPHDVLFIDEIHR3	False	160.429306030273	125.0063629
1679	AGDLAAMLTNLEPHDVLFIDEIHR4	False	160.429306030273	125.0063629
1680	AGDLAAM(UniMod:35)LTNLEPHDVLFIDEIHR3	False	136.903427124023	113.4367447
1681	AGDLAAM(UniMod:35)LTNLEPHDVLFIDEIHR4	False	136.903427124023	113.4367447
1682	AGDLAGLSR2	False	28.9421234130859	3.778877258
1683	AGDLLAEIDPSQFK2	False	119.810455322266	77.04460907
1684	AGDMVIDGSVR2	False	43.8469161987305	14.09995842
1685	AGDM(UniMod:35)VIDGSVR2	False	21.627986907959	-4.260667801
1686	AGDNAPMAYIELVDR2	False	114.083435058594	77.52716827
1687	AGDNAPMAYIELVDR3	False	114.083435058594	77.52716827
1688	AGDNAPM(UniMod:35)AYIELVDR2	False	90.4025039672852	51.43946075
1689	AGDNAPM(UniMod:35)AYIELVDR3	False	90.4025039672852	51.43946075
1690	AGDNIIISQMEHHANIVPWQMLC(UniMod:4)AR4	False	130.128372192383	91.30812073
1691	AGDPPSIPLSR2	False	52.5073204040527	22.29237747
1692	AGDPSLFFA1	False	128.666931152344	82.27737427
1693	AGDPSLFFG1	False	123.279205322266	79.83901978
1694	AGDPSLFFK2	False	86.4133758544922	51.14183044
1695	AGDPSLFFT1	False	122.747055053711	81.60894012
1696	AGDPVILWGEGLPVER2	False	128.135528564453	88.7782135
1697	AGDPVILWGEGLPVER3	False	128.135528564453	88.7782135
1698	AGDPVILWGEGLPVER4	False	128.135528564453	88.7782135
1699	AGDQIQSGVDAAIK2	False	45.9236106872559	19.54314423
1700	AGDQIQSGVDAAIKPGNTLPMR3	False	71.4233016967773	40.30039978
1701	AGDQIQSGVDAAIKPGNTLPMR4	False	71.4233016967773	40.30039978
1702	AGDQIQSGVDAAIKPGNTLPM(UniMod:35)R3	False	57.0578002929688	32.96445465
1703	AGDRPINLR2	False	10.4665489196777	-10.00245762
1704	AGDVFDPQTNFGPLVSFPHR3	False	120.231056213379	85.87255096
1705	AGDVFDPQTNFGPLVSFPHR4	False	120.231056213379	85.87255096
1706	AGDVIPQVVNVVLSERPEDTR3	False	127.417465209961	84.31303406
1707	AGDVIPQVVNVVLSERPEDTR4	False	127.417465209961	84.31303406
1708	AGDVITSLNGK2	False	45.908275604248	15.23734856
1709	AGDVITSLNGKPISSFAALR3	False	103.703689575195	70.16909027
1710	AGDVMFIPK2	False	77.8033447265625	45.11110687
1711	AGDVTVYNYDGETR2	False	40.5469856262207	15.80235577
1712	AGDYLVLHDTGAYGASMSSNYNSR3	False	74.5766220092773	41.69975281
1713	AGDYYPPALQTK2	False	52.0335807800293	25.59369278
1714	AGEAAFQVC(UniMod:4)R2	False	35.9510650634766	7.9310112
1715	AGEAASTVK1	False	24.4850101470947	-41.71435547
1716	AGEEAVPLEAGHR2	False	19.0024185180664	-2.597203016
1717	AGEEAVPLEAGHR3	False	19.0024185180664	-2.597203016
1718	AGEEAVPLEAGHRF2	False	52.4563636779785	21.46854401
1719	AGEEAVPLEAGHRF3	False	52.4563636779785	21.46854401
1720	AGEEFTIDVTFPEEYHAENLK3	False	108.12434387207	75.40531921
1721	AGEEFTIDVTFPEEYHAENLK4	False	108.12434387207	75.40531921
1722	AGEFAEPIC(UniMod:4)ELELELLSGDTR3	False	164.691101074219	129.4951782
1723	AGEHIGIC(UniMod:4)SVC(UniMod:4)SAHPLVIEAALAFDR3	False	128.954254150391	89.21582031
1724	AGEHIGIC(UniMod:4)SVC(UniMod:4)SAHPLVIEAALAFDR4	False	128.954254150391	89.21582031
1725	AGEIFQVVPSR2	False	80.4381942749023	46.48971176
1726	AGEIFQVVPSR3	False	80.4381942749023	46.48971176
1727	AGEIFQVVPSRR2	False	61.1166305541992	32.20687866
1728	AGEIFQVVPSRR3	False	61.1166305541992	32.20687866
1729	AGEIHPAADNNWR2	False	18.2376441955566	-4.354548931
1730	AGEIHPAADNNWR3	False	18.2376441955566	-4.354548931
1731	AGEILHLVGPNGAGK2	False	66.3217010498047	32.58657837
1732	AGEILHLVGPNGAGK3	False	66.3217010498047	32.58657837
1733	AGEITAMAHTR2	False	13.3676872253418	-8.563907623
1734	AGEITAM(UniMod:35)AHTR2	False	-15.8496513366699	-29.89000893
1735	AGEITWPAPPIQVSAQPQAAQK3	False	104.535491943359	61.97724915
1736	AGELIGMVAQQVGGK2	False	100.971504211426	57.31360245
1737	AGELIGMVAQQVGGK3	False	100.971504211426	57.31360245
1738	AGELIGM(UniMod:35)VAQQVGGK2	False	76.0797882080078	39.87181473
1739	AGELIGM(UniMod:35)VAQQVGGK3	False	76.0797882080078	39.87181473
1740	AGELLLGVGIPVEQHYGPMSEVAPGWK3	False	137.564437866211	98.99636078
1741	AGELLLGVGIPVEQHYGPMSEVAPGWK4	False	137.564437866211	98.99636078
1742	AGEMFTENKMK2	False	21.5654907226562	-1.799078107
1743	AGEMLTTR2	False	13.9338607788086	-7.64874506
1744	AGEM(UniMod:35)LTTR1	False	-6.60371017456055	-22.86234283
1745	AGENVGVLLR2	False	66.6537551879883	32.57894135
1746	AGENVGVLLRGIK3	False	78.6634521484375	43.85367966
1747	AGEPHAEVHALR2	False	-3.82853317260742	-22.53597641
1748	AGEPHAEVHALR3	False	-3.82853317260742	-22.53597641
1749	AGEPVGYGGTWVSER2	False	63.1196212768555	36.2354393
1750	AGEQGYSVPTDAINR2	False	45.1171112060547	17.14017487
1751	AGESFILMGVSGSGK2	False	100.494155883789	62.02758408
1752	AGESFTENKM(UniMod:35)K2	False	-17.3505897521973	-30.10834885
1753	AGETLGIVGESGSGK2	False	47.3120498657227	16.93900108
1754	AGETLGLVGESGSGK2	False	50.0873870849609	19.35699844
1755	AGETYNIGGHNEK2	False	-2.97051239013672	-22.14480782
1756	AGETYNIGGHNEK3	False	-2.97051239013672	-22.14480782
1757	AGEVDLLEEELGHLTTLTDVVK3	False	163.984039306641	128.0976563
1758	AGEVDLLEEELGHLTTLTDVVK4	False	163.984039306641	128.0976563
1759	AGEVDLTWVPAQQIPAIEK3	False	121.861709594727	85.58573151
1760	AGEVSAEGLR2	False	15.9155883789062	-5.810712814
1761	AGEWTASIGPDWYGTDVHHK3	False	79.3729400634766	49.17533875
1762	AGEWTASIGPDWYGTDVHHK4	False	79.3729400634766	49.17533875
1763	AGFAAVAEELGVSPAFVSK2	False	138.709869384766	89.45449066
1764	AGFAAVAEELGVSPAFVSK3	False	138.709869384766	89.45449066
1765	AGFAQVFVLK2	False	113.357986450195	70.72581482
1766	AGFATSQEAYDEAVAK2	False	49.9024429321289	23.25231743
1767	AGFATSQEAYDEAVAK4	False	49.9024429321289	23.25231743
1768	AGFDAIDVHMSDLLTGR3	False	123.408950805664	82.76296234
1769	AGFDANGDAGEDFFAIGK2	False	110.011032104492	74.12094116
1770	AGFDANGDAGEDFFAIGKPAVLQNTK3	False	108.034210205078	72.65320587
1771	AGFDAVEFLFPYNYSTLQIQK3	False	165.452438354492	131.9085541
1772	AGFEEPMLQNFGSSHDIMVR3	False	105.250350952148	69.85742188
1773	AGFHPLTIDC(UniMod:4)R3	False	59.2763786315918	26.2094841
1774	AGFLAAIAK1	False	90.1026077270508	47.23026657
1775	AGFLAAIAK2	False	90.1026077270508	47.23026657
1776	AGFNVER2	False	16.3616981506348	-0.138373524
1777	AGFSEEQQAIWQK2	False	64.8580703735352	36.31791687
1778	AGFTITDVNPDFVIVGETR3	False	136.268508911133	95.72464752
1779	AGFYVNR2	False	27.1613712310791	8.828478813
1780	AGGAGALLVSR2	False	46.6029357910156	16.17805099
1781	AGGAGALLVSRPLDIDLPQLIVK3	False	148.045013427734	109.2168732
1782	AGGAGALLVSRPLDIDLPQLIVK4	False	148.045013427734	109.2168732
1783	AGGAPTLAVGIAHVFHK4	False	93.1016159057617	54.87937546
1784	AGGASSFLADR2	False	43.7188529968262	18.58400726
1785	AGGASSFLADRVEEEGEVR3	False	65.3082733154297	37.35035706
1786	AGGFTTGGLNFDAK2	False	77.0395812988281	44.67898178
1787	AGGGEELGGLR2	False	30.7672271728516	7.622989655
1788	AGGGSATLSMGQAAAR2	False	28.3488140106201	2.781229496
1789	AGGGSATLSMGQAAAR3	False	28.3488140106201	2.781229496
1790	AGGGSATLSM(UniMod:35)GQAAAR2	False	-3.27712249755859	-17.36368752
1791	AGGGSATLSM(UniMod:35)GQAAAR3	False	-3.27712249755859	-17.36368752
1792	AGGITKPVLLLEGFFDAR2	False	156.771636962891	116.3467789
1793	AGGITKPVLLLEGFFDAR3	False	156.771636962891	116.3467789
1794	AGGITKPVLLLEGFFDAR4	False	156.771636962891	116.3467789
1795	AGGITTLEDK2	False	30.6094284057617	5.72241354
1796	AGGLFGK1	False	33.527717590332	7.537829399
1797	AGGLTVSHLR2	False	24.3870601654053	-1.583372593
1798	AGGMGLILGR2	False	86.1621246337891	47.38957596
1799	AGGM(UniMod:35)GLILGR2	False	53.5998497009277	28.34959602
1800	AGGMYLNQVIENGDVLGVAWGR3	False	147.48274230957	105.6177216
1801	AGGM(UniMod:35)YLNQVIENGDVLGVAWGR3	False	139.091049194336	102.853302
1802	AGGNVEAFVTTDNVAVGAK2	False	79.7838668823242	43.65512848
1803	AGGNVEAFVTTDNVAVGAK3	False	79.7838668823242	43.65512848
1804	AGGNYLSSLLVGSEAR2	False	115.331146240234	72.29958344
1805	AGGNYLSSLLVGSEAR3	False	115.331146240234	72.29958344
1806	AGGPALLFENPK2	False	86.9081497192383	49.58630753
1807	AGGPLYLYR2	False	70.3226928710938	36.00692368
1808	AGGQQAMTPASK2	False	-16.3615455627441	-34.17791748
1809	AGGQQWMTPASK2	False	32.8410415649414	9.119140625
1810	AGGSIADFTGHR2	False	35.4528656005859	10.19874477
1811	AGGSIADFTGHR3	False	35.4528656005859	10.19874477
1812	AGGTIMFSNNK2	False	39.5583267211914	13.33012676
1813	AGGVFTDEAIDAYIALR2	False	136.748474121094	95.5343399
1814	AGGVFTDEAIDAYIALR3	False	136.748474121094	95.5343399
1815	AGGVFTDEAIDAYIALRR3	False	118.736854553223	79.74164581
1816	AGGVIGILGELDR2	False	127.157409667969	80.85036469
1817	AGGVIGILGELDR3	False	127.157409667969	80.85036469
1818	AGGYLTDGTELHDTNFAR2	False	61.5379371643066	33.24497604
1819	AGGYLTDGTELHDTNFAR3	False	61.5379371643066	33.24497604
1820	AGHEVITIEK2	False	21.2988815307617	-6.074012756
1821	AGHEYTLWMDGEEVMVR3	False	103.432502746582	67.99040985
1822	AGHEYTLWM(UniMod:35)DGEEVMVR3	False	92.8102951049805	56.7517662
1823	AGHFMPVALLK2	False	90.802734375	59.11463165
1824	AGHKASLMSM(UniMod:35)TPTLNR3	False	23.4537773132324	4.459361076
1825	AGHNGVLAALLLR3	False	111.409896850586	69.01101685
1826	AGHPVTLFER2	False	45.8940582275391	20.35197067
1827	AGHQLHVTTIGPVADELLSLGAVSVETAR4	False	140.912536621094	94.59163666
1828	AGHTAQVNWFHAAENGDVHAFADEVK3	False	80.2238464355469	47.46972275
1829	AGHTAQVNWFHAAENGDVHAFADEVK4	False	80.2238464355469	47.46972275
1830	AGHTGALDPLATGMLPIC(UniMod:4)LGEATK3	False	133.755615234375	88.72467804
1831	AGHTGALDPLATGMLPIC(UniMod:4)LGEATK4	False	133.755615234375	88.72467804
1832	AGIADWQK1	False	39.7676582336426	14.84152889
1833	AGIADWQK2	False	39.7676582336426	14.84152889
1834	AGIAEIMTALAVLQQK2	False	163.843765258789	127.6205826
1835	AGIAEIMTALAVLQQK3	False	163.843765258789	127.6205826
1836	AGIAGGADSSSVLPIGVSK2	False	84.8957366943359	46.20007706
1837	AGIAGGADSSSVLPIGVSK3	False	84.8957366943359	46.20007706
1838	AGIAGGADSSSVLPIGVSK4	False	84.8957366943359	46.20007706
1839	AGIAINGSAPADIR2	False	58.0489196777344	28.93489838
1840	AGIALNDNFVK2	False	76.1958312988281	42.81846619
1841	AGIAPIK1	False	22.6100540161133	-2.518427849
1842	AGIAPIKETLAAAIVMR3	False	122.954223632812	76.35447693
1843	AGIDPVEFR2	False	71.1235046386719	39.20716858
1844	AGIDTIIAAGSK2	False	70.428466796875	35.74894714
1845	AGIEAANFPFC(UniMod:4)TIEPNTGVVPMPDPR3	False	144.814025878906	96.12158203
1846	AGIEAANFPFC(UniMod:4)TIEPNTGVVPMPDPR4	False	144.814025878906	96.12158203
1847	AGIEHGLLYNQEQR2	False	41.5321197509766	14.9566555
1848	AGIEHGLLYNQEQR3	False	41.5321197509766	14.9566555
1849	AGIELGLTLIDTAEMYADGGAEK3	False	165.237854003906	123.4544525
1850	AGIELGLTLIDTAEM(UniMod:35)YADGGAEK3	False	164.143249511719	127.1770325
1851	AGIELTLFHGR2	False	89.4314117431641	56.74097061
1852	AGIELTLFHGR3	False	89.4314117431641	56.74097061
1853	AGIGINAGR2	False	20.4365158081055	-3.096797943
1854	AGIIAEIGTSEGK2	False	72.5064086914062	35.34643555
1855	AGIIELLFK2	False	156.670333862305	106.7794418
1856	AGIIRPVLDPAR2	False	63.3518829345703	29.8228817
1857	AGIIRPVLDPAR3	False	63.3518829345703	29.8228817
1858	AGILAQVPAGR2	False	59.2167205810547	27.75231171
1859	AGIPDC(UniMod:4)DQTR2	False	14.0775680541992	-16.40063667
1860	AGIPLALNK1	False	69.5065002441406	33.57424927
1861	AGIPLALNK2	False	69.5065002441406	33.57424927
1862	AGIPLDVMYDVVTNAAGNSWMFENR3	False	165.06462097168	143.6635284
1863	AGIPLDVM(UniMod:35)YDVVTNAAGNSWMFENR3	False	145.204437255859	117.6083984
1864	AGIPWAIVTSGSMPVAR2	False	129.797058105469	85.11505127
1865	AGIPWAIVTSGSMPVAR3	False	129.797058105469	85.11505127
1866	AGIPWAIVTSGSM(UniMod:35)PVAR2	False	113.971038818359	74.54510498
1867	AGIPWAIVTSGSM(UniMod:35)PVARAR4	False	98.4595108032227	66.69419098
1868	AGITFATHLYNAMPYITGR3	False	117.414627075195	80.94374847
1869	AGIVEFAQALSAR2	False	119.012504577637	81.59938812
1870	AGIVEFAQALSAR3	False	119.012504577637	81.59938812
1871	AGIVGADGQTHQGAFDLSYLR3	False	94.4222259521484	60.35355759
1872	AGIVLADHK1	False	14.225341796875	-8.937568665
1873	AGIVLADHK2	False	14.225341796875	-8.937568665
1874	AGIVLADHKR2	False	-1.16922378540039	-21.47441483
1875	AGIVNWNKPLTGAASTAPFGGIGASGNHR3	False	91.1166229248047	61.67127991
1876	AGIVNWNKPLTGAASTAPFGGIGASGNHR4	False	91.1166229248047	61.67127991
1877	AGKEEAHGAPLGEEEVALAR3	False	41.5228309631348	17.1347065
1878	AGKPLLIIAEDVEGEALATLVVNTMR3	False	164.490951538086	145.7440186
1879	AGKPLLIIAEDVEGEALATLVVNTMR4	False	164.490951538086	145.7440186
1880	AGKPLLIIAEDVEGEALATLVVNTM(UniMod:35)R3	False	161.650344848633	139.4448547
1881	AGKPLLIIAEDVEGEALATLVVNTM(UniMod:35)R4	False	161.650344848633	139.4448547
1882	AGKPLVVEAWDR3	False	59.5573577880859	31.79528809
1883	AGKPVETVPQIFVDQQHIGGYTDFAAWVK4	False	123.900405883789	99.06739044
1884	AGKPYLALNC(UniMod:4)ASIPEDAVESELFGHAPEGK4	False	116.358154296875	81.69412994
1885	AGLADAIC(UniMod:4)DLVSTGATLEANGLR3	False	163.312362670898	130.2194977
1886	AGLADAIC(UniMod:4)DLVSTGATLEANGLR4	False	163.312362670898	130.2194977
1887	AGLADPNRPIGSFLFLGPTGVGK3	False	131.628936767578	93.89427185
1888	AGLADPNRPIGSFLFLGPTGVGK4	False	131.628936767578	93.89427185
1889	AGLAIEVK1	False	53.6878280639649	21.15847397
1890	AGLANLK1	False	21.8880004882812	-1.455777764
1891	AGLAVASMK1	False	39.4378509521484	8.021349907
1892	AGLAVASMK2	False	39.4378509521484	8.021349907
1893	AGLAVGDIIANGIIPGGLEMMDNLSIR3	False	164.761749267578	143.8874664
1894	AGLDAGSGAVMVALNSLNGTPATSDSWLLK4	False	159.226654052734	123.5561371
1895	AGLDPEQPPK2	False	17.4150390625	-7.308294296
1896	AGLDPEQPPKTWQDLADYAAK3	False	98.4249572753906	67.39318848
1897	AGLDYHEFTAVTR2	False	65.7716751098633	36.09700012
1898	AGLDYHEFTAVTR3	False	65.7716751098633	36.09700012
1899	AGLENQLPHHFK2	False	31.2045974731445	4.012042999
1900	AGLENQLPHHFK3	False	31.2045974731445	4.012042999
1901	AGLGGVLVSHGLR3	False	65.5909729003906	33.85278702
1902	AGLGHEHK2	False	53.4155006408691	-51.33773422
1903	AGLGHEHKPVGSFLFAGPTGVGK3	False	67.5239715576172	39.84088516
1904	AGLGHEHKPVGSFLFAGPTGVGK4	False	67.5239715576172	39.84088516
1905	AGLGMMDGVLENVPSAR2	False	112.090469360352	73.57245636
1906	AGLGMMDGVLENVPSAR3	False	112.090469360352	73.57245636
1907	AGLGMMDGVLENVPSAR4	False	112.090469360352	73.57245636
1908	AGLGM(UniMod:35)MDGVLENVPSAR2	False	93.6024627685547	60.40340042
1909	AGLGM(UniMod:35)MDGVLENVPSAR3	False	93.6024627685547	60.40340042
1910	AGLGMM(UniMod:35)DGVLENVPSAR2	False	84.0934295654297	53.40010071
1911	AGLGMM(UniMod:35)DGVLENVPSAR3	False	84.0934295654297	53.40010071
1912	AGLGVTARPVEMMSPDLR3	False	85.8627090454102	51.56019592
1913	AGLGYVHNSLSNMQPQVAMWR3	False	97.2456817626953	63.75727463
1914	AGLGYVHNSLSNM(UniMod:35)QPQVAMWR3	False	80.9636535644531	58.79833603
1915	AGLIGFSK1	False	68.9081802368164	32.29151917
1916	AGLIGFSK2	False	68.9081802368164	32.29151917
1917	AGLINSGGAAGGETDLSDAVR2	False	72.8880004882812	37.90080643
1918	AGLINSGGAAGGETDLSDAVR3	False	72.8880004882812	37.90080643
1919	AGLKNGNFYFDAR3	False	59.0657386779785	37.13302612
1920	AGLLHEDVNTVAGFGLSR2	False	95.7833099365234	60.87535095
1921	AGLLHEDVNTVAGFGLSR3	False	95.7833099365234	60.87535095
1922	AGLLLQLANLPTPPESVPINMLVK3	False	160.553985595703	135.5484314
1923	AGLMLEK1	False	41.3392715454102	13.310606
1924	AGLM(UniMod:35)LEKISTYLPAEIILR3	False	147.590225219727	116.0953979
1925	AGLMLFNALVGKPEFR3	False	138.703643798828	97.53620911
1926	AGLM(UniMod:35)LFNALVGKPEFR3	False	127.816619873047	94.67537689
1927	AGLMPADEAIAK2	False	58.9141273498535	28.06860352
1928	AGLNEINLPELQAGSSIMPAK3	False	123.937835693359	84.52038574
1929	AGLNEINLPELQAGSSIMPAK4	False	123.937835693359	84.52038574
1930	AGLNEINLPELQAGSSIM(UniMod:35)PAK3	False	109.920295715332	70.41674805
1931	AGLPAQVMIDFSHANSSK2	False	100.164459228516	61.36865997
1932	AGLPAQVMIDFSHANSSK3	False	100.164459228516	61.36865997
1933	AGLPAQVM(UniMod:35)IDFSHANSSK2	False	76.9739151000977	42.894104
1934	AGLPAQVM(UniMod:35)IDFSHANSSK3	False	76.9739151000977	42.894104
1935	AGLPNEDAPGVYDALPFLIANTK3	False	158.305953979492	113.0603561
1936	AGLPNSSNALQQWHHLFEAEGTK3	False	107.043449401855	68.29947662
1937	AGLPNSSNALQQWHHLFEAEGTK4	False	107.043449401855	68.29947662
1938	AGLPVAVNK2	False	38.4908981323242	6.995479107
1939	AGLPVNGPR2	False	23.8642807006836	-3.898320198
1940	AGLQVTVGGK2	False	36.5137557983398	5.662369251
1941	AGLSASDIGVFEMNEAFAAQILPC(UniMod:4)IK3	False	162.845718383789	135.1936493
1942	AGLSHQQQLR2	False	-10.9078788757324	-30.65485573
1943	AGLSIHDMDVIELNEAFAAQALGVLR3	False	164.783493041992	132.4197693
1944	AGLSIHDM(UniMod:35)DVIELNEAFAAQALGVLR3	False	165.441314697266	125.567421
1945	AGLSPTEFTAQALK2	False	91.7306900024414	55.54019165
1946	AGLSPTEFTAQALK3	False	91.7306900024414	55.54019165
1947	AGLSQSLSR2	False	18.9208755493164	-8.159635544
1948	AGLSVDGVFNLTNIDR2	False	131.066955566406	87.17716217
1949	AGLSVDGVFNLTNIDR3	False	131.066955566406	87.17716217
1950	AGLTFLVDLIK2	False	164.552856445312	120.7669678
1951	AGLTFLVDLIK3	False	164.552856445312	120.7669678
1952	AGLTFLVDLIKNK3	False	144.975357055664	105.0348282
1953	AGLTHISILSDALSEPSR2	False	101.763702392578	66.0413208
1954	AGLTHISILSDALSEPSR3	False	101.763702392578	66.0413208
1955	AGLTHISILSDALSEPSR4	False	101.763702392578	66.0413208
1956	AGLTLGVDPLGGSGIEYWK2	False	139.349914550781	100.0449524
1957	AGLTLGVDPLGGSGIEYWK3	False	139.349914550781	100.0449524
1958	AGLVAPDETTFNYVK2	False	86.6364440917969	53.58784866
1959	AGLVDFAELLLR2	False	160.113265991211	136.191864
1960	AGLVDILGASGAENVQGEVQQK3	False	112.886436462402	69.73782349
1961	AGLVELVEINHVHR2	False	80.0599517822266	46.14599991
1962	AGLVELVEINHVHR3	False	80.0599517822266	46.14599991
1963	AGLVELVEINHVHR4	False	80.0599517822266	46.14599991
1964	AGLVFNPATPLSYLDYVMDK3	False	165.66911315918	140.49617
1965	AGLVGFSVSNLR2	False	103.340614318848	61.84882355
1966	AGLYYADHITAVSPTYAR3	False	71.6560897827148	41.254879
1967	AGMAVGLAGLFIEAHPDPEHAK3	False	116.79972076416	82.81784058
1968	AGMAVGLAGLFIEAHPDPEHAK4	False	116.79972076416	82.81784058
1969	AGM(UniMod:35)AVGLAGLFIEAHPDPEHAK3	False	99.4686737060547	71.51676941
1970	AGM(UniMod:35)AVGLAGLFIEAHPDPEHAK4	False	99.4686737060547	71.51676941
1971	AGMDSHGFGMASVR2	False	45.6003036499023	18.5614109
1972	AGMDSHGFGMASVR3	False	45.6003036499023	18.5614109
1973	AGM(UniMod:35)DSHGFGMASVR2	False	29.8270473480225	9.54989624
1974	AGM(UniMod:35)DSHGFGMASVR3	False	29.8270473480225	9.54989624
1975	AGMDSHGFGM(UniMod:35)ASVR2	False	22.1778373718262	0.6681518555
1976	AGMDSHGFGM(UniMod:35)ASVR3	False	22.1778373718262	0.6681518555
1977	AGMELFDLR2	False	112.251113891602	71.66920471
1978	AGMIVVNVNPLYTPR2	False	114.858581542969	71.74385071
1979	AGMIVVNVNPLYTPR3	False	114.858581542969	71.74385071
1980	AGM(UniMod:35)IVVNVNPLYTPR2	False	96.3115539550781	59.24293518
1981	AGMNPVDYTVK2	False	54.3086051940918	24.62592125
1982	AGM(UniMod:35)NPVDYTVK2	False	32.5705947875977	5.595872879
1983	AGMVAGVIVNR2	False	61.4218940734863	27.95043755
1984	AGM(UniMod:35)VAGVIVNR2	False	35.575065612793	12.77124405
1985	AGMYTTVQDGGR2	False	21.072151184082	-0.4616355896
1986	AGM(UniMod:35)YTTVQDGGR2	False	-0.893539428710938	-8.75343895
1987	AGNAQTTGDLAGANYIAGAGAYTYNEPGR3	False	83.38330078125	46.23235321
1988	AGNC(UniMod:4)SLEEVIMAIK2	False	136.705017089844	92.57802582
1989	AGNDANRQELLTTLQNLSNDELLPVAR4	False	138.079620361328	92.91613007
1990	AGNGETILTSELYTSK2	False	84.1094741821289	50.46686172
1991	AGNGETILTSELYTSK3	False	84.1094741821289	50.46686172
1992	AGNIDAAVELSHQTNTLPEITGR3	False	87.3868408203125	51.03436279
1993	AGNKGAEAALTALEMINVLK3	False	152.355392456055	102.9375992
1994	AGNKGAEAALTALEMINVLK4	False	152.355392456055	102.9375992
1995	AGNSGLAISFC(UniMod:4)APEEAQR2	False	87.0923080444336	50.49862289
1996	AGNTIGQLFR2	False	87.6506500244141	48.28042603
1997	AGNTNVIHMHGELLK2	False	40.7601623535156	19.66853714
1998	AGNTNVIHMHGELLK3	False	40.7601623535156	19.66853714
1999	AGNTNVIHMHGELLK4	False	40.7601623535156	19.66853714
[truncated: 56,074 more rows]
