# Supplementary material for: Environment modulates protein heterogeneity through transcriptional and translational stop codon readthrough
Source: Nat Commun. 2024 May 24;15:4446. doi: 10.1038/s41467-024-48387-x (PMC11126739; doi:10.1038/s41467-024-48387-x)
Supplement: Supplementary file 8 — Source Data [file 41467_2024_48387_MOESM8_ESM.zip › Source_Data_file/FigS2/FigS2A.csv]

	sample_name	position	codon	Mean_fluorescence	Percentage_above_Threshold
1	Pro-135-tag	135	tag	2484.812	5
2	Pro-135-tag	135	tag	2997.047	5
3	Pro-135-tag	135	tag	3107.858	5
4	Pro-135-tag	135	tag	640.907	5
5	Pro-135-tag	135	tag	1717.559	5
6	Pro-135-tag	135	tag	3511.757	5
7	Pro-135-tag	135	tag	2502.545	5
8	Pro-135-tag	135	tag	2370.126	5
9	Pro-135-tag	135	tag	108.565	5
10	Pro-135-tag	135	tag	2608.983	5
11	Pro-135-tag	135	tag	3634.733	5
12	Pro-135-tag	135	tag	2429.235	5
13	Pro-135-tag	135	tag	1855.248	5
14	Pro-135-tag	135	tag	1320.956	5
15	Pro-135-tag	135	tag	1857.526	5
16	Pro-135-tag	135	tag	110.28	5
17	Pro-135-tag	135	tag	1161.714	5
18	Pro-135-tag	135	tag	1415.471	5
19	Pro-135-tag	135	tag	2366.491	5
20	Pro-135-tag	135	tag	3260.149	5
21	Pro-135-tag	135	tag	2803.109	5
22	Pro-135-tag	135	tag	3209.873	5
23	Pro-135-tag	135	tag	2225.999	5
24	Pro-135-tag	135	tag	2089.926	5
25	Pro-135-tag	135	tag	3580.555	5
26	Pro-135-tag	135	tag	1253.985	5
27	Pro-135-tag	135	tag	3677.033	5
28	Pro-135-tag	135	tag	135.847	5
29	Pro-135-tag	135	tag	2151.106	5
30	Pro-135-tag	135	tag	1406.983	5
31	Pro-135-tag	135	tag	2729.703	5
32	Pro-135-tag	135	tag	1894.333	5
33	Pro-135-tag	135	tag	2085.905	5
34	Pro-135-tag	135	tag	1584.723	5
35	Pro-135-tag	135	tag	2730.906	5
36	Pro-135-tag	135	tag	2316.882	5
37	Pro-135-tag	135	tag	111.34	5
38	Pro-135-tag	135	tag	1364.593	5
39	Pro-135-tag	135	tag	110.94	5
40	Pro-135-tag	135	tag	1736.471	5
41	Pro-135-tag	135	tag	2155.647	5
42	Pro-135-tag	135	tag	1325.15	5
43	Pro-135-tag	135	tag	5753.933	5
44	Pro-135-tag	135	tag	1987.792	5
45	Pro-135-tag	135	tag	1262.417	5
46	Pro-135-tag	135	tag	837.456	5
47	Pro-135-tag	135	tag	2915.07	5
48	Pro-135-tag	135	tag	2065.017	5
49	Pro-135-tag	135	tag	1627.309	5
50	Pro-135-tag	135	tag	1031.245	5
51	Pro-135-tag	135	tag	2271.053	5
52	Pro-135-tag	135	tag	2563.28	5
53	Pro-135-tag	135	tag	3319.538	5
54	Pro-135-tag	135	tag	2064.163	5
55	Pro-135-tag	135	tag	1883.377	5
56	Pro-135-tag	135	tag	1879.65	5
57	Pro-135-tag	135	tag	2382.656	5
58	Pro-135-tag	135	tag	2824.697	5
59	Pro-135-tag	135	tag	4654.005	5
60	Pro-135-tag	135	tag	4636.067	5
61	Pro-135-tag	135	tag	1543.54	5
62	Pro-135-tag	135	tag	2565.083	5
63	Pro-135-tag	135	tag	1117.239	5
64	Pro-135-tag	135	tag	5316.964	5
65	Pro-135-tag	135	tag	1872.829	5
66	Pro-135-tag	135	tag	241.346	5
67	Pro-135-tag	135	tag	3240.729	5
68	Pro-135-tag	135	tag	7268.276	5
69	Pro-135-tag	135	tag	3742.571	5
70	Pro-135-tag	135	tag	113.089	5
71	Pro-135-tag	135	tag	4967.358	5
72	Pro-135-tag	135	tag	13791.89	5
73	Pro-135-tag	135	tag	1502.104	5
74	Pro-135-tag	135	tag	3553.158	5
75	Pro-135-tag	135	tag	561.933	5
76	Pro-135-tag	135	tag	115.031	5
77	Pro-135-tag	135	tag	3013.32	5
78	Pro-135-tag	135	tag	1869.464	5
79	Pro-135-tag	135	tag	1709.936	5
80	Pro-135-tag	135	tag	1468.826	5
81	Pro-135-tag	135	tag	1111.765	5
82	Pro-135-tag	135	tag	1916.07	5
83	Pro-135-tag	135	tag	256.759	5
84	Pro-135-tag	135	tag	5954.328	5
85	Pro-135-tag	135	tag	109.242	5
86	Pro-135-tag	135	tag	237.288	5
87	Pro-135-tag	135	tag	229.61	5
88	Pro-135-tag	135	tag	242.317	5
89	Pro-135-tag	135	tag	852.966	5
90	Pro-135-tag	135	tag	746.366	5
91	Pro-135-tag	135	tag	2282.021	5
92	Pro-135-tag	135	tag	3594.232	5
93	Pro-135-tag	135	tag	2161.341	5
94	Pro-135-tag	135	tag	2758.329	5
95	Pro-135-tag	135	tag	1850.216	5
96	Pro-135-tag	135	tag	2672.193	5
97	Pro-135-tag	135	tag	2612.052	5
98	Pro-135-tag	135	tag	189.711	5
99	Pro-135-tag	135	tag	2329.117	5
100	Pro-135-tag	135	tag	1186.519	5
101	Pro-135-tag	135	tag	608.937	5
102	Pro-135-tag	135	tag	1955.434	5
103	Pro-135-tag	135	tag	1742.734	5
104	Pro-135-tag	135	tag	2188.992	5
105	Pro-135-tag	135	tag	1038.861	5
106	Pro-135-tag	135	tag	5948.796	5
107	Pro-135-tag	135	tag	769.846	5
108	Pro-135-tag	135	tag	1679.966	5
109	Pro-135-tag	135	tag	111.404	5
110	Pro-135-tag	135	tag	1269.15	5
111	Pro-135-tag	135	tag	1297.415	5
112	Pro-135-tag	135	tag	932.73	5
113	Pro-135-tag	135	tag	1016.545	5
114	Pro-135-tag	135	tag	6506.22	5
115	Pro-135-tag	135	tag	1077.37	5
116	Pro-135-tag	135	tag	1088.001	5
117	Pro-135-tag	135	tag	3243.599	5
118	Pro-135-tag	135	tag	1062.862	5
119	Pro-135-tag	135	tag	2129.797	5
120	Pro-135-tag	135	tag	2660.421	5
121	Pro-135-tag	135	tag	2018.437	5
122	Pro-135-tag	135	tag	3255.602	5
123	Pro-135-tag	135	tag	1217.949	5
124	Pro-135-tag	135	tag	1573.869	5
125	Pro-135-tag	135	tag	4216.326	5
126	Pro-135-tag	135	tag	117.987	5
127	Pro-135-tag	135	tag	112.618	5
128	Pro-135-tag	135	tag	2977.939	5
129	Pro-135-tag	135	tag	3058.857	5
130	Pro-135-tag	135	tag	3433.478	5
131	Pro-135-tag	135	tag	12755.348	5
132	Pro-135-tag	135	tag	11379.471	5
133	Pro-135-tag	135	tag	3265.396	5
134	Pro-135-tag	135	tag	1744.018	5
135	Pro-135-tag	135	tag	1376.93	5
136	Pro-135-tag	135	tag	2805.927	5
137	Pro-135-tag	135	tag	152.418	5
138	Pro-135-tag	135	tag	158.16	5
139	Pro-135-tag	135	tag	173.64	5
140	Pro-135-tag	135	tag	143.286	5
141	Pro-135-tag	135	tag	1927.916	5
142	Pro-135-tag	135	tag	1644.643	5
143	Pro-135-tag	135	tag	1239.236	5
144	Pro-135-tag	135	tag	3937.516	5
145	Pro-135-tag	135	tag	2262.409	5
146	Pro-135-tag	135	tag	1522.288	5
147	Pro-135-tag	135	tag	857.152	5
148	Pro-135-tag	135	tag	2791.699	5
149	Pro-135-tag	135	tag	106.894	5
150	Pro-135-tag	135	tag	1626.183	5
151	Pro-135-tag	135	tag	109.243	5
152	Pro-135-tag	135	tag	2355.872	5
153	Pro-135-tag	135	tag	112.563	5
154	Pro-135-tag	135	tag	2026.069	5
155	Pro-135-tag	135	tag	3098.326	5
156	Pro-135-tag	135	tag	1925.752	5
157	Pro-135-tag	135	tag	108.525	5
158	Pro-135-tag	135	tag	3261.001	5
159	Pro-135-tag	135	tag	16402.954	5
160	Pro-135-tag	135	tag	2447.119	5
161	Pro-135-tag	135	tag	1100.322	5
162	Pro-135-tag	135	tag	3059.26	5
163	Pro-135-tag	135	tag	2548.692	5
164	Pro-135-tag	135	tag	642.198	5
165	Pro-135-tag	135	tag	1725.729	5
166	Pro-135-tag	135	tag	348.193	5
167	Pro-135-tag	135	tag	348.178	5
168	Pro-135-tag	135	tag	9524.147	5
169	Pro-135-tag	135	tag	1804.508	5
170	Pro-135-tag	135	tag	1138.644	5
171	Pro-135-tag	135	tag	112.088	5
172	Pro-135-tag	135	tag	823.312	5
173	Pro-135-tag	135	tag	1693.773	5
174	Pro-135-tag	135	tag	101.509	5
175	Pro-135-tag	135	tag	2243.934	5
176	Pro-135-tag	135	tag	229.304	5
177	Pro-135-tag	135	tag	2729.029	5
178	Pro-135-tag	135	tag	107.594	5
179	Pro-135-tag	135	tag	2072.614	5
180	Pro-135-tag	135	tag	242.266	5
181	Pro-135-tag	135	tag	2812.21	5
182	Pro-135-tag	135	tag	1344.028	5
183	Pro-135-tag	135	tag	126.51	5
184	Pro-135-tag	135	tag	6802.302	5
185	Pro-135-tag	135	tag	1916.874	5
186	Pro-135-tag	135	tag	177.965	5
187	Pro-135-tag	135	tag	2382.507	5
188	Pro-135-tag	135	tag	2543.526	5
189	Pro-135-tag	135	tag	172.732	5
190	Pro-135-tag	135	tag	195.572	5
191	Pro-135-tag	135	tag	2712.647	5
192	Pro-135-tag	135	tag	1016.749	5
193	Pro-135-tag	135	tag	113.819	5
194	Pro-135-tag	135	tag	2114.12	5
195	Pro-135-tag	135	tag	115.007	5
196	Pro-135-tag	135	tag	793.355	5
197	Pro-135-tag	135	tag	518.398	5
198	Pro-135-tag	135	tag	1742.384	5
199	Pro-135-tag	135	tag	1568.946	5
200	Pro-135-tag	135	tag	1109.367	5
201	Pro-135-tag	135	tag	2568.53	5
202	Pro-135-tag	135	tag	1709.888	5
203	Pro-135-tag	135	tag	15560.661	5
204	Pro-135-tag	135	tag	7790.902	5
205	Pro-135-tag	135	tag	1874.731	5
206	Pro-135-tag	135	tag	13052.201	5
207	Pro-135-tag	135	tag	3018.06	5
208	Pro-135-tag	135	tag	2706.781	5
209	Pro-135-tag	135	tag	1744.023	5
210	Pro-135-tag	135	tag	2122.78	5
211	Pro-135-tag	135	tag	1453.295	5
212	Pro-135-tag	135	tag	2130.304	5
213	Pro-135-tag	135	tag	2425.334	5
214	Pro-135-tag	135	tag	986.183	5
215	Pro-135-tag	135	tag	1562.269	5
216	Pro-135-tag	135	tag	1426.721	5
217	Pro-135-tag	135	tag	1810.89	5
218	Pro-135-tag	135	tag	929.967	5
219	Pro-135-tag	135	tag	3140.304	5
220	Pro-135-tag	135	tag	99.519	5
221	Pro-135-tag	135	tag	1299.252	5
222	Pro-135-tag	135	tag	1708.7	5
223	Pro-135-tag	135	tag	1270.331	5
224	Pro-135-tag	135	tag	2180.944	5
225	Pro-135-tag	135	tag	6387.098	5
226	Pro-135-tag	135	tag	111.755	5
227	Pro-135-tag	135	tag	1722.129	5
228	Pro-135-tag	135	tag	1985.861	5
229	Pro-135-tag	135	tag	1873.192	5
230	Pro-135-tag	135	tag	4643.613	5
231	Pro-135-tag	135	tag	4222.725	5
232	Pro-135-tag	135	tag	1012.928	5
233	Pro-135-tag	135	tag	4338.251	5
234	Pro-135-tag	135	tag	3613.012	5
235	Pro-135-tag	135	tag	6912.916	5
236	Pro-135-tag	135	tag	5554.213	5
237	Pro-135-tag	135	tag	2011.087	5
238	Pro-135-tag	135	tag	638.56	5
239	Pro-135-tag	135	tag	3758.083	5
240	Pro-135-tag	135	tag	531.932	5
241	Pro-135-tag	135	tag	973.096	5
242	Pro-135-tag	135	tag	1328.89	5
243	Pro-135-tag	135	tag	1667.811	5
244	Pro-135-tag	135	tag	1134.018	5
245	Pro-135-tag	135	tag	2645.722	5
246	Pro-135-tag	135	tag	112.399	5
247	Pro-135-tag	135	tag	1443.586	5
248	Pro-135-tag	135	tag	1308.072	5
249	Pro-135-tag	135	tag	215.027	5
250	Pro-135-tag	135	tag	1838.722	5
251	Pro-135-tag	135	tag	114.79	5
252	Pro-135-tag	135	tag	1633.466	5
253	Pro-135-tag	135	tag	2114.312	5
254	Pro-135-tag	135	tag	2095.697	5
255	Pro-135-tag	135	tag	1268.576	5
256	Pro-135-tag	135	tag	2423.299	5
257	Pro-135-tag	135	tag	114.596	5
258	Pro-135-tag	135	tag	1950.553	5
259	Pro-135-tag	135	tag	1823.96	5
260	Pro-135-tag	135	tag	1338.644	5
261	Pro-135-tag	135	tag	2910.597	5
262	Pro-135-tag	135	tag	3132.854	5
263	Pro-135-tag	135	tag	2193.223	5
264	Pro-135-tag	135	tag	4644.346	5
265	Pro-135-tag	135	tag	2076.377	5
266	Pro-135-tag	135	tag	611.261	5
267	Pro-135-tag	135	tag	1020.151	5
268	Pro-135-tag	135	tag	975.541	5
269	Pro-135-tag	135	tag	109.257	5
270	Pro-135-tag	135	tag	1575.912	5
271	Pro-135-tag	135	tag	129.188	5
272	Pro-135-tag	135	tag	1878.718	5
273	Pro-135-tag	135	tag	2174.681	5
274	Pro-135-tag	135	tag	1687.929	5
275	Pro-135-tag	135	tag	2471.676	5
276	Pro-135-tag	135	tag	1932.691	5
277	Pro-135-tag	135	tag	2534.49	5
278	Pro-135-tag	135	tag	1618.147	5
279	Pro-135-tag	135	tag	119.405	5
280	Pro-135-tag	135	tag	1051.68	5
281	Pro-135-tag	135	tag	770.945	5
282	Pro-135-tag	135	tag	1583.824	5
283	Pro-135-tag	135	tag	4487.32	5
284	Pro-135-tag	135	tag	107.936	5
285	Pro-135-tag	135	tag	108.669	5
286	Pro-135-tag	135	tag	687.218	5
287	Pro-135-tag	135	tag	1923.634	5
288	Pro-135-tag	135	tag	2345.5	5
289	Pro-135-tag	135	tag	1232.421	5
290	Pro-135-tag	135	tag	1246.748	5
291	Pro-135-tag	135	tag	1072.338	5
292	Pro-135-tag	135	tag	1459.804	5
293	Pro-135-tag	135	tag	1006.537	5
294	Pro-135-tag	135	tag	873.225	5
295	Pro-135-tag	135	tag	1015.666	5
296	Pro-135-tag	135	tag	1670.6	5
297	Pro-135-tag	135	tag	1534.603	5
298	Pro-135-tag	135	tag	3594.506	5
299	Pro-135-tag	135	tag	1792.052	5
300	Pro-135-tag	135	tag	2150.547	5
301	Pro-135-tag	135	tag	1732.314	5
302	Pro-135-tag	135	tag	2286.913	5
303	Pro-135-tag	135	tag	1551.389	5
304	Pro-135-tag	135	tag	2301.963	5
305	Pro-135-tag	135	tag	2423.751	5
306	Pro-135-tag	135	tag	131.986	5
307	Pro-135-tag	135	tag	6382.903	5
308	Pro-135-tag	135	tag	943.417	5
309	Pro-135-tag	135	tag	3025.06	5
310	Pro-135-tag	135	tag	1856.974	5
311	Pro-135-tag	135	tag	1587.234	5
312	Pro-135-tag	135	tag	799.711	5
313	Pro-135-tag	135	tag	1770.649	5
314	Pro-135-tag	135	tag	2794.038	5
315	Pro-135-tag	135	tag	7451.993	5
316	Pro-135-tag	135	tag	2165.064	5
317	Pro-135-tag	135	tag	1382.642	5
318	Pro-135-tag	135	tag	1514.81	5
319	Pro-135-tag	135	tag	5373.912	5
320	Pro-135-tag	135	tag	129.146	5
321	Pro-135-tag	135	tag	5342.002	5
322	Pro-135-tag	135	tag	2703.446	5
323	Pro-135-tag	135	tag	142.169	5
324	Pro-135-tag	135	tag	469.627	5
325	Pro-135-tag	135	tag	1216.28	5
326	Pro-135-tag	135	tag	526.218	5
327	Pro-135-tag	135	tag	1765.307	5
328	Pro-135-tag	135	tag	2125.141	5
329	Pro-135-tag	135	tag	3187.423	5
330	Pro-135-tag	135	tag	1117.687	5
331	Pro-135-tag	135	tag	113.752	5
332	Pro-135-tag	135	tag	2092.785	5
333	Pro-135-tag	135	tag	1488.588	5
334	Pro-135-tag	135	tag	1884.032	5
335	Pro-135-tag	135	tag	2117.779	5
336	Pro-135-tag	135	tag	109.213	5
337	Pro-135-tag	135	tag	1496.566	5
338	Pro-135-tag	135	tag	2111.829	5
339	Pro-135-tag	135	tag	4133.424	5
340	Pro-135-tag	135	tag	2428.742	5
341	Pro-135-tag	135	tag	3008.644	5
342	Pro-135-tag	135	tag	2994.461	5
343	Pro-135-tag	135	tag	2238.757	5
344	Pro-135-tag	135	tag	1396.263	5
345	Pro-135-tag	135	tag	2759.554	5
346	Pro-135-tag	135	tag	6597.666	5
347	Pro-135-tag	135	tag	1483.774	5
348	Pro-135-tag	135	tag	2011.97	5
349	Pro-135-tag	135	tag	4716.605	5
350	Pro-135-tag	135	tag	204.547	5
351	Pro-135-tag	135	tag	1447.39	5
352	Pro-135-tag	135	tag	3988.318	5
353	Pro-135-tag	135	tag	195.296	5
354	Pro-135-tag	135	tag	2032.846	5
355	Pro-135-tag	135	tag	2267.212	5
356	Pro-135-tag	135	tag	4973.284	5
357	Pro-135-tag	135	tag	1105.851	5
358	Pro-135-tag	135	tag	1266.016	5
359	Pro-135-tag	135	tag	756.175	5
360	Pro-135-tag	135	tag	1282.471	5
361	Pro-135-tag	135	tag	3296.514	5
362	Pro-135-tag	135	tag	3074.159	5
363	Pro-135-tag	135	tag	2754.236	5
364	Pro-135-tag	135	tag	2070.004	5
365	Pro-135-tag	135	tag	110.066	5
366	Pro-135-tag	135	tag	1175.409	5
367	Pro-135-tag	135	tag	2304.853	5
368	Pro-135-tag	135	tag	963.579	5
369	Pro-135-tag	135	tag	4077.379	5
370	Pro-135-tag	135	tag	1550.572	5
371	Pro-135-tag	135	tag	2017.948	5
372	Pro-135-tag	135	tag	1850.041	5
373	Pro-135-tag	135	tag	1252.455	5
374	Pro-135-tag	135	tag	24641.654	5
375	Pro-135-tag	135	tag	2402.122	5
376	Pro-135-tag	135	tag	1960.441	5
377	Pro-135-tag	135	tag	2583.79	5
378	Pro-135-tag	135	tag	1917.55	5
379	Pro-135-tag	135	tag	117.298	5
380	Pro-135-tag	135	tag	3583.711	5
381	Pro-135-tag	135	tag	112.926	5
382	Pro-135-tag	135	tag	1083.609	5
383	Pro-135-tag	135	tag	1072.595	5
384	Pro-135-tag	135	tag	12550.007	5
385	Pro-135-tag	135	tag	115.531	5
386	Pro-135-tag	135	tag	2292.243	5
387	Pro-135-tag	135	tag	1229.819	5
388	Pro-135-tag	135	tag	107.834	5
389	Pro-135-tag	135	tag	168.743	5
390	Pro-135-tag	135	tag	118.907	5
391	Pro-135-tag	135	tag	191.448	5
392	Pro-135-tag	135	tag	2532.758	5
393	Pro-135-tag	135	tag	109.217	5
394	Pro-135-tag	135	tag	155.337	5
395	Pro-135-tag	135	tag	2797.842	5
396	Pro-135-tag	135	tag	1754.264	5
397	Pro-135-tag	135	tag	2544.373	5
398	Pro-135-tag	135	tag	326.511	5
399	Pro-135-tag	135	tag	1330.156	5
400	Pro-135-tag	135	tag	1781.074	5
401	Pro-135-tag	135	tag	1608.078	5
402	Pro-135-tag	135	tag	1183.034	5
403	Pro-135-tag	135	tag	2311.921	5
404	Pro-135-tag	135	tag	830.742	5
405	Pro-135-tag	135	tag	1128.975	5
406	Pro-135-tag	135	tag	148.626	5
407	Pro-135-tag	135	tag	2862.464	5
408	Pro-135-tag	135	tag	1748.14	5
409	Pro-135-tag	135	tag	2085.239	5
410	Pro-135-tag	135	tag	7452.924	5
411	Pro-135-tag	135	tag	2281.893	5
412	Pro-135-tag	135	tag	2885.729	5
413	Pro-135-tag	135	tag	1528.784	5
414	Pro-135-tag	135	tag	399.07	5
415	Pro-135-tag	135	tag	107.353	5
416	Pro-135-tag	135	tag	1392.389	5
417	Pro-135-tag	135	tag	1560.681	5
418	Pro-135-tag	135	tag	2359.597	5
419	Pro-135-tag	135	tag	506.69	5
420	Pro-135-tag	135	tag	109.69	5
421	Pro-135-tag	135	tag	502.563	5
422	Pro-135-tag	135	tag	117.858	5
423	Pro-135-tag	135	tag	9177.681	5
424	Pro-135-tag	135	tag	106.574	5
425	Pro-135-tag	135	tag	107.38	5
426	Pro-135-tag	135	tag	1044.614	5
427	Pro-135-tag	135	tag	2700.058	5
428	Pro-135-tag	135	tag	111.426	5
429	Pro-135-tag	135	tag	233.753	5
430	Pro-135-tag	135	tag	2423.277	5
431	Pro-135-tag	135	tag	154.486	5
432	Pro-135-tag	135	tag	930.059	5
433	Pro-135-tag	135	tag	175.416	5
434	Pro-135-tag	135	tag	864.488	5
435	Pro-135-tag	135	tag	367.579	5
436	Pro-135-tag	135	tag	2281.732	5
437	Pro-135-tag	135	tag	2020.929	5
438	Pro-135-tag	135	tag	7702.237	5
439	Pro-135-tag	135	tag	4254.849	5
440	Pro-135-tag	135	tag	2313.61	5
441	Pro-135-tag	135	tag	2719.661	5
442	Pro-135-tag	135	tag	9564.929	5
443	Pro-135-tag	135	tag	1066.093	5
444	Pro-135-tag	135	tag	2825.368	5
445	Pro-135-tag	135	tag	3586.676	5
446	Pro-135-tag	135	tag	112.379	5
447	Pro-135-tag	135	tag	4997.109	5
448	Pro-135-tag	135	tag	2232.86	5
449	Pro-135-tag	135	tag	9154.447	5
450	Pro-135-tag	135	tag	4434.831	5
451	Pro-135-tag	135	tag	1931.321	5
452	Pro-135-tag	135	tag	1423.474	5
453	Pro-135-tag	135	tag	210.373	5
454	Pro-135-tag	135	tag	571.604	5
455	Pro-135-tag	135	tag	3181.674	5
456	Pro-135-tag	135	tag	3420.016	5
457	Pro-135-tag	135	tag	1199.896	5
458	Pro-135-tag	135	tag	1932.701	5
459	Pro-135-tag	135	tag	1387.098	5
460	Pro-135-tag	135	tag	1478.693	5
461	Pro-135-tag	135	tag	441.147	5
462	Pro-135-tag	135	tag	1350.053	5
463	Pro-135-tag	135	tag	1533.188	5
464	Pro-135-tag	135	tag	1573.908	5
465	Pro-135-tag	135	tag	2432.735	5
466	Pro-135-tag	135	tag	2620.413	5
467	Pro-135-tag	135	tag	1831.106	5
468	Pro-135-tag	135	tag	1416.682	5
469	Pro-135-tag	135	tag	147.213	5
470	Pro-135-tag	135	tag	3272.075	5
471	Pro-135-tag	135	tag	1829.365	5
472	Pro-135-tag	135	tag	2052.706	5
473	Pro-135-tag	135	tag	1944.383	5
474	Pro-135-tag	135	tag	776.832	5
475	Pro-135-tag	135	tag	3133.268	5
476	Pro-135-tag	135	tag	2353.731	5
477	Pro-135-tag	135	tag	1002.612	5
478	Pro-135-tag	135	tag	1068.469	5
479	Pro-135-tag	135	tag	2510.034	5
480	Pro-135-tag	135	tag	108.909	5
481	Pro-135-tag	135	tag	634.889	5
482	Pro-135-tag	135	tag	2712.774	5
483	Pro-135-tag	135	tag	1083.615	5
484	Pro-135-tag	135	tag	233.862	5
485	Pro-135-tag	135	tag	2250.466	5
486	Pro-135-tag	135	tag	1521.602	5
487	Pro-135-tag	135	tag	2802.716	5
488	Pro-135-tag	135	tag	3886.836	5
489	Pro-135-tag	135	tag	2931.553	5
490	Pro-135-tag	135	tag	4086.892	5
491	Pro-135-tag	135	tag	3315.494	5
492	Pro-135-tag	135	tag	115.813	5
493	Pro-135-tag	135	tag	1286.047	5
494	Pro-135-tag	135	tag	707.517	5
495	Pro-135-tag	135	tag	1017.982	5
496	Pro-135-tag	135	tag	3897.512	5
497	Pro-135-tag	135	tag	1747.48	5
498	Pro-135-tag	135	tag	2298.682	5
499	Pro-135-tag	135	tag	116.251	5
500	Pro-135-tag	135	tag	1551.387	5
501	Pro-135-tag	135	tag	110.985	5
502	Pro-135-tag	135	tag	166.528	5
503	Pro-135-tag	135	tag	120.627	5
504	Pro-135-tag	135	tag	4386.059	5
505	Pro-135-tag	135	tag	1299.537	5
506	Pro-135-tag	135	tag	16398.468	5
507	Pro-135-tag	135	tag	2305.841	5
508	Pro-135-tag	135	tag	1689.116	5
509	Pro-135-tag	135	tag	1765.225	5
510	Pro-135-tag	135	tag	248.178	5
511	Pro-135-tag	135	tag	3608.761	5
512	Pro-135-tag	135	tag	241.881	5
513	Pro-135-tag	135	tag	1288.103	5
514	Pro-135-tag	135	tag	258.881	5
515	Pro-135-tag	135	tag	736.256	5
516	Pro-135-tag	135	tag	1781.453	5
517	Pro-135-tag	135	tag	3464.084	5
518	Pro-135-tag	135	tag	1933.588	5
519	Pro-135-tag	135	tag	1958.921	5
520	Pro-135-tag	135	tag	1244.714	5
521	Pro-135-tag	135	tag	493.677	5
522	Pro-135-tag	135	tag	1781.678	5
523	Pro-135-tag	135	tag	108.947	5
524	Pro-135-tag	135	tag	110.31	5
525	Pro-135-tag	135	tag	2779.407	5
526	Pro-135-tag	135	tag	505.575	5
527	Pro-135-tag	135	tag	4358.524	5
528	Pro-135-tag	135	tag	4096.007	5
529	Pro-135-tag	135	tag	7136.227	5
530	Pro-135-tag	135	tag	2327.125	5
531	Pro-135-tag	135	tag	510.333	5
532	Pro-135-tag	135	tag	570.36	5
533	Pro-135-tag	135	tag	2512.877	5
534	Pro-135-tag	135	tag	1408.48	5
535	Pro-135-tag	135	tag	1678.548	5
536	Pro-135-tag	135	tag	523.994	5
537	Pro-135-tag	135	tag	118.414	5
538	Pro-135-tag	135	tag	905.821	5
539	Pro-135-tag	135	tag	3808.042	5
540	Pro-135-tag	135	tag	1391.891	5
541	Pro-135-tag	135	tag	149.884	5
542	Pro-135-tag	135	tag	1350.949	5
543	Pro-135-tag	135	tag	3547.581	5
544	Pro-135-tag	135	tag	18066.106	5
545	Pro-135-tag	135	tag	2125.911	5
546	Pro-135-tag	135	tag	2594.536	5
547	Pro-135-tag	135	tag	2327.286	5
548	Pro-135-tag	135	tag	1750.409	5
549	Pro-135-tag	135	tag	113.38	5
550	Pro-135-tag	135	tag	2125.686	5
551	Pro-135-tag	135	tag	134.109	5
552	Pro-135-tag	135	tag	110.687	5
553	Pro-135-tag	135	tag	1269.412	5
554	Pro-135-tag	135	tag	105.388	5
555	Pro-135-tag	135	tag	115.384	5
556	Pro-135-tag	135	tag	1343.33	5
557	Pro-135-tag	135	tag	2559.378	5
558	Pro-135-tag	135	tag	2397.67	5
559	Pro-135-tag	135	tag	3364.622	5
560	Pro-135-tag	135	tag	2483.1	5
561	Pro-135-tag	135	tag	2698.612	5
562	Pro-135-tag	135	tag	1268.545	5
563	Pro-135-tag	135	tag	800.422	5
564	Pro-135-tag	135	tag	1343.234	5
565	Pro-135-tag	135	tag	2260.023	5
566	Pro-135-tag	135	tag	1703.876	5
567	Pro-135-tag	135	tag	1657.665	5
568	Pro-135-tag	135	tag	3175.545	5
569	Pro-135-tag	135	tag	116.291	5
570	Pro-135-tag	135	tag	2583.404	5
571	Pro-135-tag	135	tag	3259.621	5
572	Pro-135-tag	135	tag	7681.191	5
573	Pro-135-tag	135	tag	120.488	5
574	Pro-135-tag	135	tag	2415.72	5
575	Pro-135-tag	135	tag	108.993	5
576	Pro-135-tag	135	tag	1659.725	5
577	Pro-135-tag	135	tag	1846.126	5
578	Pro-135-tag	135	tag	2380.584	5
579	Pro-135-tag	135	tag	2102.901	5
580	Pro-135-tag	135	tag	672.33	5
581	Pro-135-tag	135	tag	569.379	5
582	Pro-135-tag	135	tag	4482.291	5
583	Pro-135-tag	135	tag	522.845	5
584	Pro-135-tag	135	tag	4358.332	5
585	Pro-135-tag	135	tag	3298.985	5
586	Pro-135-tag	135	tag	108.353	5
587	Pro-135-tag	135	tag	2566.589	5
588	Pro-135-tag	135	tag	1822.123	5
589	Pro-135-tag	135	tag	2987.867	5
590	Pro-135-tag	135	tag	1554.554	5
591	Pro-135-tag	135	tag	1169.305	5
592	Pro-135-tag	135	tag	892.417	5
593	Pro-135-tag	135	tag	115.036	5
594	Pro-135-tag	135	tag	1010.612	5
595	Pro-135-tag	135	tag	1910.554	5
596	Pro-135-tag	135	tag	2367.534	5
597	Pro-135-tag	135	tag	1345.431	5
598	Pro-135-tag	135	tag	1810.749	5
599	Pro-135-tag	135	tag	1107.305	5
600	Pro-135-tag	135	tag	114.506	5
601	Pro-135-tag	135	tag	1535.46	5
602	Pro-135-tag	135	tag	3985.077	5
603	Pro-135-tag	135	tag	1870.529	5
604	Pro-135-tag	135	tag	2037.847	5
605	Pro-135-tag	135	tag	114.973	5
606	Pro-135-tag	135	tag	210.278	5
607	Pro-135-tag	135	tag	1885.103	5
608	Pro-135-tag	135	tag	1882.298	5
609	Pro-135-tag	135	tag	108.241	5
610	Pro-135-tag	135	tag	8155.137	5
611	Pro-135-tag	135	tag	180.73	5
612	Pro-135-tag	135	tag	115.121	5
613	Pro-135-tag	135	tag	1809.047	5
614	Pro-135-tag	135	tag	1725.191	5
615	Pro-135-tag	135	tag	1326.611	5
616	Pro-135-tag	135	tag	2672.236	5
617	Pro-135-tag	135	tag	13211.841	5
618	Pro-135-tag	135	tag	881.366	5
619	Pro-135-tag	135	tag	1017.983	5
620	Pro-135-tag	135	tag	641.943	5
621	Pro-135-tag	135	tag	2553.772	5
622	Pro-135-tag	135	tag	1538.487	5
623	Pro-135-tag	135	tag	1635.387	5
624	Pro-135-tag	135	tag	1580.807	5
625	Pro-135-tag	135	tag	3058.892	5
626	Pro-135-tag	135	tag	2817.281	5
627	Pro-135-tag	135	tag	109.373	5
628	Pro-135-tag	135	tag	377.612	5
629	Pro-135-tag	135	tag	2034.98	5
630	Pro-135-tag	135	tag	3206.615	5
631	Pro-135-tag	135	tag	8042.748	5
632	Pro-135-tag	135	tag	111.051	5
633	Pro-135-tag	135	tag	1012.088	5
634	Pro-135-tag	135	tag	14581.679	5
635	Pro-135-tag	135	tag	2801.286	5
636	Pro-135-tag	135	tag	1731.656	5
637	Pro-135-tag	135	tag	4559.429	5
638	Pro-135-tag	135	tag	2801.183	5
639	Pro-135-tag	135	tag	3730.204	5
640	Pro-135-tag	135	tag	2678.75	5
641	Pro-135-tag	135	tag	801.37	5
642	Pro-135-tag	135	tag	103.868	5
643	Pro-135-tag	135	tag	2583.061	5
644	Pro-135-tag	135	tag	326.402	5
645	Pro-135-tag	135	tag	1386.766	5
646	Pro-135-tag	135	tag	117.294	5
647	Pro-135-tag	135	tag	112.383	5
648	Pro-135-tag	135	tag	1420.098	5
649	Pro-135-tag	135	tag	813.802	5
650	Pro-135-tag	135	tag	2829.583	5
651	Pro-135-tag	135	tag	108.937	5
652	Pro-135-tag	135	tag	1413.037	5
653	Pro-135-tag	135	tag	5159.54	5
654	Pro-135-tag	135	tag	1759.828	5
655	Pro-135-tag	135	tag	1204.599	5
656	Pro-135-tag	135	tag	1554.938	5
657	Pro-135-tag	135	tag	787.5	5
658	Pro-135-tag	135	tag	1435.87	5
659	Pro-135-tag	135	tag	905.893	5
660	Pro-135-tag	135	tag	3439.047	5
661	Pro-135-tag	135	tag	2375.167	5
662	Pro-135-tag	135	tag	12709.541	5
663	Pro-135-tag	135	tag	114.448	5
664	Pro-135-tag	135	tag	2251.549	5
665	Pro-135-tag	135	tag	1208.534	5
666	Pro-135-tag	135	tag	2114.346	5
667	Pro-135-tag	135	tag	700.594	5
668	Pro-135-tag	135	tag	2282.108	5
669	Pro-135-tag	135	tag	3256.499	5
670	Pro-135-tag	135	tag	2201.324	5
671	Pro-135-tag	135	tag	111.449	5
672	Pro-135-tag	135	tag	2253.937	5
673	Pro-135-tag	135	tag	1966.218	5
674	Pro-135-tag	135	tag	113.851	5
675	Pro-135-tag	135	tag	1596.545	5
676	Pro-135-tag	135	tag	1914.131	5
677	Pro-135-tag	135	tag	1058.012	5
678	Pro-135-tag	135	tag	109.398	5
679	Pro-135-tag	135	tag	3228.051	5
680	Pro-135-tag	135	tag	2380.701	5
681	Pro-135-tag	135	tag	1021.929	5
682	Pro-135-tag	135	tag	150.67	5
683	Pro-135-tag	135	tag	2011.789	5
684	Pro-135-tag	135	tag	1776.003	5
685	Pro-135-tag	135	tag	148.899	5
686	Pro-135-tag	135	tag	1981.997	5
687	Pro-135-tag	135	tag	3783.339	5
688	Pro-135-tag	135	tag	3181.473	5
689	Pro-135-tag	135	tag	1059.786	5
690	Pro-135-tag	135	tag	1086.12	5
691	Pro-135-tag	135	tag	15565.699	5
692	Pro-135-tag	135	tag	720.893	5
693	Pro-135-tag	135	tag	1488.388	5
694	Pro-135-tag	135	tag	1677.549	5
695	Pro-135-tag	135	tag	1725.524	5
696	Pro-135-tag	135	tag	4783.217	5
697	Pro-135-tag	135	tag	143.64	5
698	Pro-135-tag	135	tag	1238.635	5
699	Pro-135-tag	135	tag	1870.828	5
700	Pro-135-tag	135	tag	1628.533	5
701	Pro-135-tag	135	tag	2375.431	5
702	Pro-135-tag	135	tag	3691.932	5
703	Pro-135-tag	135	tag	3058.843	5
704	Pro-135-tag	135	tag	1023.296	5
705	Pro-135-tag	135	tag	1195.905	5
706	Pro-135-tag	135	tag	793.55	5
707	Pro-135-tag	135	tag	181.425	5
708	Pro-135-tag	135	tag	2403.754	5
709	Pro-135-tag	135	tag	105.992	5
710	Pro-135-tag	135	tag	1779.908	5
711	Pro-135-tag	135	tag	4242.558	5
712	Pro-135-tag	135	tag	832.988	5
713	Pro-135-tag	135	tag	1302.046	5
714	Pro-135-tag	135	tag	700.864	5
715	Pro-135-tag	135	tag	2003.824	5
716	Pro-135-tag	135	tag	3548.196	5
717	Pro-135-tag	135	tag	1366.096	5
718	Pro-135-tag	135	tag	2313.077	5
719	Pro-135-tag	135	tag	4648.603	5
720	Pro-135-tag	135	tag	1870.933	5
721	Pro-135-tag	135	tag	1474.587	5
722	Pro-135-tag	135	tag	3407.947	5
723	Pro-135-tag	135	tag	183.141	5
724	Pro-135-tag	135	tag	2806.726	5
725	Pro-135-tag	135	tag	1237.464	5
726	Pro-135-tag	135	tag	3642.048	5
727	Pro-135-tag	135	tag	115.745	5
728	Pro-135-tag	135	tag	5057.066	5
729	Pro-135-tag	135	tag	680.033	5
730	Pro-135-tag	135	tag	703.112	5
731	Pro-135-tag	135	tag	13701.888	5
732	Pro-135-tag	135	tag	2696.145	5
733	Pro-135-tag	135	tag	1597.417	5
734	Pro-135-tag	135	tag	747.908	5
735	Pro-135-tag	135	tag	1763.248	5
736	Pro-135-tag	135	tag	1513.349	5
737	Pro-135-tag	135	tag	710.527	5
738	Pro-135-tag	135	tag	996.839	5
739	Pro-135-tag	135	tag	5276.135	5
740	Pro-135-tag	135	tag	110.79	5
741	Pro-135-tag	135	tag	3847.89	5
742	Pro-135-tag	135	tag	108.174	5
743	Pro-135-tag	135	tag	1583.014	5
744	Pro-135-tag	135	tag	9849.701	5
745	Pro-135-tag	135	tag	2227.984	5
746	Pro-135-tag	135	tag	3824.203	5
747	Pro-135-tag	135	tag	3800.896	5
748	Pro-135-tag	135	tag	2336.821	5
749	Pro-135-tag	135	tag	2876.756	5
750	Pro-135-tag	135	tag	3750.615	5
751	Pro-135-tag	135	tag	2629.233	5
752	Pro-135-tag	135	tag	1970.53	5
753	Pro-135-tag	135	tag	4746.029	5
754	Pro-135-tag	135	tag	1169.114	5
755	Pro-135-tag	135	tag	3556.451	5
756	Pro-135-tag	135	tag	808.45	5
757	Pro-135-tag	135	tag	948.235	5
758	Pro-135-tag	135	tag	1757.743	5
759	Pro-135-tag	135	tag	110.307	5
760	Pro-135-tag	135	tag	2105.842	5
761	Pro-135-tag	135	tag	1841.587	5
762	Pro-135-tag	135	tag	6573.972	5
763	Pro-135-tag	135	tag	937.274	5
764	Pro-135-tag	135	tag	849.934	5
765	Pro-135-tag	135	tag	144.678	5
766	Pro-135-tag	135	tag	111.18	5
767	Pro-135-tag	135	tag	107.59	5
768	Pro-135-tag	135	tag	3049.718	5
769	Pro-135-tag	135	tag	2779.12	5
770	Pro-135-tag	135	tag	1451.301	5
771	Pro-135-tag	135	tag	1348.641	5
772	Pro-135-tag	135	tag	2546.148	5
773	Pro-135-tag	135	tag	2091.659	5
774	Pro-135-tag	135	tag	3330.753	5
775	Pro-135-tag	135	tag	3245.602	5
776	Pro-135-tag	135	tag	157.401	5
777	Pro-135-tag	135	tag	2849.895	5
778	Pro-135-tag	135	tag	1303.985	5
779	Pro-135-tag	135	tag	2453.338	5
780	Pro-135-tag	135	tag	12446.971	5
781	Pro-135-tag	135	tag	1524.064	5
782	Pro-135-tag	135	tag	1118.894	5
783	Pro-135-tag	135	tag	2509.389	5
784	Pro-135-tag	135	tag	1089.499	5
785	Pro-135-tag	135	tag	112.232	5
786	Pro-135-tag	135	tag	116.128	5
787	Pro-135-tag	135	tag	6055.278	5
788	Pro-135-tag	135	tag	1878.448	5
789	Pro-135-tag	135	tag	2680.117	5
790	Pro-135-tag	135	tag	110.613	5
791	Pro-135-tag	135	tag	106.728	5
792	Pro-135-tag	135	tag	1395.291	5
793	Pro-135-tag	135	tag	1700.211	5
794	Pro-135-tag	135	tag	3281.617	5
795	Pro-135-tag	135	tag	1045.189	5
796	Pro-135-tag	135	tag	1427.925	5
797	Pro-135-tag	135	tag	222.759	5
798	Pro-135-tag	135	tag	1145.611	5
799	Pro-135-tag	135	tag	1601.07	5
800	Pro-135-tag	135	tag	239.973	5
801	Pro-135-tag	135	tag	4611.146	5
802	Pro-135-tag	135	tag	262.124	5
803	Pro-135-tag	135	tag	2323.629	5
804	Pro-135-tag	135	tag	1945.384	5
805	Pro-135-tag	135	tag	1586.373	5
806	Pro-135-tag	135	tag	1979.708	5
807	Pro-135-tag	135	tag	1011.66	5
808	Pro-135-tag	135	tag	1714.648	5
809	Pro-135-tag	135	tag	2332.057	5
810	Pro-135-tag	135	tag	656.737	5
811	Pro-135-tag	135	tag	2662.466	5
812	Pro-135-tag	135	tag	1922.445	5
813	Pro-135-tag	135	tag	1047.077	5
814	Pro-135-tag	135	tag	2016.35	5
815	Pro-135-tag	135	tag	985.793	5
816	Pro-135-tag	135	tag	2851.823	5
817	Pro-135-tag	135	tag	1685.56	5
818	Pro-135-tag	135	tag	4015.519	5
819	Pro-135-tag	135	tag	1390.072	5
820	Pro-135-tag	135	tag	2022.114	5
821	Pro-135-tag	135	tag	1521.768	5
822	Pro-135-tag	135	tag	13596.711	5
823	Pro-135-tag	135	tag	1454.24	5
824	Pro-135-tag	135	tag	2383.364	5
825	Pro-135-tag	135	tag	1061.544	5
826	Pro-135-tag	135	tag	2657.716	5
827	Pro-135-tag	135	tag	1776.716	5
828	Pro-135-tag	135	tag	1123.357	5
829	Pro-135-tag	135	tag	2645.589	5
830	Pro-135-tag	135	tag	1573.701	5
831	Pro-135-tag	135	tag	2075.326	5
832	Pro-135-tag	135	tag	3796.306	5
833	Pro-135-tag	135	tag	3955.432	5
834	Pro-135-tag	135	tag	1334.254	5
835	Pro-135-tag	135	tag	1075.355	5
836	Pro-135-tag	135	tag	114.732	5
837	Pro-135-tag	135	tag	127.384	5
838	Pro-135-tag	135	tag	1718	5
839	Pro-135-tag	135	tag	4917.163	5
840	Pro-135-tag	135	tag	3204.457	5
841	Pro-135-tag	135	tag	1591.487	5
842	Pro-135-tag	135	tag	1841.215	5
843	Pro-135-tag	135	tag	2713.862	5
844	Pro-135-tag	135	tag	3334.062	5
845	Pro-135-tag	135	tag	107.863	5
846	Pro-135-tag	135	tag	4741.957	5
847	Pro-135-tag	135	tag	5129.92	5
848	Pro-135-tag	135	tag	3451.729	5
849	Pro-135-tag	135	tag	1367.277	5
850	Pro-135-tag	135	tag	2186.703	5
851	Pro-135-tag	135	tag	3226.624	5
852	Pro-135-tag	135	tag	2114.499	5
853	Pro-135-tag	135	tag	1534.554	5
854	Pro-135-tag	135	tag	1834.509	5
855	Pro-135-tag	135	tag	1904.543	5
856	Pro-135-tag	135	tag	1620.636	5
857	Pro-135-tag	135	tag	1831.544	5
858	Pro-135-tag	135	tag	116.488	5
859	Pro-135-tag	135	tag	5214.067	5
860	Pro-135-tag	135	tag	108.633	5
861	Pro-135-tag	135	tag	3547.198	5
862	Pro-135-tag	135	tag	1338.294	5
863	Pro-135-tag	135	tag	4051.56	5
864	Pro-135-tag	135	tag	5002.055	5
865	Pro-135-tag	135	tag	108.105	5
866	Pro-135-tag	135	tag	1473.347	5
867	Pro-135-tag	135	tag	1200.885	5
868	Pro-135-tag	135	tag	1495.234	5
869	Pro-135-tag	135	tag	2274.709	5
870	Pro-135-tag	135	tag	3673.462	5
871	Pro-135-tag	135	tag	2127.811	5
872	Pro-135-tag	135	tag	1753.513	5
873	Pro-135-tag	135	tag	1069.592	5
874	Pro-135-tag	135	tag	1805.196	5
875	Pro-135-tag	135	tag	712.898	5
876	Pro-135-tag	135	tag	787.558	5
877	Pro-135-tag	135	tag	117.029	5
878	Pro-135-tag	135	tag	2153.19	5
879	Pro-135-tag	135	tag	2822.315	5
880	Pro-135-tag	135	tag	2083.849	5
881	Pro-135-tag	135	tag	116.869	5
882	Pro-135-tag	135	tag	1279.272	5
883	Pro-135-tag	135	tag	1030.857	5
884	Pro-135-tag	135	tag	1802.497	5
885	Pro-135-tag	135	tag	2170.627	5
886	Pro-135-tag	135	tag	2344.04	5
887	Pro-135-tag	135	tag	1954.002	5
888	Pro-135-tag	135	tag	3363.687	5
889	Pro-135-tag	135	tag	884.831	5
890	Pro-135-tag	135	tag	2323.89	5
891	Pro-135-tag	135	tag	1989.214	5
892	Pro-135-tag	135	tag	140.274	5
893	Pro-135-tag	135	tag	2378.977	5
894	Pro-135-tag	135	tag	116.732	5
895	Pro-135-tag	135	tag	323.406	5
896	Pro-135-tag	135	tag	1558.871	5
897	Pro-135-tag	135	tag	1107.446	5
898	Pro-135-tag	135	tag	161.449	5
899	Pro-135-tag	135	tag	679.388	5
900	Pro-135-tag	135	tag	110.809	5
901	Pro-135-tag	135	tag	108.69	5
902	Pro-135-tag	135	tag	3185.56	5
903	Pro-135-tag	135	tag	13132.471	5
904	Pro-135-tag	135	tag	2541.177	5
905	Pro-135-tag	135	tag	6068.482	5
906	Pro-135-tag	135	tag	7569.19	5
907	Pro-135-tag	135	tag	150.799	5
908	Pro-135-tag	135	tag	3068.833	5
909	Pro-135-tag	135	tag	1252.547	5
910	Pro-135-tag	135	tag	2199.433	5
911	Pro-135-tag	135	tag	8318.228	5
912	Pro-135-tag	135	tag	123.777	5
913	Pro-135-tag	135	tag	1007.658	5
914	Pro-135-tag	135	tag	139.979	5
915	Pro-135-tag	135	tag	113.819	5
916	Pro-135-tag	135	tag	483.34	5
917	Pro-135-tag	135	tag	2220.157	5
918	Pro-135-tag	135	tag	1724.963	5
919	Pro-135-tag	135	tag	3060.28	5
920	Pro-135-tag	135	tag	10524.11	5
921	Pro-135-tag	135	tag	2316.066	5
922	Pro-135-tag	135	tag	3554.738	5
923	Pro-135-tag	135	tag	7318.406	5
924	Pro-135-tag	135	tag	1473.157	5
925	Pro-135-tag	135	tag	1255.149	5
926	Pro-135-tag	135	tag	1306.442	5
927	Pro-135-tag	135	tag	1176.368	5
928	Pro-135-tag	135	tag	2141.497	5
929	Pro-135-tag	135	tag	1911.619	5
930	Pro-135-tag	135	tag	5451.499	5
931	Pro-135-tag	135	tag	2367.122	5
932	Pro-135-tag	135	tag	4195.314	5
933	Pro-135-tag	135	tag	4466.82	5
934	Pro-135-tag	135	tag	2585.79	5
935	Pro-135-tag	135	tag	954.83	5
936	Pro-135-tag	135	tag	3636.278	5
937	Pro-135-tga	135	tga	10763.217	80
938	Pro-135-tga	135	tga	19251.36	80
939	Pro-135-tga	135	tga	30463.197	80
940	Pro-135-tga	135	tga	33664.732	80
941	Pro-135-tga	135	tga	20570.457	80
942	Pro-135-tga	135	tga	39899.514	80
943	Pro-135-tga	135	tga	9843.073	80
944	Pro-135-tga	135	tga	22474.097	80
945	Pro-135-tga	135	tga	9527.217	80
946	Pro-135-tga	135	tga	11451.938	80
947	Pro-135-tga	135	tga	17893.693	80
948	Pro-135-tga	135	tga	27960.563	80
949	Pro-135-tga	135	tga	18708.812	80
950	Pro-135-tga	135	tga	188.662	80
951	Pro-135-tga	135	tga	10728.101	80
952	Pro-135-tga	135	tga	22414.235	80
953	Pro-135-tga	135	tga	30541.341	80
954	Pro-135-tga	135	tga	16911.318	80
955	Pro-135-tga	135	tga	42125.425	80
956	Pro-135-tga	135	tga	34220.984	80
957	Pro-135-tga	135	tga	24286.397	80
958	Pro-135-tga	135	tga	31582.702	80
959	Pro-135-tga	135	tga	23972.04	80
960	Pro-135-tga	135	tga	31122.567	80
961	Pro-135-tga	135	tga	127.195	80
962	Pro-135-tga	135	tga	43914.729	80
963	Pro-135-tga	135	tga	27871.762	80
964	Pro-135-tga	135	tga	54572.519	80
965	Pro-135-tga	135	tga	3117.638	80
966	Pro-135-tga	135	tga	3085.664	80
967	Pro-135-tga	135	tga	24062.62	80
968	Pro-135-tga	135	tga	15750.103	80
969	Pro-135-tga	135	tga	13768.27	80
970	Pro-135-tga	135	tga	21203.14	80
971	Pro-135-tga	135	tga	30731.689	80
972	Pro-135-tga	135	tga	7156.742	80
973	Pro-135-tga	135	tga	215.013	80
974	Pro-135-tga	135	tga	32986.367	80
975	Pro-135-tga	135	tga	24516.022	80
976	Pro-135-tga	135	tga	10433.334	80
977	Pro-135-tga	135	tga	42508.024	80
978	Pro-135-tga	135	tga	24516.458	80
979	Pro-135-tga	135	tga	49354.643	80
980	Pro-135-tga	135	tga	45417.721	80
981	Pro-135-tga	135	tga	120.7	80
982	Pro-135-tga	135	tga	37510.944	80
983	Pro-135-tga	135	tga	23167.693	80
984	Pro-135-tga	135	tga	129.993	80
985	Pro-135-tga	135	tga	46085.488	80
986	Pro-135-tga	135	tga	32689.321	80
987	Pro-135-tga	135	tga	16681.004	80
988	Pro-135-tga	135	tga	12757.728	80
989	Pro-135-tga	135	tga	40466.767	80
990	Pro-135-tga	135	tga	29041.02	80
991	Pro-135-tga	135	tga	11508.829	80
992	Pro-135-tga	135	tga	17351.281	80
993	Pro-135-tga	135	tga	26803.959	80
994	Pro-135-tga	135	tga	9845.733	80
995	Pro-135-tga	135	tga	8791.77	80
996	Pro-135-tga	135	tga	23468.713	80
997	Pro-135-tga	135	tga	17675.245	80
998	Pro-135-tga	135	tga	7929.279	80
999	Pro-135-tga	135	tga	14242.642	80
1000	Pro-135-tga	135	tga	24855.567	80
1001	Pro-135-tga	135	tga	22153.912	80
1002	Pro-135-tga	135	tga	19315.689	80
1003	Pro-135-tga	135	tga	26343.295	80
1004	Pro-135-tga	135	tga	52943.49	80
1005	Pro-135-tga	135	tga	40433.693	80
1006	Pro-135-tga	135	tga	17500.228	80
1007	Pro-135-tga	135	tga	20535.353	80
1008	Pro-135-tga	135	tga	10259.395	80
1009	Pro-135-tga	135	tga	10948.254	80
1010	Pro-135-tga	135	tga	24065.268	80
1011	Pro-135-tga	135	tga	27661.859	80
1012	Pro-135-tga	135	tga	12186.338	80
1013	Pro-135-tga	135	tga	9747.578	80
1014	Pro-135-tga	135	tga	37192.942	80
1015	Pro-135-tga	135	tga	25278.658	80
1016	Pro-135-tga	135	tga	128.809	80
1017	Pro-135-tga	135	tga	55400.226	80
1018	Pro-135-tga	135	tga	17276.141	80
1019	Pro-135-tga	135	tga	34313.186	80
1020	Pro-135-tga	135	tga	123.937	80
1021	Pro-135-tga	135	tga	36764.983	80
1022	Pro-135-tga	135	tga	2293.294	80
1023	Pro-135-tga	135	tga	17183.027	80
1024	Pro-135-tga	135	tga	28663.04	80
1025	Pro-135-tga	135	tga	34600.713	80
1026	Pro-135-tga	135	tga	15963.56	80
1027	Pro-135-tga	135	tga	42983.657	80
1028	Pro-135-tga	135	tga	8037.957	80
1029	Pro-135-tga	135	tga	50716.987	80
1030	Pro-135-tga	135	tga	40933.276	80
1031	Pro-135-tga	135	tga	55777.651	80
1032	Pro-135-tga	135	tga	34416.702	80
1033	Pro-135-tga	135	tga	35184.44	80
1034	Pro-135-tga	135	tga	38721.137	80
1035	Pro-135-tga	135	tga	22893.386	80
1036	Pro-135-tga	135	tga	21379.085	80
1037	Pro-135-tga	135	tga	41269.801	80
1038	Pro-135-tga	135	tga	103736.489	80
1039	Pro-135-tga	135	tga	20734.207	80
1040	Pro-135-tga	135	tga	3160.051	80
1041	Pro-135-tga	135	tga	42994.65	80
1042	Pro-135-tga	135	tga	10718.501	80
1043	Pro-135-tga	135	tga	14513.775	80
1044	Pro-135-tga	135	tga	33263.626	80
1045	Pro-135-tga	135	tga	15952.532	80
1046	Pro-135-tga	135	tga	55507.892	80
1047	Pro-135-tga	135	tga	28541.693	80
1048	Pro-135-tga	135	tga	32267.144	80
1049	Pro-135-tga	135	tga	23588.156	80
1050	Pro-135-tga	135	tga	46559.038	80
1051	Pro-135-tga	135	tga	41438.453	80
1052	Pro-135-tga	135	tga	12320.923	80
1053	Pro-135-tga	135	tga	118.073	80
1054	Pro-135-tga	135	tga	14528.608	80
1055	Pro-135-tga	135	tga	24294.185	80
1056	Pro-135-tga	135	tga	31651.591	80
1057	Pro-135-tga	135	tga	3940.874	80
1058	Pro-135-tga	135	tga	33123.615	80
1059	Pro-135-tga	135	tga	24235.499	80
1060	Pro-135-tga	135	tga	12610.196	80
1061	Pro-135-tga	135	tga	186.72	80
1062	Pro-135-tga	135	tga	31204.674	80
1063	Pro-135-tga	135	tga	30302.306	80
1064	Pro-135-tga	135	tga	21123.097	80
1065	Pro-135-tga	135	tga	11023.08	80
1066	Pro-135-tga	135	tga	19467.997	80
1067	Pro-135-tga	135	tga	24992.875	80
1068	Pro-135-tga	135	tga	58870.773	80
1069	Pro-135-tga	135	tga	9542.766	80
1070	Pro-135-tga	135	tga	8990.451	80
1071	Pro-135-tga	135	tga	29117.744	80
1072	Pro-135-tga	135	tga	43738.158	80
1073	Pro-135-tga	135	tga	42885.479	80
1074	Pro-135-tga	135	tga	45847.429	80
1075	Pro-135-tga	135	tga	24294.675	80
1076	Pro-135-tga	135	tga	43222.388	80
1077	Pro-135-tga	135	tga	35012.47	80
1078	Pro-135-tga	135	tga	33899.35	80
1079	Pro-135-tga	135	tga	44754.371	80
1080	Pro-135-tga	135	tga	189.65	80
1081	Pro-135-tga	135	tga	23904.877	80
1082	Pro-135-tga	135	tga	30177.073	80
1083	Pro-135-tga	135	tga	35862.494	80
1084	Pro-135-tga	135	tga	31631.843	80
1085	Pro-135-tga	135	tga	37444.945	80
1086	Pro-135-tga	135	tga	11719.442	80
1087	Pro-135-tga	135	tga	26135.028	80
1088	Pro-135-tga	135	tga	8588.581	80
1089	Pro-135-tga	135	tga	24646.897	80
1090	Pro-135-tga	135	tga	22302.509	80
1091	Pro-135-tga	135	tga	56439.666	80
1092	Pro-135-tga	135	tga	122.955	80
1093	Pro-135-tga	135	tga	33932.704	80
1094	Pro-135-tga	135	tga	26580.388	80
1095	Pro-135-tga	135	tga	48539.995	80
1096	Pro-135-tga	135	tga	23524.503	80
1097	Pro-135-tga	135	tga	26008.61	80
1098	Pro-135-tga	135	tga	5236.008	80
1099	Pro-135-tga	135	tga	6716.891	80
1100	Pro-135-tga	135	tga	17445.949	80
1101	Pro-135-tga	135	tga	10033.179	80
1102	Pro-135-tga	135	tga	13869.421	80
1103	Pro-135-tga	135	tga	40596.757	80
1104	Pro-135-tga	135	tga	41695.319	80
1105	Pro-135-tga	135	tga	30507.204	80
1106	Pro-135-tga	135	tga	35132.051	80
1107	Pro-135-tga	135	tga	44153.743	80
1108	Pro-135-tga	135	tga	13864.143	80
1109	Pro-135-tga	135	tga	35752.586	80
1110	Pro-135-tga	135	tga	45237.664	80
1111	Pro-135-tga	135	tga	43134.447	80
1112	Pro-135-tga	135	tga	43185.646	80
1113	Pro-135-tga	135	tga	48035.426	80
1114	Pro-135-tga	135	tga	16310.702	80
1115	Pro-135-tga	135	tga	50150.452	80
1116	Pro-135-tga	135	tga	18523.7	80
1117	Pro-135-tga	135	tga	33204.336	80
1118	Pro-135-tga	135	tga	15548.212	80
1119	Pro-135-tga	135	tga	34315.263	80
1120	Pro-135-tga	135	tga	121.175	80
1121	Pro-135-tga	135	tga	54643.067	80
1122	Pro-135-tga	135	tga	21654.456	80
1123	Pro-135-tga	135	tga	58482.466	80
1124	Pro-135-tga	135	tga	36643.919	80
1125	Pro-135-tga	135	tga	32595.675	80
1126	Pro-135-tga	135	tga	24459.791	80
1127	Pro-135-tga	135	tga	173.957	80
1128	Pro-135-tga	135	tga	25077.245	80
1129	Pro-135-tga	135	tga	5463.361	80
1130	Pro-135-tga	135	tga	27806.473	80
1131	Pro-135-tga	135	tga	5177.424	80
1132	Pro-135-tga	135	tga	26669.681	80
1133	Pro-135-tga	135	tga	26684.843	80
1134	Pro-135-tga	135	tga	28918.735	80
1135	Pro-135-tga	135	tga	6952.274	80
1136	Pro-135-tga	135	tga	5390.263	80
1137	Pro-135-tga	135	tga	33879.908	80
1138	Pro-135-tga	135	tga	5577.458	80
1139	Pro-135-tga	135	tga	36498.839	80
1140	Pro-135-tga	135	tga	17354.739	80
1141	Pro-135-tga	135	tga	35823.101	80
1142	Pro-135-tga	135	tga	37704.988	80
1143	Pro-135-tga	135	tga	21919.264	80
1144	Pro-135-tga	135	tga	216.688	80
1145	Pro-135-tga	135	tga	132.591	80
1146	Pro-135-tga	135	tga	42612.775	80
1147	Pro-135-tga	135	tga	13753.05	80
1148	Pro-135-tga	135	tga	132.771	80
1149	Pro-135-tga	135	tga	12556.142	80
1150	Pro-135-tga	135	tga	40569.64	80
1151	Pro-135-tga	135	tga	234.766	80
1152	Pro-135-tga	135	tga	128.66	80
1153	Pro-135-tga	135	tga	33015.924	80
1154	Pro-135-tga	135	tga	40472.513	80
1155	Pro-135-tga	135	tga	53876.272	80
1156	Pro-135-tga	135	tga	23599.843	80
1157	Pro-135-tga	135	tga	29515.219	80
1158	Pro-135-tga	135	tga	27500.425	80
1159	Pro-135-tga	135	tga	25482.538	80
1160	Pro-135-tga	135	tga	24560.95	80
1161	Pro-135-tga	135	tga	53590.257	80
1162	Pro-135-tga	135	tga	24617.186	80
1163	Pro-135-tga	135	tga	53926.889	80
1164	Pro-135-tga	135	tga	10534.949	80
1165	Pro-135-tga	135	tga	35888.359	80
1166	Pro-135-tga	135	tga	430.905	80
1167	Pro-135-tga	135	tga	48304.418	80
1168	Pro-135-tga	135	tga	35615.053	80
1169	Pro-135-tga	135	tga	174.002	80
1170	Pro-135-tga	135	tga	31046.508	80
1171	Pro-135-tga	135	tga	45056.849	80
1172	Pro-135-tga	135	tga	31338.68	80
1173	Pro-135-tga	135	tga	61756.805	80
1174	Pro-135-tga	135	tga	20398.312	80
1175	Pro-135-tga	135	tga	30823.028	80
1176	Pro-135-tga	135	tga	33292.949	80
1177	Pro-135-tga	135	tga	42082.881	80
1178	Pro-135-tga	135	tga	15409.255	80
1179	Pro-135-tga	135	tga	36842.871	80
1180	Pro-135-tga	135	tga	19697.922	80
1181	Pro-135-tga	135	tga	18905.761	80
1182	Pro-135-tga	135	tga	45194.102	80
1183	Pro-135-tga	135	tga	24446.769	80
1184	Pro-135-tga	135	tga	34226.266	80
1185	Pro-135-tga	135	tga	29581.758	80
1186	Pro-135-tga	135	tga	27032.606	80
1187	Pro-135-tga	135	tga	43630.542	80
1188	Pro-135-tga	135	tga	1722.094	80
1189	Pro-135-tga	135	tga	29018.48	80
1190	Pro-135-tga	135	tga	22707.125	80
1191	Pro-135-tga	135	tga	31968.566	80
1192	Pro-135-tga	135	tga	27307.653	80
1193	Pro-135-tga	135	tga	34885.023	80
1194	Pro-135-tga	135	tga	38209.353	80
1195	Pro-135-tga	135	tga	31077.538	80
1196	Pro-135-tga	135	tga	20463.536	80
1197	Pro-135-tga	135	tga	29158.43	80
1198	Pro-135-tga	135	tga	19703.172	80
1199	Pro-135-tga	135	tga	25316.99	80
1200	Pro-135-tga	135	tga	20346.503	80
1201	Pro-135-tga	135	tga	23802.621	80
1202	Pro-135-tga	135	tga	25200.207	80
1203	Pro-135-tga	135	tga	54477.716	80
1204	Pro-135-tga	135	tga	32319.928	80
1205	Pro-135-tga	135	tga	129.834	80
1206	Pro-135-tga	135	tga	24958.915	80
1207	Pro-135-tga	135	tga	14600.676	80
1208	Pro-135-tga	135	tga	43732.428	80
1209	Pro-135-tga	135	tga	20714.458	80
1210	Pro-135-tga	135	tga	15118.36	80
1211	Pro-135-tga	135	tga	143.853	80
1212	Pro-135-tga	135	tga	53893.925	80
1213	Pro-135-tga	135	tga	24247.887	80
1214	Pro-135-tga	135	tga	18153.719	80
1215	Pro-135-tga	135	tga	29982.247	80
1216	Pro-135-tga	135	tga	9796.464	80
1217	Pro-135-tga	135	tga	146.888	80
1218	Pro-135-tga	135	tga	17101.599	80
1219	Pro-135-tga	135	tga	32484.214	80
1220	Pro-135-tga	135	tga	17127.274	80
1221	Pro-135-tga	135	tga	28133.913	80
1222	Pro-135-tga	135	tga	39446.413	80
1223	Pro-135-tga	135	tga	67918.961	80
1224	Pro-135-tga	135	tga	31556.302	80
1225	Pro-135-tga	135	tga	24422.24	80
1226	Pro-135-tga	135	tga	19608.986	80
1227	Pro-135-tga	135	tga	25919.347	80
1228	Pro-135-tga	135	tga	128707.139	80
1229	Pro-135-tga	135	tga	27241.053	80
1230	Pro-135-tga	135	tga	67805.612	80
1231	Pro-135-tga	135	tga	69894.485	80
1232	Pro-135-tga	135	tga	48672.8	80
1233	Pro-135-tga	135	tga	9835.17	80
1234	Pro-135-tga	135	tga	166.971	80
1235	Pro-135-tga	135	tga	30385.394	80
1236	Pro-135-tga	135	tga	26055.436	80
1237	Pro-135-tga	135	tga	14347.722	80
1238	Pro-135-tga	135	tga	57673.897	80
1239	Pro-135-tga	135	tga	32492.563	80
1240	Pro-135-tga	135	tga	21760.455	80
1241	Pro-135-tga	135	tga	9438.213	80
1242	Pro-135-tga	135	tga	46384.566	80
1243	Pro-135-tga	135	tga	30625.621	80
1244	Pro-135-tga	135	tga	20837.35	80
1245	Pro-135-tga	135	tga	175.105	80
1246	Pro-135-tga	135	tga	7114.626	80
1247	Pro-135-tga	135	tga	82931.4	80
1248	Pro-135-tga	135	tga	35141.902	80
1249	Pro-135-tga	135	tga	39823.137	80
1250	Pro-135-tga	135	tga	32593.743	80
1251	Pro-135-tga	135	tga	8827.19	80
1252	Pro-135-tga	135	tga	21992.331	80
1253	Pro-135-tga	135	tga	14108.36	80
1254	Pro-135-tga	135	tga	20747.435	80
1255	Pro-135-tga	135	tga	14823.85	80
1256	Pro-135-tga	135	tga	15830.568	80
1257	Pro-135-tga	135	tga	217.004	80
1258	Pro-135-tga	135	tga	56722.928	80
1259	Pro-135-tga	135	tga	19907.24	80
1260	Pro-135-tga	135	tga	63538.146	80
1261	Pro-135-tga	135	tga	41485.661	80
1262	Pro-135-tga	135	tga	299.569	80
1263	Pro-135-tga	135	tga	34839.838	80
1264	Pro-135-tga	135	tga	20638.491	80
1265	Pro-135-tga	135	tga	20577.221	80
1266	Pro-135-tga	135	tga	47391.246	80
1267	Pro-135-tga	135	tga	132.409	80
1268	Pro-135-tga	135	tga	124.877	80
1269	Pro-135-tga	135	tga	94171.242	80
1270	Pro-135-tga	135	tga	61093.304	80
1271	Pro-135-tga	135	tga	70925.398	80
1272	Pro-135-tga	135	tga	9676.596	80
1273	Pro-135-tga	135	tga	30564.125	80
1274	Pro-135-tga	135	tga	49548.421	80
1275	Pro-135-tga	135	tga	27298.08	80
1276	Pro-135-tga	135	tga	29530.549	80
1277	Pro-135-tga	135	tga	32674.103	80
1278	Pro-135-tga	135	tga	69026.225	80
1279	Pro-135-tga	135	tga	11902.389	80
1280	Pro-135-tga	135	tga	41564.255	80
1281	Pro-135-tga	135	tga	17486.653	80
1282	Pro-135-tga	135	tga	145.953	80
1283	Pro-135-tga	135	tga	14212.402	80
1284	Pro-135-tga	135	tga	23133.921	80
1285	Pro-135-tga	135	tga	30436.649	80
1286	Pro-135-tga	135	tga	88977.467	80
1287	Pro-135-tga	135	tga	33170.587	80
1288	Pro-135-tga	135	tga	20680.107	80
1289	Pro-135-tga	135	tga	33137.753	80
1290	Pro-135-tga	135	tga	22089.171	80
1291	Pro-135-tga	135	tga	15434.602	80
1292	Pro-135-tga	135	tga	44787.274	80
1293	Pro-135-tga	135	tga	21808.573	80
1294	Pro-135-tga	135	tga	148.495	80
1295	Pro-135-tga	135	tga	20623.499	80
1296	Pro-135-tga	135	tga	13655.749	80
1297	Pro-135-tga	135	tga	36274.931	80
1298	Pro-135-tga	135	tga	6496.677	80
1299	Pro-135-tga	135	tga	13514.348	80
1300	Pro-135-tga	135	tga	27069.245	80
1301	Pro-135-tga	135	tga	35080.008	80
1302	Pro-135-tga	135	tga	36624.405	80
1303	Pro-135-tga	135	tga	53375.23	80
1304	Pro-135-tga	135	tga	55778.675	80
1305	Pro-135-tga	135	tga	37186.173	80
1306	Pro-135-tga	135	tga	48184.228	80
1307	Pro-135-tga	135	tga	31730.401	80
1308	Pro-135-tga	135	tga	8271.935	80
1309	Pro-135-tga	135	tga	6845.437	80
1310	Pro-135-tga	135	tga	20080.004	80
1311	Pro-135-tga	135	tga	157.453	80
1312	Pro-135-tga	135	tga	142.339	80
1313	Pro-135-tga	135	tga	7539.633	80
1314	Pro-135-tga	135	tga	916.154	80
1315	Pro-135-tga	135	tga	30019.772	80
1316	Pro-135-tga	135	tga	17198.635	80
1317	Pro-135-tga	135	tga	18815.512	80
1318	Pro-135-tga	135	tga	5810.605	80
1319	Pro-135-tga	135	tga	23284.691	80
1320	Pro-135-tga	135	tga	9472.909	80
1321	Pro-135-tga	135	tga	7202.687	80
1322	Pro-135-tga	135	tga	16057.664	80
1323	Pro-135-tga	135	tga	27875.397	80
1324	Pro-135-tga	135	tga	31552.622	80
1325	Pro-135-tga	135	tga	36686.788	80
1326	Pro-135-tga	135	tga	25147.753	80
1327	Pro-135-tga	135	tga	35983.359	80
1328	Pro-135-tga	135	tga	39727.66	80
1329	Pro-135-tga	135	tga	29103.845	80
1330	Pro-135-tga	135	tga	28331.696	80
1331	Pro-135-tga	135	tga	68936.865	80
1332	Pro-135-tga	135	tga	30258.68	80
1333	Pro-135-tga	135	tga	24859.441	80
1334	Pro-135-tga	135	tga	32217.983	80
1335	Pro-135-tga	135	tga	24518.697	80
1336	Pro-135-tga	135	tga	41250.312	80
1337	Pro-135-tga	135	tga	17486.943	80
1338	Pro-135-tga	135	tga	25166.328	80
1339	Pro-135-tga	135	tga	17556.479	80
1340	Pro-135-tga	135	tga	15186.44	80
1341	Pro-135-tga	135	tga	27362.01	80
1342	Pro-135-tga	135	tga	35532.608	80
1343	Pro-135-tga	135	tga	254.221	80
1344	Pro-135-tga	135	tga	137.525	80
1345	Pro-135-tga	135	tga	40124.213	80
1346	Pro-135-tga	135	tga	49993.118	80
1347	Pro-135-tga	135	tga	91517.126	80
1348	Leu-175-taa	175	taa	105.175	NA
1349	Leu-175-taa	175	taa	116.646	NA
1350	Leu-175-taa	175	taa	111.292	NA
1351	Leu-175-taa	175	taa	114.153	NA
1352	Leu-175-taa	175	taa	106.729	NA
1353	Leu-175-taa	175	taa	113.152	NA
1354	Leu-175-taa	175	taa	109.424	NA
1355	Leu-175-taa	175	taa	110.452	NA
1356	Leu-175-taa	175	taa	108.377	NA
1357	Leu-175-taa	175	taa	107.726	NA
1358	Leu-175-taa	175	taa	119.884	NA
1359	Leu-175-taa	175	taa	115.275	NA
1360	Leu-175-taa	175	taa	105.924	NA
1361	Leu-175-taa	175	taa	117.894	NA
1362	Leu-175-taa	175	taa	106.483	NA
1363	Leu-175-taa	175	taa	107.234	NA
1364	Leu-175-taa	175	taa	102.113	NA
1365	Leu-175-taa	175	taa	106.814	NA
1366	Leu-175-taa	175	taa	104.393	NA
1367	Leu-175-taa	175	taa	120.447	NA
1368	Leu-175-taa	175	taa	110.299	NA
1369	Leu-175-taa	175	taa	110.322	NA
1370	Leu-175-taa	175	taa	106.375	NA
1371	Leu-175-taa	175	taa	111.367	NA
1372	Leu-175-taa	175	taa	119.042	NA
1373	Leu-175-taa	175	taa	117.251	NA
1374	Leu-175-taa	175	taa	114.688	NA
1375	Leu-175-taa	175	taa	106.787	NA
1376	Leu-175-taa	175	taa	111.853	NA
1377	Leu-175-taa	175	taa	112.798	NA
1378	Leu-175-taa	175	taa	110.732	NA
1379	Leu-175-taa	175	taa	114.795	NA
1380	Leu-175-taa	175	taa	102.743	NA
1381	Leu-175-taa	175	taa	106.657	NA
1382	Leu-175-taa	175	taa	111.976	NA
1383	Leu-175-taa	175	taa	114.674	NA
1384	Leu-175-taa	175	taa	145.51	NA
1385	Leu-175-taa	175	taa	108.174	NA
1386	Leu-175-taa	175	taa	115.207	NA
1387	Leu-175-taa	175	taa	106.693	NA
1388	Leu-175-taa	175	taa	117.416	NA
1389	Leu-175-taa	175	taa	112.779	NA
1390	Leu-175-taa	175	taa	108.661	NA
1391	Leu-175-taa	175	taa	114.112	NA
1392	Leu-175-taa	175	taa	115.034	NA
1393	Leu-175-taa	175	taa	111.652	NA
1394	Leu-175-taa	175	taa	110.816	NA
1395	Leu-175-taa	175	taa	111.739	NA
1396	Leu-175-taa	175	taa	107.641	NA
1397	Leu-175-taa	175	taa	110.629	NA
1398	Leu-175-taa	175	taa	108.531	NA
1399	Leu-175-taa	175	taa	126.761	NA
1400	Leu-175-taa	175	taa	127.092	NA
1401	Leu-175-taa	175	taa	112.141	NA
1402	Leu-175-taa	175	taa	102.51	NA
1403	Leu-175-taa	175	taa	119.917	NA
1404	Leu-175-taa	175	taa	105.388	NA
1405	Leu-175-taa	175	taa	110.727	NA
1406	Leu-175-taa	175	taa	111.359	NA
1407	Leu-175-taa	175	taa	113.414	NA
1408	Leu-175-taa	175	taa	107.442	NA
1409	Leu-175-taa	175	taa	149.559	NA
1410	Leu-175-taa	175	taa	108.595	NA
1411	Leu-175-taa	175	taa	114.632	NA
1412	Leu-175-taa	175	taa	109.991	NA
1413	Leu-175-taa	175	taa	112.259	NA
1414	Leu-175-taa	175	taa	111.51	NA
1415	Leu-175-taa	175	taa	106.747	NA
1416	Leu-175-taa	175	taa	106.293	NA
1417	Leu-175-taa	175	taa	109.986	NA
1418	Leu-175-taa	175	taa	117.717	NA
1419	Leu-175-taa	175	taa	115.696	NA
1420	Leu-175-taa	175	taa	108.955	NA
1421	Leu-175-taa	175	taa	117.835	NA
1422	Leu-175-taa	175	taa	109.176	NA
1423	Leu-175-taa	175	taa	107.944	NA
1424	Leu-175-taa	175	taa	110.029	NA
1425	Leu-175-taa	175	taa	107.841	NA
1426	Leu-175-taa	175	taa	114.289	NA
1427	Leu-175-taa	175	taa	108.906	NA
1428	Leu-175-taa	175	taa	116.356	NA
1429	Leu-175-taa	175	taa	112.419	NA
1430	Leu-175-taa	175	taa	106.083	NA
1431	Leu-175-taa	175	taa	125.384	NA
1432	Leu-175-taa	175	taa	112.024	NA
1433	Leu-175-taa	175	taa	115.642	NA
1434	Leu-175-taa	175	taa	109.13	NA
1435	Leu-175-taa	175	taa	110.695	NA
1436	Leu-175-taa	175	taa	121.08	NA
1437	Leu-175-taa	175	taa	108.375	NA
1438	Leu-175-taa	175	taa	110.523	NA
1439	Leu-175-taa	175	taa	109.044	NA
1440	Leu-175-taa	175	taa	113.271	NA
1441	Leu-175-taa	175	taa	111.229	NA
1442	Leu-175-taa	175	taa	112.46	NA
1443	Leu-175-taa	175	taa	109.629	NA
1444	Leu-175-taa	175	taa	106.968	NA
1445	Leu-175-taa	175	taa	112.344	NA
1446	Leu-175-taa	175	taa	109.079	NA
1447	Leu-175-taa	175	taa	111.036	NA
1448	Leu-175-taa	175	taa	116.501	NA
1449	Leu-175-taa	175	taa	110.836	NA
1450	Leu-175-taa	175	taa	104.754	NA
1451	Leu-175-taa	175	taa	107.282	NA
1452	Leu-175-taa	175	taa	108.92	NA
1453	Leu-175-taa	175	taa	107.781	NA
1454	Leu-175-taa	175	taa	105.821	NA
1455	Leu-175-taa	175	taa	120.382	NA
1456	Leu-175-taa	175	taa	109.582	NA
1457	Leu-175-taa	175	taa	107.739	NA
1458	Leu-175-taa	175	taa	110.273	NA
1459	Leu-175-taa	175	taa	102.431	NA
1460	Leu-175-taa	175	taa	116.64	NA
1461	Leu-175-taa	175	taa	108.5	NA
1462	Leu-175-taa	175	taa	110.262	NA
1463	Leu-175-taa	175	taa	109.301	NA
1464	Leu-175-taa	175	taa	112.562	NA
1465	Leu-175-taa	175	taa	109.656	NA
1466	Leu-175-taa	175	taa	113.776	NA
1467	Leu-175-taa	175	taa	112.157	NA
1468	Leu-175-taa	175	taa	115.444	NA
1469	Leu-175-taa	175	taa	113.25	NA
1470	Leu-175-taa	175	taa	109.865	NA
1471	Leu-175-taa	175	taa	117.922	NA
1472	Leu-175-taa	175	taa	110.566	NA
1473	Leu-175-taa	175	taa	112.603	NA
1474	Leu-175-taa	175	taa	110.316	NA
1475	Leu-175-taa	175	taa	108.313	NA
1476	Leu-175-taa	175	taa	113.777	NA
1477	Leu-175-taa	175	taa	113.697	NA
1478	Leu-175-taa	175	taa	109.95	NA
1479	Leu-175-taa	175	taa	115.725	NA
1480	Leu-175-taa	175	taa	115.537	NA
1481	Leu-175-taa	175	taa	113.365	NA
1482	Leu-175-taa	175	taa	120.003	NA
1483	Leu-175-taa	175	taa	105.617	NA
1484	Leu-175-taa	175	taa	115.821	NA
1485	Leu-175-taa	175	taa	108.783	NA
1486	Leu-175-taa	175	taa	117.468	NA
1487	Leu-175-taa	175	taa	118.857	NA
1488	Leu-175-taa	175	taa	122.063	NA
1489	Leu-175-taa	175	taa	110.724	NA
1490	Leu-175-taa	175	taa	112.221	NA
1491	Leu-175-taa	175	taa	111.651	NA
1492	Leu-175-taa	175	taa	99.858	NA
1493	Leu-175-taa	175	taa	115.018	NA
1494	Leu-175-taa	175	taa	117.09	NA
1495	Leu-175-taa	175	taa	107.73	NA
1496	Leu-175-taa	175	taa	110.785	NA
1497	Leu-175-taa	175	taa	109.47	NA
1498	Leu-175-taa	175	taa	109.403	NA
1499	Leu-175-taa	175	taa	109.424	NA
1500	Leu-175-taa	175	taa	104.243	NA
1501	Leu-175-taa	175	taa	104.235	NA
1502	Leu-175-taa	175	taa	111.027	NA
1503	Leu-175-taa	175	taa	113.98	NA
1504	Leu-175-taa	175	taa	107.081	NA
1505	Leu-175-taa	175	taa	113.658	NA
1506	Leu-175-taa	175	taa	106.488	NA
1507	Leu-175-taa	175	taa	108.874	NA
1508	Leu-175-taa	175	taa	108.783	NA
1509	Leu-175-taa	175	taa	116.414	NA
1510	Leu-175-taa	175	taa	115.018	NA
1511	Leu-175-taa	175	taa	105.176	NA
1512	Leu-175-taa	175	taa	119.237	NA
1513	Leu-175-taa	175	taa	120.763	NA
1514	Leu-175-taa	175	taa	111.056	NA
1515	Leu-175-taa	175	taa	110.232	NA
1516	Leu-175-taa	175	taa	107.176	NA
1517	Leu-175-taa	175	taa	110.143	NA
1518	Leu-175-taa	175	taa	111.942	NA
1519	Leu-175-taa	175	taa	112.504	NA
1520	Leu-175-taa	175	taa	112.479	NA
1521	Leu-175-taa	175	taa	135.176	NA
1522	Leu-175-taa	175	taa	116.069	NA
1523	Leu-175-taa	175	taa	111.39	NA
1524	Leu-175-taa	175	taa	115.338	NA
1525	Leu-175-taa	175	taa	106.936	NA
1526	Leu-175-taa	175	taa	138.928	NA
1527	Leu-175-taa	175	taa	116.521	NA
1528	Leu-175-taa	175	taa	112.318	NA
1529	Leu-175-taa	175	taa	115.151	NA
1530	Leu-175-taa	175	taa	116.366	NA
1531	Leu-175-taa	175	taa	114.023	NA
1532	Leu-175-taa	175	taa	130.122	NA
1533	Leu-175-taa	175	taa	105.448	NA
1534	Leu-175-taa	175	taa	109.497	NA
1535	Leu-175-taa	175	taa	109.815	NA
1536	Leu-175-taa	175	taa	111.432	NA
1537	Leu-175-taa	175	taa	112.73	NA
1538	Leu-175-taa	175	taa	109.721	NA
1539	Leu-175-taa	175	taa	107.231	NA
1540	Leu-175-taa	175	taa	112.916	NA
1541	Leu-175-taa	175	taa	121.807	NA
1542	Leu-175-taa	175	taa	108.243	NA
1543	Leu-175-taa	175	taa	165.688	NA
1544	Leu-175-taa	175	taa	103.986	NA
1545	Leu-175-taa	175	taa	110.642	NA
1546	Leu-175-taa	175	taa	107.532	NA
1547	Leu-175-taa	175	taa	127.118	NA
1548	Leu-175-taa	175	taa	121.285	NA
1549	Leu-175-taa	175	taa	137.387	NA
1550	Leu-175-taa	175	taa	159.141	NA
1551	Leu-175-taa	175	taa	118.342	NA
1552	Leu-175-taa	175	taa	109.035	NA
1553	Leu-175-taa	175	taa	112.366	NA
1554	Leu-175-taa	175	taa	120.916	NA
1555	Leu-175-taa	175	taa	151.513	NA
1556	Leu-175-taa	175	taa	111.649	NA
1557	Leu-175-taa	175	taa	113.03	NA
1558	Leu-175-taa	175	taa	119.236	NA
1559	Leu-175-taa	175	taa	120.134	NA
1560	Leu-175-taa	175	taa	134.04	NA
1561	Leu-175-taa	175	taa	112.58	NA
1562	Leu-175-taa	175	taa	118.641	NA
1563	Leu-175-taa	175	taa	118.58	NA
1564	Leu-175-taa	175	taa	109.746	NA
1565	Leu-175-taa	175	taa	113.322	NA
1566	Leu-175-taa	175	taa	111.17	NA
1567	Leu-175-taa	175	taa	109.931	NA
1568	Leu-175-taa	175	taa	331.737	NA
1569	Leu-175-taa	175	taa	672.284	NA
1570	Leu-175-taa	175	taa	108.45	NA
1571	Leu-175-taa	175	taa	114.976	NA
1572	Leu-175-taa	175	taa	109.375	NA
1573	Leu-175-taa	175	taa	117.575	NA
1574	Leu-175-taa	175	taa	107.211	NA
1575	Leu-175-taa	175	taa	107.992	NA
1576	Leu-175-taa	175	taa	105.855	NA
1577	Leu-175-taa	175	taa	113.7	NA
1578	Leu-175-taa	175	taa	126.999	NA
1579	Leu-175-taa	175	taa	110.926	NA
1580	Leu-175-taa	175	taa	112.561	NA
1581	Leu-175-taa	175	taa	109.26	NA
1582	Leu-175-taa	175	taa	156.708	NA
1583	Leu-175-taa	175	taa	116.372	NA
1584	Leu-175-taa	175	taa	123.928	NA
1585	Leu-175-taa	175	taa	116.487	NA
1586	Leu-175-taa	175	taa	105.633	NA
1587	Leu-175-taa	175	taa	113.69	NA
1588	Leu-175-taa	175	taa	120.333	NA
1589	Leu-175-taa	175	taa	105.518	NA
1590	Leu-175-taa	175	taa	119.241	NA
1591	Leu-175-taa	175	taa	109.005	NA
1592	Leu-175-taa	175	taa	115.662	NA
1593	Leu-175-taa	175	taa	112.588	NA
1594	Leu-175-taa	175	taa	110.062	NA
1595	Leu-175-taa	175	taa	115.182	NA
1596	Leu-175-taa	175	taa	162.771	NA
1597	Leu-175-taa	175	taa	109.77	NA
1598	Leu-175-taa	175	taa	112.916	NA
1599	Leu-175-taa	175	taa	116.467	NA
1600	Leu-175-taa	175	taa	106.399	NA
1601	Leu-175-taa	175	taa	103.299	NA
1602	Leu-175-taa	175	taa	112.939	NA
1603	Leu-175-taa	175	taa	113.197	NA
1604	Leu-175-taa	175	taa	113.834	NA
1605	Leu-175-taa	175	taa	105.047	NA
1606	Leu-175-taa	175	taa	109.133	NA
1607	Leu-175-taa	175	taa	116.201	NA
1608	Leu-175-taa	175	taa	112.174	NA
1609	Leu-175-taa	175	taa	104.187	NA
1610	Leu-175-taa	175	taa	109.842	NA
1611	Leu-175-taa	175	taa	111.857	NA
1612	Leu-175-taa	175	taa	110.17	NA
1613	Leu-175-taa	175	taa	119.19	NA
1614	Leu-175-taa	175	taa	112.728	NA
1615	Leu-175-taa	175	taa	110.31	NA
1616	Leu-175-taa	175	taa	116.562	NA
1617	Leu-175-taa	175	taa	116.21	NA
1618	Leu-175-taa	175	taa	111.173	NA
1619	Leu-175-taa	175	taa	105.994	NA
1620	Leu-175-taa	175	taa	112.892	NA
1621	Leu-175-taa	175	taa	108.335	NA
1622	Leu-175-taa	175	taa	112.943	NA
1623	Leu-175-taa	175	taa	109.305	NA
1624	Leu-175-taa	175	taa	120.624	NA
1625	Leu-175-taa	175	taa	116.202	NA
1626	Leu-175-taa	175	taa	117.28	NA
1627	Leu-175-taa	175	taa	106.06	NA
1628	Leu-175-taa	175	taa	109.862	NA
1629	Leu-175-taa	175	taa	109.529	NA
1630	Leu-175-taa	175	taa	108.999	NA
1631	Leu-175-taa	175	taa	115.19	NA
1632	Leu-175-taa	175	taa	108.282	NA
1633	Leu-175-taa	175	taa	110.044	NA
1634	Leu-175-taa	175	taa	107.235	NA
1635	Leu-175-taa	175	taa	101.452	NA
1636	Leu-175-taa	175	taa	104.433	NA
1637	Leu-175-taa	175	taa	108.657	NA
1638	Leu-175-taa	175	taa	110.12	NA
1639	Leu-175-taa	175	taa	112.168	NA
1640	Leu-175-taa	175	taa	104.095	NA
1641	Leu-175-taa	175	taa	117.836	NA
1642	Leu-175-taa	175	taa	113.761	NA
1643	Leu-175-taa	175	taa	113.295	NA
1644	Leu-175-taa	175	taa	112.562	NA
1645	Leu-175-taa	175	taa	103.434	NA
1646	Leu-175-taa	175	taa	101.982	NA
1647	Leu-175-taa	175	taa	127.274	NA
1648	Leu-175-taa	175	taa	108.421	NA
1649	Leu-175-taa	175	taa	107.509	NA
1650	Leu-175-taa	175	taa	107.513	NA
1651	Leu-175-taa	175	taa	110.197	NA
1652	Leu-175-taa	175	taa	107.641	NA
1653	Leu-175-taa	175	taa	98.446	NA
1654	Leu-175-taa	175	taa	111.365	NA
1655	Leu-175-taa	175	taa	107.936	NA
1656	Leu-175-taa	175	taa	107.257	NA
1657	Leu-175-taa	175	taa	113.587	NA
1658	Leu-175-taa	175	taa	112.876	NA
1659	Leu-175-taa	175	taa	106.578	NA
1660	Leu-175-taa	175	taa	114.38	NA
1661	Leu-175-taa	175	taa	112.856	NA
1662	Leu-175-taa	175	taa	108.952	NA
1663	Leu-175-taa	175	taa	109.545	NA
1664	Leu-175-taa	175	taa	118.253	NA
1665	Leu-175-taa	175	taa	109.885	NA
1666	Leu-175-taa	175	taa	106.111	NA
1667	Leu-175-taa	175	taa	111.85	NA
1668	Leu-175-taa	175	taa	109.23	NA
1669	Leu-175-taa	175	taa	111.628	NA
1670	Leu-175-taa	175	taa	111.687	NA
1671	Leu-175-taa	175	taa	106.039	NA
1672	Leu-175-taa	175	taa	110.666	NA
1673	Leu-175-taa	175	taa	150.048	NA
1674	Leu-175-taa	175	taa	107.62	NA
1675	Leu-175-taa	175	taa	107.919	NA
1676	Leu-175-taa	175	taa	105.879	NA
1677	Leu-175-taa	175	taa	120.744	NA
1678	Leu-175-taa	175	taa	119.591	NA
1679	Leu-175-taa	175	taa	106.344	NA
1680	Leu-175-taa	175	taa	107.085	NA
1681	Leu-175-taa	175	taa	115.515	NA
1682	Leu-175-taa	175	taa	134.233	NA
1683	Leu-175-taa	175	taa	110.516	NA
1684	Leu-175-taa	175	taa	105.273	NA
1685	Leu-175-taa	175	taa	107.865	NA
1686	Leu-175-taa	175	taa	106.857	NA
1687	Leu-175-taa	175	taa	105.014	NA
1688	Leu-175-taa	175	taa	107.367	NA
1689	Leu-175-taa	175	taa	106.799	NA
1690	Leu-175-taa	175	taa	117.003	NA
1691	Leu-175-taa	175	taa	108.558	NA
1692	Leu-175-taa	175	taa	105.676	NA
1693	Leu-175-taa	175	taa	106.2	NA
1694	Leu-175-taa	175	taa	110.133	NA
1695	Leu-175-taa	175	taa	106.74	NA
1696	Leu-175-taa	175	taa	112.402	NA
1697	Leu-175-taa	175	taa	109.183	NA
1698	Leu-175-taa	175	taa	106.665	NA
1699	Leu-175-taa	175	taa	126.385	NA
1700	Leu-175-taa	175	taa	114.133	NA
1701	Leu-175-taa	175	taa	112.106	NA
1702	Leu-175-taa	175	taa	114.099	NA
1703	Leu-175-taa	175	taa	111.995	NA
1704	Leu-175-taa	175	taa	111.286	NA
1705	Leu-175-taa	175	taa	106.333	NA
1706	Leu-175-taa	175	taa	111.4	NA
1707	Leu-175-taa	175	taa	108.367	NA
1708	Leu-175-taa	175	taa	109.638	NA
1709	Leu-175-taa	175	taa	112.374	NA
1710	Leu-175-taa	175	taa	106.029	NA
1711	Leu-175-taa	175	taa	106.483	NA
1712	Leu-175-taa	175	taa	116.377	NA
1713	Leu-175-taa	175	taa	115.401	NA
1714	Leu-175-taa	175	taa	110.158	NA
1715	Leu-175-taa	175	taa	115.548	NA
1716	Leu-175-taa	175	taa	103.619	NA
1717	Leu-175-taa	175	taa	108.419	NA
1718	Leu-175-taa	175	taa	106.804	NA
1719	Leu-175-taa	175	taa	106.892	NA
1720	Leu-175-taa	175	taa	109.799	NA
1721	Leu-175-taa	175	taa	114.418	NA
1722	Leu-175-taa	175	taa	104.495	NA
1723	Leu-175-taa	175	taa	108.027	NA
1724	Leu-175-taa	175	taa	109.147	NA
1725	Leu-175-taa	175	taa	108.288	NA
1726	Leu-175-taa	175	taa	110.899	NA
1727	Leu-175-taa	175	taa	114.355	NA
1728	Leu-175-taa	175	taa	107.237	NA
1729	Leu-175-taa	175	taa	108.471	NA
1730	Leu-175-taa	175	taa	109.16	NA
1731	Leu-175-taa	175	taa	105.642	NA
1732	Leu-175-taa	175	taa	111.276	NA
1733	Leu-175-taa	175	taa	110.72	NA
1734	Leu-175-taa	175	taa	103.66	NA
1735	Leu-175-taa	175	taa	109.063	NA
1736	Leu-175-taa	175	taa	109.29	NA
1737	Leu-175-taa	175	taa	109.269	NA
1738	Leu-175-taa	175	taa	115.831	NA
1739	Leu-175-taa	175	taa	111.483	NA
1740	Leu-175-taa	175	taa	111.459	NA
1741	Leu-175-taa	175	taa	116.462	NA
1742	Leu-175-taa	175	taa	108.938	NA
1743	Leu-175-taa	175	taa	111.201	NA
1744	Leu-175-taa	175	taa	105.974	NA
1745	Leu-175-taa	175	taa	126.42	NA
1746	Leu-175-taa	175	taa	107.292	NA
1747	Leu-175-taa	175	taa	112.64	NA
1748	Leu-175-taa	175	taa	127.953	NA
1749	Leu-175-taa	175	taa	113.072	NA
1750	Leu-175-taa	175	taa	110.825	NA
1751	Leu-175-taa	175	taa	118.495	NA
1752	Leu-175-taa	175	taa	108.67	NA
1753	Leu-175-taa	175	taa	110.834	NA
1754	Leu-175-taa	175	taa	113.916	NA
1755	Leu-175-taa	175	taa	111.992	NA
1756	Leu-175-taa	175	taa	129.182	NA
1757	Leu-175-taa	175	taa	117.199	NA
1758	Leu-175-taa	175	taa	116.048	NA
1759	Leu-175-taa	175	taa	115.515	NA
1760	Leu-175-taa	175	taa	107.079	NA
1761	Leu-175-taa	175	taa	115.712	NA
1762	Leu-175-taa	175	taa	121.904	NA
1763	Leu-175-taa	175	taa	102.515	NA
1764	Leu-175-taa	175	taa	108.88	NA
1765	Leu-175-taa	175	taa	121.417	NA
1766	Leu-175-taa	175	taa	114.929	NA
1767	Leu-175-taa	175	taa	120.108	NA
1768	Leu-175-taa	175	taa	109.222	NA
1769	Leu-175-taa	175	taa	116.792	NA
1770	Leu-175-taa	175	taa	115.696	NA
1771	Leu-175-taa	175	taa	110.056	NA
1772	Leu-175-taa	175	taa	114.197	NA
1773	Leu-175-taa	175	taa	107.704	NA
1774	Leu-175-taa	175	taa	112.471	NA
1775	Leu-175-taa	175	taa	122.435	NA
1776	Leu-175-taa	175	taa	109.43	NA
1777	Leu-175-taa	175	taa	109.698	NA
1778	Leu-175-taa	175	taa	110.771	NA
1779	Leu-175-taa	175	taa	104.19	NA
1780	Leu-175-taa	175	taa	129.106	NA
1781	Leu-175-taa	175	taa	111.174	NA
1782	Leu-175-taa	175	taa	115.33	NA
1783	Leu-175-taa	175	taa	120.178	NA
1784	Leu-175-taa	175	taa	107.671	NA
1785	Leu-175-taa	175	taa	112.011	NA
1786	Leu-175-taa	175	taa	121.547	NA
1787	Leu-175-taa	175	taa	111.511	NA
1788	Leu-175-taa	175	taa	107.405	NA
1789	Leu-175-taa	175	taa	112.539	NA
1790	Leu-175-taa	175	taa	108.915	NA
1791	Leu-175-taa	175	taa	131.166	NA
1792	Leu-175-taa	175	taa	108.994	NA
1793	Leu-175-taa	175	taa	103.741	NA
1794	Leu-175-taa	175	taa	121.517	NA
1795	Leu-175-taa	175	taa	108.546	NA
1796	Leu-175-taa	175	taa	109.937	NA
1797	Leu-175-taa	175	taa	126.49	NA
1798	Leu-175-taa	175	taa	122.487	NA
1799	Leu-175-taa	175	taa	115.266	NA
1800	Leu-175-taa	175	taa	109.942	NA
1801	Leu-175-taa	175	taa	106.301	NA
1802	Leu-175-taa	175	taa	107.858	NA
1803	Leu-175-taa	175	taa	112.327	NA
1804	Leu-175-taa	175	taa	124.341	NA
1805	Leu-175-taa	175	taa	109.666	NA
1806	Leu-175-taa	175	taa	112.133	NA
1807	Leu-175-taa	175	taa	117.327	NA
1808	Leu-175-taa	175	taa	111.64	NA
1809	Leu-175-taa	175	taa	105.732	NA
1810	Leu-175-taa	175	taa	108.92	NA
1811	Leu-175-taa	175	taa	109.916	NA
1812	Leu-175-taa	175	taa	110.717	NA
1813	Leu-175-taa	175	taa	123.5	NA
1814	Leu-175-taa	175	taa	110.018	NA
1815	Leu-175-taa	175	taa	112.25	NA
1816	Leu-175-taa	175	taa	122.975	NA
1817	Leu-175-taa	175	taa	110.039	NA
1818	Leu-175-taa	175	taa	110.086	NA
1819	Leu-175-taa	175	taa	110.238	NA
1820	Leu-175-taa	175	taa	108.32	NA
1821	Leu-175-taa	175	taa	108.59	NA
1822	Leu-175-taa	175	taa	109.783	NA
1823	Leu-175-taa	175	taa	110.851	NA
1824	Leu-175-taa	175	taa	111.157	NA
1825	Leu-175-taa	175	taa	108.885	NA
1826	Leu-175-taa	175	taa	113.245	NA
1827	Leu-175-taa	175	taa	113.505	NA
1828	Leu-175-taa	175	taa	110.766	NA
1829	Leu-175-taa	175	taa	107.231	NA
1830	Leu-175-taa	175	taa	128.328	NA
1831	Leu-175-taa	175	taa	108.304	NA
1832	Leu-175-taa	175	taa	111.148	NA
1833	Leu-175-taa	175	taa	145.446	NA
1834	Leu-175-taa	175	taa	118.193	NA
1835	Leu-175-taa	175	taa	115.08	NA
1836	Leu-175-taa	175	taa	113.62	NA
1837	Leu-175-taa	175	taa	116.161	NA
1838	Leu-175-taa	175	taa	113.624	NA
1839	Leu-175-taa	175	taa	115.642	NA
1840	Leu-175-taa	175	taa	112.328	NA
1841	Leu-175-taa	175	taa	106.645	NA
1842	Leu-175-taa	175	taa	111.338	NA
1843	Leu-175-taa	175	taa	111.831	NA
1844	Leu-175-taa	175	taa	106.779	NA
1845	Leu-175-taa	175	taa	111.29	NA
1846	Leu-175-taa	175	taa	118.167	NA
1847	Leu-175-taa	175	taa	117.847	NA
1848	Leu-175-taa	175	taa	106.823	NA
1849	Leu-175-taa	175	taa	108.975	NA
1850	Leu-175-taa	175	taa	159.704	NA
1851	Leu-175-taa	175	taa	118.776	NA
1852	Leu-175-taa	175	taa	109.413	NA
1853	Leu-175-taa	175	taa	109.142	NA
1854	Leu-175-taa	175	taa	113.423	NA
1855	Leu-175-taa	175	taa	112.667	NA
1856	Leu-175-taa	175	taa	110.222	NA
1857	Leu-175-taa	175	taa	116.636	NA
1858	Leu-175-taa	175	taa	112.521	NA
1859	Leu-175-taa	175	taa	113.339	NA
1860	Leu-175-taa	175	taa	110.889	NA
1861	Leu-175-taa	175	taa	111.762	NA
1862	Leu-175-taa	175	taa	110.532	NA
1863	Leu-175-taa	175	taa	109.525	NA
1864	Leu-175-taa	175	taa	113.94	NA
1865	Leu-175-taa	175	taa	123.197	NA
1866	Leu-175-taa	175	taa	111.159	NA
1867	Leu-175-taa	175	taa	109.132	NA
1868	Leu-175-taa	175	taa	111.907	NA
1869	Leu-175-taa	175	taa	114.48	NA
1870	Leu-175-taa	175	taa	120.989	NA
1871	Leu-175-taa	175	taa	115.116	NA
1872	Leu-175-taa	175	taa	117.517	NA
1873	Leu-175-taa	175	taa	119.706	NA
1874	Leu-175-taa	175	taa	115.923	NA
1875	Leu-175-taa	175	taa	106.276	NA
1876	Leu-175-taa	175	taa	107.568	NA
1877	Leu-175-taa	175	taa	113.576	NA
1878	Leu-175-taa	175	taa	119.071	NA
1879	Leu-175-taa	175	taa	121.89	NA
1880	Leu-175-taa	175	taa	110.102	NA
1881	Leu-175-taa	175	taa	109.043	NA
1882	Leu-175-taa	175	taa	110.355	NA
1883	Leu-175-taa	175	taa	107.389	NA
1884	Leu-175-taa	175	taa	130.983	NA
1885	Leu-175-taa	175	taa	116.467	NA
1886	Leu-175-taa	175	taa	113.203	NA
1887	Leu-175-taa	175	taa	129.885	NA
1888	Leu-175-taa	175	taa	110.685	NA
1889	Leu-175-taa	175	taa	112.781	NA
1890	Leu-175-taa	175	taa	124.781	NA
1891	Leu-175-taa	175	taa	110.425	NA
1892	Leu-175-taa	175	taa	119.671	NA
1893	Leu-175-taa	175	taa	111.132	NA
1894	Leu-175-taa	175	taa	110.677	NA
1895	Leu-175-taa	175	taa	104.132	NA
1896	Leu-175-taa	175	taa	108.567	NA
1897	Leu-175-taa	175	taa	168.792	NA
1898	Leu-175-taa	175	taa	116.435	NA
1899	Leu-175-taa	175	taa	113.61	NA
1900	Leu-175-taa	175	taa	118.361	NA
1901	Leu-175-taa	175	taa	109.769	NA
1902	Leu-175-taa	175	taa	109.38	NA
1903	Leu-175-taa	175	taa	112.895	NA
1904	Leu-175-taa	175	taa	110.98	NA
1905	Leu-175-taa	175	taa	108.203	NA
1906	Leu-175-taa	175	taa	111.464	NA
1907	Leu-175-taa	175	taa	116.882	NA
1908	Leu-175-taa	175	taa	111.168	NA
1909	Leu-175-taa	175	taa	123.149	NA
1910	Leu-175-taa	175	taa	109.636	NA
1911	Leu-175-taa	175	taa	108.111	NA
1912	Leu-175-taa	175	taa	106.267	NA
1913	Leu-175-taa	175	taa	108.614	NA
1914	Leu-175-taa	175	taa	108.905	NA
1915	Leu-175-taa	175	taa	127.714	NA
1916	Leu-175-taa	175	taa	108.395	NA
1917	Leu-175-taa	175	taa	117.269	NA
1918	Leu-175-taa	175	taa	106.749	NA
1919	Leu-175-taa	175	taa	108.038	NA
1920	Leu-175-taa	175	taa	108.351	NA
1921	Leu-175-taa	175	taa	121.001	NA
1922	Leu-175-taa	175	taa	116.146	NA
1923	Leu-175-taa	175	taa	112.365	NA
1924	Leu-175-taa	175	taa	106.109	NA
1925	Leu-175-taa	175	taa	111.319	NA
1926	Leu-175-taa	175	taa	104.754	NA
1927	Leu-175-taa	175	taa	107.272	NA
1928	Leu-175-taa	175	taa	114.901	NA
1929	Leu-175-taa	175	taa	117.129	NA
1930	Leu-175-taa	175	taa	110.488	NA
1931	Leu-175-taa	175	taa	106.047	NA
1932	Leu-175-taa	175	taa	109.822	NA
1933	Leu-175-taa	175	taa	107.695	NA
1934	Leu-175-taa	175	taa	110.115	NA
1935	Leu-175-taa	175	taa	109.068	NA
1936	Leu-175-taa	175	taa	108.79	NA
1937	Leu-175-taa	175	taa	108.224	NA
1938	Leu-175-taa	175	taa	110.716	NA
1939	Leu-175-taa	175	taa	111.146	NA
1940	Leu-175-taa	175	taa	111.687	NA
1941	Leu-175-taa	175	taa	112.14	NA
1942	Leu-175-taa	175	taa	108.064	NA
1943	Leu-175-taa	175	taa	110.275	NA
1944	Leu-175-taa	175	taa	110.412	NA
1945	Leu-175-taa	175	taa	120.938	NA
1946	Leu-175-taa	175	taa	114.047	NA
1947	Leu-175-taa	175	taa	114.542	NA
1948	Leu-175-taa	175	taa	106.305	NA
1949	Leu-175-taa	175	taa	111.035	NA
1950	Leu-175-taa	175	taa	120.261	NA
1951	Leu-175-taa	175	taa	123.729	NA
1952	Leu-175-taa	175	taa	109.223	NA
1953	Leu-175-taa	175	taa	108.447	NA
1954	Leu-175-taa	175	taa	111.51	NA
1955	Leu-175-taa	175	taa	111.171	NA
1956	Leu-175-taa	175	taa	109.088	NA
1957	Leu-175-taa	175	taa	110.77	NA
1958	Leu-175-taa	175	taa	112.174	NA
1959	Leu-175-taa	175	taa	110.217	NA
1960	Leu-175-taa	175	taa	108.633	NA
1961	Leu-175-taa	175	taa	115.498	NA
1962	Leu-175-taa	175	taa	125.28	NA
1963	Leu-175-taa	175	taa	112.582	NA
1964	Leu-175-taa	175	taa	105.143	NA
1965	Leu-175-taa	175	taa	110.548	NA
1966	Leu-175-taa	175	taa	109.825	NA
1967	Leu-175-taa	175	taa	112.775	NA
1968	Leu-175-taa	175	taa	105.428	NA
1969	Leu-175-taa	175	taa	136.278	NA
1970	Leu-175-taa	175	taa	110.129	NA
1971	Leu-175-taa	175	taa	114.588	NA
1972	Leu-175-taa	175	taa	108.361	NA
1973	Leu-175-taa	175	taa	115.588	NA
1974	Leu-175-taa	175	taa	107.758	NA
1975	Leu-175-taa	175	taa	105.636	NA
1976	Leu-175-taa	175	taa	115.536	NA
1977	Leu-175-taa	175	taa	111.381	NA
1978	Leu-175-taa	175	taa	116.002	NA
1979	Leu-175-taa	175	taa	107.736	NA
1980	Leu-175-taa	175	taa	111.375	NA
1981	Leu-175-taa	175	taa	113.573	NA
1982	Leu-175-taa	175	taa	107.253	NA
1983	Leu-175-taa	175	taa	128.2	NA
1984	Leu-175-taa	175	taa	115.684	NA
1985	Leu-175-taa	175	taa	111.533	NA
1986	Leu-175-taa	175	taa	117.558	NA
1987	Leu-175-taa	175	taa	123.684	NA
1988	Leu-175-taa	175	taa	115.043	NA
1989	Leu-175-taa	175	taa	114.1	NA
1990	Leu-175-taa	175	taa	106.716	NA
1991	Leu-175-taa	175	taa	114.85	NA
1992	Leu-175-taa	175	taa	106.789	NA
1993	Leu-175-taa	175	taa	107.803	NA
1994	Leu-175-taa	175	taa	120.202	NA
1995	Leu-175-taa	175	taa	119.621	NA
1996	Leu-175-taa	175	taa	122.861	NA
1997	Leu-175-taa	175	taa	106.616	NA
1998	Leu-175-taa	175	taa	122.89	NA
1999	Leu-175-taa	175	taa	110.725	NA
[truncated: 263,889 more rows]
