# Supplementary material for: Environment modulates protein heterogeneity through transcriptional and translational stop codon readthrough
Source: Nat Commun. 2024 May 24;15:4446. doi: 10.1038/s41467-024-48387-x (PMC11126739; doi:10.1038/s41467-024-48387-x)
Supplement: Supplementary file 8 — Source Data [file 41467_2024_48387_MOESM8_ESM.zip › Source_Data_file/FigS2/FigS2B.csv]

	sample_name	position	codon	Mean_fluorescence	Percentage_above_Threshold
1	Pro-135-tag	135	tag	128.842	10
2	Pro-135-tag	135	tag	275.894	10
3	Pro-135-tag	135	tag	157.215	10
4	Pro-135-tag	135	tag	268.378	10
5	Pro-135-tag	135	tag	356.295	10
6	Pro-135-tag	135	tag	420.551	10
7	Pro-135-tag	135	tag	321.704	10
8	Pro-135-tag	135	tag	262.338	10
9	Pro-135-tag	135	tag	223.56	10
10	Pro-135-tag	135	tag	131.949	10
11	Pro-135-tag	135	tag	169.947	10
12	Pro-135-tag	135	tag	174.275	10
13	Pro-135-tag	135	tag	317.095	10
14	Pro-135-tag	135	tag	110.754	10
15	Pro-135-tag	135	tag	205.018	10
16	Pro-135-tag	135	tag	421.446	10
17	Pro-135-tag	135	tag	273.549	10
18	Pro-135-tag	135	tag	113.475	10
19	Pro-135-tag	135	tag	345.141	10
20	Pro-135-tag	135	tag	1419.243	10
21	Pro-135-tag	135	tag	270.01	10
22	Pro-135-tag	135	tag	920.531	10
23	Pro-135-tag	135	tag	110.698	10
24	Pro-135-tag	135	tag	305.504	10
25	Pro-135-tag	135	tag	112.731	10
26	Pro-135-tag	135	tag	200.442	10
27	Pro-135-tag	135	tag	332.314	10
28	Pro-135-tag	135	tag	330.665	10
29	Pro-135-tag	135	tag	128.217	10
30	Pro-135-tag	135	tag	298.825	10
31	Pro-135-tag	135	tag	229.441	10
32	Pro-135-tag	135	tag	163.963	10
33	Pro-135-tag	135	tag	214.16	10
34	Pro-135-tag	135	tag	134.772	10
35	Pro-135-tag	135	tag	411.103	10
36	Pro-135-tag	135	tag	566.481	10
37	Pro-135-tag	135	tag	115.228	10
38	Pro-135-tag	135	tag	167.276	10
39	Pro-135-tag	135	tag	140.074	10
40	Pro-135-tag	135	tag	165.177	10
41	Pro-135-tag	135	tag	240.351	10
42	Pro-135-tag	135	tag	480.036	10
43	Pro-135-tag	135	tag	163.895	10
44	Pro-135-tag	135	tag	511.392	10
45	Pro-135-tag	135	tag	686.722	10
46	Pro-135-tag	135	tag	180.046	10
47	Pro-135-tag	135	tag	351.452	10
48	Pro-135-tag	135	tag	240.188	10
49	Pro-135-tag	135	tag	150.697	10
50	Pro-135-tag	135	tag	223.188	10
51	Pro-135-tag	135	tag	243.703	10
52	Pro-135-tag	135	tag	225.388	10
53	Pro-135-tag	135	tag	177.186	10
54	Pro-135-tag	135	tag	182.001	10
55	Pro-135-tag	135	tag	115.968	10
56	Pro-135-tag	135	tag	172.831	10
57	Pro-135-tag	135	tag	246.869	10
58	Pro-135-tag	135	tag	167.755	10
59	Pro-135-tag	135	tag	243.558	10
60	Pro-135-tag	135	tag	188.551	10
61	Pro-135-tag	135	tag	114.935	10
62	Pro-135-tag	135	tag	512.302	10
63	Pro-135-tag	135	tag	323.763	10
64	Pro-135-tag	135	tag	225.083	10
65	Pro-135-tag	135	tag	282.326	10
66	Pro-135-tag	135	tag	714.183	10
67	Pro-135-tag	135	tag	372.068	10
68	Pro-135-tag	135	tag	167.664	10
69	Pro-135-tag	135	tag	125.498	10
70	Pro-135-tag	135	tag	131.674	10
71	Pro-135-tag	135	tag	333.965	10
72	Pro-135-tag	135	tag	380.503	10
73	Pro-135-tag	135	tag	188.242	10
74	Pro-135-tag	135	tag	315.445	10
75	Pro-135-tag	135	tag	580.597	10
76	Pro-135-tag	135	tag	273.04	10
77	Pro-135-tag	135	tag	387.463	10
78	Pro-135-tag	135	tag	217.678	10
79	Pro-135-tag	135	tag	198.829	10
80	Pro-135-tag	135	tag	259.713	10
81	Pro-135-tag	135	tag	451.021	10
82	Pro-135-tag	135	tag	203.194	10
83	Pro-135-tag	135	tag	267.876	10
84	Pro-135-tag	135	tag	484.909	10
85	Pro-135-tag	135	tag	206.518	10
86	Pro-135-tag	135	tag	154.573	10
87	Pro-135-tag	135	tag	166.559	10
88	Pro-135-tag	135	tag	120.946	10
89	Pro-135-tag	135	tag	360.877	10
90	Pro-135-tag	135	tag	290.127	10
91	Pro-135-tag	135	tag	174.306	10
92	Pro-135-tag	135	tag	196.796	10
93	Pro-135-tag	135	tag	200.964	10
94	Pro-135-tag	135	tag	230.23	10
95	Pro-135-tag	135	tag	158.876	10
96	Pro-135-tag	135	tag	513.273	10
97	Pro-135-tag	135	tag	314.032	10
98	Pro-135-tag	135	tag	180.99	10
99	Pro-135-tag	135	tag	160.181	10
100	Pro-135-tag	135	tag	312.942	10
101	Pro-135-tag	135	tag	240.574	10
102	Pro-135-tag	135	tag	295.2	10
103	Pro-135-tag	135	tag	436.93	10
104	Pro-135-tag	135	tag	2409.385	10
105	Pro-135-tag	135	tag	1017.018	10
106	Pro-135-tag	135	tag	147.395	10
107	Pro-135-tag	135	tag	441.463	10
108	Pro-135-tag	135	tag	287.905	10
109	Pro-135-tag	135	tag	475.803	10
110	Pro-135-tag	135	tag	216.257	10
111	Pro-135-tag	135	tag	203.683	10
112	Pro-135-tag	135	tag	445.555	10
113	Pro-135-tag	135	tag	405.954	10
114	Pro-135-tag	135	tag	467.044	10
115	Pro-135-tag	135	tag	181.733	10
116	Pro-135-tag	135	tag	256.691	10
117	Pro-135-tag	135	tag	396.821	10
118	Pro-135-tag	135	tag	199.434	10
119	Pro-135-tag	135	tag	432.633	10
120	Pro-135-tag	135	tag	463.261	10
121	Pro-135-tag	135	tag	157.542	10
122	Pro-135-tag	135	tag	409.896	10
123	Pro-135-tag	135	tag	126.625	10
124	Pro-135-tag	135	tag	137.977	10
125	Pro-135-tag	135	tag	209.241	10
126	Pro-135-tag	135	tag	314.813	10
127	Pro-135-tag	135	tag	122.519	10
128	Pro-135-tag	135	tag	216.647	10
129	Pro-135-tag	135	tag	167.389	10
130	Pro-135-tag	135	tag	300.109	10
131	Pro-135-tag	135	tag	275.729	10
132	Pro-135-tag	135	tag	117.332	10
133	Pro-135-tag	135	tag	467.808	10
134	Pro-135-tag	135	tag	518.345	10
135	Pro-135-tag	135	tag	116.635	10
136	Pro-135-tag	135	tag	337.503	10
137	Pro-135-tag	135	tag	748.954	10
138	Pro-135-tag	135	tag	323.921	10
139	Pro-135-tag	135	tag	134.694	10
140	Pro-135-tag	135	tag	185.821	10
141	Pro-135-tag	135	tag	693.635	10
142	Pro-135-tag	135	tag	248.761	10
143	Pro-135-tag	135	tag	127.957	10
144	Pro-135-tag	135	tag	341.742	10
145	Pro-135-tag	135	tag	209.859	10
146	Pro-135-tag	135	tag	551.934	10
147	Pro-135-tag	135	tag	234.786	10
148	Pro-135-tag	135	tag	224.812	10
149	Pro-135-tag	135	tag	217.454	10
150	Pro-135-tag	135	tag	158.307	10
151	Pro-135-tag	135	tag	183.888	10
152	Pro-135-tag	135	tag	326.802	10
153	Pro-135-tag	135	tag	566.639	10
154	Pro-135-tag	135	tag	229.303	10
155	Pro-135-tag	135	tag	171.761	10
156	Pro-135-tag	135	tag	152.158	10
157	Pro-135-tag	135	tag	328.003	10
158	Pro-135-tag	135	tag	803.835	10
159	Pro-135-tag	135	tag	492.212	10
160	Pro-135-tag	135	tag	222.565	10
161	Pro-135-tag	135	tag	268.844	10
162	Pro-135-tag	135	tag	383.098	10
163	Pro-135-tag	135	tag	213.076	10
164	Pro-135-tag	135	tag	871.019	10
165	Pro-135-tag	135	tag	491.675	10
166	Pro-135-tag	135	tag	434.459	10
167	Pro-135-tag	135	tag	195.073	10
168	Pro-135-tag	135	tag	529.655	10
169	Pro-135-tag	135	tag	164.58	10
170	Pro-135-tag	135	tag	111.008	10
171	Pro-135-tag	135	tag	239.995	10
172	Pro-135-tag	135	tag	223.543	10
173	Pro-135-tag	135	tag	176.86	10
174	Pro-135-tag	135	tag	190.142	10
175	Pro-135-tag	135	tag	215.916	10
176	Pro-135-tag	135	tag	149.588	10
177	Pro-135-tag	135	tag	346.954	10
178	Pro-135-tag	135	tag	152.889	10
179	Pro-135-tag	135	tag	156.375	10
180	Pro-135-tag	135	tag	139.687	10
181	Pro-135-tag	135	tag	371.083	10
182	Pro-135-tag	135	tag	415.185	10
183	Pro-135-tag	135	tag	146.425	10
184	Pro-135-tag	135	tag	317.341	10
185	Pro-135-tag	135	tag	429.508	10
186	Pro-135-tag	135	tag	112.857	10
187	Pro-135-tag	135	tag	210.723	10
188	Pro-135-tag	135	tag	172.241	10
189	Pro-135-tag	135	tag	154.432	10
190	Pro-135-tag	135	tag	208.449	10
191	Pro-135-tag	135	tag	278.43	10
192	Pro-135-tag	135	tag	136.066	10
193	Pro-135-tag	135	tag	105.531	10
194	Pro-135-tag	135	tag	503.103	10
195	Pro-135-tag	135	tag	459.018	10
196	Pro-135-tag	135	tag	234.326	10
197	Pro-135-tag	135	tag	106.068	10
198	Pro-135-tag	135	tag	144.413	10
199	Pro-135-tag	135	tag	198.324	10
200	Pro-135-tag	135	tag	187.936	10
201	Pro-135-tag	135	tag	249.431	10
202	Pro-135-tag	135	tag	326.775	10
203	Pro-135-tag	135	tag	249.109	10
204	Pro-135-tag	135	tag	265.828	10
205	Pro-135-tag	135	tag	334.599	10
206	Pro-135-tag	135	tag	424.877	10
207	Pro-135-tag	135	tag	1130.718	10
208	Pro-135-tag	135	tag	394.248	10
209	Pro-135-tag	135	tag	137.948	10
210	Pro-135-tag	135	tag	141.527	10
211	Pro-135-tag	135	tag	114.752	10
212	Pro-135-tag	135	tag	285.638	10
213	Pro-135-tag	135	tag	257.809	10
214	Pro-135-tag	135	tag	189.508	10
215	Pro-135-tag	135	tag	243.496	10
216	Pro-135-tag	135	tag	116.594	10
217	Pro-135-tag	135	tag	113.128	10
218	Pro-135-tag	135	tag	258.256	10
219	Pro-135-tag	135	tag	113.667	10
220	Pro-135-tag	135	tag	209.885	10
221	Pro-135-tag	135	tag	227.076	10
222	Pro-135-tag	135	tag	620.323	10
223	Pro-135-tag	135	tag	111.223	10
224	Pro-135-tag	135	tag	116.176	10
225	Pro-135-tag	135	tag	187.27	10
226	Pro-135-tag	135	tag	117.701	10
227	Pro-135-tag	135	tag	196.472	10
228	Pro-135-tag	135	tag	149.881	10
229	Pro-135-tag	135	tag	219.273	10
230	Pro-135-tag	135	tag	118.937	10
231	Pro-135-tag	135	tag	381.687	10
232	Pro-135-tag	135	tag	386.147	10
233	Pro-135-tag	135	tag	317.619	10
234	Pro-135-tag	135	tag	121.745	10
235	Pro-135-tag	135	tag	182.251	10
236	Pro-135-tag	135	tag	130.873	10
237	Pro-135-tag	135	tag	439.109	10
238	Pro-135-tag	135	tag	658.422	10
239	Pro-135-tag	135	tag	151.507	10
240	Pro-135-tag	135	tag	510.099	10
241	Pro-135-tag	135	tag	398.652	10
242	Pro-135-tag	135	tag	124.669	10
243	Pro-135-tag	135	tag	265.543	10
244	Pro-135-tag	135	tag	170.292	10
245	Pro-135-tag	135	tag	195.296	10
246	Pro-135-tag	135	tag	146.183	10
247	Pro-135-tag	135	tag	214.206	10
248	Pro-135-tag	135	tag	188.701	10
249	Pro-135-tag	135	tag	165.311	10
250	Pro-135-tag	135	tag	238.502	10
251	Pro-135-tag	135	tag	373.03	10
252	Pro-135-tag	135	tag	462.159	10
253	Pro-135-tag	135	tag	225.809	10
254	Pro-135-tag	135	tag	137.604	10
255	Pro-135-tag	135	tag	312.721	10
256	Pro-135-tag	135	tag	113.849	10
257	Pro-135-tag	135	tag	803.446	10
258	Pro-135-tag	135	tag	441.146	10
259	Pro-135-tag	135	tag	227.271	10
260	Pro-135-tag	135	tag	211.151	10
261	Pro-135-tag	135	tag	307.614	10
262	Pro-135-tag	135	tag	190.575	10
263	Pro-135-tag	135	tag	118.671	10
264	Pro-135-tag	135	tag	190.707	10
265	Pro-135-tag	135	tag	111.285	10
266	Pro-135-tag	135	tag	459.69	10
267	Pro-135-tag	135	tag	111.331	10
268	Pro-135-tag	135	tag	115.565	10
269	Pro-135-tag	135	tag	141.925	10
270	Pro-135-tag	135	tag	118.878	10
271	Pro-135-tag	135	tag	156.828	10
272	Pro-135-tag	135	tag	290.564	10
273	Pro-135-tag	135	tag	325.925	10
274	Pro-135-tag	135	tag	177.494	10
275	Pro-135-tag	135	tag	169.021	10
276	Pro-135-tag	135	tag	108.114	10
277	Pro-135-tag	135	tag	242.877	10
278	Pro-135-tag	135	tag	216.692	10
279	Pro-135-tag	135	tag	667.013	10
280	Pro-135-tag	135	tag	480.565	10
281	Pro-135-tag	135	tag	477.714	10
282	Pro-135-tag	135	tag	160.439	10
283	Pro-135-tag	135	tag	359.222	10
284	Pro-135-tag	135	tag	429.073	10
285	Pro-135-tag	135	tag	143.6	10
286	Pro-135-tag	135	tag	563.888	10
287	Pro-135-tag	135	tag	113.88	10
288	Pro-135-tag	135	tag	116.375	10
289	Pro-135-tag	135	tag	179.105	10
290	Pro-135-tag	135	tag	293.881	10
291	Pro-135-tag	135	tag	281.057	10
292	Pro-135-tag	135	tag	376.365	10
293	Pro-135-tag	135	tag	179.023	10
294	Pro-135-tag	135	tag	147.727	10
295	Pro-135-tag	135	tag	229.395	10
296	Pro-135-tag	135	tag	127.661	10
297	Pro-135-tag	135	tag	561.19	10
298	Pro-135-tag	135	tag	703.844	10
299	Pro-135-tag	135	tag	199.411	10
300	Pro-135-tag	135	tag	127.268	10
301	Pro-135-tag	135	tag	144.46	10
302	Pro-135-tag	135	tag	294.016	10
303	Pro-135-tag	135	tag	153.624	10
304	Pro-135-tag	135	tag	251.308	10
305	Pro-135-tag	135	tag	229.82	10
306	Pro-135-tag	135	tag	246.593	10
307	Pro-135-tag	135	tag	162.827	10
308	Pro-135-tag	135	tag	185.003	10
309	Pro-135-tag	135	tag	913.241	10
310	Pro-135-tag	135	tag	168.556	10
311	Pro-135-tag	135	tag	437.928	10
312	Pro-135-tag	135	tag	134.547	10
313	Pro-135-tag	135	tag	410.838	10
314	Pro-135-tag	135	tag	184.642	10
315	Pro-135-tag	135	tag	271.682	10
316	Pro-135-tag	135	tag	410.403	10
317	Pro-135-tag	135	tag	439.699	10
318	Pro-135-tag	135	tag	239.354	10
319	Pro-135-tag	135	tag	203.164	10
320	Pro-135-tag	135	tag	315.839	10
321	Pro-135-tag	135	tag	781.375	10
322	Pro-135-tag	135	tag	422.092	10
323	Pro-135-tag	135	tag	144.564	10
324	Pro-135-tag	135	tag	192.264	10
325	Pro-135-tag	135	tag	233.693	10
326	Pro-135-tag	135	tag	245.11	10
327	Pro-135-tag	135	tag	268.53	10
328	Pro-135-tag	135	tag	134.56	10
329	Pro-135-tag	135	tag	380.246	10
330	Pro-135-tag	135	tag	1425.9	10
331	Pro-135-tag	135	tag	145.757	10
332	Pro-135-tag	135	tag	487.493	10
333	Pro-135-tag	135	tag	176.103	10
334	Pro-135-tag	135	tag	354.821	10
335	Pro-135-tag	135	tag	407.042	10
336	Pro-135-tag	135	tag	163.312	10
337	Pro-135-tag	135	tag	180.717	10
338	Pro-135-tag	135	tag	110.136	10
339	Pro-135-tag	135	tag	236.329	10
340	Pro-135-tag	135	tag	1161.93	10
341	Pro-135-tag	135	tag	109.023	10
342	Pro-135-tag	135	tag	183.011	10
343	Pro-135-tag	135	tag	206.781	10
344	Pro-135-tag	135	tag	442.964	10
345	Pro-135-tag	135	tag	151.763	10
346	Pro-135-tag	135	tag	228.943	10
347	Pro-135-tag	135	tag	256.279	10
348	Pro-135-tag	135	tag	249.881	10
349	Pro-135-tag	135	tag	211.823	10
350	Pro-135-tag	135	tag	145.374	10
351	Pro-135-tag	135	tag	426.055	10
352	Pro-135-tag	135	tag	251.289	10
353	Pro-135-tag	135	tag	181.751	10
354	Pro-135-tag	135	tag	171.467	10
355	Pro-135-tag	135	tag	119.074	10
356	Pro-135-tag	135	tag	119.88	10
357	Pro-135-tag	135	tag	481.361	10
358	Pro-135-tag	135	tag	267.9	10
359	Pro-135-tag	135	tag	155.171	10
360	Pro-135-tag	135	tag	111.214	10
361	Pro-135-tag	135	tag	314.448	10
362	Pro-135-tag	135	tag	115.311	10
363	Pro-135-tag	135	tag	195.703	10
364	Pro-135-tag	135	tag	582.803	10
365	Pro-135-tag	135	tag	265.266	10
366	Pro-135-tag	135	tag	106.591	10
367	Pro-135-tag	135	tag	170.052	10
368	Pro-135-tag	135	tag	243.45	10
369	Pro-135-tag	135	tag	108.34	10
370	Pro-135-tag	135	tag	561.805	10
371	Pro-135-tag	135	tag	105.294	10
372	Pro-135-tag	135	tag	248.01	10
373	Pro-135-tag	135	tag	303.183	10
374	Pro-135-tag	135	tag	299.476	10
375	Pro-135-tag	135	tag	134.909	10
376	Pro-135-tag	135	tag	177.384	10
377	Pro-135-tag	135	tag	184.515	10
378	Pro-135-tag	135	tag	304.886	10
379	Pro-135-tag	135	tag	112.177	10
380	Pro-135-tag	135	tag	936.993	10
381	Pro-135-tag	135	tag	221.16	10
382	Pro-135-tag	135	tag	318.984	10
383	Pro-135-tag	135	tag	167.103	10
384	Pro-135-tag	135	tag	252.628	10
385	Pro-135-tag	135	tag	188.924	10
386	Pro-135-tag	135	tag	198.812	10
387	Pro-135-tag	135	tag	384.689	10
388	Pro-135-tag	135	tag	187.992	10
389	Pro-135-tag	135	tag	236.292	10
390	Pro-135-tag	135	tag	1384.631	10
391	Pro-135-tag	135	tag	1384.985	10
392	Pro-135-tag	135	tag	434.116	10
393	Pro-135-tag	135	tag	250.63	10
394	Pro-135-tag	135	tag	116.367	10
395	Pro-135-tag	135	tag	329.385	10
396	Pro-135-tag	135	tag	258.424	10
397	Pro-135-tag	135	tag	259.299	10
398	Pro-135-tag	135	tag	165.622	10
399	Pro-135-tag	135	tag	110.813	10
400	Pro-135-tag	135	tag	883.485	10
401	Pro-135-tag	135	tag	143.093	10
402	Pro-135-tag	135	tag	375.403	10
403	Pro-135-tag	135	tag	208.785	10
404	Pro-135-tag	135	tag	386.327	10
405	Pro-135-tag	135	tag	239.761	10
406	Pro-135-tag	135	tag	247.034	10
407	Pro-135-tag	135	tag	236.959	10
408	Pro-135-tag	135	tag	107.939	10
409	Pro-135-tag	135	tag	113.115	10
410	Pro-135-tag	135	tag	279.342	10
411	Pro-135-tag	135	tag	251.167	10
412	Pro-135-tag	135	tag	215.047	10
413	Pro-135-tag	135	tag	374.647	10
414	Pro-135-tag	135	tag	424.596	10
415	Pro-135-tag	135	tag	258.004	10
416	Pro-135-tag	135	tag	125.72	10
417	Pro-135-tag	135	tag	808.054	10
418	Pro-135-tag	135	tag	171.145	10
419	Pro-135-tag	135	tag	328.646	10
420	Pro-135-tag	135	tag	252.189	10
421	Pro-135-tag	135	tag	611.241	10
422	Pro-135-tag	135	tag	381.682	10
423	Pro-135-tag	135	tag	1266.623	10
424	Pro-135-tag	135	tag	245.996	10
425	Pro-135-tag	135	tag	441.69	10
426	Pro-135-tag	135	tag	378.877	10
427	Pro-135-tag	135	tag	303.89	10
428	Pro-135-tag	135	tag	168.076	10
429	Pro-135-tag	135	tag	440.906	10
430	Pro-135-tag	135	tag	283.166	10
431	Pro-135-tag	135	tag	288.051	10
432	Pro-135-tag	135	tag	272.471	10
433	Pro-135-tag	135	tag	248.578	10
434	Pro-135-tag	135	tag	326.189	10
435	Pro-135-tag	135	tag	203.192	10
436	Pro-135-tag	135	tag	275.041	10
437	Pro-135-tag	135	tag	379.12	10
438	Pro-135-tag	135	tag	729.356	10
439	Pro-135-tag	135	tag	224.282	10
440	Pro-135-tag	135	tag	246.444	10
441	Pro-135-tag	135	tag	218.673	10
442	Pro-135-tag	135	tag	335.306	10
443	Pro-135-tag	135	tag	258.298	10
444	Pro-135-tag	135	tag	171.961	10
445	Pro-135-tag	135	tag	302.874	10
446	Pro-135-tag	135	tag	240.343	10
447	Pro-135-tag	135	tag	199.724	10
448	Pro-135-tag	135	tag	196.998	10
449	Pro-135-tag	135	tag	165.523	10
450	Pro-135-tag	135	tag	134.026	10
451	Pro-135-tag	135	tag	176.697	10
452	Pro-135-tag	135	tag	319.728	10
453	Pro-135-tag	135	tag	195.548	10
454	Pro-135-tag	135	tag	117.953	10
455	Pro-135-tag	135	tag	394.752	10
456	Pro-135-tag	135	tag	297.525	10
457	Pro-135-tag	135	tag	554.481	10
458	Pro-135-tag	135	tag	485.79	10
459	Pro-135-tag	135	tag	309.676	10
460	Pro-135-tag	135	tag	251.595	10
461	Pro-135-tag	135	tag	552.994	10
462	Pro-135-tag	135	tag	565.791	10
463	Pro-135-tag	135	tag	434.037	10
464	Pro-135-tag	135	tag	398.504	10
465	Pro-135-tag	135	tag	351.204	10
466	Pro-135-tag	135	tag	160.281	10
467	Pro-135-tag	135	tag	237.133	10
468	Pro-135-tag	135	tag	335.206	10
469	Pro-135-tag	135	tag	225.777	10
470	Pro-135-tag	135	tag	454.678	10
471	Pro-135-tag	135	tag	201.207	10
472	Pro-135-tag	135	tag	170.923	10
473	Pro-135-tag	135	tag	163.085	10
474	Pro-135-tag	135	tag	111.342	10
475	Pro-135-tag	135	tag	365.475	10
476	Pro-135-tag	135	tag	323.684	10
477	Pro-135-tag	135	tag	678.197	10
478	Pro-135-tag	135	tag	378.512	10
479	Pro-135-tag	135	tag	159.772	10
480	Pro-135-tag	135	tag	544.859	10
481	Pro-135-tag	135	tag	254.35	10
482	Pro-135-tag	135	tag	657.765	10
483	Pro-135-tag	135	tag	423.852	10
484	Pro-135-tag	135	tag	372.11	10
485	Pro-135-tag	135	tag	129.037	10
486	Pro-135-tag	135	tag	449.646	10
487	Pro-135-tag	135	tag	337.21	10
488	Pro-135-tag	135	tag	170.415	10
489	Pro-135-tag	135	tag	130.943	10
490	Pro-135-tag	135	tag	223.581	10
491	Pro-135-tag	135	tag	187.798	10
492	Pro-135-tag	135	tag	163.931	10
493	Pro-135-tag	135	tag	193.646	10
494	Pro-135-tag	135	tag	216.641	10
495	Pro-135-tag	135	tag	485.122	10
496	Pro-135-tag	135	tag	349.383	10
497	Pro-135-tag	135	tag	110.145	10
498	Pro-135-tag	135	tag	745.084	10
499	Pro-135-tag	135	tag	326.783	10
500	Pro-135-tag	135	tag	524.973	10
501	Pro-135-tag	135	tag	106.623	10
502	Pro-135-tag	135	tag	159.762	10
503	Pro-135-tag	135	tag	435.983	10
504	Pro-135-tag	135	tag	615.58	10
505	Pro-135-tag	135	tag	235.144	10
506	Pro-135-tag	135	tag	134.712	10
507	Pro-135-tag	135	tag	168.995	10
508	Pro-135-tag	135	tag	124.396	10
509	Pro-135-tag	135	tag	280.776	10
510	Pro-135-tag	135	tag	328.845	10
511	Pro-135-tag	135	tag	230.47	10
512	Pro-135-tag	135	tag	123.833	10
513	Pro-135-tag	135	tag	191.466	10
514	Pro-135-tag	135	tag	108.803	10
515	Pro-135-tag	135	tag	393.153	10
516	Pro-135-tag	135	tag	490.01	10
517	Pro-135-tag	135	tag	679.792	10
518	Pro-135-tag	135	tag	237.436	10
519	Pro-135-tag	135	tag	201.869	10
520	Pro-135-tag	135	tag	149.337	10
521	Pro-135-tag	135	tag	311.66	10
522	Pro-135-tag	135	tag	106.651	10
523	Pro-135-tag	135	tag	245.148	10
524	Pro-135-tag	135	tag	188.159	10
525	Pro-135-tag	135	tag	530.428	10
526	Pro-135-tag	135	tag	142.488	10
527	Pro-135-tag	135	tag	183.433	10
528	Pro-135-tag	135	tag	226.827	10
529	Pro-135-tag	135	tag	195.213	10
530	Pro-135-tag	135	tag	401.828	10
531	Pro-135-tag	135	tag	259.651	10
532	Pro-135-tag	135	tag	281.078	10
533	Pro-135-tag	135	tag	733.31	10
534	Pro-135-tag	135	tag	184.632	10
535	Pro-135-tag	135	tag	196.951	10
536	Pro-135-tag	135	tag	137.359	10
537	Pro-135-tag	135	tag	133.815	10
538	Pro-135-tag	135	tag	341.383	10
539	Pro-135-tag	135	tag	240.164	10
540	Pro-135-tag	135	tag	271.103	10
541	Pro-135-tag	135	tag	210.859	10
542	Pro-135-tag	135	tag	104.265	10
543	Pro-135-tag	135	tag	447.358	10
544	Pro-135-tag	135	tag	259.924	10
545	Pro-135-tag	135	tag	254.123	10
546	Pro-135-tag	135	tag	233.735	10
547	Pro-135-tag	135	tag	174.347	10
548	Pro-135-tag	135	tag	192.234	10
549	Pro-135-tag	135	tag	258.1	10
550	Pro-135-tag	135	tag	164.811	10
551	Pro-135-tag	135	tag	401.08	10
552	Pro-135-tag	135	tag	238.317	10
553	Pro-135-tag	135	tag	162.796	10
554	Pro-135-tag	135	tag	442.829	10
555	Pro-135-tag	135	tag	243.939	10
556	Pro-135-tag	135	tag	413.085	10
557	Pro-135-tag	135	tag	318.138	10
558	Pro-135-tag	135	tag	573.135	10
559	Pro-135-tag	135	tag	287.227	10
560	Pro-135-tag	135	tag	214.631	10
561	Pro-135-tag	135	tag	138.722	10
562	Pro-135-tag	135	tag	375.352	10
563	Pro-135-tag	135	tag	327.071	10
564	Pro-135-tag	135	tag	321.769	10
565	Pro-135-tag	135	tag	182.047	10
566	Pro-135-tag	135	tag	257.712	10
567	Pro-135-tag	135	tag	108.525	10
568	Pro-135-tag	135	tag	204.31	10
569	Pro-135-tag	135	tag	386.771	10
570	Pro-135-tag	135	tag	221.708	10
571	Pro-135-tag	135	tag	657.489	10
572	Pro-135-tag	135	tag	117.353	10
573	Pro-135-tag	135	tag	582.668	10
574	Pro-135-tag	135	tag	223.609	10
575	Pro-135-tag	135	tag	228.345	10
576	Pro-135-tag	135	tag	334.268	10
577	Pro-135-tag	135	tag	275.95	10
578	Pro-135-tag	135	tag	564.928	10
579	Pro-135-tag	135	tag	192.105	10
580	Pro-135-tag	135	tag	221.814	10
581	Pro-135-tag	135	tag	296.247	10
582	Pro-135-tag	135	tag	176.939	10
583	Pro-135-tag	135	tag	318.905	10
584	Pro-135-tag	135	tag	230.715	10
585	Pro-135-tag	135	tag	225.576	10
586	Pro-135-tag	135	tag	187.945	10
587	Pro-135-tag	135	tag	217.668	10
588	Pro-135-tag	135	tag	236.178	10
589	Pro-135-tag	135	tag	880.654	10
590	Pro-135-tag	135	tag	140.68	10
591	Pro-135-tag	135	tag	343.457	10
592	Pro-135-tag	135	tag	329.57	10
593	Pro-135-tag	135	tag	256.76	10
594	Pro-135-tag	135	tag	419.024	10
595	Pro-135-tag	135	tag	407.879	10
596	Pro-135-tag	135	tag	647.187	10
597	Pro-135-tag	135	tag	154.668	10
598	Pro-135-tag	135	tag	294.375	10
599	Pro-135-tag	135	tag	222.563	10
600	Pro-135-tag	135	tag	256.153	10
601	Pro-135-tag	135	tag	323.242	10
602	Pro-135-tag	135	tag	239.564	10
603	Pro-135-tag	135	tag	231.685	10
604	Pro-135-tag	135	tag	105.474	10
605	Pro-135-tag	135	tag	645.123	10
606	Pro-135-tag	135	tag	335.319	10
607	Pro-135-tag	135	tag	281.371	10
608	Pro-135-tag	135	tag	120.647	10
609	Pro-135-tag	135	tag	275.256	10
610	Pro-135-tag	135	tag	441.806	10
611	Pro-135-tag	135	tag	352.925	10
612	Pro-135-tag	135	tag	871.941	10
613	Pro-135-tag	135	tag	250.912	10
614	Pro-135-tag	135	tag	201.501	10
615	Pro-135-tag	135	tag	158.398	10
616	Pro-135-tag	135	tag	240.702	10
617	Pro-135-tag	135	tag	277.613	10
618	Pro-135-tag	135	tag	439.704	10
619	Pro-135-tag	135	tag	249.022	10
620	Pro-135-tag	135	tag	210.078	10
621	Pro-135-tag	135	tag	110.522	10
622	Pro-135-tag	135	tag	188.291	10
623	Pro-135-tag	135	tag	247.467	10
624	Pro-135-tag	135	tag	566.733	10
625	Pro-135-tag	135	tag	179.875	10
626	Pro-135-tag	135	tag	1029.375	10
627	Pro-135-tag	135	tag	695.509	10
628	Pro-135-tag	135	tag	128.935	10
629	Pro-135-tag	135	tag	120.799	10
630	Pro-135-tag	135	tag	303.126	10
631	Pro-135-tag	135	tag	432.142	10
632	Pro-135-tag	135	tag	165.338	10
633	Pro-135-tag	135	tag	350.6	10
634	Pro-135-tag	135	tag	177.627	10
635	Pro-135-tag	135	tag	510.076	10
636	Pro-135-tag	135	tag	901.789	10
637	Pro-135-tag	135	tag	441.233	10
638	Pro-135-tag	135	tag	378.631	10
639	Pro-135-tag	135	tag	149.081	10
640	Pro-135-tag	135	tag	279.212	10
641	Pro-135-tag	135	tag	148.345	10
642	Pro-135-tag	135	tag	208.788	10
643	Pro-135-tag	135	tag	834.314	10
644	Pro-135-tag	135	tag	206.961	10
645	Pro-135-tag	135	tag	1085.695	10
646	Pro-135-tag	135	tag	251.137	10
647	Pro-135-tag	135	tag	471.999	10
648	Pro-135-tag	135	tag	112.181	10
649	Pro-135-tag	135	tag	539.952	10
650	Pro-135-tag	135	tag	1148.607	10
651	Pro-135-tag	135	tag	528.324	10
652	Pro-135-tag	135	tag	392.972	10
653	Pro-135-tag	135	tag	501.994	10
654	Pro-135-tag	135	tag	410.976	10
655	Pro-135-tag	135	tag	191.93	10
656	Pro-135-tag	135	tag	428.326	10
657	Pro-135-tag	135	tag	556.739	10
658	Pro-135-tag	135	tag	479.17	10
659	Pro-135-tag	135	tag	108.232	10
660	Pro-135-tag	135	tag	171.242	10
661	Pro-135-tag	135	tag	861.012	10
662	Pro-135-tag	135	tag	484.737	10
663	Pro-135-tag	135	tag	337.562	10
664	Pro-135-tag	135	tag	138.654	10
665	Pro-135-tag	135	tag	259.262	10
666	Pro-135-tag	135	tag	236.943	10
667	Pro-135-tag	135	tag	438.855	10
668	Pro-135-tag	135	tag	181.935	10
669	Pro-135-tag	135	tag	205.837	10
670	Pro-135-tag	135	tag	213.03	10
671	Pro-135-tag	135	tag	386.659	10
672	Pro-135-tag	135	tag	196.324	10
673	Pro-135-tag	135	tag	893.041	10
674	Pro-135-tag	135	tag	372.277	10
675	Pro-135-tag	135	tag	112.874	10
676	Pro-135-tag	135	tag	372.291	10
677	Pro-135-tag	135	tag	234.924	10
678	Pro-135-tag	135	tag	128.037	10
679	Pro-135-tag	135	tag	142.095	10
680	Pro-135-tag	135	tag	121.085	10
681	Pro-135-tag	135	tag	239.563	10
682	Pro-135-tag	135	tag	301.523	10
683	Pro-135-tag	135	tag	431.781	10
684	Pro-135-tag	135	tag	114.896	10
685	Pro-135-tag	135	tag	279.81	10
686	Pro-135-tag	135	tag	424.299	10
687	Pro-135-tag	135	tag	215.462	10
688	Pro-135-tag	135	tag	343.167	10
689	Pro-135-tag	135	tag	525.038	10
690	Pro-135-tag	135	tag	198.551	10
691	Pro-135-tag	135	tag	521.227	10
692	Pro-135-tag	135	tag	285.14	10
693	Pro-135-tag	135	tag	170.541	10
694	Pro-135-tag	135	tag	286.791	10
695	Pro-135-tag	135	tag	335.792	10
696	Pro-135-tag	135	tag	254.822	10
697	Pro-135-tag	135	tag	439.464	10
698	Pro-135-tag	135	tag	153.666	10
699	Pro-135-tag	135	tag	350.169	10
700	Pro-135-tag	135	tag	208.766	10
701	Pro-135-tag	135	tag	218.009	10
702	Pro-135-tag	135	tag	369.428	10
703	Pro-135-tag	135	tag	256.878	10
704	Pro-135-tag	135	tag	362.854	10
705	Pro-135-tag	135	tag	278.764	10
706	Pro-135-tag	135	tag	401.029	10
707	Pro-135-tag	135	tag	180.367	10
708	Pro-135-tag	135	tag	481.713	10
709	Pro-135-tag	135	tag	504.44	10
710	Pro-135-tag	135	tag	110.284	10
711	Pro-135-tag	135	tag	548.363	10
712	Pro-135-tag	135	tag	221.963	10
713	Pro-135-tag	135	tag	120.158	10
714	Pro-135-tag	135	tag	309.76	10
715	Pro-135-tag	135	tag	130.075	10
716	Pro-135-tag	135	tag	477.118	10
717	Pro-135-tag	135	tag	172.067	10
718	Pro-135-tag	135	tag	317.824	10
719	Pro-135-tag	135	tag	116.508	10
720	Pro-135-tag	135	tag	116.282	10
721	Pro-135-tag	135	tag	130.497	10
722	Pro-135-tag	135	tag	260.561	10
723	Pro-135-tag	135	tag	226.052	10
724	Pro-135-tag	135	tag	280.555	10
725	Pro-135-tag	135	tag	235.808	10
726	Pro-135-tag	135	tag	271.667	10
727	Pro-135-tag	135	tag	159.414	10
728	Pro-135-tag	135	tag	383.73	10
729	Pro-135-tag	135	tag	153.624	10
730	Pro-135-tag	135	tag	401.09	10
731	Pro-135-tag	135	tag	211.17	10
732	Pro-135-tag	135	tag	267.384	10
733	Pro-135-tag	135	tag	287.21	10
734	Pro-135-tag	135	tag	173.09	10
735	Pro-135-tag	135	tag	235.207	10
736	Pro-135-tag	135	tag	371.665	10
737	Pro-135-tag	135	tag	266.891	10
738	Pro-135-tag	135	tag	107.524	10
739	Pro-135-tag	135	tag	407.984	10
740	Pro-135-tag	135	tag	398.419	10
741	Pro-135-tag	135	tag	286.26	10
742	Pro-135-tag	135	tag	356.775	10
743	Pro-135-tag	135	tag	779.291	10
744	Pro-135-tag	135	tag	186.243	10
745	Pro-135-tag	135	tag	544.491	10
746	Pro-135-tag	135	tag	232.668	10
747	Pro-135-tag	135	tag	173.15	10
748	Pro-135-tag	135	tag	190.143	10
749	Pro-135-tag	135	tag	147.922	10
750	Pro-135-tag	135	tag	616.397	10
751	Pro-135-tag	135	tag	190.026	10
752	Pro-135-tag	135	tag	518.616	10
753	Pro-135-tag	135	tag	312.577	10
754	Pro-135-tag	135	tag	350.159	10
755	Pro-135-tag	135	tag	1187.699	10
756	Pro-135-tag	135	tag	837.83	10
757	Pro-135-tag	135	tag	183.39	10
758	Pro-135-tag	135	tag	397.033	10
759	Pro-135-tag	135	tag	278.698	10
760	Pro-135-tag	135	tag	171.874	10
761	Pro-135-tag	135	tag	417.059	10
762	Pro-135-tag	135	tag	122.828	10
763	Pro-135-tag	135	tag	110.426	10
764	Pro-135-tag	135	tag	253.611	10
765	Pro-135-tag	135	tag	152.994	10
766	Pro-135-tag	135	tag	559.587	10
767	Pro-135-tag	135	tag	235.06	10
768	Pro-135-tag	135	tag	220.25	10
769	Pro-135-tag	135	tag	203.51	10
770	Pro-135-tag	135	tag	459.413	10
771	Pro-135-tag	135	tag	224.84	10
772	Pro-135-tag	135	tag	137.302	10
773	Pro-135-tag	135	tag	199.461	10
774	Pro-135-tag	135	tag	132.227	10
775	Pro-135-tag	135	tag	174.705	10
776	Pro-135-tag	135	tag	272.404	10
777	Pro-135-tag	135	tag	875.44	10
778	Pro-135-tag	135	tag	434.492	10
779	Pro-135-tag	135	tag	185.268	10
780	Pro-135-tag	135	tag	228.043	10
781	Pro-135-tag	135	tag	262.141	10
782	Pro-135-tag	135	tag	170.61	10
783	Pro-135-tag	135	tag	240.172	10
784	Pro-135-tag	135	tag	351.484	10
785	Pro-135-tag	135	tag	333.774	10
786	Pro-135-tag	135	tag	320.511	10
787	Pro-135-tag	135	tag	583.048	10
788	Pro-135-tag	135	tag	695.008	10
789	Pro-135-tag	135	tag	186.807	10
790	Pro-135-tag	135	tag	184.023	10
791	Pro-135-tag	135	tag	217.462	10
792	Pro-135-tag	135	tag	114.36	10
793	Pro-135-tag	135	tag	169.718	10
794	Pro-135-tag	135	tag	498.104	10
795	Pro-135-tag	135	tag	220.411	10
796	Pro-135-tag	135	tag	119.488	10
797	Pro-135-tag	135	tag	172.477	10
798	Pro-135-tag	135	tag	118.391	10
799	Pro-135-tag	135	tag	289.721	10
800	Pro-135-tag	135	tag	462.69	10
801	Pro-135-tag	135	tag	517.904	10
802	Pro-135-tag	135	tag	223.412	10
803	Pro-135-tag	135	tag	495.838	10
804	Pro-135-tag	135	tag	460.645	10
805	Pro-135-tag	135	tag	152.033	10
806	Pro-135-tag	135	tag	243.683	10
807	Pro-135-tag	135	tag	111.514	10
808	Pro-135-tag	135	tag	367.377	10
809	Pro-135-tag	135	tag	265.843	10
810	Pro-135-tag	135	tag	239.675	10
811	Pro-135-tag	135	tag	305.594	10
812	Pro-135-tag	135	tag	576.407	10
813	Pro-135-tag	135	tag	522.412	10
814	Pro-135-tag	135	tag	158.111	10
815	Pro-135-tag	135	tag	393.125	10
816	Pro-135-tag	135	tag	237.215	10
817	Pro-135-tag	135	tag	353.143	10
818	Pro-135-tag	135	tag	188.13	10
819	Pro-135-tag	135	tag	164.906	10
820	Pro-135-tag	135	tag	225.645	10
821	Pro-135-tag	135	tag	347.472	10
822	Pro-135-tag	135	tag	2094.697	10
823	Pro-135-tag	135	tag	721.829	10
824	Pro-135-tag	135	tag	194.74	10
825	Pro-135-tag	135	tag	206.491	10
826	Pro-135-tag	135	tag	195.275	10
827	Pro-135-tag	135	tag	505.621	10
828	Pro-135-tag	135	tag	482.353	10
829	Pro-135-tag	135	tag	227.042	10
830	Pro-135-tag	135	tag	412.751	10
831	Pro-135-tag	135	tag	128.005	10
832	Pro-135-tag	135	tag	110.883	10
833	Pro-135-tag	135	tag	321.688	10
834	Pro-135-tag	135	tag	1001.92	10
835	Pro-135-tag	135	tag	183.329	10
836	Pro-135-tag	135	tag	270.431	10
837	Pro-135-tag	135	tag	428.693	10
838	Pro-135-tag	135	tag	374.038	10
839	Pro-135-tag	135	tag	479.312	10
840	Pro-135-tag	135	tag	353.863	10
841	Pro-135-tag	135	tag	285.757	10
842	Pro-135-tag	135	tag	282.595	10
843	Pro-135-tag	135	tag	220.154	10
844	Pro-135-tag	135	tag	197.595	10
845	Pro-135-tag	135	tag	284.485	10
846	Pro-135-tag	135	tag	185.326	10
847	Pro-135-tag	135	tag	462.764	10
848	Pro-135-tag	135	tag	341.784	10
849	Pro-135-tag	135	tag	196.013	10
850	Pro-135-tag	135	tag	121.835	10
851	Pro-135-tag	135	tag	173.004	10
852	Pro-135-tag	135	tag	403.492	10
853	Pro-135-tag	135	tag	584.268	10
854	Pro-135-tag	135	tag	218.156	10
855	Pro-135-tag	135	tag	433.213	10
856	Pro-135-tag	135	tag	197.892	10
857	Pro-135-tag	135	tag	264.763	10
858	Pro-135-tag	135	tag	221.403	10
859	Pro-135-tag	135	tag	297.894	10
860	Pro-135-tag	135	tag	303.128	10
861	Pro-135-tag	135	tag	166.582	10
862	Pro-135-tag	135	tag	590.008	10
863	Pro-135-tag	135	tag	360.74	10
864	Pro-135-tag	135	tag	279.496	10
865	Pro-135-tag	135	tag	237.078	10
866	Pro-135-tag	135	tag	360.288	10
867	Pro-135-tag	135	tag	305.483	10
868	Pro-135-tag	135	tag	276.297	10
869	Pro-135-tag	135	tag	122.745	10
870	Pro-135-tag	135	tag	151.723	10
871	Pro-135-tag	135	tag	270.268	10
872	Pro-135-tag	135	tag	197.156	10
873	Pro-135-tag	135	tag	511.04	10
874	Pro-135-tag	135	tag	240.543	10
875	Pro-135-tag	135	tag	238.621	10
876	Pro-135-tag	135	tag	232.722	10
877	Pro-135-tag	135	tag	201.933	10
878	Pro-135-tag	135	tag	316.047	10
879	Pro-135-tag	135	tag	145.347	10
880	Pro-135-tag	135	tag	240.574	10
881	Pro-135-tag	135	tag	220.379	10
882	Pro-135-tag	135	tag	134.199	10
883	Pro-135-tag	135	tag	257.14	10
884	Pro-135-tag	135	tag	241.458	10
885	Pro-135-tag	135	tag	199.616	10
886	Pro-135-tag	135	tag	430.401	10
887	Pro-135-tag	135	tag	219.451	10
888	Pro-135-tag	135	tag	182.159	10
889	Pro-135-tag	135	tag	737.15	10
890	Pro-135-tag	135	tag	185.507	10
891	Pro-135-tag	135	tag	120.312	10
892	Pro-135-tag	135	tag	146.121	10
893	Pro-135-tag	135	tag	157.125	10
894	Pro-135-tag	135	tag	305.182	10
895	Pro-135-tag	135	tag	323.481	10
896	Pro-135-tag	135	tag	571.42	10
897	Pro-135-tag	135	tag	259.86	10
898	Pro-135-tag	135	tag	208.348	10
899	Pro-135-tag	135	tag	129.252	10
900	Pro-135-tag	135	tag	270.597	10
901	Pro-135-tag	135	tag	246.432	10
902	Pro-135-tag	135	tag	366.862	10
903	Pro-135-tag	135	tag	195.944	10
904	Pro-135-tag	135	tag	140.948	10
905	Pro-135-tag	135	tag	195.419	10
906	Pro-135-tag	135	tag	722.898	10
907	Pro-135-tag	135	tag	323.97	10
908	Pro-135-tag	135	tag	176.24	10
909	Pro-135-tag	135	tag	170.013	10
910	Pro-135-tag	135	tag	267.713	10
911	Pro-135-tag	135	tag	450.73	10
912	Pro-135-tag	135	tag	181.3	10
913	Pro-135-tag	135	tag	476.916	10
914	Pro-135-tag	135	tag	292.674	10
915	Pro-135-tag	135	tag	849.643	10
916	Pro-135-tag	135	tag	107.89	10
917	Pro-135-tag	135	tag	762.589	10
918	Pro-135-tag	135	tag	513.653	10
919	Pro-135-tag	135	tag	302.697	10
920	Pro-135-tag	135	tag	163.745	10
921	Pro-135-tag	135	tag	373.299	10
922	Pro-135-tag	135	tag	362.757	10
923	Pro-135-tag	135	tag	144.154	10
924	Pro-135-tag	135	tag	141.327	10
925	Pro-135-tag	135	tag	114.913	10
926	Pro-135-tag	135	tag	2332.087	10
927	Pro-135-tag	135	tag	234.971	10
928	Pro-135-tag	135	tag	141.404	10
929	Pro-135-tag	135	tag	345.861	10
930	Pro-135-tag	135	tag	921.723	10
931	Pro-135-tag	135	tag	184.238	10
932	Pro-135-tag	135	tag	549.125	10
933	Pro-135-tag	135	tag	111.338	10
934	Pro-135-tag	135	tag	148.834	10
935	Pro-135-tag	135	tag	199.572	10
936	Pro-135-tag	135	tag	647.627	10
937	Pro-135-tag	135	tag	1157.971	10
938	Pro-135-tag	135	tag	167.645	10
939	Pro-135-tag	135	tag	368.896	10
940	Pro-135-tag	135	tag	170.156	10
941	Pro-135-tag	135	tag	552.18	10
942	Pro-135-tag	135	tag	128.128	10
943	Pro-135-tag	135	tag	388.154	10
944	Pro-135-tag	135	tag	112.012	10
945	Pro-135-tag	135	tag	163.953	10
946	Pro-135-tag	135	tag	1262.609	10
947	Pro-135-tag	135	tag	446.898	10
948	Pro-135-tag	135	tag	165.897	10
949	Pro-135-tag	135	tag	197.461	10
950	Pro-135-tag	135	tag	450.309	10
951	Pro-135-tag	135	tag	110.971	10
952	Pro-135-tag	135	tag	136.115	10
953	Pro-135-tag	135	tag	498.033	10
954	Pro-135-tag	135	tag	203.251	10
955	Pro-135-tag	135	tag	230.28	10
956	Pro-135-tag	135	tag	201.088	10
957	Pro-135-tag	135	tag	302.14	10
958	Pro-135-tag	135	tag	179.22	10
959	Pro-135-tag	135	tag	351.042	10
960	Pro-135-tag	135	tag	297.525	10
961	Pro-135-tag	135	tag	337.416	10
962	Pro-135-tag	135	tag	352.389	10
963	Pro-135-tag	135	tag	122.492	10
964	Pro-135-tag	135	tag	329.011	10
965	Pro-135-tag	135	tag	223.177	10
966	Pro-135-tag	135	tag	165.582	10
967	Pro-135-tag	135	tag	151.885	10
968	Pro-135-tag	135	tag	179.657	10
969	Pro-135-tag	135	tag	172.672	10
970	Pro-135-tag	135	tag	974.027	10
971	Pro-135-tag	135	tag	142.604	10
972	Pro-135-tag	135	tag	212.374	10
973	Pro-135-tag	135	tag	206.985	10
974	Pro-135-tag	135	tag	178.002	10
975	Pro-135-tag	135	tag	190.809	10
976	Pro-135-tag	135	tag	189.447	10
977	Pro-135-tag	135	tag	505.996	10
978	Pro-135-tag	135	tag	253.826	10
979	Pro-135-tag	135	tag	457.879	10
980	Pro-135-tag	135	tag	405.734	10
981	Pro-135-tag	135	tag	386.083	10
982	Pro-135-tag	135	tag	552.312	10
983	Pro-135-tag	135	tag	215.941	10
984	Pro-135-tag	135	tag	382.985	10
985	Pro-135-tag	135	tag	165.746	10
986	Pro-135-tag	135	tag	1477.203	10
987	Pro-135-tag	135	tag	204.954	10
988	Pro-135-tag	135	tag	136.106	10
989	Pro-135-tag	135	tag	232.492	10
990	Pro-135-tag	135	tag	255.748	10
991	Pro-135-tag	135	tag	466.48	10
992	Pro-135-tag	135	tag	138.88	10
993	Pro-135-tag	135	tag	135.365	10
994	Pro-135-tag	135	tag	833.472	10
995	Pro-135-tag	135	tag	283.089	10
996	Pro-135-tag	135	tag	128.727	10
997	Pro-135-tag	135	tag	216.991	10
998	Pro-135-tag	135	tag	131.193	10
999	Pro-135-tag	135	tag	270.571	10
1000	Pro-135-tag	135	tag	176.885	10
1001	Pro-135-tag	135	tag	198.033	10
1002	Pro-135-tag	135	tag	122.13	10
1003	Pro-135-tag	135	tag	316.758	10
1004	Pro-135-tag	135	tag	202.902	10
1005	Pro-135-tag	135	tag	499.914	10
1006	Pro-135-tag	135	tag	660.384	10
1007	Pro-135-tag	135	tag	149.555	10
1008	Pro-135-tag	135	tag	269.972	10
1009	Pro-135-tag	135	tag	157.932	10
1010	Pro-135-tag	135	tag	214.294	10
1011	Pro-135-tag	135	tag	276.857	10
1012	Pro-135-tag	135	tag	191.608	10
1013	Pro-135-tag	135	tag	359.807	10
1014	Pro-135-tag	135	tag	1078.57	10
1015	Pro-135-tag	135	tag	152.93	10
1016	Pro-135-tag	135	tag	125.523	10
1017	Pro-135-tag	135	tag	175.673	10
1018	Pro-135-tag	135	tag	136.305	10
1019	Pro-135-tag	135	tag	329.298	10
1020	Pro-135-tag	135	tag	506.472	10
1021	Pro-135-tag	135	tag	414.789	10
1022	Pro-135-tag	135	tag	181.199	10
1023	Pro-135-tag	135	tag	247.134	10
1024	Pro-135-tag	135	tag	169.955	10
1025	Pro-135-tag	135	tag	125.096	10
1026	Pro-135-tag	135	tag	365.36	10
1027	Pro-135-tag	135	tag	565.027	10
1028	Pro-135-tag	135	tag	137.363	10
1029	Pro-135-tag	135	tag	129.103	10
1030	Pro-135-tag	135	tag	110.642	10
1031	Pro-135-tag	135	tag	355.118	10
1032	Pro-135-tag	135	tag	458.194	10
1033	Pro-135-tag	135	tag	197.327	10
1034	Pro-135-tag	135	tag	431.258	10
1035	Pro-135-tag	135	tag	315.344	10
1036	Pro-135-tag	135	tag	133.97	10
1037	Pro-135-tag	135	tag	121.582	10
1038	Pro-135-tag	135	tag	160.213	10
1039	Pro-135-tag	135	tag	213.101	10
1040	Pro-135-tag	135	tag	119.246	10
1041	Pro-135-tag	135	tag	703.107	10
1042	Pro-135-tag	135	tag	508.284	10
1043	Pro-135-tag	135	tag	360.359	10
1044	Pro-135-tag	135	tag	187.088	10
1045	Pro-135-tag	135	tag	144.666	10
1046	Pro-135-tag	135	tag	200.762	10
1047	Pro-135-tag	135	tag	681.567	10
1048	Pro-135-tag	135	tag	195.192	10
1049	Pro-135-tag	135	tag	229.584	10
1050	Pro-135-tag	135	tag	216.843	10
1051	Pro-135-tag	135	tag	173.63	10
1052	Pro-135-tag	135	tag	142.157	10
1053	Pro-135-tag	135	tag	184.253	10
1054	Pro-135-tag	135	tag	280.496	10
1055	Pro-135-tag	135	tag	827.062	10
1056	Pro-135-tag	135	tag	330.129	10
1057	Pro-135-tag	135	tag	282.834	10
1058	Pro-135-tag	135	tag	180.113	10
1059	Pro-135-tag	135	tag	268.361	10
1060	Pro-135-tag	135	tag	216.873	10
1061	Pro-135-tag	135	tag	456.619	10
1062	Pro-135-tag	135	tag	110.988	10
1063	Pro-135-tag	135	tag	407.85	10
1064	Pro-135-tag	135	tag	297.47	10
1065	Pro-135-tag	135	tag	208.259	10
1066	Pro-135-tag	135	tag	317.682	10
1067	Pro-135-tag	135	tag	466.383	10
1068	Pro-135-tag	135	tag	109.367	10
1069	Pro-135-tag	135	tag	207.19	10
1070	Pro-135-tag	135	tag	129.427	10
1071	Pro-135-tag	135	tag	291.335	10
1072	Pro-135-tag	135	tag	232.248	10
1073	Pro-135-tag	135	tag	109.87	10
1074	Pro-135-tag	135	tag	367.913	10
1075	Pro-135-tag	135	tag	560.731	10
1076	Pro-135-tag	135	tag	210.777	10
1077	Pro-135-tag	135	tag	146.662	10
1078	Pro-135-tag	135	tag	219.141	10
1079	Pro-135-tag	135	tag	225.121	10
1080	Pro-135-tag	135	tag	454.616	10
1081	Pro-135-tag	135	tag	685.113	10
1082	Pro-135-tag	135	tag	389.527	10
1083	Pro-135-tag	135	tag	145.652	10
1084	Pro-135-tag	135	tag	786.507	10
1085	Pro-135-tag	135	tag	465.178	10
1086	Pro-135-tag	135	tag	123.637	10
1087	Pro-135-tag	135	tag	271.79	10
1088	Pro-135-tag	135	tag	118.582	10
1089	Pro-135-tag	135	tag	106.652	10
1090	Pro-135-tag	135	tag	147.172	10
1091	Pro-135-tag	135	tag	633.953	10
1092	Pro-135-tag	135	tag	213.598	10
1093	Pro-135-tag	135	tag	346.935	10
1094	Pro-135-tag	135	tag	157.929	10
1095	Pro-135-tag	135	tag	463.085	10
1096	Pro-135-tag	135	tag	1065.414	10
1097	Pro-135-tag	135	tag	172.144	10
1098	Pro-135-tag	135	tag	303	10
1099	Pro-135-tag	135	tag	169.619	10
1100	Pro-135-tag	135	tag	205.151	10
1101	Pro-135-tag	135	tag	1088.484	10
1102	Pro-135-tag	135	tag	660.91	10
1103	Pro-135-tag	135	tag	754.21	10
1104	Pro-135-tag	135	tag	453.284	10
1105	Pro-135-tag	135	tag	812.327	10
1106	Pro-135-tag	135	tag	320.838	10
1107	Pro-135-tag	135	tag	215.371	10
1108	Pro-135-tag	135	tag	185.241	10
1109	Pro-135-tag	135	tag	262.912	10
1110	Pro-135-tag	135	tag	210.305	10
1111	Pro-135-tag	135	tag	664.767	10
1112	Pro-135-tag	135	tag	171.337	10
1113	Pro-135-tag	135	tag	355.192	10
1114	Pro-135-tag	135	tag	158.418	10
1115	Pro-135-tag	135	tag	145.846	10
1116	Pro-135-tag	135	tag	429.44	10
1117	Pro-135-tag	135	tag	256.29	10
1118	Pro-135-tag	135	tag	676.205	10
1119	Pro-135-tag	135	tag	459.909	10
1120	Pro-135-tag	135	tag	454.115	10
1121	Pro-135-tag	135	tag	598.736	10
1122	Pro-135-tag	135	tag	164.513	10
1123	Pro-135-tag	135	tag	203.045	10
1124	Pro-135-tag	135	tag	290.733	10
1125	Pro-135-tag	135	tag	167.073	10
1126	Pro-135-tag	135	tag	161.444	10
1127	Pro-135-tag	135	tag	118.608	10
1128	Pro-135-tag	135	tag	201.567	10
1129	Pro-135-tag	135	tag	215.511	10
1130	Pro-135-tag	135	tag	262.767	10
1131	Pro-135-tag	135	tag	218.253	10
1132	Pro-135-tag	135	tag	105.305	10
1133	Pro-135-tag	135	tag	114.55	10
1134	Pro-135-tag	135	tag	156.859	10
1135	Pro-135-tag	135	tag	5350.866	10
1136	Pro-135-tag	135	tag	292.58	10
1137	Pro-135-tag	135	tag	119.451	10
1138	Pro-135-tag	135	tag	263.612	10
1139	Pro-135-tag	135	tag	2542.742	10
1140	Pro-135-tag	135	tag	387.384	10
1141	Pro-135-tag	135	tag	400.652	10
1142	Pro-135-tag	135	tag	240.261	10
1143	Pro-135-tag	135	tag	638.226	10
1144	Pro-135-tag	135	tag	566.199	10
1145	Pro-135-tag	135	tag	685.181	10
1146	Pro-135-tag	135	tag	434.173	10
1147	Pro-135-tag	135	tag	638.348	10
1148	Pro-135-tag	135	tag	360.758	10
1149	Pro-135-tag	135	tag	270.001	10
1150	Pro-135-tag	135	tag	235.28	10
1151	Pro-135-tag	135	tag	1068.721	10
1152	Pro-135-tag	135	tag	127.619	10
1153	Pro-135-tag	135	tag	207.982	10
1154	Pro-135-tag	135	tag	789.209	10
1155	Pro-135-tag	135	tag	506.602	10
1156	Pro-135-tag	135	tag	139.948	10
1157	Pro-135-tag	135	tag	788.045	10
1158	Pro-135-tag	135	tag	163.907	10
1159	Pro-135-tag	135	tag	455.732	10
1160	Pro-135-tag	135	tag	297.258	10
1161	Pro-135-tag	135	tag	198.047	10
1162	Pro-135-tag	135	tag	483.187	10
1163	Pro-135-tag	135	tag	484.181	10
1164	Pro-135-tag	135	tag	279.133	10
1165	Pro-135-tag	135	tag	511.29	10
1166	Pro-135-tag	135	tag	369.115	10
1167	Pro-135-tag	135	tag	630.488	10
1168	Pro-135-tag	135	tag	310.28	10
1169	Pro-135-tag	135	tag	255.68	10
1170	Pro-135-tag	135	tag	165.473	10
1171	Pro-135-tag	135	tag	115.009	10
1172	Pro-135-tag	135	tag	203.909	10
1173	Pro-135-tag	135	tag	646.548	10
1174	Pro-135-tag	135	tag	271.548	10
1175	Pro-135-tag	135	tag	194.818	10
1176	Pro-135-tag	135	tag	273.132	10
1177	Pro-135-tag	135	tag	125.925	10
1178	Pro-135-tag	135	tag	831.573	10
1179	Pro-135-tag	135	tag	353.202	10
1180	Pro-135-tag	135	tag	134.899	10
1181	Pro-135-tag	135	tag	877.835	10
1182	Pro-135-tag	135	tag	511.955	10
1183	Pro-135-tag	135	tag	208.696	10
1184	Pro-135-tag	135	tag	165.589	10
1185	Pro-135-tag	135	tag	220.853	10
1186	Pro-135-tag	135	tag	365.477	10
1187	Pro-135-tag	135	tag	242.434	10
1188	Pro-135-tag	135	tag	456.811	10
1189	Pro-135-tag	135	tag	252.267	10
1190	Pro-135-tag	135	tag	233.723	10
1191	Pro-135-tag	135	tag	807.493	10
1192	Pro-135-tag	135	tag	959.846	10
1193	Pro-135-tag	135	tag	98.359	10
1194	Pro-135-tag	135	tag	102.162	10
1195	Pro-135-tag	135	tag	115.686	10
1196	Pro-135-tag	135	tag	234.312	10
1197	Pro-135-tag	135	tag	190.409	10
1198	Pro-135-tag	135	tag	174.737	10
1199	Pro-135-tag	135	tag	852.55	10
1200	Pro-135-tag	135	tag	197.636	10
1201	Pro-135-tag	135	tag	161.562	10
1202	Pro-135-tag	135	tag	134.512	10
1203	Pro-135-tag	135	tag	176.122	10
1204	Pro-135-tag	135	tag	105.591	10
1205	Pro-135-tag	135	tag	162.351	10
1206	Pro-135-tag	135	tag	368.155	10
1207	Pro-135-tag	135	tag	222.022	10
1208	Pro-135-tag	135	tag	164.136	10
1209	Pro-135-tag	135	tag	684.789	10
1210	Pro-135-tag	135	tag	108.417	10
1211	Pro-135-tag	135	tag	214.23	10
1212	Pro-135-tag	135	tag	393.603	10
1213	Pro-135-tag	135	tag	173.435	10
1214	Pro-135-tag	135	tag	204.27	10
1215	Pro-135-tag	135	tag	467.481	10
1216	Pro-135-tag	135	tag	139.35	10
1217	Pro-135-tag	135	tag	130.776	10
1218	Pro-135-tag	135	tag	248.462	10
1219	Pro-135-tag	135	tag	128.452	10
1220	Pro-135-tag	135	tag	116.785	10
1221	Pro-135-tag	135	tag	356.796	10
1222	Pro-135-tag	135	tag	173.826	10
1223	Pro-135-tag	135	tag	171.129	10
1224	Pro-135-tag	135	tag	407.835	10
1225	Pro-135-tag	135	tag	223.728	10
1226	Pro-135-tag	135	tag	391.505	10
1227	Pro-135-tag	135	tag	241.606	10
1228	Pro-135-tag	135	tag	121.787	10
1229	Pro-135-tag	135	tag	444.656	10
1230	Pro-135-tag	135	tag	265.666	10
1231	Pro-135-tag	135	tag	169.33	10
1232	Pro-135-tag	135	tag	144.015	10
1233	Pro-135-tag	135	tag	104.283	10
1234	Pro-135-tag	135	tag	339.183	10
1235	Pro-135-tag	135	tag	375.025	10
1236	Pro-135-tag	135	tag	455.731	10
1237	Pro-135-tag	135	tag	115.727	10
1238	Pro-135-tag	135	tag	375.131	10
1239	Pro-135-tag	135	tag	153.044	10
1240	Pro-135-tag	135	tag	285.994	10
1241	Pro-135-tag	135	tag	129.173	10
1242	Pro-135-tag	135	tag	563.459	10
1243	Pro-135-tag	135	tag	283.79	10
1244	Pro-135-tag	135	tag	227.502	10
1245	Pro-135-tag	135	tag	817.997	10
1246	Pro-135-tag	135	tag	359.305	10
1247	Pro-135-tag	135	tag	605.119	10
1248	Pro-135-tag	135	tag	832.916	10
1249	Pro-135-tag	135	tag	159.194	10
1250	Pro-135-tag	135	tag	215.883	10
1251	Pro-135-tag	135	tag	740.926	10
1252	Pro-135-tag	135	tag	447.167	10
1253	Pro-135-tag	135	tag	110.956	10
1254	Pro-135-tag	135	tag	496.307	10
1255	Pro-135-tag	135	tag	120.511	10
1256	Pro-135-tag	135	tag	242.223	10
1257	Pro-135-tag	135	tag	527.3	10
1258	Pro-135-tag	135	tag	243.905	10
1259	Pro-135-tag	135	tag	238.112	10
1260	Pro-135-tag	135	tag	251.144	10
1261	Pro-135-tag	135	tag	551.235	10
1262	Pro-135-tag	135	tag	106.531	10
1263	Pro-135-tag	135	tag	257.154	10
1264	Pro-135-tag	135	tag	305.998	10
1265	Pro-135-tag	135	tag	584.471	10
1266	Pro-135-tag	135	tag	184.556	10
1267	Pro-135-tag	135	tag	105.501	10
1268	Pro-135-tag	135	tag	245.96	10
1269	Pro-135-tag	135	tag	456.9	10
1270	Pro-135-tag	135	tag	439.116	10
1271	Pro-135-tag	135	tag	189.749	10
1272	Pro-135-tag	135	tag	158.639	10
1273	Pro-135-tag	135	tag	952.933	10
1274	Pro-135-tag	135	tag	304.065	10
1275	Pro-135-tag	135	tag	553.325	10
1276	Pro-135-tag	135	tag	369.265	10
1277	Pro-135-tag	135	tag	132.924	10
1278	Pro-135-tag	135	tag	359.368	10
1279	Pro-135-tag	135	tag	226.84	10
1280	Pro-135-tag	135	tag	204.769	10
1281	Pro-135-tag	135	tag	300.518	10
1282	Pro-135-tag	135	tag	171.476	10
1283	Pro-135-tag	135	tag	1156.58	10
1284	Pro-135-tag	135	tag	537.105	10
1285	Pro-135-tag	135	tag	271.829	10
1286	Pro-135-tag	135	tag	200.132	10
1287	Pro-135-tag	135	tag	142.857	10
1288	Pro-135-tag	135	tag	1656.234	10
1289	Pro-135-tag	135	tag	127.161	10
1290	Pro-135-tag	135	tag	117.828	10
1291	Pro-135-tag	135	tag	168.756	10
1292	Pro-135-tag	135	tag	322.325	10
1293	Pro-135-tag	135	tag	477.214	10
1294	Pro-135-tag	135	tag	178.854	10
1295	Pro-135-tag	135	tag	213.358	10
1296	Pro-135-tag	135	tag	441.492	10
1297	Pro-135-tag	135	tag	480.593	10
1298	Pro-135-tag	135	tag	235.366	10
1299	Pro-135-tag	135	tag	416.477	10
1300	Pro-135-tag	135	tag	543.781	10
1301	Pro-135-tag	135	tag	218.519	10
1302	Pro-135-tag	135	tag	128.591	10
1303	Pro-135-tag	135	tag	115.644	10
1304	Pro-135-tag	135	tag	220.84	10
1305	Pro-135-tag	135	tag	252.551	10
1306	Pro-135-tag	135	tag	290.426	10
1307	Pro-135-tag	135	tag	185.363	10
1308	Pro-135-tag	135	tag	241.608	10
1309	Pro-135-tag	135	tag	453.801	10
1310	Pro-135-tag	135	tag	342.854	10
1311	Pro-135-tag	135	tag	223.274	10
1312	Pro-135-tag	135	tag	645.782	10
1313	Pro-135-tag	135	tag	352.265	10
1314	Pro-135-tag	135	tag	242.167	10
1315	Pro-135-tag	135	tag	155.713	10
1316	Pro-135-tag	135	tag	168.908	10
1317	Pro-135-tag	135	tag	240.717	10
1318	Pro-135-tag	135	tag	376.471	10
1319	Pro-135-tag	135	tag	396.819	10
1320	Pro-135-tag	135	tag	130.154	10
1321	Pro-135-tag	135	tag	285.073	10
1322	Pro-135-tag	135	tag	213.197	10
1323	Pro-135-tag	135	tag	379.142	10
1324	Pro-135-tag	135	tag	213.839	10
1325	Pro-135-tag	135	tag	270.896	10
1326	Pro-135-tag	135	tag	351.844	10
1327	Pro-135-tag	135	tag	184.295	10
1328	Pro-135-tag	135	tag	357.824	10
1329	Pro-135-tag	135	tag	248.775	10
1330	Pro-135-tag	135	tag	248.431	10
1331	Pro-135-tag	135	tag	214.728	10
1332	Pro-135-tag	135	tag	105.104	10
1333	Pro-135-tag	135	tag	626.696	10
1334	Pro-135-tag	135	tag	108.741	10
1335	Pro-135-tag	135	tag	160.068	10
1336	Pro-135-tag	135	tag	334.193	10
1337	Pro-135-tag	135	tag	673.075	10
1338	Pro-135-tag	135	tag	604.087	10
1339	Pro-135-tag	135	tag	195.785	10
1340	Pro-135-tag	135	tag	509.314	10
1341	Pro-135-tag	135	tag	469.665	10
1342	Pro-135-tag	135	tag	184.02	10
1343	Pro-135-tag	135	tag	1107.908	10
1344	Pro-135-tag	135	tag	456.809	10
1345	Pro-135-tag	135	tag	120.324	10
1346	Pro-135-tag	135	tag	171.495	10
1347	Pro-135-tag	135	tag	502.877	10
1348	Pro-135-tag	135	tag	138.324	10
1349	Pro-135-tag	135	tag	203.425	10
1350	Pro-135-tag	135	tag	117.145	10
1351	Pro-135-tag	135	tag	165.596	10
1352	Pro-135-tag	135	tag	122.24	10
1353	Pro-135-tag	135	tag	311.263	10
1354	Pro-135-tag	135	tag	164.892	10
1355	Pro-135-tag	135	tag	164.615	10
1356	Pro-135-tag	135	tag	259.456	10
1357	Pro-135-tag	135	tag	1156.708	10
1358	Pro-135-tag	135	tag	249.368	10
1359	Pro-135-tag	135	tag	207.369	10
1360	Pro-135-tag	135	tag	104.664	10
1361	Pro-135-tag	135	tag	262.846	10
1362	Pro-135-tag	135	tag	229.951	10
1363	Pro-135-tag	135	tag	245.408	10
1364	Pro-135-tag	135	tag	367.864	10
1365	Pro-135-tag	135	tag	118.547	10
1366	Pro-135-tag	135	tag	315.53	10
1367	Pro-135-tag	135	tag	588.369	10
1368	Pro-135-tag	135	tag	243.507	10
1369	Pro-135-tag	135	tag	568.945	10
1370	Pro-135-tag	135	tag	173.583	10
1371	Pro-135-tag	135	tag	193.306	10
1372	Pro-135-tag	135	tag	116.664	10
1373	Pro-135-tag	135	tag	174.871	10
1374	Pro-135-tag	135	tag	249.829	10
1375	Pro-135-tag	135	tag	126.714	10
1376	Pro-135-tag	135	tag	306.065	10
1377	Pro-135-tag	135	tag	267.334	10
1378	Pro-135-tag	135	tag	178.829	10
1379	Pro-135-tag	135	tag	439.077	10
1380	Pro-135-tag	135	tag	223.427	10
1381	Pro-135-tag	135	tag	334.73	10
1382	Pro-135-tag	135	tag	296.961	10
1383	Pro-135-tag	135	tag	269.908	10
1384	Pro-135-tag	135	tag	285.559	10
1385	Pro-135-tag	135	tag	149.906	10
1386	Pro-135-tag	135	tag	433.783	10
1387	Pro-135-tag	135	tag	229.62	10
1388	Pro-135-tag	135	tag	250.567	10
1389	Pro-135-tag	135	tag	549.128	10
1390	Pro-135-tag	135	tag	258.975	10
1391	Pro-135-tag	135	tag	453.387	10
1392	Pro-135-tag	135	tag	338.818	10
1393	Pro-135-tag	135	tag	177.981	10
1394	Pro-135-tag	135	tag	186.465	10
1395	Pro-135-tag	135	tag	114.125	10
1396	Pro-135-tag	135	tag	494.014	10
1397	Pro-135-tag	135	tag	217.874	10
1398	Pro-135-tag	135	tag	124.092	10
1399	Pro-135-tag	135	tag	107.634	10
1400	Pro-135-tag	135	tag	112.638	10
1401	Pro-135-tag	135	tag	193.386	10
1402	Pro-135-tag	135	tag	191.332	10
1403	Pro-135-tag	135	tag	227.556	10
1404	Pro-135-tag	135	tag	208.023	10
1405	Pro-135-tag	135	tag	316.849	10
1406	Pro-135-tag	135	tag	159.004	10
1407	Pro-135-tag	135	tag	116.443	10
1408	Pro-135-tag	135	tag	2286.156	10
1409	Pro-135-tag	135	tag	547.113	10
1410	Pro-135-tag	135	tag	118.202	10
1411	Pro-135-tag	135	tag	137.191	10
1412	Pro-135-tag	135	tag	283.42	10
1413	Pro-135-tag	135	tag	160.962	10
1414	Pro-135-tag	135	tag	342.357	10
1415	Pro-135-tag	135	tag	266.312	10
1416	Pro-135-tag	135	tag	316.144	10
1417	Pro-135-tag	135	tag	274.23	10
1418	Pro-135-tag	135	tag	355.796	10
1419	Pro-135-tag	135	tag	235.205	10
1420	Pro-135-tag	135	tag	338.662	10
1421	Pro-135-tag	135	tag	294.515	10
1422	Pro-135-tag	135	tag	703.254	10
1423	Pro-135-tag	135	tag	108.074	10
1424	Pro-135-tag	135	tag	845.067	10
1425	Pro-135-tag	135	tag	125.615	10
1426	Pro-135-tag	135	tag	110.503	10
1427	Pro-135-tag	135	tag	314.896	10
1428	Pro-135-tag	135	tag	488.27	10
1429	Pro-135-tag	135	tag	325.911	10
1430	Pro-135-tag	135	tag	135.681	10
1431	Pro-135-tag	135	tag	335.826	10
1432	Pro-135-tag	135	tag	754.159	10
1433	Pro-135-tag	135	tag	461.639	10
1434	Pro-135-tag	135	tag	175.66	10
1435	Pro-135-tag	135	tag	331.294	10
1436	Pro-135-tag	135	tag	136.736	10
1437	Pro-135-tag	135	tag	106.429	10
1438	Pro-135-tag	135	tag	393.772	10
1439	Pro-135-tag	135	tag	964.149	10
1440	Pro-135-tag	135	tag	342.288	10
1441	Pro-135-tag	135	tag	133.792	10
1442	Pro-135-tag	135	tag	214.58	10
1443	Pro-135-tag	135	tag	197.621	10
1444	Pro-135-tag	135	tag	188.131	10
1445	Pro-135-tag	135	tag	260.869	10
1446	Pro-135-tag	135	tag	200.904	10
1447	Pro-135-tag	135	tag	115.637	10
1448	Pro-135-tag	135	tag	115.357	10
1449	Pro-135-tag	135	tag	530.918	10
1450	Pro-135-tag	135	tag	128.271	10
1451	Pro-135-tag	135	tag	161.8	10
1452	Pro-135-tag	135	tag	518.683	10
1453	Pro-135-tag	135	tag	451.43	10
1454	Pro-135-tag	135	tag	682.94	10
1455	Pro-135-tag	135	tag	372.712	10
1456	Pro-135-tag	135	tag	390.477	10
1457	Pro-135-tag	135	tag	384.451	10
1458	Pro-135-tag	135	tag	161.996	10
1459	Pro-135-tag	135	tag	399.25	10
1460	Pro-135-tag	135	tag	250.02	10
1461	Pro-135-tag	135	tag	161.182	10
1462	Pro-135-tag	135	tag	479.16	10
1463	Pro-135-tag	135	tag	226.198	10
1464	Pro-135-tag	135	tag	286.853	10
1465	Pro-135-tag	135	tag	146.631	10
1466	Pro-135-tag	135	tag	158.682	10
1467	Pro-135-tag	135	tag	516.077	10
1468	Pro-135-tag	135	tag	147.63	10
1469	Pro-135-tag	135	tag	185.43	10
1470	Pro-135-tag	135	tag	263.13	10
1471	Pro-135-tag	135	tag	115.212	10
1472	Pro-135-tag	135	tag	234.103	10
1473	Pro-135-tag	135	tag	288.539	10
1474	Pro-135-tag	135	tag	226.25	10
1475	Pro-135-tag	135	tag	207.131	10
1476	Pro-135-tag	135	tag	563.055	10
1477	Pro-135-tag	135	tag	1760.589	10
1478	Pro-135-tag	135	tag	479.491	10
1479	Pro-135-tag	135	tag	207.116	10
1480	Pro-135-tag	135	tag	296.554	10
1481	Pro-135-tag	135	tag	417.032	10
1482	Pro-135-tag	135	tag	210.195	10
1483	Pro-135-tag	135	tag	306.007	10
1484	Pro-135-tag	135	tag	450.081	10
1485	Pro-135-tag	135	tag	106.714	10
1486	Pro-135-tag	135	tag	398.211	10
1487	Pro-135-tag	135	tag	193.035	10
1488	Pro-135-tag	135	tag	136.646	10
1489	Pro-135-tag	135	tag	251.994	10
1490	Pro-135-tag	135	tag	137.824	10
1491	Pro-135-tag	135	tag	358.409	10
1492	Pro-135-tag	135	tag	109.943	10
1493	Pro-135-tag	135	tag	180.778	10
1494	Pro-135-tag	135	tag	127.68	10
1495	Pro-135-tag	135	tag	195.02	10
1496	Pro-135-tag	135	tag	446.164	10
1497	Pro-135-tag	135	tag	350.229	10
1498	Pro-135-tag	135	tag	294.19	10
1499	Pro-135-tag	135	tag	270.455	10
1500	Pro-135-tag	135	tag	313.652	10
1501	Pro-135-tag	135	tag	295.243	10
1502	Pro-135-tag	135	tag	461.944	10
1503	Pro-135-tag	135	tag	268.668	10
1504	Pro-135-tag	135	tag	107.544	10
1505	Pro-135-tag	135	tag	660.259	10
1506	Pro-135-tag	135	tag	135.191	10
1507	Pro-135-tag	135	tag	1022.33	10
1508	Pro-135-tag	135	tag	176.105	10
1509	Pro-135-tag	135	tag	285.87	10
1510	Pro-135-tag	135	tag	434.702	10
1511	Pro-135-tag	135	tag	521.973	10
1512	Pro-135-tag	135	tag	242.069	10
1513	Pro-135-tag	135	tag	214.701	10
1514	Pro-135-tag	135	tag	173.888	10
1515	Pro-135-tag	135	tag	221.857	10
1516	Pro-135-tag	135	tag	149.495	10
1517	Pro-135-tag	135	tag	213.472	10
1518	Pro-135-tag	135	tag	180.626	10
1519	Pro-135-tag	135	tag	172.011	10
1520	Pro-135-tag	135	tag	286.718	10
1521	Pro-135-tag	135	tag	251.78	10
1522	Pro-135-tag	135	tag	228.178	10
1523	Pro-135-tag	135	tag	690.779	10
1524	Pro-135-tag	135	tag	242.374	10
1525	Pro-135-tag	135	tag	1098.048	10
1526	Pro-135-tag	135	tag	399.034	10
1527	Pro-135-tag	135	tag	372.457	10
1528	Pro-135-tag	135	tag	809.721	10
1529	Pro-135-tag	135	tag	108.488	10
1530	Pro-135-tag	135	tag	182.51	10
1531	Pro-135-tag	135	tag	331.785	10
1532	Pro-135-tag	135	tag	1500.131	10
1533	Pro-135-tag	135	tag	388.771	10
1534	Pro-135-tag	135	tag	501.949	10
1535	Pro-135-tag	135	tag	220.75	10
1536	Pro-135-tag	135	tag	235.272	10
1537	Pro-135-tag	135	tag	179.956	10
1538	Pro-135-tag	135	tag	176.335	10
1539	Pro-135-tag	135	tag	166.393	10
1540	Pro-135-tag	135	tag	268.105	10
1541	Pro-135-tag	135	tag	106.273	10
1542	Pro-135-tag	135	tag	675.371	10
1543	Pro-135-tag	135	tag	407.399	10
1544	Pro-135-tag	135	tag	869.455	10
1545	Pro-135-tag	135	tag	225.899	10
1546	Pro-135-tag	135	tag	289.853	10
1547	Pro-135-tag	135	tag	191.285	10
1548	Pro-135-tag	135	tag	170.924	10
1549	Pro-135-tag	135	tag	380.872	10
1550	Pro-135-tag	135	tag	199.661	10
1551	Pro-135-tag	135	tag	309.359	10
1552	Pro-135-tag	135	tag	255.819	10
1553	Pro-135-tag	135	tag	246.252	10
1554	Pro-135-tag	135	tag	248.449	10
1555	Pro-135-tag	135	tag	725.135	10
1556	Pro-135-tag	135	tag	324.812	10
1557	Pro-135-tag	135	tag	248.19	10
1558	Pro-135-tag	135	tag	318.36	10
1559	Pro-135-tag	135	tag	259.572	10
1560	Pro-135-tag	135	tag	151.736	10
1561	Pro-135-tag	135	tag	170.301	10
1562	Pro-135-tag	135	tag	678.598	10
1563	Pro-135-tag	135	tag	297.771	10
1564	Pro-135-tag	135	tag	261.179	10
1565	Pro-135-tag	135	tag	192.906	10
1566	Pro-135-tag	135	tag	122.63	10
1567	Pro-135-tag	135	tag	383.714	10
1568	Pro-135-tag	135	tag	310.271	10
1569	Pro-135-tag	135	tag	732.234	10
1570	Pro-135-tag	135	tag	339.013	10
1571	Pro-135-tag	135	tag	153.846	10
1572	Pro-135-tag	135	tag	190.716	10
1573	Pro-135-tag	135	tag	146.814	10
1574	Pro-135-tag	135	tag	295.167	10
1575	Pro-135-tag	135	tag	285.088	10
1576	Pro-135-tag	135	tag	222.741	10
1577	Pro-135-tag	135	tag	344.363	10
1578	Pro-135-tag	135	tag	140.824	10
1579	Pro-135-tag	135	tag	226.869	10
1580	Pro-135-tag	135	tag	314.209	10
1581	Pro-135-tag	135	tag	355.565	10
1582	Pro-135-tag	135	tag	109.067	10
1583	Pro-135-tag	135	tag	214.597	10
1584	Pro-135-tag	135	tag	211.933	10
1585	Pro-135-tag	135	tag	128.056	10
1586	Pro-135-tag	135	tag	103.48	10
1587	Pro-135-tag	135	tag	225.888	10
1588	Pro-135-tag	135	tag	575.578	10
1589	Pro-135-tag	135	tag	308.543	10
1590	Pro-135-tag	135	tag	186.706	10
1591	Pro-135-tag	135	tag	182.465	10
1592	Pro-135-tag	135	tag	425.793	10
1593	Pro-135-tag	135	tag	168.279	10
1594	Pro-135-tag	135	tag	170.852	10
1595	Pro-135-tag	135	tag	374.704	10
1596	Pro-135-tag	135	tag	239.472	10
1597	Pro-135-tag	135	tag	677.206	10
1598	Pro-135-tag	135	tag	149.695	10
1599	Pro-135-tag	135	tag	263.547	10
1600	Pro-135-tag	135	tag	209.07	10
1601	Pro-135-tag	135	tag	238.533	10
1602	Pro-135-tag	135	tag	146.358	10
1603	Pro-135-tag	135	tag	331.475	10
1604	Pro-135-tag	135	tag	295.584	10
1605	Pro-135-tag	135	tag	156.116	10
1606	Pro-135-tag	135	tag	493.433	10
1607	Pro-135-tag	135	tag	200.5	10
1608	Pro-135-tag	135	tag	165.583	10
1609	Pro-135-tag	135	tag	388.957	10
1610	Pro-135-tag	135	tag	134.907	10
1611	Pro-135-tag	135	tag	174.005	10
1612	Pro-135-tag	135	tag	862.648	10
1613	Pro-135-tag	135	tag	266.871	10
1614	Pro-135-tag	135	tag	107.068	10
1615	Pro-135-tag	135	tag	346.344	10
1616	Pro-135-tag	135	tag	321.859	10
1617	Pro-135-tag	135	tag	865.411	10
1618	Pro-135-tag	135	tag	147.799	10
1619	Pro-135-tag	135	tag	187.851	10
1620	Pro-135-tag	135	tag	188.265	10
1621	Pro-135-tag	135	tag	172.768	10
1622	Pro-135-tag	135	tag	389.351	10
1623	Pro-135-tag	135	tag	110.629	10
1624	Pro-135-tag	135	tag	174.067	10
1625	Pro-135-tag	135	tag	1028.915	10
1626	Pro-135-tag	135	tag	152.205	10
1627	Pro-135-tag	135	tag	388.966	10
1628	Pro-135-tag	135	tag	770.425	10
1629	Pro-135-tag	135	tag	232.717	10
1630	Pro-135-tag	135	tag	276.588	10
1631	Pro-135-tag	135	tag	336.65	10
1632	Pro-135-tag	135	tag	108.639	10
1633	Pro-135-tag	135	tag	251.613	10
1634	Pro-135-tag	135	tag	155.318	10
1635	Pro-135-tag	135	tag	378.144	10
1636	Pro-135-tag	135	tag	131	10
1637	Pro-135-tag	135	tag	174.024	10
1638	Pro-135-tag	135	tag	412.992	10
1639	Pro-135-tag	135	tag	406.185	10
1640	Pro-135-tag	135	tag	333.587	10
1641	Pro-135-tag	135	tag	750.001	10
1642	Pro-135-tag	135	tag	172.14	10
1643	Pro-135-tag	135	tag	240.137	10
1644	Pro-135-tag	135	tag	155.931	10
1645	Pro-135-tag	135	tag	234.396	10
1646	Pro-135-tag	135	tag	267.663	10
1647	Pro-135-tag	135	tag	439.223	10
1648	Pro-135-tag	135	tag	202.68	10
1649	Pro-135-tag	135	tag	615.225	10
1650	Pro-135-tag	135	tag	140.091	10
1651	Pro-135-tag	135	tag	369.066	10
1652	Pro-135-tag	135	tag	233.4	10
1653	Pro-135-tag	135	tag	193.867	10
1654	Pro-135-tag	135	tag	248.664	10
1655	Pro-135-tag	135	tag	204.215	10
1656	Pro-135-tag	135	tag	548.286	10
1657	Pro-135-tag	135	tag	157.112	10
1658	Pro-135-tag	135	tag	201.742	10
1659	Pro-135-tag	135	tag	115.934	10
1660	Pro-135-tag	135	tag	669.098	10
1661	Pro-135-tag	135	tag	411.924	10
1662	Pro-135-tag	135	tag	216.828	10
1663	Pro-135-tag	135	tag	1208.411	10
1664	Pro-135-tag	135	tag	228.114	10
1665	Pro-135-tag	135	tag	190.852	10
1666	Pro-135-tag	135	tag	170.604	10
1667	Pro-135-tag	135	tag	218.771	10
1668	Pro-135-tag	135	tag	147.442	10
1669	Pro-135-tag	135	tag	319.951	10
1670	Pro-135-tag	135	tag	454.264	10
1671	Pro-135-tag	135	tag	171.737	10
1672	Pro-135-tag	135	tag	356.575	10
1673	Pro-135-tag	135	tag	187.55	10
1674	Pro-135-tag	135	tag	111.249	10
1675	Pro-135-tag	135	tag	107.116	10
1676	Pro-135-tag	135	tag	270.598	10
1677	Pro-135-tag	135	tag	250.69	10
1678	Pro-135-tag	135	tag	170.595	10
1679	Pro-135-tag	135	tag	119.289	10
1680	Pro-135-tag	135	tag	174.244	10
1681	Pro-135-tag	135	tag	870.98	10
1682	Pro-135-tag	135	tag	333.029	10
1683	Pro-135-tag	135	tag	301.453	10
1684	Pro-135-tag	135	tag	624.284	10
1685	Pro-135-tag	135	tag	300.147	10
1686	Pro-135-tag	135	tag	148.81	10
1687	Pro-135-tag	135	tag	380.867	10
1688	Pro-135-tag	135	tag	223.198	10
1689	Pro-135-tag	135	tag	234.286	10
1690	Pro-135-tag	135	tag	348.932	10
1691	Pro-135-tag	135	tag	177.806	10
1692	Pro-135-tag	135	tag	210.165	10
1693	Pro-135-tag	135	tag	172.823	10
1694	Pro-135-tag	135	tag	228.208	10
1695	Pro-135-tag	135	tag	195.736	10
1696	Pro-135-tag	135	tag	207.921	10
1697	Pro-135-tag	135	tag	282.667	10
1698	Pro-135-tag	135	tag	388.637	10
1699	Pro-135-tag	135	tag	109.624	10
1700	Pro-135-tag	135	tag	129.842	10
1701	Pro-135-tag	135	tag	196.142	10
1702	Pro-135-tag	135	tag	113.309	10
1703	Pro-135-tag	135	tag	180.892	10
1704	Pro-135-tag	135	tag	382.388	10
1705	Pro-135-tag	135	tag	107.415	10
1706	Pro-135-tag	135	tag	110.937	10
1707	Pro-135-tag	135	tag	234.517	10
1708	Pro-135-tag	135	tag	154.44	10
1709	Pro-135-tag	135	tag	179.99	10
1710	Pro-135-tag	135	tag	315.546	10
1711	Pro-135-tag	135	tag	248.734	10
1712	Pro-135-tag	135	tag	451.241	10
1713	Pro-135-tag	135	tag	167.685	10
1714	Pro-135-tag	135	tag	321.4	10
1715	Pro-135-tag	135	tag	272.997	10
1716	Pro-135-tag	135	tag	394.045	10
1717	Pro-135-tag	135	tag	431.824	10
1718	Pro-135-tag	135	tag	574.581	10
1719	Pro-135-tag	135	tag	288.914	10
1720	Pro-135-tag	135	tag	953.505	10
1721	Pro-135-tag	135	tag	209.316	10
1722	Pro-135-tag	135	tag	106.709	10
1723	Pro-135-tag	135	tag	553.779	10
1724	Pro-135-tag	135	tag	265.598	10
1725	Pro-135-tag	135	tag	385.569	10
1726	Pro-135-tag	135	tag	223.243	10
1727	Pro-135-tag	135	tag	137.948	10
1728	Pro-135-tag	135	tag	180.817	10
1729	Pro-135-tag	135	tag	115.126	10
1730	Pro-135-tag	135	tag	131.459	10
1731	Pro-135-tag	135	tag	493.749	10
1732	Pro-135-tag	135	tag	255.062	10
1733	Pro-135-tag	135	tag	322.995	10
1734	Pro-135-tag	135	tag	354.717	10
1735	Pro-135-tag	135	tag	149.68	10
1736	Pro-135-tag	135	tag	306.463	10
1737	Pro-135-tag	135	tag	408.698	10
1738	Pro-135-tag	135	tag	110.984	10
1739	Pro-135-tag	135	tag	184.725	10
1740	Pro-135-tag	135	tag	201.031	10
1741	Pro-135-tag	135	tag	713.236	10
1742	Pro-135-tag	135	tag	120.27	10
1743	Pro-135-tag	135	tag	249.417	10
1744	Pro-135-tag	135	tag	245.592	10
1745	Pro-135-tag	135	tag	1125.506	10
1746	Pro-135-tag	135	tag	413.706	10
1747	Pro-135-tag	135	tag	2097.093	10
1748	Pro-135-tag	135	tag	408.488	10
1749	Pro-135-tag	135	tag	763.832	10
1750	Pro-135-tag	135	tag	666.589	10
1751	Pro-135-tag	135	tag	237.411	10
1752	Pro-135-tag	135	tag	318.342	10
1753	Pro-135-tag	135	tag	171.568	10
1754	Pro-135-tag	135	tag	317.447	10
1755	Pro-135-tag	135	tag	107.524	10
1756	Pro-135-tag	135	tag	213.54	10
1757	Pro-135-tag	135	tag	1587.01	10
1758	Pro-135-tag	135	tag	141.455	10
1759	Pro-135-tag	135	tag	520.782	10
1760	Pro-135-tag	135	tag	188.627	10
1761	Pro-135-tag	135	tag	175.386	10
1762	Pro-135-tag	135	tag	285.161	10
1763	Pro-135-tag	135	tag	262.707	10
1764	Pro-135-tag	135	tag	330.799	10
1765	Pro-135-tag	135	tag	145.234	10
1766	Pro-135-tag	135	tag	714.044	10
1767	Pro-135-tag	135	tag	145.814	10
1768	Pro-135-tag	135	tag	233.002	10
1769	Pro-135-tag	135	tag	170.539	10
1770	Pro-135-tag	135	tag	192.984	10
1771	Pro-135-tag	135	tag	381.158	10
1772	Pro-135-tag	135	tag	291.577	10
1773	Pro-135-tag	135	tag	369.957	10
1774	Pro-135-tag	135	tag	246.388	10
1775	Pro-135-tag	135	tag	565.413	10
1776	Pro-135-tag	135	tag	219.433	10
1777	Pro-135-tag	135	tag	386.503	10
1778	Pro-135-tag	135	tag	461.635	10
1779	Pro-135-tag	135	tag	493.083	10
1780	Pro-135-tag	135	tag	135.997	10
1781	Pro-135-tag	135	tag	382.085	10
1782	Pro-135-tag	135	tag	140.471	10
1783	Pro-135-tag	135	tag	399.322	10
1784	Pro-135-tag	135	tag	154.305	10
1785	Pro-135-tag	135	tag	230.033	10
1786	Pro-135-tag	135	tag	108.236	10
1787	Pro-135-tag	135	tag	329.635	10
1788	Pro-135-tag	135	tag	210.028	10
1789	Pro-135-tag	135	tag	105.218	10
1790	Pro-135-tag	135	tag	307.203	10
1791	Pro-135-tag	135	tag	374.003	10
1792	Pro-135-tag	135	tag	179.607	10
1793	Pro-135-tag	135	tag	149.018	10
1794	Pro-135-tag	135	tag	107.761	10
1795	Pro-135-tag	135	tag	120.157	10
1796	Pro-135-tag	135	tag	258.77	10
1797	Pro-135-tag	135	tag	151.57	10
1798	Pro-135-tag	135	tag	169.906	10
1799	Pro-135-tag	135	tag	235.875	10
1800	Pro-135-tag	135	tag	209.014	10
1801	Pro-135-tag	135	tag	441.244	10
1802	Pro-135-tag	135	tag	168.388	10
1803	Pro-135-tag	135	tag	402.251	10
1804	Pro-135-tag	135	tag	353.912	10
1805	Pro-135-tag	135	tag	107.385	10
1806	Pro-135-tag	135	tag	348.779	10
1807	Pro-135-tag	135	tag	137.021	10
1808	Pro-135-tag	135	tag	134.271	10
1809	Pro-135-tag	135	tag	540.246	10
1810	Pro-135-tag	135	tag	222.761	10
1811	Pro-135-tag	135	tag	193.626	10
1812	Pro-135-tag	135	tag	115.849	10
1813	Pro-135-tag	135	tag	272.215	10
1814	Pro-135-tag	135	tag	343.822	10
1815	Pro-135-tag	135	tag	400.852	10
1816	Pro-135-tag	135	tag	421.26	10
1817	Pro-135-tag	135	tag	398.125	10
1818	Pro-135-tag	135	tag	113.712	10
1819	Pro-135-tag	135	tag	389.255	10
1820	Pro-135-tag	135	tag	357.948	10
1821	Pro-135-tag	135	tag	591.778	10
1822	Pro-135-tag	135	tag	330.969	10
1823	Pro-135-tag	135	tag	364.455	10
1824	Pro-135-tag	135	tag	122.175	10
1825	Pro-135-tag	135	tag	151.574	10
1826	Pro-135-tag	135	tag	144.345	10
1827	Pro-135-tag	135	tag	616.736	10
1828	Pro-135-tag	135	tag	195.359	10
1829	Pro-135-tag	135	tag	255.025	10
1830	Pro-135-tag	135	tag	109.076	10
1831	Pro-135-tag	135	tag	383.694	10
1832	Pro-135-tag	135	tag	219.944	10
1833	Pro-135-tag	135	tag	317.054	10
1834	Pro-135-tag	135	tag	540.373	10
1835	Pro-135-tag	135	tag	199.344	10
1836	Pro-135-tag	135	tag	319.124	10
1837	Pro-135-tag	135	tag	275.361	10
1838	Pro-135-tag	135	tag	230.342	10
1839	Pro-135-tag	135	tag	352.509	10
1840	Pro-135-tag	135	tag	338.739	10
1841	Pro-135-tag	135	tag	241.084	10
1842	Pro-135-tag	135	tag	446.347	10
1843	Pro-135-tag	135	tag	112.27	10
1844	Pro-135-tag	135	tag	905.025	10
1845	Pro-135-tag	135	tag	305.092	10
1846	Pro-135-tag	135	tag	138.147	10
1847	Pro-135-tag	135	tag	557.741	10
1848	Pro-135-tag	135	tag	397.869	10
1849	Pro-135-tag	135	tag	353.573	10
1850	Pro-135-tag	135	tag	362.007	10
1851	Pro-135-tag	135	tag	237.303	10
1852	Pro-135-tag	135	tag	106.741	10
1853	Pro-135-tag	135	tag	308.296	10
1854	Pro-135-tag	135	tag	403.168	10
1855	Pro-135-tag	135	tag	108.467	10
1856	Pro-135-tag	135	tag	120.854	10
1857	Pro-135-tag	135	tag	366.103	10
1858	Pro-135-tag	135	tag	414.385	10
1859	Pro-135-tag	135	tag	222.128	10
1860	Pro-135-tag	135	tag	123.12	10
1861	Pro-135-tag	135	tag	312.476	10
1862	Pro-135-tag	135	tag	249.081	10
1863	Pro-135-tag	135	tag	456.43	10
1864	Pro-135-tag	135	tag	176.612	10
1865	Pro-135-tag	135	tag	183.384	10
1866	Pro-135-tag	135	tag	531.922	10
1867	Pro-135-tag	135	tag	191.279	10
1868	Pro-135-tag	135	tag	179.877	10
1869	Pro-135-tag	135	tag	501.153	10
1870	Pro-135-tag	135	tag	314.827	10
1871	Pro-135-tag	135	tag	206.61	10
1872	Pro-135-tag	135	tag	142.622	10
1873	Pro-135-tag	135	tag	233.694	10
1874	Pro-135-tag	135	tag	321.011	10
1875	Pro-135-tag	135	tag	288.848	10
1876	Pro-135-tag	135	tag	128.364	10
1877	Pro-135-tag	135	tag	274.148	10
1878	Pro-135-tag	135	tag	273.795	10
1879	Pro-135-tag	135	tag	608.692	10
1880	Pro-135-tag	135	tag	158.403	10
1881	Pro-135-tag	135	tag	192.216	10
1882	Pro-135-tag	135	tag	243.37	10
1883	Pro-135-tag	135	tag	160.569	10
1884	Pro-135-tag	135	tag	211.384	10
1885	Pro-135-tag	135	tag	506.827	10
1886	Pro-135-tag	135	tag	261.166	10
1887	Pro-135-tag	135	tag	214.198	10
1888	Pro-135-tag	135	tag	234.856	10
1889	Pro-135-tag	135	tag	351.711	10
1890	Pro-135-tag	135	tag	368.332	10
1891	Pro-135-tag	135	tag	137.477	10
1892	Pro-135-tag	135	tag	273.485	10
1893	Pro-135-tag	135	tag	132.49	10
1894	Pro-135-tag	135	tag	273.574	10
1895	Pro-135-tag	135	tag	157.383	10
1896	Pro-135-tag	135	tag	814.707	10
1897	Pro-135-tag	135	tag	231.754	10
1898	Pro-135-tag	135	tag	268.797	10
1899	Pro-135-tag	135	tag	165.456	10
1900	Pro-135-tag	135	tag	296.886	10
1901	Pro-135-tag	135	tag	392.189	10
1902	Pro-135-tag	135	tag	418.366	10
1903	Pro-135-tag	135	tag	538.87	10
1904	Pro-135-tag	135	tag	183.584	10
1905	Pro-135-tag	135	tag	300.953	10
1906	Pro-135-tag	135	tag	108.079	10
1907	Pro-135-tag	135	tag	221.418	10
1908	Pro-135-tag	135	tag	187.109	10
1909	Pro-135-tag	135	tag	155.573	10
1910	Pro-135-tag	135	tag	199.578	10
1911	Pro-135-tag	135	tag	123.556	10
1912	Pro-135-tag	135	tag	112.097	10
1913	Pro-135-tag	135	tag	794.674	10
1914	Pro-135-tag	135	tag	263.22	10
1915	Pro-135-tag	135	tag	105.901	10
1916	Pro-135-tag	135	tag	347.926	10
1917	Pro-135-tag	135	tag	838.661	10
1918	Pro-135-tag	135	tag	169.549	10
1919	Pro-135-tag	135	tag	1137.04	10
1920	Pro-135-tag	135	tag	274.048	10
1921	Pro-135-tag	135	tag	141.137	10
1922	Pro-135-tag	135	tag	484.998	10
1923	Pro-135-tag	135	tag	355.371	10
1924	Pro-135-tag	135	tag	121.761	10
1925	Pro-135-tag	135	tag	119.014	10
1926	Pro-135-tag	135	tag	436.046	10
1927	Pro-135-tag	135	tag	188.767	10
1928	Pro-135-tag	135	tag	260.522	10
1929	Pro-135-tag	135	tag	257.356	10
1930	Pro-135-tag	135	tag	311.747	10
1931	Pro-135-tag	135	tag	181.602	10
1932	Pro-135-tag	135	tag	202.998	10
1933	Pro-135-tag	135	tag	200.908	10
1934	Pro-135-tag	135	tag	111.323	10
1935	Pro-135-tag	135	tag	134.081	10
1936	Pro-135-tag	135	tag	453.317	10
1937	Pro-135-tag	135	tag	355.416	10
1938	Pro-135-tag	135	tag	255.566	10
1939	Pro-135-tag	135	tag	158.803	10
1940	Pro-135-tag	135	tag	331.698	10
1941	Pro-135-tag	135	tag	333.271	10
1942	Pro-135-tag	135	tag	152.255	10
1943	Pro-135-tag	135	tag	344.163	10
1944	Pro-135-tag	135	tag	329.422	10
1945	Pro-135-tag	135	tag	349.605	10
1946	Pro-135-tag	135	tag	227.43	10
1947	Pro-135-tag	135	tag	108.128	10
1948	Pro-135-tag	135	tag	501.969	10
1949	Pro-135-tag	135	tag	195.635	10
1950	Pro-135-tag	135	tag	172.513	10
1951	Pro-135-tag	135	tag	226.467	10
1952	Pro-135-tag	135	tag	135.641	10
1953	Pro-135-tag	135	tag	279.977	10
1954	Pro-135-tag	135	tag	243.886	10
1955	Pro-135-tag	135	tag	277.311	10
1956	Pro-135-tag	135	tag	149.189	10
1957	Pro-135-tag	135	tag	305.285	10
1958	Pro-135-tag	135	tag	185.998	10
1959	Pro-135-tag	135	tag	198.761	10
1960	Pro-135-tag	135	tag	392.639	10
1961	Pro-135-tag	135	tag	882.545	10
1962	Pro-135-tag	135	tag	194.149	10
1963	Pro-135-tag	135	tag	134.435	10
1964	Pro-135-tag	135	tag	140.694	10
1965	Pro-135-tag	135	tag	196.005	10
1966	Pro-135-tag	135	tag	436.947	10
1967	Pro-135-tag	135	tag	264.837	10
1968	Pro-135-tag	135	tag	214.481	10
1969	Pro-135-tag	135	tag	136.686	10
1970	Pro-135-tag	135	tag	246.322	10
1971	Pro-135-tag	135	tag	317.349	10
1972	Pro-135-tag	135	tag	301.741	10
1973	Pro-135-tag	135	tag	167.335	10
1974	Pro-135-tag	135	tag	171.098	10
1975	Pro-135-tag	135	tag	317.842	10
1976	Pro-135-tag	135	tag	243.579	10
1977	Pro-135-tag	135	tag	457.254	10
1978	Pro-135-tag	135	tag	343.06	10
1979	Pro-135-tag	135	tag	169.506	10
1980	Pro-135-tag	135	tag	248.35	10
1981	Pro-135-tag	135	tag	250.333	10
1982	Pro-135-tag	135	tag	189.47	10
1983	Pro-135-tag	135	tag	114.221	10
1984	Pro-135-tag	135	tag	203.917	10
1985	Pro-135-tag	135	tag	272.941	10
1986	Pro-135-tag	135	tag	472.92	10
1987	Pro-135-tag	135	tag	153.949	10
1988	Pro-135-tag	135	tag	300.953	10
1989	Pro-135-tag	135	tag	217	10
1990	Pro-135-tag	135	tag	415.026	10
1991	Pro-135-tag	135	tag	151.63	10
1992	Pro-135-tag	135	tag	104.824	10
1993	Pro-135-tag	135	tag	105.899	10
1994	Pro-135-tag	135	tag	332.237	10
1995	Pro-135-tag	135	tag	265.78	10
1996	Pro-135-tag	135	tag	105.763	10
1997	Pro-135-tag	135	tag	985.689	10
1998	Pro-135-tag	135	tag	328.677	10
1999	Pro-135-tag	135	tag	326.71	10
[truncated: 513,342 more rows]
