# Supplementary material for: Environment modulates protein heterogeneity through transcriptional and translational stop codon readthrough
Source: Nat Commun. 2024 May 24;15:4446. doi: 10.1038/s41467-024-48387-x (PMC11126739; doi:10.1038/s41467-024-48387-x)
Supplement: Supplementary file 8 — Source Data [file 41467_2024_48387_MOESM8_ESM.zip › Source_Data_file/FigS2/FigS2D.csv]

	sample_name	position	codon	Mean_fluorescence	Percentage_above_Threshold
1	Pro-135-tag	135	tag	110.204	NA
2	Pro-135-tag	135	tag	99.921	NA
3	Pro-135-tag	135	tag	97.338	NA
4	Pro-135-tag	135	tag	119.458	NA
5	Pro-135-tag	135	tag	111.247	NA
6	Pro-135-tag	135	tag	105.839	NA
7	Pro-135-tag	135	tag	108.875	NA
8	Pro-135-tag	135	tag	106.167	NA
9	Pro-135-tag	135	tag	108.544	NA
10	Pro-135-tag	135	tag	109.792	NA
11	Pro-135-tag	135	tag	103.922	NA
12	Pro-135-tag	135	tag	103.747	NA
13	Pro-135-tag	135	tag	105.808	NA
14	Pro-135-tag	135	tag	100.086	NA
15	Pro-135-tag	135	tag	103.458	NA
16	Pro-135-tag	135	tag	112.454	NA
17	Pro-135-tag	135	tag	103.23	NA
18	Pro-135-tag	135	tag	107.955	NA
19	Pro-135-tag	135	tag	110.288	NA
20	Pro-135-tag	135	tag	104.427	NA
21	Pro-135-tag	135	tag	105.813	NA
22	Pro-135-tag	135	tag	104.027	NA
23	Pro-135-tag	135	tag	106.72	NA
24	Pro-135-tag	135	tag	105.64	NA
25	Pro-135-tag	135	tag	107.706	NA
26	Pro-135-tag	135	tag	102.751	NA
27	Pro-135-tag	135	tag	106.918	NA
28	Pro-135-tag	135	tag	107.405	NA
29	Pro-135-tag	135	tag	104.468	NA
30	Pro-135-tag	135	tag	101.667	NA
31	Pro-135-tag	135	tag	106.069	NA
32	Pro-135-tag	135	tag	107.515	NA
33	Pro-135-tag	135	tag	108.211	NA
34	Pro-135-tag	135	tag	103.636	NA
35	Pro-135-tag	135	tag	125.46	NA
36	Pro-135-tag	135	tag	105.652	NA
37	Pro-135-tag	135	tag	123.155	NA
38	Pro-135-tag	135	tag	104.659	NA
39	Pro-135-tag	135	tag	105.449	NA
40	Pro-135-tag	135	tag	108.397	NA
41	Pro-135-tag	135	tag	108.435	NA
42	Pro-135-tag	135	tag	104.758	NA
43	Pro-135-tag	135	tag	102.496	NA
44	Pro-135-tag	135	tag	105.657	NA
45	Pro-135-tag	135	tag	108.244	NA
46	Pro-135-tag	135	tag	105.094	NA
47	Pro-135-tag	135	tag	105.895	NA
48	Pro-135-tag	135	tag	110.716	NA
49	Pro-135-tag	135	tag	105.519	NA
50	Pro-135-tag	135	tag	102.989	NA
51	Pro-135-tag	135	tag	106.883	NA
52	Pro-135-tag	135	tag	108.47	NA
53	Pro-135-tag	135	tag	108.114	NA
54	Pro-135-tag	135	tag	102.095	NA
55	Pro-135-tag	135	tag	101.275	NA
56	Pro-135-tag	135	tag	107.829	NA
57	Pro-135-tag	135	tag	114.245	NA
58	Pro-135-tag	135	tag	106.696	NA
59	Pro-135-tag	135	tag	105.464	NA
60	Pro-135-tag	135	tag	102.521	NA
61	Pro-135-tag	135	tag	103.869	NA
62	Pro-135-tag	135	tag	101.782	NA
63	Pro-135-tag	135	tag	106.365	NA
64	Pro-135-tag	135	tag	107.122	NA
65	Pro-135-tag	135	tag	112.191	NA
66	Pro-135-tag	135	tag	109.394	NA
67	Pro-135-tag	135	tag	108.631	NA
68	Pro-135-tag	135	tag	104.694	NA
69	Pro-135-tag	135	tag	105.752	NA
70	Pro-135-tag	135	tag	101.301	NA
71	Pro-135-tag	135	tag	105.704	NA
72	Pro-135-tag	135	tag	105.565	NA
73	Pro-135-tag	135	tag	105.813	NA
74	Pro-135-tag	135	tag	113.392	NA
75	Pro-135-tag	135	tag	130.946	NA
76	Pro-135-tag	135	tag	108.587	NA
77	Pro-135-tag	135	tag	107.428	NA
78	Pro-135-tag	135	tag	108.484	NA
79	Pro-135-tag	135	tag	107.834	NA
80	Pro-135-tag	135	tag	114.221	NA
81	Pro-135-tag	135	tag	102.88	NA
82	Pro-135-tag	135	tag	103.475	NA
83	Pro-135-tag	135	tag	103.804	NA
84	Pro-135-tag	135	tag	108.101	NA
85	Pro-135-tag	135	tag	103.941	NA
86	Pro-135-tag	135	tag	101.849	NA
87	Pro-135-tag	135	tag	108.098	NA
88	Pro-135-tag	135	tag	104.672	NA
89	Pro-135-tag	135	tag	103.266	NA
90	Pro-135-tag	135	tag	102.271	NA
91	Pro-135-tag	135	tag	108.522	NA
92	Pro-135-tag	135	tag	105.491	NA
93	Pro-135-tag	135	tag	104.901	NA
94	Pro-135-tag	135	tag	104.244	NA
95	Pro-135-tag	135	tag	106.979	NA
96	Pro-135-tag	135	tag	101.755	NA
97	Pro-135-tag	135	tag	105.275	NA
98	Pro-135-tag	135	tag	109.717	NA
99	Pro-135-tag	135	tag	102.547	NA
100	Pro-135-tag	135	tag	103.323	NA
101	Pro-135-tag	135	tag	108.861	NA
102	Pro-135-tag	135	tag	104.085	NA
103	Pro-135-tag	135	tag	103.582	NA
104	Pro-135-tag	135	tag	111.782	NA
105	Pro-135-tag	135	tag	102.376	NA
106	Pro-135-tag	135	tag	102.423	NA
107	Pro-135-tag	135	tag	102.245	NA
108	Pro-135-tag	135	tag	100.558	NA
109	Pro-135-tag	135	tag	108.392	NA
110	Pro-135-tag	135	tag	110.646	NA
111	Pro-135-tag	135	tag	105.15	NA
112	Pro-135-tag	135	tag	102.573	NA
113	Pro-135-tag	135	tag	104.34	NA
114	Pro-135-tag	135	tag	104.764	NA
115	Pro-135-tag	135	tag	103	NA
116	Pro-135-tag	135	tag	114.219	NA
117	Pro-135-tag	135	tag	101.198	NA
118	Pro-135-tag	135	tag	110.205	NA
119	Pro-135-tag	135	tag	109.673	NA
120	Pro-135-tag	135	tag	118.65	NA
121	Pro-135-tag	135	tag	100.073	NA
122	Pro-135-tag	135	tag	110.536	NA
123	Pro-135-tag	135	tag	118.283	NA
124	Pro-135-tag	135	tag	104.188	NA
125	Pro-135-tag	135	tag	103.785	NA
126	Pro-135-tag	135	tag	115.327	NA
127	Pro-135-tag	135	tag	105.206	NA
128	Pro-135-tag	135	tag	99.543	NA
129	Pro-135-tag	135	tag	102.031	NA
130	Pro-135-tag	135	tag	101.763	NA
131	Pro-135-tag	135	tag	105.035	NA
132	Pro-135-tag	135	tag	104.226	NA
133	Pro-135-tag	135	tag	113.258	NA
134	Pro-135-tag	135	tag	105.955	NA
135	Pro-135-tag	135	tag	106.124	NA
136	Pro-135-tag	135	tag	105.975	NA
137	Pro-135-tag	135	tag	104.589	NA
138	Pro-135-tag	135	tag	108.587	NA
139	Pro-135-tag	135	tag	107.722	NA
140	Pro-135-tag	135	tag	103.868	NA
141	Pro-135-tag	135	tag	102.805	NA
142	Pro-135-tag	135	tag	100.664	NA
143	Pro-135-tag	135	tag	113.376	NA
144	Pro-135-tag	135	tag	104.239	NA
145	Pro-135-tag	135	tag	105.86	NA
146	Pro-135-tag	135	tag	106.953	NA
147	Pro-135-tag	135	tag	108.339	NA
148	Pro-135-tag	135	tag	103.031	NA
149	Pro-135-tag	135	tag	100.014	NA
150	Pro-135-tag	135	tag	103.083	NA
151	Pro-135-tag	135	tag	103.519	NA
152	Pro-135-tag	135	tag	105.322	NA
153	Pro-135-tag	135	tag	104.688	NA
154	Pro-135-tag	135	tag	112.184	NA
155	Pro-135-tag	135	tag	109.039	NA
156	Pro-135-tag	135	tag	104.171	NA
157	Pro-135-tag	135	tag	104.149	NA
158	Pro-135-tag	135	tag	113.466	NA
159	Pro-135-tag	135	tag	108.295	NA
160	Pro-135-tag	135	tag	117.218	NA
161	Pro-135-tag	135	tag	107.76	NA
162	Pro-135-tag	135	tag	104.372	NA
163	Pro-135-tag	135	tag	106.209	NA
164	Pro-135-tag	135	tag	104.02	NA
165	Pro-135-tag	135	tag	102.147	NA
166	Pro-135-tag	135	tag	99.923	NA
167	Pro-135-tag	135	tag	99.309	NA
168	Pro-135-tag	135	tag	102.302	NA
169	Pro-135-tag	135	tag	105.94	NA
170	Pro-135-tag	135	tag	103.027	NA
171	Pro-135-tag	135	tag	104.944	NA
172	Pro-135-tag	135	tag	105.691	NA
173	Pro-135-tag	135	tag	103.193	NA
174	Pro-135-tag	135	tag	102.912	NA
175	Pro-135-tag	135	tag	102.408	NA
176	Pro-135-tag	135	tag	101.945	NA
177	Pro-135-tag	135	tag	102.172	NA
178	Pro-135-tag	135	tag	105.197	NA
179	Pro-135-tag	135	tag	104.514	NA
180	Pro-135-tag	135	tag	103.074	NA
181	Pro-135-tag	135	tag	106.131	NA
182	Pro-135-tag	135	tag	107.882	NA
183	Pro-135-tag	135	tag	103.724	NA
184	Pro-135-tag	135	tag	105.774	NA
185	Pro-135-tag	135	tag	102.436	NA
186	Pro-135-tag	135	tag	105.555	NA
187	Pro-135-tag	135	tag	99.583	NA
188	Pro-135-tag	135	tag	98.366	NA
189	Pro-135-tag	135	tag	115.528	NA
190	Pro-135-tag	135	tag	107.645	NA
191	Pro-135-tag	135	tag	110.304	NA
192	Pro-135-tag	135	tag	117.154	NA
193	Pro-135-tag	135	tag	102.802	NA
194	Pro-135-tag	135	tag	104.016	NA
195	Pro-135-tag	135	tag	101.58	NA
196	Pro-135-tag	135	tag	103.896	NA
197	Pro-135-tag	135	tag	109.659	NA
198	Pro-135-tag	135	tag	104.187	NA
199	Pro-135-tag	135	tag	108.133	NA
200	Pro-135-tag	135	tag	106.526	NA
201	Pro-135-tag	135	tag	104.351	NA
202	Pro-135-tag	135	tag	102.682	NA
203	Pro-135-tag	135	tag	105.037	NA
204	Pro-135-tag	135	tag	103.929	NA
205	Pro-135-tag	135	tag	112.011	NA
206	Pro-135-tag	135	tag	107.206	NA
207	Pro-135-tag	135	tag	110.585	NA
208	Pro-135-tag	135	tag	100.923	NA
209	Pro-135-tag	135	tag	109.679	NA
210	Pro-135-tag	135	tag	105.73	NA
211	Pro-135-tag	135	tag	106.551	NA
212	Pro-135-tag	135	tag	95.1	NA
213	Pro-135-tag	135	tag	105.205	NA
214	Pro-135-tag	135	tag	107.869	NA
215	Pro-135-tag	135	tag	103.283	NA
216	Pro-135-tag	135	tag	107.737	NA
217	Pro-135-tag	135	tag	108.158	NA
218	Pro-135-tag	135	tag	105.918	NA
219	Pro-135-tag	135	tag	112.79	NA
220	Pro-135-tag	135	tag	109.975	NA
221	Pro-135-tag	135	tag	108.653	NA
222	Pro-135-tag	135	tag	116.541	NA
223	Pro-135-tag	135	tag	104.627	NA
224	Pro-135-tag	135	tag	106.334	NA
225	Pro-135-tag	135	tag	105.979	NA
226	Pro-135-tag	135	tag	106.669	NA
227	Pro-135-tag	135	tag	113.098	NA
228	Pro-135-tag	135	tag	105.57	NA
229	Pro-135-tag	135	tag	99.594	NA
230	Pro-135-tag	135	tag	106.635	NA
231	Pro-135-tag	135	tag	110.832	NA
232	Pro-135-tag	135	tag	96.716	NA
233	Pro-135-tag	135	tag	110.517	NA
234	Pro-135-tag	135	tag	103.055	NA
235	Pro-135-tag	135	tag	108.18	NA
236	Pro-135-tag	135	tag	104.963	NA
237	Pro-135-tag	135	tag	101.836	NA
238	Pro-135-tag	135	tag	103.594	NA
239	Pro-135-tag	135	tag	111.765	NA
240	Pro-135-tag	135	tag	106.143	NA
241	Pro-135-tag	135	tag	113.35	NA
242	Pro-135-tag	135	tag	112.597	NA
243	Pro-135-tag	135	tag	102.927	NA
244	Pro-135-tag	135	tag	103.7	NA
245	Pro-135-tag	135	tag	114.121	NA
246	Pro-135-tag	135	tag	105.069	NA
247	Pro-135-tag	135	tag	107.211	NA
248	Pro-135-tag	135	tag	104.146	NA
249	Pro-135-tag	135	tag	111.736	NA
250	Pro-135-tag	135	tag	102.877	NA
251	Pro-135-tag	135	tag	104.164	NA
252	Pro-135-tag	135	tag	107.813	NA
253	Pro-135-tag	135	tag	107.399	NA
254	Pro-135-tag	135	tag	100.084	NA
255	Pro-135-tag	135	tag	107.535	NA
256	Pro-135-tag	135	tag	107.039	NA
257	Pro-135-tag	135	tag	104.152	NA
258	Pro-135-tag	135	tag	103.644	NA
259	Pro-135-tag	135	tag	113.942	NA
260	Pro-135-tag	135	tag	102.667	NA
261	Pro-135-tag	135	tag	106.925	NA
262	Pro-135-tag	135	tag	106.533	NA
263	Pro-135-tag	135	tag	101.068	NA
264	Pro-135-tag	135	tag	104.824	NA
265	Pro-135-tag	135	tag	102.843	NA
266	Pro-135-tag	135	tag	101.978	NA
267	Pro-135-tag	135	tag	107.321	NA
268	Pro-135-tag	135	tag	102.064	NA
269	Pro-135-tag	135	tag	105.857	NA
270	Pro-135-tag	135	tag	107.883	NA
271	Pro-135-tag	135	tag	103.785	NA
272	Pro-135-tag	135	tag	100.324	NA
273	Pro-135-tag	135	tag	107.755	NA
274	Pro-135-tag	135	tag	105.729	NA
275	Pro-135-tag	135	tag	107.321	NA
276	Pro-135-tag	135	tag	115.309	NA
277	Pro-135-tag	135	tag	102.287	NA
278	Pro-135-tag	135	tag	125.451	NA
279	Pro-135-tag	135	tag	100.593	NA
280	Pro-135-tag	135	tag	114.003	NA
281	Pro-135-tag	135	tag	106.642	NA
282	Pro-135-tag	135	tag	112.493	NA
283	Pro-135-tag	135	tag	107.531	NA
284	Pro-135-tag	135	tag	115.758	NA
285	Pro-135-tag	135	tag	108.675	NA
286	Pro-135-tag	135	tag	101.437	NA
287	Pro-135-tag	135	tag	103.942	NA
288	Pro-135-tag	135	tag	107.562	NA
289	Pro-135-tag	135	tag	111.885	NA
290	Pro-135-tag	135	tag	113.393	NA
291	Pro-135-tag	135	tag	106.278	NA
292	Pro-135-tag	135	tag	105.039	NA
293	Pro-135-tag	135	tag	103.007	NA
294	Pro-135-tag	135	tag	101.108	NA
295	Pro-135-tag	135	tag	106.339	NA
296	Pro-135-tag	135	tag	103.593	NA
297	Pro-135-tag	135	tag	105.169	NA
298	Pro-135-tag	135	tag	110.098	NA
299	Pro-135-tag	135	tag	103.147	NA
300	Pro-135-tag	135	tag	110.632	NA
301	Pro-135-tag	135	tag	107.15	NA
302	Pro-135-tag	135	tag	105.196	NA
303	Pro-135-tag	135	tag	102.917	NA
304	Pro-135-tag	135	tag	103.004	NA
305	Pro-135-tag	135	tag	111.336	NA
306	Pro-135-tag	135	tag	104.33	NA
307	Pro-135-tag	135	tag	110.994	NA
308	Pro-135-tag	135	tag	173.081	NA
309	Pro-135-tag	135	tag	105.992	NA
310	Pro-135-tag	135	tag	101.039	NA
311	Pro-135-tag	135	tag	105.037	NA
312	Pro-135-tag	135	tag	104.367	NA
313	Pro-135-tag	135	tag	100.443	NA
314	Pro-135-tag	135	tag	107.743	NA
315	Pro-135-tag	135	tag	105.802	NA
316	Pro-135-tag	135	tag	101.213	NA
317	Pro-135-tag	135	tag	109.919	NA
318	Pro-135-tag	135	tag	110.059	NA
319	Pro-135-tag	135	tag	90.725	NA
320	Pro-135-tag	135	tag	84.218	NA
321	Pro-135-tag	135	tag	83.045	NA
322	Pro-135-tag	135	tag	88.903	NA
323	Pro-135-tag	135	tag	80.43	NA
324	Pro-135-tag	135	tag	86.788	NA
325	Pro-135-tag	135	tag	86.9	NA
326	Pro-135-tag	135	tag	89.63	NA
327	Pro-135-tag	135	tag	83.798	NA
328	Pro-135-tag	135	tag	83.103	NA
329	Pro-135-tag	135	tag	90.381	NA
330	Pro-135-tag	135	tag	86.189	NA
331	Pro-135-tag	135	tag	84.058	NA
332	Pro-135-tag	135	tag	87.334	NA
333	Pro-135-tag	135	tag	82.464	NA
334	Pro-135-tag	135	tag	94.367	NA
335	Pro-135-tag	135	tag	88.638	NA
336	Pro-135-tag	135	tag	84.169	NA
337	Pro-135-tag	135	tag	88.191	NA
338	Pro-135-tag	135	tag	82.765	NA
339	Pro-135-tag	135	tag	85.661	NA
340	Pro-135-tag	135	tag	85.862	NA
341	Pro-135-tag	135	tag	86.808	NA
342	Pro-135-tag	135	tag	87.427	NA
343	Pro-135-tag	135	tag	87.008	NA
344	Pro-135-tag	135	tag	86.652	NA
345	Pro-135-tag	135	tag	82.911	NA
346	Pro-135-tag	135	tag	84.856	NA
347	Pro-135-tag	135	tag	87.647	NA
348	Pro-135-tag	135	tag	88.072	NA
349	Pro-135-tag	135	tag	90.326	NA
350	Pro-135-tag	135	tag	87.777	NA
351	Pro-135-tag	135	tag	86.248	NA
352	Pro-135-tag	135	tag	84.211	NA
353	Pro-135-tag	135	tag	83.978	NA
354	Pro-135-tag	135	tag	89.783	NA
355	Pro-135-tag	135	tag	84.011	NA
356	Pro-135-tag	135	tag	83.624	NA
357	Pro-135-tag	135	tag	83.115	NA
358	Pro-135-tag	135	tag	86.422	NA
359	Pro-135-tag	135	tag	86.845	NA
360	Pro-135-tag	135	tag	88.233	NA
361	Pro-135-tag	135	tag	87.658	NA
362	Pro-135-tag	135	tag	83.295	NA
363	Pro-135-tag	135	tag	84.615	NA
364	Pro-135-tag	135	tag	84.681	NA
365	Pro-135-tag	135	tag	80.615	NA
366	Pro-135-tag	135	tag	88.154	NA
367	Pro-135-tag	135	tag	84.17	NA
368	Pro-135-tag	135	tag	83.443	NA
369	Pro-135-tag	135	tag	88.651	NA
370	Pro-135-tag	135	tag	90.697	NA
371	Pro-135-tag	135	tag	87.933	NA
372	Pro-135-tag	135	tag	86.843	NA
373	Pro-135-tag	135	tag	88.694	NA
374	Pro-135-tag	135	tag	84.337	NA
375	Pro-135-tag	135	tag	82.214	NA
376	Pro-135-tag	135	tag	83.752	NA
377	Pro-135-tag	135	tag	87.39	NA
378	Pro-135-tag	135	tag	78.409	NA
379	Pro-135-tag	135	tag	85.302	NA
380	Pro-135-tag	135	tag	85.015	NA
381	Pro-135-tag	135	tag	84.396	NA
382	Pro-135-tag	135	tag	85.232	NA
383	Pro-135-tag	135	tag	83.72	NA
384	Pro-135-tag	135	tag	82.623	NA
385	Pro-135-tag	135	tag	95.361	NA
386	Pro-135-tag	135	tag	85.767	NA
387	Pro-135-tag	135	tag	82.665	NA
388	Pro-135-tag	135	tag	90.194	NA
389	Pro-135-tag	135	tag	85.035	NA
390	Pro-135-tag	135	tag	84.143	NA
391	Pro-135-tag	135	tag	88.878	NA
392	Pro-135-tag	135	tag	85.243	NA
393	Pro-135-tag	135	tag	85.48	NA
394	Pro-135-tag	135	tag	83.829	NA
395	Pro-135-tag	135	tag	80.379	NA
396	Pro-135-tag	135	tag	107.76	NA
397	Pro-135-tag	135	tag	112.459	NA
398	Pro-135-tag	135	tag	114.023	NA
399	Pro-135-tag	135	tag	125.541	NA
400	Pro-135-tag	135	tag	107.131	NA
401	Pro-135-tag	135	tag	104.901	NA
402	Pro-135-tag	135	tag	109.655	NA
403	Pro-135-tag	135	tag	130.598	NA
404	Pro-135-tag	135	tag	115.402	NA
405	Pro-135-tag	135	tag	108.927	NA
406	Pro-135-tag	135	tag	101.573	NA
407	Pro-135-tag	135	tag	102.403	NA
408	Pro-135-tag	135	tag	102.294	NA
409	Pro-135-tag	135	tag	104.565	NA
410	Pro-135-tag	135	tag	102.763	NA
411	Pro-135-tag	135	tag	104.329	NA
412	Pro-135-tag	135	tag	106.964	NA
413	Pro-135-tag	135	tag	105.676	NA
414	Pro-135-tag	135	tag	111.55	NA
415	Pro-135-tag	135	tag	103.332	NA
416	Pro-135-tag	135	tag	101.846	NA
417	Pro-135-tag	135	tag	102.924	NA
418	Pro-135-tag	135	tag	103.867	NA
419	Pro-135-tag	135	tag	100.62	NA
420	Pro-135-tag	135	tag	103.125	NA
421	Pro-135-tag	135	tag	106.963	NA
422	Pro-135-tag	135	tag	122.588	NA
423	Pro-135-tag	135	tag	104.212	NA
424	Pro-135-tag	135	tag	101.348	NA
425	Pro-135-tag	135	tag	102.069	NA
426	Pro-135-tag	135	tag	105.641	NA
427	Pro-135-tag	135	tag	101.278	NA
428	Pro-135-tag	135	tag	102.548	NA
429	Pro-135-tag	135	tag	106.911	NA
430	Pro-135-tag	135	tag	97.55	NA
431	Pro-135-tag	135	tag	111.033	NA
432	Pro-135-tag	135	tag	101.84	NA
433	Pro-135-tag	135	tag	104.925	NA
434	Pro-135-tag	135	tag	100.438	NA
435	Pro-135-tag	135	tag	100.73	NA
436	Pro-135-tag	135	tag	113.595	NA
437	Pro-135-tag	135	tag	109.858	NA
438	Pro-135-tag	135	tag	108.729	NA
439	Pro-135-tag	135	tag	100.957	NA
440	Pro-135-tag	135	tag	103.701	NA
441	Pro-135-tag	135	tag	102.234	NA
442	Pro-135-tag	135	tag	103.586	NA
443	Pro-135-tag	135	tag	102.721	NA
444	Pro-135-tag	135	tag	98.605	NA
445	Pro-135-tag	135	tag	102.481	NA
446	Pro-135-tag	135	tag	100.737	NA
447	Pro-135-tag	135	tag	105.646	NA
448	Pro-135-tag	135	tag	106.708	NA
449	Pro-135-tag	135	tag	103.038	NA
450	Pro-135-tag	135	tag	115.458	NA
451	Pro-135-tag	135	tag	96.152	NA
452	Pro-135-tag	135	tag	101.211	NA
453	Pro-135-tag	135	tag	103.04	NA
454	Pro-135-tag	135	tag	101.009	NA
455	Pro-135-tag	135	tag	105.606	NA
456	Pro-135-tag	135	tag	101.403	NA
457	Pro-135-tag	135	tag	101.745	NA
458	Pro-135-tag	135	tag	104.693	NA
459	Pro-135-tag	135	tag	100.753	NA
460	Pro-135-tag	135	tag	146.93	NA
461	Pro-135-tag	135	tag	105.577	NA
462	Pro-135-tag	135	tag	262.198	NA
463	Pro-135-tag	135	tag	251.574	NA
464	Pro-135-tag	135	tag	103.048	NA
465	Pro-135-tag	135	tag	108.922	NA
466	Pro-135-tag	135	tag	98.035	NA
467	Pro-135-tag	135	tag	101.96	NA
468	Pro-135-tag	135	tag	100.735	NA
469	Pro-135-tag	135	tag	107.972	NA
470	Pro-135-tag	135	tag	106.878	NA
471	Pro-135-tag	135	tag	100.527	NA
472	Pro-135-tag	135	tag	103.754	NA
473	Pro-135-tag	135	tag	100.089	NA
474	Pro-135-tag	135	tag	110.018	NA
475	Pro-135-tag	135	tag	121.241	NA
476	Pro-135-tag	135	tag	103.334	NA
477	Pro-135-tag	135	tag	106.612	NA
478	Pro-135-tag	135	tag	101.638	NA
479	Pro-135-tag	135	tag	103.049	NA
480	Pro-135-tag	135	tag	103.362	NA
481	Pro-135-tag	135	tag	104.153	NA
482	Pro-135-tag	135	tag	110.064	NA
483	Pro-135-tag	135	tag	102.318	NA
484	Pro-135-tag	135	tag	102.451	NA
485	Pro-135-tag	135	tag	111.239	NA
486	Pro-135-tag	135	tag	104.862	NA
487	Pro-135-tag	135	tag	111.299	NA
488	Pro-135-tag	135	tag	102.746	NA
489	Pro-135-tag	135	tag	108.324	NA
490	Pro-135-tag	135	tag	106.451	NA
491	Pro-135-tag	135	tag	104.398	NA
492	Pro-135-tag	135	tag	108.055	NA
493	Pro-135-tag	135	tag	107.197	NA
494	Pro-135-tag	135	tag	108.372	NA
495	Pro-135-tag	135	tag	101.384	NA
496	Pro-135-tag	135	tag	104.359	NA
497	Pro-135-tag	135	tag	100.837	NA
498	Pro-135-tag	135	tag	104.854	NA
499	Pro-135-tag	135	tag	104.549	NA
500	Pro-135-tag	135	tag	110.851	NA
501	Pro-135-tag	135	tag	106.464	NA
502	Pro-135-tag	135	tag	102.091	NA
503	Pro-135-tag	135	tag	102.55	NA
504	Pro-135-tag	135	tag	101.207	NA
505	Pro-135-tag	135	tag	102.385	NA
506	Pro-135-tag	135	tag	105.694	NA
507	Pro-135-tag	135	tag	101.168	NA
508	Pro-135-tag	135	tag	102.575	NA
509	Pro-135-tag	135	tag	102.472	NA
510	Pro-135-tag	135	tag	98.737	NA
511	Pro-135-tag	135	tag	102.819	NA
512	Pro-135-tag	135	tag	104.713	NA
513	Pro-135-tag	135	tag	113.529	NA
514	Pro-135-tag	135	tag	103.468	NA
515	Pro-135-tag	135	tag	105.675	NA
516	Pro-135-tag	135	tag	104.111	NA
517	Pro-135-tag	135	tag	108.645	NA
518	Pro-135-tag	135	tag	107.999	NA
519	Pro-135-tag	135	tag	106.792	NA
520	Pro-135-tag	135	tag	103.368	NA
521	Pro-135-tag	135	tag	111.982	NA
522	Pro-135-tag	135	tag	102.847	NA
523	Pro-135-tag	135	tag	102.377	NA
524	Pro-135-tag	135	tag	107.754	NA
525	Pro-135-tag	135	tag	100.275	NA
526	Pro-135-tag	135	tag	108.228	NA
527	Pro-135-tag	135	tag	99.382	NA
528	Pro-135-tag	135	tag	102.072	NA
529	Pro-135-tag	135	tag	109.986	NA
530	Pro-135-tag	135	tag	101.497	NA
531	Pro-135-tag	135	tag	107.585	NA
532	Pro-135-tag	135	tag	111.744	NA
533	Pro-135-tag	135	tag	99.804	NA
534	Pro-135-tag	135	tag	106.599	NA
535	Pro-135-tag	135	tag	107.812	NA
536	Pro-135-tag	135	tag	99.862	NA
537	Pro-135-tag	135	tag	110.147	NA
538	Pro-135-tag	135	tag	100.809	NA
539	Pro-135-tag	135	tag	104.895	NA
540	Pro-135-tag	135	tag	104.775	NA
541	Pro-135-tag	135	tag	98.732	NA
542	Pro-135-tag	135	tag	105.692	NA
543	Pro-135-tag	135	tag	97.411	NA
544	Pro-135-tag	135	tag	109.11	NA
545	Pro-135-tag	135	tag	107.376	NA
546	Pro-135-tag	135	tag	103.677	NA
547	Pro-135-tag	135	tag	104.294	NA
548	Pro-135-tag	135	tag	103.911	NA
549	Pro-135-tag	135	tag	116.012	NA
550	Pro-135-tag	135	tag	99.834	NA
551	Pro-135-tag	135	tag	107.134	NA
552	Pro-135-tag	135	tag	104.354	NA
553	Pro-135-tag	135	tag	102.943	NA
554	Pro-135-tag	135	tag	113.058	NA
555	Pro-135-tag	135	tag	119.439	NA
556	Pro-135-tag	135	tag	103.287	NA
557	Pro-135-tag	135	tag	97.097	NA
558	Pro-135-tag	135	tag	103.803	NA
559	Pro-135-tag	135	tag	103.698	NA
560	Pro-135-tag	135	tag	125.719	NA
561	Pro-135-tag	135	tag	102.896	NA
562	Pro-135-tag	135	tag	106.714	NA
563	Pro-135-tag	135	tag	100.556	NA
564	Pro-135-tag	135	tag	117.455	NA
565	Pro-135-tag	135	tag	105.513	NA
566	Pro-135-tag	135	tag	106.495	NA
567	Pro-135-tag	135	tag	101.15	NA
568	Pro-135-tag	135	tag	105.426	NA
569	Pro-135-tag	135	tag	106.228	NA
570	Pro-135-tag	135	tag	103.969	NA
571	Pro-135-tag	135	tag	100.465	NA
572	Pro-135-tag	135	tag	106.627	NA
573	Pro-135-tag	135	tag	103.119	NA
574	Pro-135-tag	135	tag	108.024	NA
575	Pro-135-tag	135	tag	96.56	NA
576	Pro-135-tag	135	tag	116.209	NA
577	Pro-135-tag	135	tag	96.887	NA
578	Pro-135-tag	135	tag	109.737	NA
579	Pro-135-tag	135	tag	113.009	NA
580	Pro-135-tag	135	tag	105.206	NA
581	Pro-135-tag	135	tag	108.674	NA
582	Pro-135-tag	135	tag	125.034	NA
583	Pro-135-tag	135	tag	107.09	NA
584	Pro-135-tag	135	tag	103.486	NA
585	Pro-135-tag	135	tag	96.043	NA
586	Pro-135-tag	135	tag	101.583	NA
587	Pro-135-tag	135	tag	101.163	NA
588	Pro-135-tag	135	tag	102.729	NA
589	Pro-135-tag	135	tag	107.989	NA
590	Pro-135-tag	135	tag	102.604	NA
591	Pro-135-tag	135	tag	103.344	NA
592	Pro-135-tag	135	tag	107.041	NA
593	Pro-135-tag	135	tag	108.036	NA
594	Pro-135-tag	135	tag	112.315	NA
595	Pro-135-tag	135	tag	104.284	NA
596	Pro-135-tag	135	tag	106.539	NA
597	Pro-135-tag	135	tag	105.461	NA
598	Pro-135-tag	135	tag	106.122	NA
599	Pro-135-tag	135	tag	105.873	NA
600	Pro-135-tag	135	tag	127.776	NA
601	Pro-135-tag	135	tag	101.902	NA
602	Pro-135-tag	135	tag	106.109	NA
603	Pro-135-tag	135	tag	97.66	NA
604	Pro-135-tag	135	tag	102.947	NA
605	Pro-135-tag	135	tag	104.401	NA
606	Pro-135-tag	135	tag	102.123	NA
607	Pro-135-tag	135	tag	106.925	NA
608	Pro-135-tag	135	tag	103.369	NA
609	Pro-135-tag	135	tag	115.404	NA
610	Pro-135-tag	135	tag	99.065	NA
611	Pro-135-tag	135	tag	103.768	NA
612	Pro-135-tag	135	tag	107.319	NA
613	Pro-135-tag	135	tag	96.203	NA
614	Pro-135-tag	135	tag	96.616	NA
615	Pro-135-tag	135	tag	120.741	NA
616	Pro-135-tag	135	tag	96.394	NA
617	Pro-135-tag	135	tag	99.848	NA
618	Pro-135-tag	135	tag	100.477	NA
619	Pro-135-tag	135	tag	108.129	NA
620	Pro-135-tag	135	tag	104.878	NA
621	Pro-135-tag	135	tag	63.478	NA
622	Pro-135-tag	135	tag	57.107	NA
623	Pro-135-tag	135	tag	57.412	NA
624	Pro-135-tag	135	tag	52.512	NA
625	Pro-135-tag	135	tag	56.905	NA
626	Pro-135-tag	135	tag	55.483	NA
627	Pro-135-tag	135	tag	61.541	NA
628	Pro-135-tag	135	tag	62.262	NA
629	Pro-135-tag	135	tag	62.483	NA
630	Pro-135-tag	135	tag	54.049	NA
631	Pro-135-tag	135	tag	61.445	NA
632	Pro-135-tag	135	tag	61.311	NA
633	Pro-135-tag	135	tag	57.156	NA
634	Pro-135-tag	135	tag	57.955	NA
635	Pro-135-tag	135	tag	59.993	NA
636	Pro-135-tag	135	tag	60.483	NA
637	Pro-135-tag	135	tag	58.951	NA
638	Pro-135-tag	135	tag	64.175	NA
639	Pro-135-tag	135	tag	55.739	NA
640	Pro-135-tag	135	tag	57.048	NA
641	Pro-135-tag	135	tag	56.844	NA
642	Pro-135-tag	135	tag	61.736	NA
643	Pro-135-tag	135	tag	56.148	NA
644	Pro-135-tag	135	tag	56.202	NA
645	Pro-135-tag	135	tag	52.744	NA
646	Pro-135-tag	135	tag	57.82	NA
647	Pro-135-tag	135	tag	57.426	NA
648	Pro-135-tag	135	tag	56.086	NA
649	Pro-135-tag	135	tag	55.314	NA
650	Pro-135-tag	135	tag	59.009	NA
651	Pro-135-tag	135	tag	59.161	NA
652	Pro-135-tag	135	tag	61.417	NA
653	Pro-135-tag	135	tag	59.257	NA
654	Pro-135-tag	135	tag	55.821	NA
655	Pro-135-tag	135	tag	59.701	NA
656	Pro-135-tag	135	tag	55.028	NA
657	Pro-135-tag	135	tag	57.046	NA
658	Pro-135-tag	135	tag	62.004	NA
659	Pro-135-tag	135	tag	56.204	NA
660	Pro-135-tag	135	tag	55.618	NA
661	Pro-135-tag	135	tag	58.696	NA
662	Pro-135-tag	135	tag	58.257	NA
663	Pro-135-tag	135	tag	56.619	NA
664	Pro-135-tag	135	tag	59.803	NA
665	Pro-135-tag	135	tag	62.496	NA
666	Pro-135-tag	135	tag	57.847	NA
667	Pro-135-tag	135	tag	56.777	NA
668	Pro-135-tag	135	tag	56.68	NA
669	Pro-135-tag	135	tag	56.354	NA
670	Pro-135-tag	135	tag	55.988	NA
671	Pro-135-tag	135	tag	56.845	NA
672	Pro-135-tag	135	tag	57.802	NA
673	Pro-135-tag	135	tag	58.451	NA
674	Pro-135-tag	135	tag	56.32	NA
675	Pro-135-tag	135	tag	58.429	NA
676	Pro-135-tag	135	tag	57.88	NA
677	Pro-135-tag	135	tag	54.174	NA
678	Pro-135-tag	135	tag	57.217	NA
679	Pro-135-tag	135	tag	58.041	NA
680	Pro-135-tag	135	tag	55.538	NA
681	Pro-135-tag	135	tag	58.511	NA
682	Pro-135-tag	135	tag	59.495	NA
683	Pro-135-tag	135	tag	57.538	NA
684	Pro-135-tag	135	tag	61.565	NA
685	Pro-135-tag	135	tag	57.161	NA
686	Pro-135-tag	135	tag	55.48	NA
687	Pro-135-tag	135	tag	54.992	NA
688	Pro-135-tag	135	tag	56.579	NA
689	Pro-135-tag	135	tag	58.961	NA
690	Pro-135-tag	135	tag	56.457	NA
691	Pro-135-tag	135	tag	56.051	NA
692	Pro-135-tag	135	tag	57.981	NA
693	Pro-135-tag	135	tag	57.331	NA
694	Pro-135-tag	135	tag	58.3	NA
695	Pro-135-tag	135	tag	56.334	NA
696	Pro-135-tag	135	tag	56.527	NA
697	Pro-135-tag	135	tag	55.413	NA
698	Pro-135-tag	135	tag	56.683	NA
699	Pro-135-tag	135	tag	58.395	NA
700	Pro-135-tag	135	tag	55.172	NA
701	Pro-135-tag	135	tag	57.48	NA
702	Pro-135-tag	135	tag	52.662	NA
703	Pro-135-tag	135	tag	54.011	NA
704	Pro-135-tag	135	tag	57.578	NA
705	Pro-135-tag	135	tag	57.108	NA
706	Pro-135-tag	135	tag	55.16	NA
707	Pro-135-tag	135	tag	55.691	NA
708	Pro-135-tag	135	tag	55.53	NA
709	Pro-135-tag	135	tag	58.187	NA
710	Pro-135-tag	135	tag	56.984	NA
711	Pro-135-tag	135	tag	57.35	NA
712	Pro-135-tag	135	tag	53.477	NA
713	Pro-135-tag	135	tag	55.972	NA
714	Pro-135-tag	135	tag	56.386	NA
715	Pro-135-tag	135	tag	58.742	NA
716	Pro-135-tag	135	tag	57.164	NA
717	Pro-135-tag	135	tag	56.487	NA
718	Pro-135-tag	135	tag	58.158	NA
719	Pro-135-tag	135	tag	57.833	NA
720	Pro-135-tag	135	tag	57.236	NA
721	Pro-135-tag	135	tag	60.729	NA
722	Pro-135-tag	135	tag	52.923	NA
723	Pro-135-tag	135	tag	56.713	NA
724	Pro-135-tag	135	tag	56.922	NA
725	Pro-135-tag	135	tag	58.915	NA
726	Pro-135-tag	135	tag	55.813	NA
727	Pro-135-tag	135	tag	54.386	NA
728	Pro-135-tag	135	tag	58.444	NA
729	Pro-135-tag	135	tag	53.24	NA
730	Pro-135-tag	135	tag	58.456	NA
731	Pro-135-tag	135	tag	60.115	NA
732	Pro-135-tag	135	tag	55.1	NA
733	Pro-135-tag	135	tag	58.3	NA
734	Pro-135-tag	135	tag	60.486	NA
735	Pro-135-tag	135	tag	61.555	NA
736	Pro-135-tag	135	tag	59.097	NA
737	Pro-135-tag	135	tag	56.263	NA
738	Pro-135-tag	135	tag	53.367	NA
739	Pro-135-tag	135	tag	61.497	NA
740	Pro-135-tag	135	tag	62.969	NA
741	Pro-135-tag	135	tag	56.732	NA
742	Pro-135-tag	135	tag	60.218	NA
743	Pro-135-tag	135	tag	57.22	NA
744	Pro-135-tag	135	tag	53.363	NA
745	Pro-135-tag	135	tag	54.593	NA
746	Pro-135-tag	135	tag	54.491	NA
747	Pro-135-tag	135	tag	55.078	NA
748	Pro-135-tag	135	tag	59.531	NA
749	Pro-135-tag	135	tag	57.433	NA
750	Pro-135-tag	135	tag	59.577	NA
751	Pro-135-tag	135	tag	59.347	NA
752	Pro-135-tag	135	tag	55.595	NA
753	Pro-135-tag	135	tag	55.746	NA
754	Pro-135-tag	135	tag	53.722	NA
755	Pro-135-tag	135	tag	55.684	NA
756	Pro-135-tag	135	tag	57.687	NA
757	Pro-135-tag	135	tag	54.248	NA
758	Pro-135-tag	135	tag	54.948	NA
759	Pro-135-tag	135	tag	55.972	NA
760	Pro-135-tag	135	tag	54.904	NA
761	Pro-135-tag	135	tag	64.49	NA
762	Pro-135-tag	135	tag	56.621	NA
763	Pro-135-tag	135	tag	56.239	NA
764	Pro-135-tag	135	tag	62.472	NA
765	Pro-135-tag	135	tag	50.828	NA
766	Pro-135-tag	135	tag	104.685	NA
767	Pro-135-tag	135	tag	111.154	NA
768	Pro-135-tag	135	tag	105.747	NA
769	Pro-135-tag	135	tag	107.607	NA
770	Pro-135-tag	135	tag	101.589	NA
771	Pro-135-tag	135	tag	109.062	NA
772	Pro-135-tag	135	tag	104.072	NA
773	Pro-135-tag	135	tag	103.775	NA
774	Pro-135-tag	135	tag	109.282	NA
775	Pro-135-tag	135	tag	106.937	NA
776	Pro-135-tag	135	tag	101.872	NA
777	Pro-135-tag	135	tag	105.587	NA
778	Pro-135-tag	135	tag	122.919	NA
779	Pro-135-tag	135	tag	111.67	NA
780	Pro-135-tag	135	tag	103.248	NA
781	Pro-135-tag	135	tag	98.299	NA
782	Pro-135-tag	135	tag	103.932	NA
783	Pro-135-tag	135	tag	101.921	NA
784	Pro-135-tag	135	tag	104.189	NA
785	Pro-135-tag	135	tag	105.888	NA
786	Pro-135-tag	135	tag	100.401	NA
787	Pro-135-tag	135	tag	106.355	NA
788	Pro-135-tag	135	tag	107.289	NA
789	Pro-135-tag	135	tag	102.166	NA
790	Pro-135-tag	135	tag	117.747	NA
791	Pro-135-tag	135	tag	104.182	NA
792	Pro-135-tag	135	tag	105.562	NA
793	Pro-135-tag	135	tag	103.747	NA
794	Pro-135-tag	135	tag	112.578	NA
795	Pro-135-tag	135	tag	110.533	NA
796	Pro-135-tag	135	tag	100.025	NA
797	Pro-135-tag	135	tag	108.251	NA
798	Pro-135-tag	135	tag	98.29	NA
799	Pro-135-tag	135	tag	105.586	NA
800	Pro-135-tag	135	tag	104.859	NA
801	Pro-135-tag	135	tag	124.922	NA
802	Pro-135-tag	135	tag	102.004	NA
803	Pro-135-tag	135	tag	108.608	NA
804	Pro-135-tag	135	tag	107.902	NA
805	Pro-135-tag	135	tag	106.258	NA
806	Pro-135-tag	135	tag	105.84	NA
807	Pro-135-tag	135	tag	101.864	NA
808	Pro-135-tag	135	tag	105.239	NA
809	Pro-135-tag	135	tag	106.645	NA
810	Pro-135-tag	135	tag	103.617	NA
811	Pro-135-tag	135	tag	106.415	NA
812	Pro-135-tag	135	tag	101.674	NA
813	Pro-135-tag	135	tag	101.585	NA
814	Pro-135-tag	135	tag	111.295	NA
815	Pro-135-tag	135	tag	101.408	NA
816	Pro-135-tag	135	tag	105.574	NA
817	Pro-135-tag	135	tag	107.634	NA
818	Pro-135-tag	135	tag	111.884	NA
819	Pro-135-tag	135	tag	112.41	NA
820	Pro-135-tag	135	tag	107.412	NA
821	Pro-135-tag	135	tag	105.418	NA
822	Pro-135-tag	135	tag	103.036	NA
823	Pro-135-tag	135	tag	108.765	NA
824	Pro-135-tag	135	tag	108.691	NA
825	Pro-135-tag	135	tag	106.657	NA
826	Pro-135-tag	135	tag	106.834	NA
827	Pro-135-tag	135	tag	104.306	NA
828	Pro-135-tag	135	tag	107.829	NA
829	Pro-135-tag	135	tag	107.254	NA
830	Pro-135-tag	135	tag	103.732	NA
831	Pro-135-tag	135	tag	106.089	NA
832	Pro-135-tag	135	tag	105.187	NA
833	Pro-135-tag	135	tag	105.021	NA
834	Pro-135-tag	135	tag	99.865	NA
835	Pro-135-tag	135	tag	110.684	NA
836	Pro-135-tag	135	tag	109.264	NA
837	Pro-135-tag	135	tag	107.483	NA
838	Pro-135-tag	135	tag	124.956	NA
839	Pro-135-tag	135	tag	106.063	NA
840	Pro-135-tag	135	tag	101.624	NA
841	Pro-135-tag	135	tag	105.251	NA
842	Pro-135-tag	135	tag	103.838	NA
843	Pro-135-tag	135	tag	100.798	NA
844	Pro-135-tag	135	tag	106.379	NA
845	Pro-135-tag	135	tag	101.672	NA
846	Pro-135-tag	135	tag	104.624	NA
847	Pro-135-tag	135	tag	101.867	NA
848	Pro-135-tag	135	tag	110.784	NA
849	Pro-135-tag	135	tag	103.308	NA
850	Pro-135-tag	135	tag	107.509	NA
851	Pro-135-tag	135	tag	110.895	NA
852	Pro-135-tag	135	tag	104.129	NA
853	Pro-135-tag	135	tag	105.371	NA
854	Pro-135-tag	135	tag	103.868	NA
855	Pro-135-tag	135	tag	126.357	NA
856	Pro-135-tag	135	tag	103.245	NA
857	Pro-135-tag	135	tag	100.181	NA
858	Pro-135-tag	135	tag	112.017	NA
859	Pro-135-tag	135	tag	112.505	NA
860	Pro-135-tag	135	tag	104.677	NA
861	Pro-135-tag	135	tag	101.082	NA
862	Pro-135-tag	135	tag	117.664	NA
863	Pro-135-tag	135	tag	105.738	NA
864	Pro-135-tag	135	tag	101.49	NA
865	Pro-135-tag	135	tag	104.774	NA
866	Pro-135-tag	135	tag	104.149	NA
867	Pro-135-tag	135	tag	108.524	NA
868	Pro-135-tag	135	tag	135.735	NA
869	Pro-135-tag	135	tag	103.139	NA
870	Pro-135-tag	135	tag	105.349	NA
871	Pro-135-tag	135	tag	103.617	NA
872	Pro-135-tag	135	tag	104.086	NA
873	Pro-135-tag	135	tag	113.859	NA
874	Pro-135-tag	135	tag	101.829	NA
875	Pro-135-tag	135	tag	103.803	NA
876	Pro-135-tag	135	tag	106.511	NA
877	Pro-135-tag	135	tag	100.287	NA
878	Pro-135-tag	135	tag	104.037	NA
879	Pro-135-tag	135	tag	115.832	NA
880	Pro-135-tag	135	tag	100.037	NA
881	Pro-135-tag	135	tag	106.014	NA
882	Pro-135-tag	135	tag	106.669	NA
883	Pro-135-tag	135	tag	101.276	NA
884	Pro-135-tag	135	tag	101.509	NA
885	Pro-135-tag	135	tag	112.421	NA
886	Pro-135-tag	135	tag	111.574	NA
887	Pro-135-tag	135	tag	108.836	NA
888	Pro-135-tag	135	tag	105.059	NA
889	Pro-135-tag	135	tag	112.681	NA
890	Pro-135-tag	135	tag	100.122	NA
891	Pro-135-tag	135	tag	105.859	NA
892	Pro-135-tga	135	tga	106.136	NA
893	Pro-135-tga	135	tga	112.222	NA
894	Pro-135-tga	135	tga	99.945	NA
895	Pro-135-tga	135	tga	127.935	NA
896	Pro-135-tga	135	tga	104.352	NA
897	Pro-135-tga	135	tga	117.793	NA
898	Pro-135-tga	135	tga	104.461	NA
899	Pro-135-tga	135	tga	101.676	NA
900	Pro-135-tga	135	tga	106.991	NA
901	Pro-135-tga	135	tga	110.71	NA
902	Pro-135-tga	135	tga	131.786	NA
903	Pro-135-tga	135	tga	110.117	NA
904	Pro-135-tga	135	tga	107.49	NA
905	Pro-135-tga	135	tga	113.542	NA
906	Pro-135-tga	135	tga	104.409	NA
907	Pro-135-tga	135	tga	113.936	NA
908	Pro-135-tga	135	tga	131.76	NA
909	Pro-135-tga	135	tga	117.458	NA
910	Pro-135-tga	135	tga	114.238	NA
911	Pro-135-tga	135	tga	98.134	NA
912	Pro-135-tga	135	tga	122.754	NA
913	Pro-135-tga	135	tga	102.666	NA
914	Pro-135-tga	135	tga	104.639	NA
915	Pro-135-tga	135	tga	122.586	NA
916	Pro-135-tga	135	tga	101.945	NA
917	Pro-135-tga	135	tga	115.622	NA
918	Pro-135-tga	135	tga	130.13	NA
919	Pro-135-tga	135	tga	103.549	NA
920	Pro-135-tga	135	tga	103.116	NA
921	Pro-135-tga	135	tga	107.974	NA
922	Pro-135-tga	135	tga	113.699	NA
923	Pro-135-tga	135	tga	103.627	NA
924	Pro-135-tga	135	tga	101.927	NA
925	Pro-135-tga	135	tga	101.464	NA
926	Pro-135-tga	135	tga	131.602	NA
927	Pro-135-tga	135	tga	103.761	NA
928	Pro-135-tga	135	tga	106.908	NA
929	Pro-135-tga	135	tga	103.712	NA
930	Pro-135-tga	135	tga	105.393	NA
931	Pro-135-tga	135	tga	108.695	NA
932	Pro-135-tga	135	tga	116.8	NA
933	Pro-135-tga	135	tga	122.156	NA
934	Pro-135-tga	135	tga	110.515	NA
935	Pro-135-tga	135	tga	121.414	NA
936	Pro-135-tga	135	tga	130.575	NA
937	Pro-135-tga	135	tga	117.34	NA
938	Pro-135-tga	135	tga	109.495	NA
939	Pro-135-tga	135	tga	106.082	NA
940	Pro-135-tga	135	tga	123.059	NA
941	Pro-135-tga	135	tga	108.459	NA
942	Pro-135-tga	135	tga	139.971	NA
943	Pro-135-tga	135	tga	105.303	NA
944	Pro-135-tga	135	tga	106.614	NA
945	Pro-135-tga	135	tga	108.544	NA
946	Pro-135-tga	135	tga	104.088	NA
947	Pro-135-tga	135	tga	122.856	NA
948	Pro-135-tga	135	tga	105.038	NA
949	Pro-135-tga	135	tga	120.842	NA
950	Pro-135-tga	135	tga	105.263	NA
951	Pro-135-tga	135	tga	103.755	NA
952	Pro-135-tga	135	tga	138.82	NA
953	Pro-135-tga	135	tga	103.385	NA
954	Pro-135-tga	135	tga	112.98	NA
955	Pro-135-tga	135	tga	113.558	NA
956	Pro-135-tga	135	tga	109.375	NA
957	Pro-135-tga	135	tga	106.208	NA
958	Pro-135-tga	135	tga	120.581	NA
959	Pro-135-tga	135	tga	111.857	NA
960	Pro-135-tga	135	tga	100.226	NA
961	Pro-135-tga	135	tga	106.5	NA
962	Pro-135-tga	135	tga	126.038	NA
963	Pro-135-tga	135	tga	121.51	NA
964	Pro-135-tga	135	tga	105.757	NA
965	Pro-135-tga	135	tga	103.246	NA
966	Pro-135-tga	135	tga	102.904	NA
967	Pro-135-tga	135	tga	115.958	NA
968	Pro-135-tga	135	tga	103.27	NA
969	Pro-135-tga	135	tga	111.957	NA
970	Pro-135-tga	135	tga	104.174	NA
971	Pro-135-tga	135	tga	106.998	NA
972	Pro-135-tga	135	tga	108.344	NA
973	Pro-135-tga	135	tga	104.312	NA
974	Pro-135-tga	135	tga	101.979	NA
975	Pro-135-tga	135	tga	104.866	NA
976	Pro-135-tga	135	tga	103.361	NA
977	Pro-135-tga	135	tga	129.655	NA
978	Pro-135-tga	135	tga	106.187	NA
979	Pro-135-tga	135	tga	104.418	NA
980	Pro-135-tga	135	tga	106.546	NA
981	Pro-135-tga	135	tga	110.107	NA
982	Pro-135-tga	135	tga	109.902	NA
983	Pro-135-tga	135	tga	97.748	NA
984	Pro-135-tga	135	tga	106.353	NA
985	Pro-135-tga	135	tga	116.317	NA
986	Pro-135-tga	135	tga	107.892	NA
987	Pro-135-tga	135	tga	102.131	NA
988	Pro-135-tga	135	tga	114.376	NA
989	Pro-135-tga	135	tga	121.637	NA
990	Pro-135-tga	135	tga	104.491	NA
991	Pro-135-tga	135	tga	121.349	NA
992	Pro-135-tga	135	tga	122.04	NA
993	Pro-135-tga	135	tga	109.137	NA
994	Pro-135-tga	135	tga	106.833	NA
995	Pro-135-tga	135	tga	123.102	NA
996	Pro-135-tga	135	tga	107.996	NA
997	Pro-135-tga	135	tga	117.045	NA
998	Pro-135-tga	135	tga	104.008	NA
999	Pro-135-tga	135	tga	103.553	NA
1000	Pro-135-tga	135	tga	122.702	NA
1001	Pro-135-tga	135	tga	104.545	NA
1002	Pro-135-tga	135	tga	104.351	NA
1003	Pro-135-tga	135	tga	124.138	NA
1004	Pro-135-tga	135	tga	116.895	NA
1005	Pro-135-tga	135	tga	120.119	NA
1006	Pro-135-tga	135	tga	103.706	NA
1007	Pro-135-tga	135	tga	102.677	NA
1008	Pro-135-tga	135	tga	117.032	NA
1009	Pro-135-tga	135	tga	130.863	NA
1010	Pro-135-tga	135	tga	119.35	NA
1011	Pro-135-tga	135	tga	118.594	NA
1012	Pro-135-tga	135	tga	126.957	NA
1013	Pro-135-tga	135	tga	100.719	NA
1014	Pro-135-tga	135	tga	124.436	NA
1015	Pro-135-tga	135	tga	127.53	NA
1016	Pro-135-tga	135	tga	104.673	NA
1017	Pro-135-tga	135	tga	104.117	NA
1018	Pro-135-tga	135	tga	116.254	NA
1019	Pro-135-tga	135	tga	106.894	NA
1020	Pro-135-tga	135	tga	109.686	NA
1021	Pro-135-tga	135	tga	117.824	NA
1022	Pro-135-tga	135	tga	108.141	NA
1023	Pro-135-tga	135	tga	108.379	NA
1024	Pro-135-tga	135	tga	122.512	NA
1025	Pro-135-tga	135	tga	104.785	NA
1026	Pro-135-tga	135	tga	106.406	NA
1027	Pro-135-tga	135	tga	100.659	NA
1028	Pro-135-tga	135	tga	113.812	NA
1029	Pro-135-tga	135	tga	112.337	NA
1030	Pro-135-tga	135	tga	112.046	NA
1031	Pro-135-tga	135	tga	116.049	NA
1032	Pro-135-tga	135	tga	103.339	NA
1033	Pro-135-tga	135	tga	103.716	NA
1034	Pro-135-tga	135	tga	140.158	NA
1035	Pro-135-tga	135	tga	117.644	NA
1036	Pro-135-tga	135	tga	113.136	NA
1037	Pro-135-tga	135	tga	129.724	NA
1038	Pro-135-tga	135	tga	107.797	NA
1039	Pro-135-tga	135	tga	122.769	NA
1040	Pro-135-tga	135	tga	111.483	NA
1041	Pro-135-tga	135	tga	117.044	NA
1042	Pro-135-tga	135	tga	106.503	NA
1043	Pro-135-tga	135	tga	109.822	NA
1044	Pro-135-tga	135	tga	124.616	NA
1045	Pro-135-tga	135	tga	120.148	NA
1046	Pro-135-tga	135	tga	118.695	NA
1047	Pro-135-tga	135	tga	107.598	NA
1048	Pro-135-tga	135	tga	113.924	NA
1049	Pro-135-tga	135	tga	130.829	NA
1050	Pro-135-tga	135	tga	103.192	NA
1051	Pro-135-tga	135	tga	115.832	NA
1052	Pro-135-tga	135	tga	103.76	NA
1053	Pro-135-tga	135	tga	116.212	NA
1054	Pro-135-tga	135	tga	112.9	NA
1055	Pro-135-tga	135	tga	102.774	NA
1056	Pro-135-tga	135	tga	125.688	NA
1057	Pro-135-tga	135	tga	98.963	NA
1058	Pro-135-tga	135	tga	107.197	NA
1059	Pro-135-tga	135	tga	101.468	NA
1060	Pro-135-tga	135	tga	137.194	NA
1061	Pro-135-tga	135	tga	119.183	NA
1062	Pro-135-tga	135	tga	120.707	NA
1063	Pro-135-tga	135	tga	104.436	NA
1064	Pro-135-tga	135	tga	105.531	NA
1065	Pro-135-tga	135	tga	116.119	NA
1066	Pro-135-tga	135	tga	116.408	NA
1067	Pro-135-tga	135	tga	105.422	NA
1068	Pro-135-tga	135	tga	106.616	NA
1069	Pro-135-tga	135	tga	110.974	NA
1070	Pro-135-tga	135	tga	105.815	NA
1071	Pro-135-tga	135	tga	102.959	NA
1072	Pro-135-tga	135	tga	102.951	NA
1073	Pro-135-tga	135	tga	107.925	NA
1074	Pro-135-tga	135	tga	131.434	NA
1075	Pro-135-tga	135	tga	102.459	NA
1076	Pro-135-tga	135	tga	115.698	NA
1077	Pro-135-tga	135	tga	122.102	NA
1078	Pro-135-tga	135	tga	102.773	NA
1079	Pro-135-tga	135	tga	102.382	NA
1080	Pro-135-tga	135	tga	111.949	NA
1081	Pro-135-tga	135	tga	100.499	NA
1082	Pro-135-tga	135	tga	106.322	NA
1083	Pro-135-tga	135	tga	106.075	NA
1084	Pro-135-tga	135	tga	116.822	NA
1085	Pro-135-tga	135	tga	114.743	NA
1086	Pro-135-tga	135	tga	123.188	NA
1087	Pro-135-tga	135	tga	108.618	NA
1088	Pro-135-tga	135	tga	104.709	NA
1089	Pro-135-tga	135	tga	108.052	NA
1090	Pro-135-tga	135	tga	108.336	NA
1091	Pro-135-tga	135	tga	105.481	NA
1092	Pro-135-tga	135	tga	101.281	NA
1093	Pro-135-tga	135	tga	101.942	NA
1094	Pro-135-tga	135	tga	111.953	NA
1095	Pro-135-tga	135	tga	102.374	NA
1096	Pro-135-tga	135	tga	121.411	NA
1097	Pro-135-tga	135	tga	103.38	NA
1098	Pro-135-tga	135	tga	112.977	NA
1099	Pro-135-tga	135	tga	119.436	NA
1100	Pro-135-tga	135	tga	103.331	NA
1101	Pro-135-tga	135	tga	119.456	NA
1102	Pro-135-tga	135	tga	103.75	NA
1103	Pro-135-tga	135	tga	116.142	NA
1104	Pro-135-tga	135	tga	109.973	NA
1105	Pro-135-tga	135	tga	109.903	NA
1106	Pro-135-tga	135	tga	112.083	NA
1107	Pro-135-tga	135	tga	108.119	NA
1108	Pro-135-tga	135	tga	100.455	NA
1109	Pro-135-tga	135	tga	98.345	NA
1110	Pro-135-tga	135	tga	110.395	NA
1111	Pro-135-tga	135	tga	122.466	NA
1112	Pro-135-tga	135	tga	117.352	NA
1113	Pro-135-tga	135	tga	103.909	NA
1114	Pro-135-tga	135	tga	105.124	NA
1115	Pro-135-tga	135	tga	104.034	NA
1116	Pro-135-tga	135	tga	103.745	NA
1117	Pro-135-tga	135	tga	100.541	NA
1118	Pro-135-tga	135	tga	111.646	NA
1119	Pro-135-tga	135	tga	116.395	NA
1120	Pro-135-tga	135	tga	107.294	NA
1121	Pro-135-tga	135	tga	122.254	NA
1122	Pro-135-tga	135	tga	126.749	NA
1123	Pro-135-tga	135	tga	124.267	NA
1124	Pro-135-tga	135	tga	112.635	NA
1125	Pro-135-tga	135	tga	100.611	NA
1126	Pro-135-tga	135	tga	111.668	NA
1127	Pro-135-tga	135	tga	101.249	NA
1128	Pro-135-tga	135	tga	114.64	NA
1129	Pro-135-tga	135	tga	138.832	NA
1130	Pro-135-tga	135	tga	113.143	NA
1131	Pro-135-tga	135	tga	123.639	NA
1132	Pro-135-tga	135	tga	103.295	NA
1133	Pro-135-tga	135	tga	108.371	NA
1134	Pro-135-tga	135	tga	123.298	NA
1135	Pro-135-tga	135	tga	118.719	NA
1136	Pro-135-tga	135	tga	107.252	NA
1137	Pro-135-tga	135	tga	109.012	NA
1138	Pro-135-tga	135	tga	130.013	NA
1139	Pro-135-tga	135	tga	103.684	NA
1140	Pro-135-tga	135	tga	123.043	NA
1141	Pro-135-tga	135	tga	115.218	NA
1142	Pro-135-tga	135	tga	121.661	NA
1143	Pro-135-tga	135	tga	116.213	NA
1144	Pro-135-tga	135	tga	103.268	NA
1145	Pro-135-tga	135	tga	108.931	NA
1146	Pro-135-tga	135	tga	109.522	NA
1147	Pro-135-tga	135	tga	117.144	NA
1148	Pro-135-tga	135	tga	100.166	NA
1149	Pro-135-tga	135	tga	135.716	NA
1150	Pro-135-tga	135	tga	107.982	NA
1151	Pro-135-tga	135	tga	126.187	NA
1152	Pro-135-tga	135	tga	115.902	NA
1153	Pro-135-tga	135	tga	110.461	NA
1154	Pro-135-tga	135	tga	110.305	NA
1155	Pro-135-tga	135	tga	105.364	NA
1156	Pro-135-tga	135	tga	106.148	NA
1157	Pro-135-tga	135	tga	91.941	NA
1158	Pro-135-tga	135	tga	99.912	NA
1159	Pro-135-tga	135	tga	104.467	NA
1160	Pro-135-tga	135	tga	103.364	NA
1161	Pro-135-tga	135	tga	104.38	NA
1162	Pro-135-tga	135	tga	126.324	NA
1163	Pro-135-tga	135	tga	101.257	NA
1164	Pro-135-tga	135	tga	118.115	NA
1165	Pro-135-tga	135	tga	99.05	NA
1166	Pro-135-tga	135	tga	97.103	NA
1167	Pro-135-tga	135	tga	100.978	NA
1168	Pro-135-tga	135	tga	124.14	NA
1169	Pro-135-tga	135	tga	96.794	NA
1170	Pro-135-tga	135	tga	105.81	NA
1171	Pro-135-tga	135	tga	98.969	NA
1172	Pro-135-tga	135	tga	102.548	NA
1173	Pro-135-tga	135	tga	112.941	NA
1174	Pro-135-tga	135	tga	108	NA
1175	Pro-135-tga	135	tga	125.317	NA
1176	Pro-135-tga	135	tga	111.647	NA
1177	Pro-135-tga	135	tga	115.765	NA
1178	Pro-135-tga	135	tga	109.598	NA
1179	Pro-135-tga	135	tga	135.234	NA
1180	Pro-135-tga	135	tga	131.747	NA
1181	Pro-135-tga	135	tga	100.694	NA
1182	Pro-135-tga	135	tga	109.321	NA
1183	Pro-135-tga	135	tga	117.089	NA
1184	Pro-135-tga	135	tga	106.565	NA
1185	Pro-135-tga	135	tga	111.294	NA
1186	Pro-135-tga	135	tga	110.209	NA
1187	Pro-135-tga	135	tga	107.406	NA
1188	Pro-135-tga	135	tga	113.07	NA
1189	Pro-135-tga	135	tga	111.489	NA
1190	Pro-135-tga	135	tga	105.701	NA
1191	Pro-135-tga	135	tga	115.145	NA
1192	Pro-135-tga	135	tga	103.253	NA
1193	Pro-135-tga	135	tga	102.924	NA
1194	Pro-135-tga	135	tga	105.936	NA
1195	Pro-135-tga	135	tga	106.105	NA
1196	Pro-135-tga	135	tga	100.417	NA
1197	Pro-135-tga	135	tga	124.362	NA
1198	Pro-135-tga	135	tga	116.313	NA
1199	Pro-135-tga	135	tga	128.628	NA
1200	Pro-135-tga	135	tga	105.041	NA
1201	Pro-135-tga	135	tga	104.712	NA
1202	Pro-135-tga	135	tga	111.784	NA
1203	Pro-135-tga	135	tga	113.092	NA
1204	Pro-135-tga	135	tga	123.206	NA
1205	Pro-135-tga	135	tga	115.981	NA
1206	Pro-135-tga	135	tga	123.216	NA
1207	Pro-135-tga	135	tga	105.006	NA
1208	Pro-135-tga	135	tga	107.703	NA
1209	Pro-135-tga	135	tga	116.074	NA
1210	Pro-135-tga	135	tga	124.102	NA
1211	Pro-135-tga	135	tga	107.933	NA
1212	Pro-135-tga	135	tga	105.879	NA
1213	Pro-135-tga	135	tga	106.939	NA
1214	Pro-135-tga	135	tga	103.739	NA
1215	Pro-135-tga	135	tga	110.117	NA
1216	Pro-135-tga	135	tga	106.884	NA
1217	Pro-135-tga	135	tga	106.763	NA
1218	Pro-135-tga	135	tga	115.511	NA
1219	Pro-135-tga	135	tga	106.273	NA
1220	Pro-135-tga	135	tga	114.706	NA
1221	Pro-135-tga	135	tga	119.518	NA
1222	Pro-135-tga	135	tga	119.932	NA
1223	Pro-135-tga	135	tga	120.117	NA
1224	Pro-135-tga	135	tga	136.226	NA
1225	Pro-135-tga	135	tga	113.066	NA
1226	Pro-135-tga	135	tga	110.826	NA
1227	Pro-135-tga	135	tga	107.799	NA
1228	Pro-135-tga	135	tga	102.732	NA
1229	Pro-135-tga	135	tga	101.799	NA
1230	Pro-135-tga	135	tga	104.189	NA
1231	Pro-135-tga	135	tga	112.994	NA
1232	Pro-135-tga	135	tga	107.183	NA
1233	Pro-135-tga	135	tga	104.798	NA
1234	Pro-135-tga	135	tga	109.181	NA
1235	Pro-135-tga	135	tga	102.04	NA
1236	Pro-135-tga	135	tga	101.47	NA
1237	Pro-135-tga	135	tga	104.418	NA
1238	Pro-135-tga	135	tga	110.272	NA
1239	Pro-135-tga	135	tga	119.899	NA
1240	Pro-135-tga	135	tga	103.079	NA
1241	Pro-135-tga	135	tga	101.628	NA
1242	Pro-135-tga	135	tga	100.771	NA
1243	Pro-135-tga	135	tga	104.526	NA
1244	Pro-135-tga	135	tga	103.335	NA
1245	Pro-135-tga	135	tga	117.62	NA
1246	Pro-135-tga	135	tga	107.11	NA
1247	Pro-135-tga	135	tga	109.87	NA
1248	Pro-135-tga	135	tga	113.029	NA
1249	Pro-135-tga	135	tga	105.42	NA
1250	Pro-135-tga	135	tga	102.893	NA
1251	Pro-135-tga	135	tga	118.79	NA
1252	Pro-135-tga	135	tga	100.514	NA
1253	Pro-135-tga	135	tga	111.328	NA
1254	Pro-135-tga	135	tga	106.069	NA
1255	Pro-135-tga	135	tga	121.39	NA
1256	Pro-135-tga	135	tga	103.518	NA
1257	Pro-135-tga	135	tga	104.275	NA
1258	Pro-135-tga	135	tga	103.18	NA
1259	Pro-135-tga	135	tga	106.131	NA
1260	Pro-135-tga	135	tga	105.002	NA
1261	Pro-135-tga	135	tga	103.543	NA
1262	Pro-135-tga	135	tga	125.916	NA
1263	Pro-135-tga	135	tga	104.061	NA
1264	Pro-135-tga	135	tga	104.674	NA
1265	Pro-135-tga	135	tga	114.344	NA
1266	Pro-135-tga	135	tga	129.476	NA
1267	Pro-135-tga	135	tga	106.69	NA
1268	Pro-135-tga	135	tga	117.538	NA
1269	Pro-135-tga	135	tga	99.86	NA
1270	Pro-135-tga	135	tga	107.035	NA
1271	Pro-135-tga	135	tga	123.105	NA
1272	Pro-135-tga	135	tga	106.416	NA
1273	Pro-135-tga	135	tga	106.669	NA
1274	Pro-135-tga	135	tga	104.58	NA
1275	Pro-135-tga	135	tga	103.728	NA
1276	Pro-135-tga	135	tga	110.932	NA
1277	Pro-135-tga	135	tga	108.117	NA
1278	Pro-135-tga	135	tga	108.718	NA
1279	Pro-135-tga	135	tga	110.01	NA
1280	Pro-135-tga	135	tga	107.035	NA
1281	Pro-135-tga	135	tga	101.942	NA
1282	Pro-135-tga	135	tga	106.486	NA
1283	Pro-135-tga	135	tga	101.191	NA
1284	Pro-135-tga	135	tga	120.69	NA
1285	Pro-135-tga	135	tga	115.323	NA
1286	Pro-135-tga	135	tga	116.216	NA
1287	Pro-135-tga	135	tga	104.7	NA
1288	Pro-135-tga	135	tga	120.191	NA
1289	Pro-135-tga	135	tga	107.591	NA
1290	Pro-135-tga	135	tga	101.643	NA
1291	Pro-135-tga	135	tga	105.827	NA
1292	Pro-135-tga	135	tga	103.859	NA
1293	Pro-135-tga	135	tga	111.198	NA
1294	Pro-135-tga	135	tga	127.513	NA
1295	Pro-135-tga	135	tga	103.165	NA
1296	Pro-135-tga	135	tga	122.258	NA
1297	Pro-135-tga	135	tga	117.895	NA
1298	Pro-135-tga	135	tga	112.766	NA
1299	Pro-135-tga	135	tga	115.921	NA
1300	Pro-135-tga	135	tga	102.089	NA
1301	Pro-135-tga	135	tga	106.892	NA
1302	Pro-135-tga	135	tga	105.426	NA
1303	Pro-135-tga	135	tga	113.583	NA
1304	Pro-135-tga	135	tga	105.943	NA
1305	Pro-135-tga	135	tga	111.506	NA
1306	Pro-135-tga	135	tga	103.733	NA
1307	Pro-135-tga	135	tga	108.952	NA
1308	Pro-135-tga	135	tga	125.78	NA
1309	Pro-135-tga	135	tga	103.01	NA
1310	Pro-135-tga	135	tga	113.523	NA
1311	Pro-135-tga	135	tga	115.442	NA
1312	Pro-135-tga	135	tga	107.222	NA
1313	Pro-135-tga	135	tga	102.799	NA
1314	Pro-135-tga	135	tga	101.594	NA
1315	Pro-135-tga	135	tga	103.978	NA
1316	Pro-135-tga	135	tga	100.653	NA
1317	Pro-135-tga	135	tga	115.007	NA
1318	Pro-135-tga	135	tga	104.026	NA
1319	Pro-135-tga	135	tga	114.052	NA
1320	Pro-135-tga	135	tga	113.305	NA
1321	Pro-135-tga	135	tga	108.389	NA
1322	Pro-135-tga	135	tga	100.083	NA
1323	Pro-135-tga	135	tga	103.853	NA
1324	Pro-135-tga	135	tga	105.165	NA
1325	Pro-135-tga	135	tga	115.928	NA
1326	Pro-135-tga	135	tga	103.658	NA
1327	Pro-135-tga	135	tga	104.868	NA
1328	Pro-135-tga	135	tga	110.542	NA
1329	Pro-135-tga	135	tga	118.227	NA
1330	Pro-135-tga	135	tga	115.984	NA
1331	Pro-135-tga	135	tga	114.941	NA
1332	Pro-135-tga	135	tga	112.306	NA
1333	Pro-135-tga	135	tga	107.159	NA
1334	Pro-135-tga	135	tga	103.048	NA
1335	Pro-135-tga	135	tga	115.1	NA
1336	Pro-135-tga	135	tga	102.694	NA
1337	Pro-135-tga	135	tga	119.151	NA
1338	Pro-135-tga	135	tga	110.971	NA
1339	Pro-135-tga	135	tga	102.572	NA
1340	Pro-135-tga	135	tga	131.801	NA
1341	Pro-135-tga	135	tga	111.785	NA
1342	Pro-135-tga	135	tga	108.45	NA
1343	Pro-135-tga	135	tga	101.775	NA
1344	Pro-135-tga	135	tga	104.53	NA
1345	Pro-135-tga	135	tga	107.014	NA
1346	Pro-135-tga	135	tga	105.302	NA
1347	Pro-135-tga	135	tga	124.453	NA
1348	Pro-135-tga	135	tga	122.33	NA
1349	Pro-135-tga	135	tga	117.976	NA
1350	Pro-135-tga	135	tga	128.29	NA
1351	Pro-135-tga	135	tga	106.146	NA
1352	Pro-135-tga	135	tga	104.921	NA
1353	Pro-135-tga	135	tga	120.74	NA
1354	Pro-135-tga	135	tga	109.15	NA
1355	Pro-135-tga	135	tga	107.893	NA
1356	Pro-135-tga	135	tga	99.455	NA
1357	Pro-135-tga	135	tga	108.659	NA
1358	Pro-135-tga	135	tga	103.177	NA
1359	Pro-135-tga	135	tga	108.627	NA
1360	Pro-135-tga	135	tga	103.222	NA
1361	Pro-135-tga	135	tga	115.848	NA
1362	Pro-135-tga	135	tga	113.57	NA
1363	Pro-135-tga	135	tga	109.281	NA
1364	Pro-135-tga	135	tga	120.647	NA
1365	Pro-135-tga	135	tga	120.808	NA
1366	Pro-135-tga	135	tga	111.627	NA
1367	Pro-135-tga	135	tga	110.46	NA
1368	Pro-135-tga	135	tga	105.44	NA
1369	Pro-135-tga	135	tga	138.071	NA
1370	Pro-135-tga	135	tga	108.852	NA
1371	Pro-135-tga	135	tga	106.255	NA
1372	Pro-135-tga	135	tga	132.776	NA
1373	Pro-135-tga	135	tga	109.035	NA
1374	Pro-135-tga	135	tga	108.069	NA
1375	Pro-135-tga	135	tga	99.568	NA
1376	Pro-135-tga	135	tga	101.504	NA
1377	Pro-135-tga	135	tga	108.955	NA
1378	Pro-135-tga	135	tga	101.476	NA
1379	Pro-135-tga	135	tga	109.652	NA
1380	Pro-135-tga	135	tga	128.434	NA
1381	Pro-135-tga	135	tga	107.119	NA
1382	Pro-135-tga	135	tga	115.586	NA
1383	Pro-135-tga	135	tga	103.783	NA
1384	Pro-135-tga	135	tga	115.476	NA
1385	Pro-135-tga	135	tga	120.276	NA
1386	Pro-135-tga	135	tga	111.805	NA
1387	Pro-135-tga	135	tga	113.4	NA
1388	Pro-135-tga	135	tga	112.042	NA
1389	Pro-135-tga	135	tga	103.04	NA
1390	Pro-135-tga	135	tga	105.622	NA
1391	Pro-135-tga	135	tga	106.687	NA
1392	Pro-135-tga	135	tga	107.003	NA
1393	Pro-135-tga	135	tga	101.528	NA
1394	Pro-135-tga	135	tga	102.629	NA
1395	Pro-135-tga	135	tga	98.238	NA
1396	Pro-135-tga	135	tga	105.208	NA
1397	Pro-135-tga	135	tga	102.133	NA
1398	Pro-135-tga	135	tga	114.421	NA
1399	Pro-135-tga	135	tga	117.035	NA
1400	Pro-135-tga	135	tga	117.339	NA
1401	Pro-135-tga	135	tga	105.721	NA
1402	Pro-135-tga	135	tga	101.469	NA
1403	Pro-135-tga	135	tga	121.145	NA
1404	Pro-135-tga	135	tga	104.266	NA
1405	Pro-135-tga	135	tga	102.947	NA
1406	Pro-135-tga	135	tga	117.264	NA
1407	Pro-135-tga	135	tga	111.503	NA
1408	Pro-135-tga	135	tga	103.966	NA
1409	Pro-135-tga	135	tga	144.559	NA
1410	Pro-135-tga	135	tga	129.237	NA
1411	Pro-135-tga	135	tga	121.21	NA
1412	Pro-135-tga	135	tga	116.88	NA
1413	Pro-135-tga	135	tga	103.528	NA
1414	Pro-135-tga	135	tga	119.875	NA
1415	Pro-135-tga	135	tga	101.564	NA
1416	Pro-135-tga	135	tga	105.492	NA
1417	Pro-135-tga	135	tga	125.384	NA
1418	Pro-135-tga	135	tga	100.17	NA
1419	Pro-135-tga	135	tga	101.668	NA
1420	Pro-135-tga	135	tga	110.08	NA
1421	Pro-135-tga	135	tga	104.218	NA
1422	Pro-135-tga	135	tga	132.003	NA
1423	Pro-135-tga	135	tga	104.625	NA
1424	Pro-135-tga	135	tga	102.934	NA
1425	Pro-135-tga	135	tga	102.7	NA
1426	Pro-135-tga	135	tga	116.657	NA
1427	Pro-135-tga	135	tga	113.292	NA
1428	Pro-135-tga	135	tga	100.343	NA
1429	Pro-135-tga	135	tga	120.796	NA
1430	Pro-135-tga	135	tga	123.275	NA
1431	Pro-135-tga	135	tga	108.763	NA
1432	Pro-135-tga	135	tga	122.699	NA
1433	Pro-135-tga	135	tga	106.552	NA
1434	Pro-135-tga	135	tga	123.207	NA
1435	Pro-135-tga	135	tga	121.952	NA
1436	Pro-135-tga	135	tga	114.978	NA
1437	Pro-135-tga	135	tga	104.48	NA
1438	Pro-135-tga	135	tga	102.533	NA
1439	Pro-135-tga	135	tga	100.233	NA
1440	Pro-135-tga	135	tga	116.297	NA
1441	Pro-135-tga	135	tga	106.438	NA
1442	Pro-135-tga	135	tga	110.347	NA
1443	Pro-135-tga	135	tga	101.324	NA
1444	Pro-135-tga	135	tga	105.322	NA
1445	Pro-135-tga	135	tga	115.365	NA
1446	Pro-135-tga	135	tga	103.885	NA
1447	Pro-135-tga	135	tga	111.35	NA
1448	Pro-135-tga	135	tga	106.934	NA
1449	Pro-135-tga	135	tga	105.799	NA
1450	Pro-135-tga	135	tga	118.077	NA
1451	Pro-135-tga	135	tga	101.943	NA
1452	Pro-135-tga	135	tga	102.002	NA
1453	Pro-135-tga	135	tga	104.302	NA
1454	Pro-135-tga	135	tga	105.064	NA
1455	Pro-135-tga	135	tga	104.096	NA
1456	Pro-135-tga	135	tga	116.86	NA
1457	Pro-135-tga	135	tga	116.602	NA
1458	Pro-135-tga	135	tga	113.125	NA
1459	Pro-135-tga	135	tga	104.969	NA
1460	Pro-135-tga	135	tga	117.848	NA
1461	Pro-135-tga	135	tga	99.518	NA
1462	Pro-135-tga	135	tga	103.616	NA
1463	Pro-135-tga	135	tga	110.622	NA
1464	Pro-135-tga	135	tga	103.518	NA
1465	Pro-135-tga	135	tga	111.915	NA
1466	Pro-135-tga	135	tga	102.998	NA
1467	Pro-135-tga	135	tga	103.625	NA
1468	Pro-135-tga	135	tga	104.015	NA
1469	Pro-135-tga	135	tga	124.555	NA
1470	Pro-135-tga	135	tga	107.111	NA
1471	Pro-135-tga	135	tga	119.079	NA
1472	Pro-135-tga	135	tga	102.621	NA
1473	Pro-135-tga	135	tga	94.214	NA
1474	Pro-135-tga	135	tga	104.345	NA
1475	Pro-135-tga	135	tga	101.871	NA
1476	Pro-135-tga	135	tga	100.711	NA
1477	Pro-135-tga	135	tga	114.322	NA
1478	Pro-135-tga	135	tga	110.728	NA
1479	Pro-135-tga	135	tga	103.126	NA
1480	Pro-135-tga	135	tga	105.021	NA
1481	Pro-135-tga	135	tga	106.051	NA
1482	Pro-135-tga	135	tga	108.003	NA
1483	Pro-135-tga	135	tga	104.047	NA
1484	Pro-135-tga	135	tga	109.379	NA
1485	Pro-135-tga	135	tga	100.985	NA
1486	Pro-135-tga	135	tga	101.413	NA
1487	Pro-135-tga	135	tga	109.553	NA
1488	Pro-135-tga	135	tga	109.182	NA
1489	Pro-135-tga	135	tga	102.137	NA
1490	Pro-135-tga	135	tga	108.332	NA
1491	Pro-135-tga	135	tga	109.056	NA
1492	Pro-135-tga	135	tga	105.033	NA
1493	Pro-135-tga	135	tga	113.634	NA
1494	Pro-135-tga	135	tga	102.115	NA
1495	Pro-135-tga	135	tga	102.509	NA
1496	Pro-135-tga	135	tga	126.444	NA
1497	Pro-135-tga	135	tga	97.157	NA
1498	Pro-135-tga	135	tga	113.643	NA
1499	Pro-135-tga	135	tga	115.34	NA
1500	Pro-135-tga	135	tga	121.759	NA
1501	Pro-135-tga	135	tga	106.076	NA
1502	Pro-135-tga	135	tga	118.487	NA
1503	Pro-135-tga	135	tga	102.113	NA
1504	Pro-135-tga	135	tga	109.865	NA
1505	Pro-135-tga	135	tga	105.807	NA
1506	Pro-135-tga	135	tga	107.235	NA
1507	Pro-135-tga	135	tga	110.535	NA
1508	Pro-135-tga	135	tga	110.887	NA
1509	Pro-135-tga	135	tga	100.79	NA
1510	Pro-135-tga	135	tga	115.795	NA
1511	Pro-135-tga	135	tga	137.09	NA
1512	Pro-135-tga	135	tga	113.527	NA
1513	Pro-135-tga	135	tga	103.413	NA
1514	Pro-135-tga	135	tga	116.681	NA
1515	Pro-135-tga	135	tga	116.304	NA
1516	Pro-135-tga	135	tga	109.894	NA
1517	Pro-135-tga	135	tga	102.753	NA
1518	Pro-135-tga	135	tga	102.702	NA
1519	Pro-135-tga	135	tga	116.911	NA
1520	Pro-135-tga	135	tga	103.511	NA
1521	Pro-135-tga	135	tga	105.285	NA
1522	Pro-135-tga	135	tga	100.506	NA
1523	Pro-135-tga	135	tga	99.062	NA
1524	Pro-135-tga	135	tga	103.573	NA
1525	Pro-135-tga	135	tga	105.921	NA
1526	Pro-135-tga	135	tga	112.62	NA
1527	Pro-135-tga	135	tga	106.143	NA
1528	Pro-135-tga	135	tga	100.89	NA
1529	Pro-135-tga	135	tga	106.84	NA
1530	Pro-135-tga	135	tga	111.185	NA
1531	Pro-135-tga	135	tga	101.684	NA
1532	Pro-135-tga	135	tga	120.884	NA
1533	Pro-135-tga	135	tga	97.799	NA
1534	Pro-135-tga	135	tga	97.237	NA
1535	Pro-135-tga	135	tga	109.427	NA
1536	Pro-135-tga	135	tga	104.974	NA
1537	Pro-135-tga	135	tga	112.964	NA
1538	Pro-135-tga	135	tga	108.361	NA
1539	Pro-135-tga	135	tga	106.42	NA
1540	Pro-135-tga	135	tga	133.499	NA
1541	Pro-135-tga	135	tga	118.647	NA
1542	Pro-135-tga	135	tga	100.885	NA
1543	Pro-135-tga	135	tga	100.452	NA
1544	Pro-135-tga	135	tga	99.365	NA
1545	Pro-135-tga	135	tga	104.054	NA
1546	Pro-135-tga	135	tga	107.998	NA
1547	Pro-135-tga	135	tga	109.993	NA
1548	Pro-135-tga	135	tga	124.809	NA
1549	Pro-135-tga	135	tga	121.914	NA
1550	Pro-135-tga	135	tga	101.444	NA
1551	Pro-135-tga	135	tga	112.953	NA
1552	Pro-135-tga	135	tga	106.168	NA
1553	Pro-135-tga	135	tga	110.458	NA
1554	Pro-135-tga	135	tga	103.296	NA
1555	Pro-135-tga	135	tga	100.093	NA
1556	Pro-135-tga	135	tga	103.685	NA
1557	Pro-135-tga	135	tga	108.793	NA
1558	Pro-135-tga	135	tga	101.512	NA
1559	Pro-135-tga	135	tga	113.2	NA
1560	Pro-135-tga	135	tga	102.103	NA
1561	Pro-135-tga	135	tga	100.481	NA
1562	Pro-135-tga	135	tga	109.417	NA
1563	Pro-135-tga	135	tga	120.655	NA
1564	Pro-135-tga	135	tga	109.46	NA
1565	Pro-135-tga	135	tga	101.594	NA
1566	Pro-135-tga	135	tga	101.967	NA
1567	Pro-135-tga	135	tga	112.057	NA
1568	Pro-135-tga	135	tga	120.401	NA
1569	Pro-135-tga	135	tga	103.811	NA
1570	Pro-135-tga	135	tga	111.447	NA
1571	Pro-135-tga	135	tga	102.707	NA
1572	Pro-135-tga	135	tga	99.951	NA
1573	Pro-135-tga	135	tga	117.839	NA
1574	Pro-135-tga	135	tga	116.905	NA
1575	Pro-135-tga	135	tga	125.271	NA
1576	Pro-135-tga	135	tga	119.944	NA
1577	Pro-135-tga	135	tga	102.078	NA
1578	Pro-135-tga	135	tga	111.774	NA
1579	Pro-135-tga	135	tga	103.16	NA
1580	Pro-135-tga	135	tga	102.558	NA
1581	Pro-135-tga	135	tga	101.866	NA
1582	Pro-135-tga	135	tga	124.333	NA
1583	Pro-135-tga	135	tga	109.426	NA
1584	Pro-135-tga	135	tga	124.07	NA
1585	Pro-135-tga	135	tga	109.185	NA
1586	Pro-135-tga	135	tga	121.543	NA
1587	Pro-135-tga	135	tga	128.021	NA
1588	Pro-135-tga	135	tga	98.769	NA
1589	Pro-135-tga	135	tga	113.629	NA
1590	Pro-135-tga	135	tga	104.334	NA
1591	Pro-135-tga	135	tga	108.392	NA
1592	Pro-135-tga	135	tga	102.122	NA
1593	Pro-135-tga	135	tga	128.796	NA
1594	Pro-135-tga	135	tga	112.759	NA
1595	Pro-135-tga	135	tga	101.972	NA
1596	Pro-135-tga	135	tga	109.711	NA
1597	Pro-135-tga	135	tga	106.32	NA
1598	Pro-135-tga	135	tga	106.729	NA
1599	Pro-135-tga	135	tga	116.226	NA
1600	Pro-135-tga	135	tga	109.309	NA
1601	Pro-135-tga	135	tga	102.327	NA
1602	Pro-135-tga	135	tga	104.9	NA
1603	Pro-135-tga	135	tga	126.181	NA
1604	Pro-135-tga	135	tga	108.183	NA
1605	Pro-135-tga	135	tga	101.802	NA
1606	Pro-135-tga	135	tga	112.721	NA
1607	Pro-135-tga	135	tga	113.44	NA
1608	Pro-135-tga	135	tga	109.574	NA
1609	Pro-135-tga	135	tga	105.449	NA
1610	Pro-135-tga	135	tga	107.101	NA
1611	Pro-135-tga	135	tga	126.325	NA
1612	Pro-135-tga	135	tga	101.272	NA
1613	Pro-135-tga	135	tga	103.862	NA
1614	Pro-135-tga	135	tga	108.055	NA
1615	Pro-135-tga	135	tga	108.234	NA
1616	Pro-135-tga	135	tga	115.65	NA
1617	Pro-135-tga	135	tga	111.776	NA
1618	Pro-135-tga	135	tga	123.942	NA
1619	Pro-135-tga	135	tga	109.656	NA
1620	Pro-135-tga	135	tga	103.814	NA
1621	Pro-135-tga	135	tga	121.817	NA
1622	Pro-135-tga	135	tga	120.22	NA
1623	Pro-135-tga	135	tga	109.417	NA
1624	Pro-135-tga	135	tga	104.38	NA
1625	Pro-135-tga	135	tga	117.408	NA
1626	Pro-135-tga	135	tga	106.543	NA
1627	Pro-135-tga	135	tga	115.402	NA
1628	Pro-135-tga	135	tga	115.206	NA
1629	Pro-135-tga	135	tga	103.942	NA
1630	Pro-135-tga	135	tga	101.804	NA
1631	Pro-135-tga	135	tga	101.664	NA
1632	Pro-135-tga	135	tga	104.164	NA
1633	Pro-135-tga	135	tga	102.898	NA
1634	Pro-135-tga	135	tga	131.277	NA
1635	Pro-135-tga	135	tga	107.89	NA
1636	Pro-135-tga	135	tga	112.525	NA
1637	Pro-135-tga	135	tga	105.123	NA
1638	Pro-135-tga	135	tga	107.445	NA
1639	Pro-135-tga	135	tga	103.943	NA
1640	Pro-135-tga	135	tga	111.45	NA
1641	Pro-135-tga	135	tga	101.002	NA
1642	Pro-135-tga	135	tga	111.322	NA
1643	Pro-135-tga	135	tga	107.434	NA
1644	Pro-135-tga	135	tga	110.627	NA
1645	Pro-135-tga	135	tga	112.178	NA
1646	Pro-135-tga	135	tga	108.357	NA
1647	Pro-135-tga	135	tga	106.855	NA
1648	Pro-135-tga	135	tga	104.857	NA
1649	Pro-135-tga	135	tga	106.283	NA
1650	Pro-135-tga	135	tga	108.539	NA
1651	Pro-135-tga	135	tga	100.896	NA
1652	Pro-135-tga	135	tga	105.756	NA
1653	Pro-135-tga	135	tga	111.677	NA
1654	Pro-135-tga	135	tga	102.577	NA
1655	Pro-135-tga	135	tga	163.029	NA
1656	Pro-135-tga	135	tga	102.327	NA
1657	Pro-135-tga	135	tga	108.841	NA
1658	Pro-135-tga	135	tga	120.844	NA
1659	Pro-135-tga	135	tga	125.486	NA
1660	Pro-135-tga	135	tga	103.787	NA
1661	Pro-135-tga	135	tga	104.77	NA
1662	Pro-135-tga	135	tga	104.903	NA
1663	Pro-135-tga	135	tga	104.464	NA
1664	Pro-135-tga	135	tga	115.241	NA
1665	Pro-135-tga	135	tga	109.67	NA
1666	Pro-135-tga	135	tga	106.76	NA
1667	Pro-135-tga	135	tga	107.42	NA
1668	Pro-135-tga	135	tga	117.238	NA
1669	Pro-135-tga	135	tga	125.142	NA
1670	Pro-135-tga	135	tga	107.27	NA
1671	Pro-135-tga	135	tga	116.314	NA
1672	Pro-135-tga	135	tga	100.905	NA
1673	Pro-135-tga	135	tga	108.917	NA
1674	Pro-135-tga	135	tga	102.215	NA
1675	Pro-135-tga	135	tga	141.288	NA
1676	Pro-135-tga	135	tga	123.752	NA
1677	Pro-135-tga	135	tga	117.978	NA
1678	Pro-135-tga	135	tga	140.548	NA
1679	Pro-135-tga	135	tga	106.441	NA
1680	Pro-135-tga	135	tga	124.608	NA
1681	Pro-135-tga	135	tga	101.271	NA
1682	Pro-135-tga	135	tga	107.495	NA
1683	Pro-135-tga	135	tga	125.209	NA
1684	Pro-135-tga	135	tga	109.415	NA
1685	Pro-135-tga	135	tga	106.514	NA
1686	Pro-135-tga	135	tga	120.442	NA
1687	Pro-135-tga	135	tga	109.038	NA
1688	Pro-135-tga	135	tga	107.42	NA
1689	Pro-135-tga	135	tga	124.096	NA
1690	Pro-135-tga	135	tga	104.114	NA
1691	Pro-135-tga	135	tga	115.399	NA
1692	Pro-135-tga	135	tga	111.021	NA
1693	Pro-135-tga	135	tga	119.89	NA
1694	Pro-135-tga	135	tga	105.455	NA
1695	Pro-135-tga	135	tga	108.8	NA
1696	Pro-135-tga	135	tga	114.189	NA
1697	Pro-135-tga	135	tga	102.866	NA
1698	Pro-135-tga	135	tga	105.205	NA
1699	Pro-135-tga	135	tga	106.686	NA
1700	Pro-135-tga	135	tga	108.98	NA
1701	Pro-135-tga	135	tga	114.858	NA
1702	Pro-135-tga	135	tga	122.413	NA
1703	Pro-135-tga	135	tga	110.133	NA
1704	Pro-135-tga	135	tga	105.361	NA
1705	Pro-135-tga	135	tga	111.109	NA
1706	Pro-135-tga	135	tga	124.143	NA
1707	Pro-135-tga	135	tga	107.248	NA
1708	Pro-135-tga	135	tga	105.52	NA
1709	Pro-135-tga	135	tga	105.26	NA
1710	Pro-135-tga	135	tga	104.26	NA
1711	Pro-135-tga	135	tga	101.929	NA
1712	Pro-135-tga	135	tga	108.611	NA
1713	Pro-135-tga	135	tga	121.614	NA
1714	Pro-135-tga	135	tga	108.37	NA
1715	Pro-135-tga	135	tga	117.175	NA
1716	Pro-135-tga	135	tga	103.986	NA
1717	Pro-135-tga	135	tga	102.644	NA
1718	Pro-135-tga	135	tga	114.594	NA
1719	Pro-135-tga	135	tga	115.677	NA
1720	Pro-135-tga	135	tga	108.676	NA
1721	Pro-135-tga	135	tga	113.737	NA
1722	Pro-135-tga	135	tga	101.33	NA
1723	Pro-135-tga	135	tga	110.198	NA
1724	Pro-135-tga	135	tga	129.968	NA
1725	Pro-135-tga	135	tga	120.665	NA
1726	Pro-135-tga	135	tga	108.737	NA
1727	Pro-135-tga	135	tga	108.258	NA
1728	Pro-135-tga	135	tga	104.976	NA
1729	Pro-135-tga	135	tga	104.76	NA
1730	Pro-135-tga	135	tga	103.282	NA
1731	Pro-135-tga	135	tga	105.063	NA
1732	Pro-135-tga	135	tga	111.539	NA
1733	Pro-135-tga	135	tga	104.923	NA
1734	Pro-135-tga	135	tga	104.927	NA
1735	Pro-135-tga	135	tga	112.91	NA
1736	Pro-135-tga	135	tga	110.618	NA
1737	Pro-135-tga	135	tga	118.699	NA
1738	Pro-135-tga	135	tga	104.02	NA
1739	Pro-135-tga	135	tga	110.643	NA
1740	Pro-135-tga	135	tga	110.194	NA
1741	Pro-135-tga	135	tga	104.661	NA
1742	Pro-135-tga	135	tga	101.991	NA
1743	Pro-135-tga	135	tga	101.018	NA
1744	Pro-135-tga	135	tga	104.282	NA
1745	Pro-135-tga	135	tga	105.617	NA
1746	Pro-135-tga	135	tga	101.77	NA
1747	Pro-135-tga	135	tga	140.11	NA
1748	Pro-135-tga	135	tga	108.605	NA
1749	Pro-135-tga	135	tga	98.493	NA
1750	Pro-135-tga	135	tga	102.538	NA
1751	Pro-135-tga	135	tga	103.443	NA
1752	Pro-135-tga	135	tga	110.76	NA
1753	Pro-135-tga	135	tga	103.201	NA
1754	Pro-135-tga	135	tga	117.035	NA
1755	Pro-135-tga	135	tga	108.792	NA
1756	Pro-135-tga	135	tga	102.353	NA
1757	Pro-135-tga	135	tga	106.759	NA
1758	Pro-135-tga	135	tga	107.523	NA
1759	Pro-135-tga	135	tga	119.906	NA
1760	Pro-135-tga	135	tga	105.071	NA
1761	Pro-135-tga	135	tga	112.942	NA
1762	Pro-135-tga	135	tga	99.522	NA
1763	Pro-135-tga	135	tga	107.932	NA
1764	Pro-135-tga	135	tga	114.308	NA
1765	Pro-135-tga	135	tga	106.191	NA
1766	Pro-135-tga	135	tga	113.325	NA
1767	Pro-135-tga	135	tga	103.355	NA
1768	Pro-135-tga	135	tga	111.602	NA
1769	Pro-135-tga	135	tga	114.822	NA
1770	Pro-135-tga	135	tga	113.067	NA
1771	Pro-135-tga	135	tga	110.499	NA
1772	Pro-135-tga	135	tga	124.377	NA
1773	Pro-135-tga	135	tga	103.844	NA
1774	Pro-135-tga	135	tga	113.875	NA
1775	Pro-135-tga	135	tga	104.305	NA
1776	Pro-135-tga	135	tga	116.309	NA
1777	Pro-135-tga	135	tga	113.244	NA
1778	Pro-135-tga	135	tga	112.911	NA
1779	Pro-135-tga	135	tga	123.832	NA
1780	Pro-135-tga	135	tga	102.901	NA
1781	Pro-135-tga	135	tga	114.458	NA
1782	Pro-135-tga	135	tga	103.145	NA
1783	Pro-135-tga	135	tga	113.045	NA
1784	Pro-135-tga	135	tga	119.354	NA
1785	Pro-135-tga	135	tga	115.947	NA
1786	Pro-135-tga	135	tga	118.195	NA
1787	Pro-135-tga	135	tga	103.165	NA
1788	Pro-135-tga	135	tga	116.067	NA
1789	Pro-135-tga	135	tga	104.248	NA
1790	Pro-135-tga	135	tga	144.299	NA
1791	Pro-135-tga	135	tga	102.029	NA
1792	Pro-135-tga	135	tga	106.624	NA
1793	Pro-135-tga	135	tga	117.681	NA
1794	Pro-135-tga	135	tga	108.951	NA
1795	Pro-135-tga	135	tga	111.568	NA
1796	Pro-135-tga	135	tga	104.247	NA
1797	Pro-135-tga	135	tga	114.674	NA
1798	Pro-135-tga	135	tga	103.924	NA
1799	Pro-135-tga	135	tga	111.328	NA
1800	Pro-135-tga	135	tga	117.474	NA
1801	Pro-135-tga	135	tga	105.899	NA
1802	Pro-135-tga	135	tga	111.849	NA
1803	Pro-135-tga	135	tga	109.486	NA
1804	Pro-135-tga	135	tga	112.565	NA
1805	Pro-135-tga	135	tga	108.689	NA
1806	Pro-135-tga	135	tga	98.736	NA
1807	Pro-135-tga	135	tga	104.143	NA
1808	Pro-135-tga	135	tga	106.9	NA
1809	Pro-135-tga	135	tga	139.639	NA
1810	Pro-135-tga	135	tga	107.673	NA
1811	Pro-135-tga	135	tga	103.77	NA
1812	Pro-135-tga	135	tga	110.264	NA
1813	Pro-135-tga	135	tga	114.772	NA
1814	Pro-135-tga	135	tga	114.189	NA
1815	Pro-135-tga	135	tga	104.179	NA
1816	Pro-135-tga	135	tga	124.997	NA
1817	Pro-135-tga	135	tga	107.753	NA
1818	Pro-135-tga	135	tga	112.891	NA
1819	Pro-135-tga	135	tga	127.307	NA
1820	Pro-135-tga	135	tga	111.651	NA
1821	Pro-135-tga	135	tga	106.894	NA
1822	Pro-135-tga	135	tga	108.447	NA
1823	Pro-135-tga	135	tga	107.274	NA
1824	Pro-135-tga	135	tga	129.557	NA
1825	Pro-135-tga	135	tga	97.956	NA
1826	Pro-135-tga	135	tga	102.071	NA
1827	Pro-135-tga	135	tga	109.572	NA
1828	Pro-135-tga	135	tga	107.783	NA
1829	Pro-135-tga	135	tga	113.073	NA
1830	Pro-135-tga	135	tga	105.502	NA
1831	Pro-135-tga	135	tga	100.35	NA
1832	Pro-135-tga	135	tga	107.939	NA
1833	Pro-135-tga	135	tga	103.712	NA
1834	Pro-135-tga	135	tga	100.37	NA
1835	Pro-135-tga	135	tga	114.427	NA
1836	Pro-135-tga	135	tga	120.225	NA
1837	Pro-135-tga	135	tga	104.765	NA
1838	Pro-135-tga	135	tga	115.843	NA
1839	Pro-135-tga	135	tga	112.254	NA
1840	Pro-135-tga	135	tga	102.404	NA
1841	Pro-135-tga	135	tga	106.254	NA
1842	Pro-135-tga	135	tga	115.717	NA
1843	Pro-135-tga	135	tga	106.188	NA
1844	Pro-135-tga	135	tga	118.806	NA
1845	Pro-135-tga	135	tga	101.461	NA
1846	Pro-135-tga	135	tga	102.71	NA
1847	Pro-135-tga	135	tga	111.857	NA
1848	Pro-135-tga	135	tga	112.889	NA
1849	Pro-135-tga	135	tga	104.327	NA
1850	Pro-135-tga	135	tga	114.578	NA
1851	Pro-135-tga	135	tga	112.971	NA
1852	Pro-135-tga	135	tga	101.76	NA
1853	Pro-135-tga	135	tga	103.232	NA
1854	Pro-135-tga	135	tga	115.115	NA
1855	Pro-135-tga	135	tga	104.494	NA
1856	Pro-135-tga	135	tga	109.849	NA
1857	Pro-135-tga	135	tga	107.404	NA
1858	Pro-135-tga	135	tga	103.452	NA
1859	Pro-135-tga	135	tga	106.312	NA
1860	Pro-135-tga	135	tga	139.836	NA
1861	Pro-135-tga	135	tga	101.045	NA
1862	Pro-135-tga	135	tga	105.381	NA
1863	Pro-135-tga	135	tga	105.243	NA
1864	Pro-135-tga	135	tga	112.845	NA
1865	Pro-135-tga	135	tga	104.177	NA
1866	Pro-135-tga	135	tga	110.86	NA
1867	Pro-135-tga	135	tga	102.394	NA
1868	Pro-135-tga	135	tga	95.87	NA
1869	Pro-135-tga	135	tga	118.09	NA
1870	Pro-135-tga	135	tga	108.404	NA
1871	Pro-135-tga	135	tga	132.307	NA
1872	Pro-135-tga	135	tga	113.927	NA
1873	Pro-135-tga	135	tga	113.466	NA
1874	Pro-135-tga	135	tga	104.502	NA
1875	Pro-135-tga	135	tga	104.341	NA
1876	Pro-135-tga	135	tga	107.424	NA
1877	Pro-135-tga	135	tga	103.329	NA
1878	Pro-135-tga	135	tga	103.148	NA
1879	Pro-135-tga	135	tga	124.144	NA
1880	Pro-135-tga	135	tga	109.695	NA
1881	Pro-135-tga	135	tga	91.316	NA
1882	Pro-135-tga	135	tga	103.524	NA
1883	Pro-135-tga	135	tga	108.181	NA
1884	Pro-135-tga	135	tga	114.64	NA
1885	Pro-135-tga	135	tga	103.17	NA
1886	Pro-135-tga	135	tga	112.378	NA
1887	Pro-135-tga	135	tga	105.222	NA
1888	Pro-135-tga	135	tga	104.924	NA
1889	Pro-135-tga	135	tga	106.888	NA
1890	Pro-135-tga	135	tga	105.578	NA
1891	Pro-135-tga	135	tga	124.364	NA
1892	Pro-135-tga	135	tga	119.673	NA
1893	Pro-135-tga	135	tga	120.711	NA
1894	Pro-135-tga	135	tga	108.288	NA
1895	Pro-135-tga	135	tga	143.46	NA
1896	Pro-135-tga	135	tga	107.767	NA
1897	Pro-135-tga	135	tga	116.595	NA
1898	Pro-135-tga	135	tga	105.566	NA
1899	Pro-135-tga	135	tga	104.716	NA
1900	Pro-135-tga	135	tga	104.706	NA
1901	Pro-135-tga	135	tga	99.61	NA
1902	Pro-135-tga	135	tga	119.675	NA
1903	Pro-135-tga	135	tga	108.572	NA
1904	Pro-135-tga	135	tga	106.74	NA
1905	Pro-135-tga	135	tga	102.8	NA
1906	Pro-135-tga	135	tga	111.639	NA
1907	Pro-135-tga	135	tga	96.046	NA
1908	Pro-135-tga	135	tga	103.053	NA
1909	Pro-135-tga	135	tga	100.531	NA
1910	Pro-135-tga	135	tga	134.011	NA
1911	Pro-135-tga	135	tga	100.847	NA
1912	Pro-135-tga	135	tga	106.848	NA
1913	Pro-135-tga	135	tga	135.189	NA
1914	Pro-135-tga	135	tga	108.123	NA
1915	Pro-135-tga	135	tga	117.841	NA
1916	Pro-135-tga	135	tga	127.164	NA
1917	Pro-135-tga	135	tga	111.144	NA
1918	Pro-135-tga	135	tga	103.31	NA
1919	Pro-135-tga	135	tga	108.743	NA
1920	Pro-135-tga	135	tga	99.184	NA
1921	Pro-135-tga	135	tga	127.526	NA
1922	Pro-135-tga	135	tga	110.441	NA
1923	Pro-135-tga	135	tga	111.318	NA
1924	Pro-135-tga	135	tga	140.571	NA
1925	Pro-135-tga	135	tga	115.127	NA
1926	Pro-135-tga	135	tga	111.991	NA
1927	Pro-135-tga	135	tga	114.218	NA
1928	Pro-135-tga	135	tga	108.856	NA
1929	Pro-135-tga	135	tga	130.034	NA
1930	Pro-135-tga	135	tga	106.276	NA
1931	Pro-135-tga	135	tga	98.337	NA
1932	Pro-135-tga	135	tga	147.071	NA
1933	Pro-135-tga	135	tga	103.877	NA
1934	Pro-135-tga	135	tga	103.399	NA
1935	Pro-135-tga	135	tga	100.577	NA
1936	Pro-135-tga	135	tga	107.863	NA
1937	Pro-135-tga	135	tga	107.446	NA
1938	Pro-135-tga	135	tga	104.931	NA
1939	Pro-135-tga	135	tga	109.944	NA
1940	Pro-135-tga	135	tga	119.691	NA
1941	Pro-135-tga	135	tga	114.339	NA
1942	Pro-135-tga	135	tga	101.195	NA
1943	Pro-135-tga	135	tga	105.884	NA
1944	Pro-135-tga	135	tga	113.93	NA
1945	Pro-135-tga	135	tga	103.954	NA
1946	Pro-135-tga	135	tga	129.604	NA
1947	Pro-135-tga	135	tga	102.815	NA
1948	Pro-135-tga	135	tga	137.841	NA
1949	Pro-135-tga	135	tga	105.961	NA
1950	Pro-135-tga	135	tga	107.444	NA
1951	Pro-135-tga	135	tga	103.304	NA
1952	Pro-135-tga	135	tga	107.468	NA
1953	Pro-135-tga	135	tga	111.052	NA
1954	Pro-135-tga	135	tga	115.646	NA
1955	Pro-135-tga	135	tga	126.707	NA
1956	Pro-135-tga	135	tga	103.897	NA
1957	Pro-135-tga	135	tga	105.478	NA
1958	Pro-135-tga	135	tga	101.045	NA
1959	Pro-135-tga	135	tga	112.935	NA
1960	Pro-135-tga	135	tga	106.411	NA
1961	Pro-135-tga	135	tga	100.398	NA
1962	Pro-135-tga	135	tga	103.749	NA
1963	Pro-135-tga	135	tga	108.57	NA
1964	Pro-135-tga	135	tga	109.107	NA
1965	Pro-135-tga	135	tga	105.971	NA
1966	Pro-135-tga	135	tga	105.513	NA
1967	Pro-135-tga	135	tga	108.125	NA
1968	Pro-135-tga	135	tga	104.918	NA
1969	Pro-135-tga	135	tga	108.863	NA
1970	Pro-135-tga	135	tga	107.749	NA
1971	Pro-135-tga	135	tga	128.076	NA
1972	Pro-135-tga	135	tga	144.583	NA
1973	Pro-135-tga	135	tga	107.628	NA
1974	Pro-135-tga	135	tga	112.631	NA
1975	Pro-135-tga	135	tga	104.616	NA
1976	Pro-135-tga	135	tga	122.229	NA
1977	Pro-135-tga	135	tga	96.408	NA
1978	Pro-135-tga	135	tga	108.279	NA
1979	Pro-135-tga	135	tga	117.816	NA
1980	Pro-135-tga	135	tga	118.42	NA
1981	Pro-135-tga	135	tga	105.886	NA
1982	Pro-135-tga	135	tga	103.264	NA
1983	Pro-135-tga	135	tga	109.047	NA
1984	Pro-135-tga	135	tga	104.283	NA
1985	Pro-135-tga	135	tga	108.192	NA
1986	Pro-135-tga	135	tga	108.777	NA
1987	Pro-135-tga	135	tga	108.25	NA
1988	Pro-135-tga	135	tga	100.622	NA
1989	Pro-135-tga	135	tga	102.418	NA
1990	Pro-135-tga	135	tga	109.861	NA
1991	Pro-135-tga	135	tga	116.273	NA
1992	Pro-135-tga	135	tga	102.949	NA
1993	Pro-135-tga	135	tga	105.494	NA
1994	Pro-135-tga	135	tga	115.436	NA
1995	Pro-135-tga	135	tga	102.612	NA
1996	Pro-135-tga	135	tga	114.376	NA
1997	Pro-135-tga	135	tga	112.462	NA
1998	Pro-135-tga	135	tga	109.555	NA
1999	Pro-135-tga	135	tga	117.787	NA
[truncated: 214,391 more rows]
