# Supplementary material for: Environment modulates protein heterogeneity through transcriptional and translational stop codon readthrough
Source: Nat Commun. 2024 May 24;15:4446. doi: 10.1038/s41467-024-48387-x (PMC11126739; doi:10.1038/s41467-024-48387-x)
Supplement: Supplementary file 8 — Source Data [file 41467_2024_48387_MOESM8_ESM.zip › Source_Data_file/FigS2/FigS2E.csv]

	sample_name	position	codon	Mean_fluorescence	Percentage_above_Threshold
1	Pro-135-tag	135	tag	638.012	1
2	Pro-135-tag	135	tag	356.236	1
3	Pro-135-tag	135	tag	451.74	1
4	Pro-135-tag	135	tag	366.912	1
5	Pro-135-tag	135	tag	263.277	1
6	Pro-135-tag	135	tag	266.468	1
7	Pro-135-tag	135	tag	485.334	1
8	Pro-135-tag	135	tag	254.731	1
9	Pro-135-tag	135	tag	3581.874	1
10	Pro-135-tag	135	tag	221.472	1
11	Pro-135-tag	135	tag	1005.084	1
12	Pro-135-tag	135	tag	379.83	1
13	Pro-135-tag	135	tag	5613.828	1
14	Pro-135-tag	135	tag	718.603	1
15	Pro-135-tag	135	tag	2838.733	1
16	Pro-135-tag	135	tag	349.661	1
17	Pro-135-tag	135	tag	430.231	1
18	Pro-135-tag	135	tag	239.364	1
19	Pro-135-tag	135	tag	265.995	1
20	Pro-135-tag	135	tag	672.01	1
21	Pro-135-tag	135	tag	316.586	1
22	Pro-135-tag	135	tag	396.926	1
23	Pro-135-tag	135	tag	2715.902	1
24	Pro-135-tag	135	tag	205.16	1
25	Pro-135-tag	135	tag	1188.199	1
26	Pro-135-tag	135	tag	268.937	1
27	Pro-135-tag	135	tag	1329.224	1
28	Pro-135-tag	135	tag	233.77	1
29	Pro-135-tag	135	tag	268.51	1
30	Pro-135-tag	135	tag	894.557	1
31	Pro-135-tag	135	tag	933.11	1
32	Pro-135-tag	135	tag	235.34	1
33	Pro-135-tag	135	tag	1218.988	1
34	Pro-135-tag	135	tag	3742.772	1
35	Pro-135-tag	135	tag	1884.258	1
36	Pro-135-tag	135	tag	7975.912	1
37	Pro-135-tag	135	tag	932.929	1
38	Pro-135-tag	135	tag	822.904	1
39	Pro-135-tag	135	tag	1700.555	1
40	Pro-135-tag	135	tag	820.854	1
41	Pro-135-tag	135	tag	285.27	1
42	Pro-135-tag	135	tag	912.689	1
43	Pro-135-tag	135	tag	253.957	1
44	Pro-135-tag	135	tag	3372.104	1
45	Pro-135-tag	135	tag	248.049	1
46	Pro-135-tag	135	tag	268.871	1
47	Pro-135-tag	135	tag	231.384	1
48	Pro-135-tag	135	tag	530.475	1
49	Pro-135-tag	135	tag	694.772	1
50	Pro-135-tag	135	tag	1158.307	1
51	Pro-135-tag	135	tag	333.667	1
52	Pro-135-tag	135	tag	1749.072	1
53	Pro-135-tag	135	tag	236.101	1
54	Pro-135-tag	135	tag	516.077	1
55	Pro-135-tag	135	tag	10403.783	1
56	Pro-135-tag	135	tag	253.489	1
57	Pro-135-tag	135	tag	216.672	1
58	Pro-135-tag	135	tag	447.531	1
59	Pro-135-tag	135	tag	232.573	1
60	Pro-135-tag	135	tag	12775.878	1
61	Pro-135-tag	135	tag	249.724	1
62	Pro-135-tag	135	tag	7651.233	1
63	Pro-135-tag	135	tag	186.154	1
64	Pro-135-tag	135	tag	309.176	1
65	Pro-135-tag	135	tag	240.149	1
66	Pro-135-tag	135	tag	947.711	1
67	Pro-135-tag	135	tag	249.246	1
68	Pro-135-tag	135	tag	349.682	1
69	Pro-135-tag	135	tag	500.755	1
70	Pro-135-tag	135	tag	219.304	1
71	Pro-135-tag	135	tag	276.399	1
72	Pro-135-tag	135	tag	808.787	1
73	Pro-135-tag	135	tag	455.362	1
74	Pro-135-tag	135	tag	343.278	1
75	Pro-135-tag	135	tag	2045.783	1
76	Pro-135-tag	135	tag	546.046	1
77	Pro-135-tag	135	tag	701.287	1
78	Pro-135-tag	135	tag	618.103	1
79	Pro-135-tag	135	tag	7167.714	1
80	Pro-135-tag	135	tag	2747.279	1
81	Pro-135-tag	135	tag	4531.066	1
82	Pro-135-tag	135	tag	250.138	1
83	Pro-135-tag	135	tag	267.438	1
84	Pro-135-tag	135	tag	2611.25	1
85	Pro-135-tag	135	tag	3261.738	1
86	Pro-135-tag	135	tag	286.045	1
87	Pro-135-tag	135	tag	448.613	1
88	Pro-135-tag	135	tag	7090.376	1
89	Pro-135-tag	135	tag	1012.657	1
90	Pro-135-tag	135	tag	429.46	1
91	Pro-135-tag	135	tag	2107.415	1
92	Pro-135-tag	135	tag	236.502	1
93	Pro-135-tag	135	tag	361.411	1
94	Pro-135-tag	135	tag	216.197	1
95	Pro-135-tag	135	tag	1637.4	1
96	Pro-135-tag	135	tag	197.436	1
97	Pro-135-tag	135	tag	836.256	1
98	Pro-135-tag	135	tag	261.772	1
99	Pro-135-tag	135	tag	216.279	1
100	Pro-135-tag	135	tag	205.916	1
101	Pro-135-tag	135	tag	6214.937	1
102	Pro-135-tag	135	tag	252.089	1
103	Pro-135-tag	135	tag	587.713	1
104	Pro-135-tag	135	tag	637.614	1
105	Pro-135-tag	135	tag	2727.333	1
106	Pro-135-tag	135	tag	394	1
107	Pro-135-tag	135	tag	244.08	1
108	Pro-135-tag	135	tag	705.577	1
109	Pro-135-tag	135	tag	955.533	1
110	Pro-135-tag	135	tag	1406.914	1
111	Pro-135-tag	135	tag	236.889	1
112	Pro-135-tag	135	tag	1787.07	1
113	Pro-135-tag	135	tag	3571.027	1
114	Pro-135-tag	135	tag	552.166	1
115	Pro-135-tag	135	tag	249.625	1
116	Pro-135-tag	135	tag	1265.564	1
117	Pro-135-tag	135	tag	745.476	1
118	Pro-135-tag	135	tag	842.766	1
119	Pro-135-tag	135	tag	714.157	1
120	Pro-135-tag	135	tag	4476.011	1
121	Pro-135-tag	135	tag	3516.012	1
122	Pro-135-tag	135	tag	398.924	1
123	Pro-135-tag	135	tag	228.931	1
124	Pro-135-tag	135	tag	1854.551	1
125	Pro-135-tag	135	tag	7658.372	1
126	Pro-135-tag	135	tag	306.172	1
127	Pro-135-tag	135	tag	1480.611	1
128	Pro-135-tag	135	tag	467.08	1
129	Pro-135-tag	135	tag	1902.924	1
130	Pro-135-tag	135	tag	222.294	1
131	Pro-135-tag	135	tag	261.047	1
132	Pro-135-tag	135	tag	209.629	1
133	Pro-135-tag	135	tag	554.416	1
134	Pro-135-tag	135	tag	515.034	1
135	Pro-135-tag	135	tag	215.553	1
136	Pro-135-tag	135	tag	240.062	1
137	Pro-135-tag	135	tag	477.25	1
138	Pro-135-tag	135	tag	1459.679	1
139	Pro-135-tag	135	tag	8238.239	1
140	Pro-135-tag	135	tag	340.481	1
141	Pro-135-tag	135	tag	2911.104	1
142	Pro-135-tag	135	tag	526.278	1
143	Pro-135-tag	135	tag	685.212	1
144	Pro-135-tag	135	tag	444.522	1
145	Pro-135-tag	135	tag	185.082	1
146	Pro-135-tag	135	tag	2406.812	1
147	Pro-135-tag	135	tag	1816.345	1
148	Pro-135-tag	135	tag	390.734	1
149	Pro-135-tag	135	tag	216.37	1
150	Pro-135-tag	135	tag	180.075	1
151	Pro-135-tag	135	tag	620.192	1
152	Pro-135-tag	135	tag	238.219	1
153	Pro-135-tag	135	tag	366.499	1
154	Pro-135-tag	135	tag	230.658	1
155	Pro-135-tag	135	tag	182.687	1
156	Pro-135-tag	135	tag	1358.999	1
157	Pro-135-tag	135	tag	352.939	1
158	Pro-135-tag	135	tag	518.339	1
159	Pro-135-tag	135	tag	1478.926	1
160	Pro-135-tag	135	tag	360.427	1
161	Pro-135-tag	135	tag	1425.901	1
162	Pro-135-tag	135	tag	254.227	1
163	Pro-135-tag	135	tag	1603.671	1
164	Pro-135-tag	135	tag	1791.652	1
165	Pro-135-tag	135	tag	231.269	1
166	Pro-135-tag	135	tag	452.427	1
167	Pro-135-tag	135	tag	3159.358	1
168	Pro-135-tag	135	tag	1566.2	1
169	Pro-135-tag	135	tag	181.93	1
170	Pro-135-tag	135	tag	242.713	1
171	Pro-135-tag	135	tag	712.452	1
172	Pro-135-tag	135	tag	1209.414	1
173	Pro-135-tag	135	tag	1550.887	1
174	Pro-135-tag	135	tag	3109.266	1
175	Pro-135-tag	135	tag	340.104	1
176	Pro-135-tag	135	tag	217.008	1
177	Pro-135-tag	135	tag	214.091	1
178	Pro-135-tag	135	tag	386.775	1
179	Pro-135-tag	135	tag	4978.195	1
180	Pro-135-tag	135	tag	214.727	1
181	Pro-135-tag	135	tag	315.04	1
182	Pro-135-tag	135	tag	2421.635	1
183	Pro-135-tag	135	tag	730.287	1
184	Pro-135-tag	135	tag	526.652	1
185	Pro-135-tag	135	tag	675.699	1
186	Pro-135-tag	135	tag	2520.695	1
187	Pro-135-tag	135	tag	291.558	1
188	Pro-135-tag	135	tag	3680.348	1
189	Pro-135-tag	135	tag	230.209	1
190	Pro-135-tag	135	tag	2908.844	1
191	Pro-135-tag	135	tag	2274.727	1
192	Pro-135-tag	135	tag	1600.087	1
193	Pro-135-tag	135	tag	399.869	1
194	Pro-135-tag	135	tag	852.862	1
195	Pro-135-tag	135	tag	709.396	1
196	Pro-135-tag	135	tag	210.23	1
197	Pro-135-tag	135	tag	1639.321	1
198	Pro-135-tag	135	tag	185.631	1
199	Pro-135-tag	135	tag	917.487	1
200	Pro-135-tag	135	tag	489.532	1
201	Pro-135-tag	135	tag	2095.796	1
202	Pro-135-tag	135	tag	2160.981	1
203	Pro-135-tag	135	tag	440.917	1
204	Pro-135-tag	135	tag	362.434	1
205	Pro-135-tag	135	tag	207.387	1
206	Pro-135-tag	135	tag	2291.479	1
207	Pro-135-tag	135	tag	690.18	1
208	Pro-135-tag	135	tag	450.35	1
209	Pro-135-tag	135	tag	171.797	1
210	Pro-135-tag	135	tag	281.153	1
211	Pro-135-tag	135	tag	501.084	1
212	Pro-135-tag	135	tag	825.745	1
213	Pro-135-tag	135	tag	1730.188	1
214	Pro-135-tag	135	tag	3978.383	1
215	Pro-135-tag	135	tag	643.585	1
216	Pro-135-tag	135	tag	541.959	1
217	Pro-135-tag	135	tag	219.43	1
218	Pro-135-tag	135	tag	764.343	1
219	Pro-135-tag	135	tag	220.334	1
220	Pro-135-tag	135	tag	862.604	1
221	Pro-135-tag	135	tag	191.381	1
222	Pro-135-tag	135	tag	324.893	1
223	Pro-135-tag	135	tag	693.022	1
224	Pro-135-tag	135	tag	580.313	1
225	Pro-135-tag	135	tag	206.368	1
226	Pro-135-tag	135	tag	925.777	1
227	Pro-135-tag	135	tag	224.777	1
228	Pro-135-tag	135	tag	245.225	1
229	Pro-135-tag	135	tag	2333.163	1
230	Pro-135-tag	135	tag	564.158	1
231	Pro-135-tag	135	tag	343.013	1
232	Pro-135-tag	135	tag	4732.993	1
233	Pro-135-tag	135	tag	316.584	1
234	Pro-135-tag	135	tag	197.648	1
235	Pro-135-tag	135	tag	191.744	1
236	Pro-135-tag	135	tag	332.42	1
237	Pro-135-tag	135	tag	3563.719	1
238	Pro-135-tag	135	tag	259.647	1
239	Pro-135-tag	135	tag	227.922	1
240	Pro-135-tag	135	tag	1096.997	1
241	Pro-135-tag	135	tag	879.518	1
242	Pro-135-tag	135	tag	330.085	1
243	Pro-135-tag	135	tag	313.21	1
244	Pro-135-tag	135	tag	796.866	1
245	Pro-135-tag	135	tag	1937.896	1
246	Pro-135-tag	135	tag	259.519	1
247	Pro-135-tag	135	tag	1928.364	1
248	Pro-135-tag	135	tag	2169.941	1
249	Pro-135-tag	135	tag	654.365	1
250	Pro-135-tag	135	tag	729.343	1
251	Pro-135-tag	135	tag	610.169	1
252	Pro-135-tag	135	tag	2194.419	1
253	Pro-135-tag	135	tag	238.135	1
254	Pro-135-tag	135	tag	491.373	1
255	Pro-135-tag	135	tag	258.095	1
256	Pro-135-tag	135	tag	376.318	1
257	Pro-135-tag	135	tag	295.283	1
258	Pro-135-tag	135	tag	195.632	1
259	Pro-135-tag	135	tag	1352.425	1
260	Pro-135-tag	135	tag	194.971	1
261	Pro-135-tag	135	tag	245.272	1
262	Pro-135-tag	135	tag	182.66	1
263	Pro-135-tag	135	tag	345.41	1
264	Pro-135-tag	135	tag	360.796	1
265	Pro-135-tag	135	tag	3975.388	1
266	Pro-135-tag	135	tag	188.039	1
267	Pro-135-tag	135	tag	629.852	1
268	Pro-135-tag	135	tag	362.688	1
269	Pro-135-tag	135	tag	237.88	1
270	Pro-135-tag	135	tag	1544.921	1
271	Pro-135-tag	135	tag	377.177	1
272	Pro-135-tag	135	tag	282.57	1
273	Pro-135-tag	135	tag	260.866	1
274	Pro-135-tag	135	tag	452.269	1
275	Pro-135-tag	135	tag	3422.051	1
276	Pro-135-tag	135	tag	266.21	1
277	Pro-135-tag	135	tag	1629.647	1
278	Pro-135-tag	135	tag	193.117	1
279	Pro-135-tag	135	tag	217.186	1
280	Pro-135-tag	135	tag	393.793	1
281	Pro-135-tag	135	tag	463.741	1
282	Pro-135-tag	135	tag	201.463	1
283	Pro-135-tag	135	tag	1095.004	1
284	Pro-135-tag	135	tag	934.1	1
285	Pro-135-tag	135	tag	236.504	1
286	Pro-135-tag	135	tag	165.37	1
287	Pro-135-tag	135	tag	251.941	1
288	Pro-135-tag	135	tag	2825.223	1
289	Pro-135-tag	135	tag	209.15	1
290	Pro-135-tag	135	tag	955.959	1
291	Pro-135-tag	135	tag	1295.954	1
292	Pro-135-tag	135	tag	2295.227	1
293	Pro-135-tag	135	tag	2321.371	1
294	Pro-135-tag	135	tag	288.089	1
295	Pro-135-tag	135	tag	669.787	1
296	Pro-135-tag	135	tag	520.916	1
297	Pro-135-tag	135	tag	502.484	1
298	Pro-135-tag	135	tag	196.214	1
299	Pro-135-tag	135	tag	3300.093	1
300	Pro-135-tag	135	tag	448.524	1
301	Pro-135-tag	135	tag	497.177	1
302	Pro-135-tag	135	tag	221.897	1
303	Pro-135-tag	135	tag	252.141	1
304	Pro-135-tag	135	tag	1823.978	1
305	Pro-135-tag	135	tag	234.638	1
306	Pro-135-tag	135	tag	16469.548	1
307	Pro-135-tag	135	tag	250.667	1
308	Pro-135-tag	135	tag	234.596	1
309	Pro-135-tag	135	tag	428.131	1
310	Pro-135-tag	135	tag	799.577	1
311	Pro-135-tag	135	tag	172.939	1
312	Pro-135-tag	135	tag	548.152	1
313	Pro-135-tag	135	tag	236.711	1
314	Pro-135-tag	135	tag	808.213	1
315	Pro-135-tag	135	tag	221.666	1
316	Pro-135-tag	135	tag	201.541	1
317	Pro-135-tag	135	tag	223.267	1
318	Pro-135-tag	135	tag	967.49	1
319	Pro-135-tag	135	tag	654.911	1
320	Pro-135-tag	135	tag	374.374	1
321	Pro-135-tag	135	tag	2858.682	1
322	Pro-135-tag	135	tag	226.233	1
323	Pro-135-tag	135	tag	311.069	1
324	Pro-135-tag	135	tag	403.867	1
325	Pro-135-tag	135	tag	1684.32	1
326	Pro-135-tag	135	tag	525.715	1
327	Pro-135-tag	135	tag	377.712	1
328	Pro-135-tag	135	tag	23165.065	1
329	Pro-135-tag	135	tag	821.771	1
330	Pro-135-tag	135	tag	633.079	1
331	Pro-135-tag	135	tag	195.296	1
332	Pro-135-tag	135	tag	1195.373	1
333	Pro-135-tag	135	tag	229.087	1
334	Pro-135-tag	135	tag	175.354	1
335	Pro-135-tag	135	tag	255.572	1
336	Pro-135-tag	135	tag	260.07	1
337	Pro-135-tag	135	tag	253.622	1
338	Pro-135-tag	135	tag	2569.545	1
339	Pro-135-tag	135	tag	846.404	1
340	Pro-135-tag	135	tag	1527.053	1
341	Pro-135-tag	135	tag	628.019	1
342	Pro-135-tag	135	tag	10801.746	1
343	Pro-135-tag	135	tag	210.038	1
344	Pro-135-tag	135	tag	873.915	1
345	Pro-135-tag	135	tag	1313.937	1
346	Pro-135-tag	135	tag	304.159	1
347	Pro-135-tag	135	tag	1651.425	1
348	Pro-135-tag	135	tag	3113.057	1
349	Pro-135-tag	135	tag	1368.239	1
350	Pro-135-tag	135	tag	281.297	1
351	Pro-135-tag	135	tag	2899.84	1
352	Pro-135-tag	135	tag	2016.752	1
353	Pro-135-tag	135	tag	448.245	1
354	Pro-135-tag	135	tag	2344.322	1
355	Pro-135-tag	135	tag	1264.48	1
356	Pro-135-tag	135	tag	617.266	1
357	Pro-135-tag	135	tag	379.948	1
358	Pro-135-tag	135	tag	1149.936	1
359	Pro-135-tag	135	tag	400.648	1
360	Pro-135-tag	135	tag	248.715	1
361	Pro-135-tag	135	tag	266.32	1
362	Pro-135-tag	135	tag	519.762	1
363	Pro-135-tag	135	tag	3485.751	1
364	Pro-135-tag	135	tag	648.029	1
365	Pro-135-tag	135	tag	665.766	1
366	Pro-135-tag	135	tag	238.758	1
367	Pro-135-tag	135	tag	214.703	1
368	Pro-135-tag	135	tag	389.41	1
369	Pro-135-tag	135	tag	356.005	1
370	Pro-135-tag	135	tag	5618.548	1
371	Pro-135-tag	135	tag	392.583	1
372	Pro-135-tag	135	tag	5065.845	1
373	Pro-135-tag	135	tag	754.8	1
374	Pro-135-tag	135	tag	15376.31	1
375	Pro-135-tag	135	tag	630.936	1
376	Pro-135-tag	135	tag	828.611	1
377	Pro-135-tag	135	tag	540.727	1
378	Pro-135-tag	135	tag	1632.031	1
379	Pro-135-tag	135	tag	1379.193	1
380	Pro-135-tag	135	tag	534.037	1
381	Pro-135-tag	135	tag	186.846	1
382	Pro-135-tag	135	tag	197.501	1
383	Pro-135-tag	135	tag	424.827	1
384	Pro-135-tag	135	tag	375.667	1
385	Pro-135-tag	135	tag	12324.474	1
386	Pro-135-tag	135	tag	530.004	1
387	Pro-135-tag	135	tag	184.337	1
388	Pro-135-tag	135	tag	3153.289	1
389	Pro-135-tag	135	tag	1834.578	1
390	Pro-135-tag	135	tag	3681.062	1
391	Pro-135-tag	135	tag	187.851	1
392	Pro-135-tag	135	tag	226.681	1
393	Pro-135-tag	135	tag	793.836	1
394	Pro-135-tag	135	tag	196.758	1
395	Pro-135-tag	135	tag	1145.105	1
396	Pro-135-tag	135	tag	5123.742	1
397	Pro-135-tag	135	tag	748.382	1
398	Pro-135-tag	135	tag	175.513	1
399	Pro-135-tag	135	tag	2554.854	1
400	Pro-135-tag	135	tag	2251.598	1
401	Pro-135-tag	135	tag	263.137	1
402	Pro-135-tag	135	tag	4002.233	1
403	Pro-135-tag	135	tag	2541.759	1
404	Pro-135-tag	135	tag	195.822	1
405	Pro-135-tag	135	tag	416.022	1
406	Pro-135-tag	135	tag	313.759	1
407	Pro-135-tag	135	tag	4501.775	1
408	Pro-135-tag	135	tag	1386.124	1
409	Pro-135-tag	135	tag	320.915	1
410	Pro-135-tag	135	tag	647.567	1
411	Pro-135-tag	135	tag	181.464	1
412	Pro-135-tag	135	tag	901.743	1
413	Pro-135-tag	135	tag	466.435	1
414	Pro-135-tag	135	tag	1584.242	1
415	Pro-135-tag	135	tag	177.154	1
416	Pro-135-tag	135	tag	1122.442	1
417	Pro-135-tag	135	tag	221.743	1
418	Pro-135-tag	135	tag	440.587	1
419	Pro-135-tag	135	tag	527.131	1
420	Pro-135-tag	135	tag	1043.42	1
421	Pro-135-tag	135	tag	289.295	1
422	Pro-135-tag	135	tag	1166.413	1
423	Pro-135-tag	135	tag	988.876	1
424	Pro-135-tag	135	tag	17915.667	1
425	Pro-135-tag	135	tag	1328.297	1
426	Pro-135-tag	135	tag	246.787	1
427	Pro-135-tag	135	tag	3777.398	1
428	Pro-135-tag	135	tag	1186.175	1
429	Pro-135-tag	135	tag	678.256	1
430	Pro-135-tag	135	tag	430.422	1
431	Pro-135-tag	135	tag	457.752	1
432	Pro-135-tag	135	tag	1720.177	1
433	Pro-135-tag	135	tag	1933.361	1
434	Pro-135-tag	135	tag	1744.438	1
435	Pro-135-tag	135	tag	274.746	1
436	Pro-135-tag	135	tag	306.865	1
437	Pro-135-tag	135	tag	775.657	1
438	Pro-135-tag	135	tag	3787.822	1
439	Pro-135-tag	135	tag	496.205	1
440	Pro-135-tag	135	tag	326.962	1
441	Pro-135-tag	135	tag	729.682	1
442	Pro-135-tag	135	tag	175.19	1
443	Pro-135-tag	135	tag	253.771	1
444	Pro-135-tag	135	tag	22550.052	1
445	Pro-135-tag	135	tag	311.444	1
446	Pro-135-tag	135	tag	209.835	1
447	Pro-135-tag	135	tag	279.439	1
448	Pro-135-tag	135	tag	2521.11	1
449	Pro-135-tag	135	tag	187.106	1
450	Pro-135-tag	135	tag	1255.859	1
451	Pro-135-tag	135	tag	886.687	1
452	Pro-135-tag	135	tag	204.685	1
453	Pro-135-tag	135	tag	267.76	1
454	Pro-135-tag	135	tag	400.451	1
455	Pro-135-tag	135	tag	280.148	1
456	Pro-135-tag	135	tag	297.311	1
457	Pro-135-tag	135	tag	1829.317	1
458	Pro-135-tag	135	tag	247.251	1
459	Pro-135-tag	135	tag	1784.271	1
460	Pro-135-tag	135	tag	373.187	1
461	Pro-135-tag	135	tag	413.092	1
462	Pro-135-tag	135	tag	777.306	1
463	Pro-135-tag	135	tag	954.004	1
464	Pro-135-tag	135	tag	286.653	1
465	Pro-135-tag	135	tag	533.728	1
466	Pro-135-tag	135	tag	2612.827	1
467	Pro-135-tag	135	tag	204.526	1
468	Pro-135-tag	135	tag	16411.006	1
469	Pro-135-tag	135	tag	216.304	1
470	Pro-135-tag	135	tag	341.823	1
471	Pro-135-tag	135	tag	244.34	1
472	Pro-135-tag	135	tag	238.26	1
473	Pro-135-tag	135	tag	437.67	1
474	Pro-135-tag	135	tag	3130.673	1
475	Pro-135-tag	135	tag	236.884	1
476	Pro-135-tag	135	tag	278.06	1
477	Pro-135-tag	135	tag	2283.795	1
478	Pro-135-tag	135	tag	1829.057	1
479	Pro-135-tag	135	tag	1244.217	1
480	Pro-135-tag	135	tag	178.751	1
481	Pro-135-tag	135	tag	653.666	1
482	Pro-135-tag	135	tag	357.543	1
483	Pro-135-tag	135	tag	4634.259	1
484	Pro-135-tag	135	tag	293.241	1
485	Pro-135-tag	135	tag	555.954	1
486	Pro-135-tag	135	tag	441.149	1
487	Pro-135-tag	135	tag	18327.924	1
488	Pro-135-tag	135	tag	246.646	1
489	Pro-135-tag	135	tag	1109.397	1
490	Pro-135-tag	135	tag	940.455	1
491	Pro-135-tag	135	tag	213.478	1
492	Pro-135-tag	135	tag	742.808	1
493	Pro-135-tag	135	tag	173.155	1
494	Pro-135-tag	135	tag	889.549	1
495	Pro-135-tag	135	tag	1742.573	1
496	Pro-135-tag	135	tag	470.78	1
497	Pro-135-tag	135	tag	7908.945	1
498	Pro-135-tag	135	tag	820.208	1
499	Pro-135-tag	135	tag	1723.01	1
500	Pro-135-tag	135	tag	446.462	1
501	Pro-135-tag	135	tag	2681.539	1
502	Pro-135-tag	135	tag	4442.525	1
503	Pro-135-tag	135	tag	382.009	1
504	Pro-135-tag	135	tag	1599.578	1
505	Pro-135-tag	135	tag	4417.32	1
506	Pro-135-tag	135	tag	215.355	1
507	Pro-135-tag	135	tag	535.994	1
508	Pro-135-tag	135	tag	335.911	1
509	Pro-135-tag	135	tag	264.927	1
510	Pro-135-tag	135	tag	210.16	1
511	Pro-135-tag	135	tag	741.718	1
512	Pro-135-tag	135	tag	14591.654	1
513	Pro-135-tag	135	tag	538.208	1
514	Pro-135-tag	135	tag	978.607	1
515	Pro-135-tag	135	tag	482.694	1
516	Pro-135-tag	135	tag	190.691	1
517	Pro-135-tag	135	tag	620.32	1
518	Pro-135-tag	135	tag	212.315	1
519	Pro-135-tag	135	tag	196.846	1
520	Pro-135-tag	135	tag	620.804	1
521	Pro-135-tag	135	tag	194.951	1
522	Pro-135-tag	135	tag	189.644	1
523	Pro-135-tag	135	tag	1177.135	1
524	Pro-135-tag	135	tag	1702.349	1
525	Pro-135-tag	135	tag	274.514	1
526	Pro-135-tag	135	tag	212.393	1
527	Pro-135-tag	135	tag	877.886	1
528	Pro-135-tag	135	tag	418.819	1
529	Pro-135-tag	135	tag	517.662	1
530	Pro-135-tag	135	tag	421.234	1
531	Pro-135-tag	135	tag	949.44	1
532	Pro-135-tag	135	tag	232.916	1
533	Pro-135-tag	135	tag	544.434	1
534	Pro-135-tag	135	tag	223.255	1
535	Pro-135-tag	135	tag	596.698	1
536	Pro-135-tag	135	tag	675.865	1
537	Pro-135-tag	135	tag	286.426	1
538	Pro-135-tag	135	tag	2128.16	1
539	Pro-135-tag	135	tag	215.843	1
540	Pro-135-tag	135	tag	1506.341	1
541	Pro-135-tag	135	tag	689.091	1
542	Pro-135-tag	135	tag	2211.652	1
543	Pro-135-tag	135	tag	419.202	1
544	Pro-135-tag	135	tag	401.758	1
545	Pro-135-tag	135	tag	300.89	1
546	Pro-135-tag	135	tag	186.233	1
547	Pro-135-tag	135	tag	411.042	1
548	Pro-135-tag	135	tag	223.652	1
549	Pro-135-tag	135	tag	307.306	1
550	Pro-135-tag	135	tag	357.297	1
551	Pro-135-tag	135	tag	259.479	1
552	Pro-135-tag	135	tag	3883.192	1
553	Pro-135-tag	135	tag	11317.642	1
554	Pro-135-tag	135	tag	3151.635	1
555	Pro-135-tag	135	tag	2300.194	1
556	Pro-135-tag	135	tag	313.182	1
557	Pro-135-tag	135	tag	591.542	1
558	Pro-135-tag	135	tag	363.68	1
559	Pro-135-tag	135	tag	163.431	1
560	Pro-135-tag	135	tag	167.072	1
561	Pro-135-tag	135	tag	888.014	1
562	Pro-135-tag	135	tag	2566.472	1
563	Pro-135-tag	135	tag	193.761	1
564	Pro-135-tag	135	tag	1281.436	1
565	Pro-135-tag	135	tag	642.087	1
566	Pro-135-tag	135	tag	180.515	1
567	Pro-135-tag	135	tag	2192.103	1
568	Pro-135-tag	135	tag	921.69	1
569	Pro-135-tag	135	tag	379.92	1
570	Pro-135-tag	135	tag	1907.35	1
571	Pro-135-tag	135	tag	178.12	1
572	Pro-135-tag	135	tag	244.229	1
573	Pro-135-tag	135	tag	8625.117	1
574	Pro-135-tag	135	tag	1263.867	1
575	Pro-135-tag	135	tag	383.476	1
576	Pro-135-tag	135	tag	1036.611	1
577	Pro-135-tag	135	tag	862.429	1
578	Pro-135-tag	135	tag	1138.306	1
579	Pro-135-tag	135	tag	1022.717	1
580	Pro-135-tag	135	tag	1574.185	1
581	Pro-135-tag	135	tag	216.521	1
582	Pro-135-tag	135	tag	1073.495	1
583	Pro-135-tag	135	tag	934.697	1
584	Pro-135-tag	135	tag	189.979	1
585	Pro-135-tag	135	tag	844.505	1
586	Pro-135-tag	135	tag	164.171	1
587	Pro-135-tag	135	tag	1269.664	1
588	Pro-135-tag	135	tag	205.184	1
589	Pro-135-tag	135	tag	180.265	1
590	Pro-135-tag	135	tag	406.45	1
591	Pro-135-tag	135	tag	1651.495	1
592	Pro-135-tag	135	tag	1324.477	1
593	Pro-135-tag	135	tag	609.212	1
594	Pro-135-tag	135	tag	208.775	1
595	Pro-135-tag	135	tag	6255.665	1
596	Pro-135-tag	135	tag	876.017	1
597	Pro-135-tag	135	tag	384.129	1
598	Pro-135-tag	135	tag	1097.717	1
599	Pro-135-tag	135	tag	241.977	1
600	Pro-135-tag	135	tag	1032.274	1
601	Pro-135-tag	135	tag	1015.292	1
602	Pro-135-tag	135	tag	268.912	1
603	Pro-135-tag	135	tag	531.394	1
604	Pro-135-tag	135	tag	259.039	1
605	Pro-135-tag	135	tag	1351.308	1
606	Pro-135-tag	135	tag	2543.451	1
607	Pro-135-tag	135	tag	5457.087	1
608	Pro-135-tag	135	tag	261.629	1
609	Pro-135-tag	135	tag	2089.851	1
610	Pro-135-tag	135	tag	1186.76	1
611	Pro-135-tag	135	tag	1856.032	1
612	Pro-135-tag	135	tag	1063.64	1
613	Pro-135-tag	135	tag	214.799	1
614	Pro-135-tag	135	tag	1192.677	1
615	Pro-135-tag	135	tag	1100.51	1
616	Pro-135-tag	135	tag	217.529	1
617	Pro-135-tag	135	tag	162.138	1
618	Pro-135-tag	135	tag	230.117	1
619	Pro-135-tag	135	tag	1640.718	1
620	Pro-135-tag	135	tag	4157.329	1
621	Pro-135-tag	135	tag	183.733	1
622	Pro-135-tag	135	tag	380.423	1
623	Pro-135-tag	135	tag	10893.672	1
624	Pro-135-tag	135	tag	1110.283	1
625	Pro-135-tag	135	tag	3127.29	1
626	Pro-135-tag	135	tag	2424.961	1
627	Pro-135-tag	135	tag	5421.137	1
628	Pro-135-tag	135	tag	1022.715	1
629	Pro-135-tag	135	tag	226.409	1
630	Pro-135-tag	135	tag	301.258	1
631	Pro-135-tag	135	tag	415.258	1
632	Pro-135-tag	135	tag	3076.675	1
633	Pro-135-tag	135	tag	472.369	1
634	Pro-135-tag	135	tag	476.342	1
635	Pro-135-tag	135	tag	473.937	1
636	Pro-135-tag	135	tag	305.795	1
637	Pro-135-tag	135	tag	1314.752	1
638	Pro-135-tag	135	tag	4251.896	1
639	Pro-135-tag	135	tag	1337.559	1
640	Pro-135-tag	135	tag	472.882	1
641	Pro-135-tag	135	tag	1998.98	1
642	Pro-135-tag	135	tag	347.778	1
643	Pro-135-tag	135	tag	3200.742	1
644	Pro-135-tag	135	tag	255.444	1
645	Pro-135-tag	135	tag	176.592	1
646	Pro-135-tag	135	tag	253.288	1
647	Pro-135-tag	135	tag	1927.958	1
648	Pro-135-tag	135	tag	2514.779	1
649	Pro-135-tag	135	tag	5805.091	1
650	Pro-135-tag	135	tag	260.713	1
651	Pro-135-tag	135	tag	355.173	1
652	Pro-135-tag	135	tag	3021.407	1
653	Pro-135-tag	135	tag	1103.444	1
654	Pro-135-tag	135	tag	269.665	1
655	Pro-135-tag	135	tag	698.498	1
656	Pro-135-tag	135	tag	789.272	1
657	Pro-135-tag	135	tag	415.42	1
658	Pro-135-tag	135	tag	1926.712	1
659	Pro-135-tag	135	tag	1740.926	1
660	Pro-135-tag	135	tag	710.953	1
661	Pro-135-tag	135	tag	386.73	1
662	Pro-135-tag	135	tag	433.558	1
663	Pro-135-tag	135	tag	661.499	1
664	Pro-135-tag	135	tag	197.466	1
665	Pro-135-tag	135	tag	448.451	1
666	Pro-135-tag	135	tag	178.784	1
667	Pro-135-tag	135	tag	177.328	1
668	Pro-135-tag	135	tag	365.736	1
669	Pro-135-tag	135	tag	1397.391	1
670	Pro-135-tag	135	tag	611.21	1
671	Pro-135-tag	135	tag	2464.502	1
672	Pro-135-tag	135	tag	1638.522	1
673	Pro-135-tag	135	tag	185.125	1
674	Pro-135-tag	135	tag	368.313	1
675	Pro-135-tag	135	tag	329.164	1
676	Pro-135-tag	135	tag	910.334	1
677	Pro-135-tag	135	tag	2046.786	1
678	Pro-135-tag	135	tag	351.074	1
679	Pro-135-tag	135	tag	481.101	1
680	Pro-135-tag	135	tag	1503.851	1
681	Pro-135-tag	135	tag	667.325	1
682	Pro-135-tag	135	tag	3176.246	1
683	Pro-135-tag	135	tag	203.844	1
684	Pro-135-tag	135	tag	1688.711	1
685	Pro-135-tag	135	tag	231.822	1
686	Pro-135-tag	135	tag	1719.303	1
687	Pro-135-tag	135	tag	445.112	1
688	Pro-135-tag	135	tag	823.942	1
689	Pro-135-tag	135	tag	813.307	1
690	Pro-135-tag	135	tag	224.908	1
691	Pro-135-tag	135	tag	179.775	1
692	Pro-135-tag	135	tag	1894.629	1
693	Pro-135-tag	135	tag	180.294	1
694	Pro-135-tag	135	tag	325.435	1
695	Pro-135-tag	135	tag	11517.136	1
696	Pro-135-tag	135	tag	296.948	1
697	Pro-135-tag	135	tag	175.859	1
698	Pro-135-tag	135	tag	3058.237	1
699	Pro-135-tag	135	tag	976.036	1
700	Pro-135-tag	135	tag	175.386	1
701	Pro-135-tag	135	tag	13351.344	1
702	Pro-135-tag	135	tag	517.801	1
703	Pro-135-tag	135	tag	1713.652	1
704	Pro-135-tag	135	tag	1461.684	1
705	Pro-135-tag	135	tag	351.721	1
706	Pro-135-tag	135	tag	562.408	1
707	Pro-135-tag	135	tag	698.266	1
708	Pro-135-tag	135	tag	189.386	1
709	Pro-135-tag	135	tag	458.178	1
710	Pro-135-tag	135	tag	268.574	1
711	Pro-135-tag	135	tag	1802.558	1
712	Pro-135-tag	135	tag	1223.299	1
713	Pro-135-tag	135	tag	1713.109	1
714	Pro-135-tag	135	tag	295.714	1
715	Pro-135-tag	135	tag	4228.148	1
716	Pro-135-tag	135	tag	395.3	1
717	Pro-135-tag	135	tag	192.703	1
718	Pro-135-tag	135	tag	196.684	1
719	Pro-135-tag	135	tag	233.585	1
720	Pro-135-tag	135	tag	2599.641	1
721	Pro-135-tag	135	tag	198.676	1
722	Pro-135-tag	135	tag	2000.759	1
723	Pro-135-tag	135	tag	1032.843	1
724	Pro-135-tag	135	tag	345.267	1
725	Pro-135-tag	135	tag	2504.61	1
726	Pro-135-tag	135	tag	1356.977	1
727	Pro-135-tag	135	tag	233.545	1
728	Pro-135-tag	135	tag	1083.388	1
729	Pro-135-tag	135	tag	223.389	1
730	Pro-135-tag	135	tag	717.778	1
731	Pro-135-tag	135	tag	2094.32	1
732	Pro-135-tag	135	tag	7810.494	1
733	Pro-135-tag	135	tag	559.713	1
734	Pro-135-tag	135	tag	349.501	1
735	Pro-135-tag	135	tag	4565.362	1
736	Pro-135-tag	135	tag	350.561	1
737	Pro-135-tag	135	tag	1986.474	1
738	Pro-135-tag	135	tag	427.312	1
739	Pro-135-tag	135	tag	3728.807	1
740	Pro-135-tag	135	tag	463.602	1
741	Pro-135-tag	135	tag	1081.895	1
742	Pro-135-tag	135	tag	2355.843	1
743	Pro-135-tag	135	tag	295.23	1
744	Pro-135-tag	135	tag	1075.359	1
745	Pro-135-tag	135	tag	3542.055	1
746	Pro-135-tag	135	tag	2835.231	1
747	Pro-135-tag	135	tag	12677.932	1
748	Pro-135-tag	135	tag	260.762	1
749	Pro-135-tag	135	tag	3061.102	1
750	Pro-135-tag	135	tag	237.518	1
751	Pro-135-tag	135	tag	607.941	1
752	Pro-135-tag	135	tag	182.624	1
753	Pro-135-tag	135	tag	1818.018	1
754	Pro-135-tag	135	tag	1391.283	1
755	Pro-135-tag	135	tag	181.796	1
756	Pro-135-tag	135	tag	380.832	1
757	Pro-135-tag	135	tag	2961.683	1
758	Pro-135-tag	135	tag	412.302	1
759	Pro-135-tag	135	tag	191.393	1
760	Pro-135-tag	135	tag	1683.327	1
761	Pro-135-tag	135	tag	2962.813	1
762	Pro-135-tag	135	tag	11858.729	1
763	Pro-135-tag	135	tag	349.955	1
764	Pro-135-tag	135	tag	2925.846	1
765	Pro-135-tag	135	tag	398.258	1
766	Pro-135-tag	135	tag	544.29	1
767	Pro-135-tag	135	tag	310.158	1
768	Pro-135-tag	135	tag	2484.014	1
769	Pro-135-tag	135	tag	562.52	1
770	Pro-135-tag	135	tag	237.548	1
771	Pro-135-tag	135	tag	1796.521	1
772	Pro-135-tag	135	tag	263.461	1
773	Pro-135-tag	135	tag	353.791	1
774	Pro-135-tag	135	tag	197.481	1
775	Pro-135-tag	135	tag	218.585	1
776	Pro-135-tag	135	tag	4049.236	1
777	Pro-135-tag	135	tag	483.565	1
778	Pro-135-tag	135	tag	233.779	1
779	Pro-135-tag	135	tag	226.698	1
780	Pro-135-tag	135	tag	919.825	1
781	Pro-135-tag	135	tag	2611.296	1
782	Pro-135-tag	135	tag	419.96	1
783	Pro-135-tag	135	tag	233.394	1
784	Pro-135-tag	135	tag	761.198	1
785	Pro-135-tag	135	tag	2544.131	1
786	Pro-135-tag	135	tag	299.061	1
787	Pro-135-tag	135	tag	191.095	1
788	Pro-135-tag	135	tag	1515.441	1
789	Pro-135-tag	135	tag	442.233	1
790	Pro-135-tag	135	tag	3877.204	1
791	Pro-135-tag	135	tag	7399.486	1
792	Pro-135-tag	135	tag	1302.849	1
793	Pro-135-tag	135	tag	1599.542	1
794	Pro-135-tag	135	tag	177.297	1
795	Pro-135-tag	135	tag	3997.654	1
796	Pro-135-tag	135	tag	8506.115	1
797	Pro-135-tag	135	tag	336.069	1
798	Pro-135-tag	135	tag	698.864	1
799	Pro-135-tag	135	tag	4205.038	1
800	Pro-135-tag	135	tag	335.2	1
801	Pro-135-tag	135	tag	228.708	1
802	Pro-135-tag	135	tag	1613.83	1
803	Pro-135-tag	135	tag	530.686	1
804	Pro-135-tag	135	tag	414.248	1
805	Pro-135-tag	135	tag	843.512	1
806	Pro-135-tag	135	tag	2196.274	1
807	Pro-135-tag	135	tag	454.948	1
808	Pro-135-tag	135	tag	3726.842	1
809	Pro-135-tag	135	tag	1198.1	1
810	Pro-135-tag	135	tag	569.055	1
811	Pro-135-tag	135	tag	561.063	1
812	Pro-135-tag	135	tag	1123.924	1
813	Pro-135-tag	135	tag	313.279	1
814	Pro-135-tag	135	tag	206.136	1
815	Pro-135-tag	135	tag	258.355	1
816	Pro-135-tag	135	tag	3511.213	1
817	Pro-135-tag	135	tag	766.062	1
818	Pro-135-tag	135	tag	339.998	1
819	Pro-135-tag	135	tag	1002.56	1
820	Pro-135-tag	135	tag	4887.713	1
821	Pro-135-tag	135	tag	1918.243	1
822	Pro-135-tag	135	tag	1160.912	1
823	Pro-135-tag	135	tag	248.605	1
824	Pro-135-tag	135	tag	1322	1
825	Pro-135-tag	135	tag	177.994	1
826	Pro-135-tag	135	tag	1125.011	1
827	Pro-135-tag	135	tag	892.84	1
828	Pro-135-tag	135	tag	173.668	1
829	Pro-135-tag	135	tag	345.126	1
830	Pro-135-tag	135	tag	246.461	1
831	Pro-135-tag	135	tag	320.932	1
832	Pro-135-tag	135	tag	222.862	1
833	Pro-135-tag	135	tag	261.103	1
834	Pro-135-tag	135	tag	2488.187	1
835	Pro-135-tag	135	tag	1780.398	1
836	Pro-135-tag	135	tag	1455.751	1
837	Pro-135-tag	135	tag	1101.378	1
838	Pro-135-tag	135	tag	1965.922	1
839	Pro-135-tag	135	tag	244.315	1
840	Pro-135-tag	135	tag	2136.108	1
841	Pro-135-tag	135	tag	5100.57	1
842	Pro-135-tag	135	tag	2122.55	1
843	Pro-135-tag	135	tag	205.791	1
844	Pro-135-tag	135	tag	3562.895	1
845	Pro-135-tag	135	tag	811.259	1
846	Pro-135-tag	135	tag	176.848	1
847	Pro-135-tag	135	tag	1012.688	1
848	Pro-135-tag	135	tag	4720.099	1
849	Pro-135-tag	135	tag	310.799	1
850	Pro-135-tag	135	tag	397.952	1
851	Pro-135-tag	135	tag	1724.006	1
852	Pro-135-tag	135	tag	1063.901	1
853	Pro-135-tag	135	tag	284.382	1
854	Pro-135-tag	135	tag	857.292	1
855	Pro-135-tag	135	tag	333.86	1
856	Pro-135-tag	135	tag	262.78	1
857	Pro-135-tag	135	tag	341.192	1
858	Pro-135-tag	135	tag	200.738	1
859	Pro-135-tag	135	tag	389.771	1
860	Pro-135-tag	135	tag	481.466	1
861	Pro-135-tag	135	tag	260.09	1
862	Pro-135-tag	135	tag	3754.368	1
863	Pro-135-tag	135	tag	9696.689	1
864	Pro-135-tag	135	tag	6770.715	1
865	Pro-135-tag	135	tag	316.536	1
866	Pro-135-tag	135	tag	525.044	1
867	Pro-135-tag	135	tag	2468.458	1
868	Pro-135-tag	135	tag	2996.537	1
869	Pro-135-tag	135	tag	1148.14	1
870	Pro-135-tag	135	tag	180.752	1
871	Pro-135-tag	135	tag	284.951	1
872	Pro-135-tag	135	tag	503.09	1
873	Pro-135-tag	135	tag	803.258	1
874	Pro-135-tag	135	tag	2835.588	1
875	Pro-135-tag	135	tag	225.732	1
876	Pro-135-tag	135	tag	2607.21	1
877	Pro-135-tag	135	tag	321.56	1
878	Pro-135-tag	135	tag	512.7	1
879	Pro-135-tag	135	tag	1028.318	1
880	Pro-135-tag	135	tag	622.916	1
881	Pro-135-tag	135	tag	342.887	1
882	Pro-135-tag	135	tag	1776.83	1
883	Pro-135-tag	135	tag	374.641	1
884	Pro-135-tag	135	tag	1131.554	1
885	Pro-135-tag	135	tag	2393.234	1
886	Pro-135-tag	135	tag	2315.565	1
887	Pro-135-tag	135	tag	303.595	1
888	Pro-135-tag	135	tag	304.525	1
889	Pro-135-tag	135	tag	4903.353	1
890	Pro-135-tag	135	tag	1326.374	1
891	Pro-135-tag	135	tag	2033.733	1
892	Pro-135-tag	135	tag	9397.081	1
893	Pro-135-tag	135	tag	2509.371	1
894	Pro-135-tag	135	tag	1580.516	1
895	Pro-135-tag	135	tag	242.348	1
896	Pro-135-tag	135	tag	2265.877	1
897	Pro-135-tag	135	tag	192.958	1
898	Pro-135-tag	135	tag	257.562	1
899	Pro-135-tag	135	tag	7867.951	1
900	Pro-135-tag	135	tag	310.493	1
901	Pro-135-tag	135	tag	180.869	1
902	Pro-135-tag	135	tag	1112.736	1
903	Pro-135-tag	135	tag	2235.757	1
904	Pro-135-tag	135	tag	349.124	1
905	Pro-135-tag	135	tag	242.775	1
906	Pro-135-tag	135	tag	4981.834	1
907	Pro-135-tag	135	tag	1392.242	1
908	Pro-135-tag	135	tag	7000.282	1
909	Pro-135-tag	135	tag	488.141	1
910	Pro-135-tag	135	tag	1816.626	1
911	Pro-135-tag	135	tag	388.553	1
912	Pro-135-tag	135	tag	495.814	1
913	Pro-135-tag	135	tag	183.544	1
914	Pro-135-tag	135	tag	573.776	1
915	Pro-135-tag	135	tag	18633.088	1
916	Pro-135-tag	135	tag	286.478	1
917	Pro-135-tag	135	tag	228.904	1
918	Pro-135-tag	135	tag	696.138	1
919	Pro-135-tag	135	tag	1539.418	1
920	Pro-135-tag	135	tag	194.898	1
921	Pro-135-tag	135	tag	599.171	1
922	Pro-135-tag	135	tag	214.117	1
923	Pro-135-tag	135	tag	384.122	1
924	Pro-135-tag	135	tag	2853.787	1
925	Pro-135-tag	135	tag	354.769	1
926	Pro-135-tag	135	tag	5520.544	1
927	Pro-135-tag	135	tag	10730.88	1
928	Pro-135-tag	135	tag	1161.212	1
929	Pro-135-tag	135	tag	229.158	1
930	Pro-135-tag	135	tag	365.445	1
931	Pro-135-tag	135	tag	1299.518	1
932	Pro-135-tag	135	tag	266.464	1
933	Pro-135-tag	135	tag	287.669	1
934	Pro-135-tag	135	tag	1142.574	1
935	Pro-135-tag	135	tag	676.29	1
936	Pro-135-tag	135	tag	1379.853	1
937	Pro-135-tag	135	tag	263.41	1
938	Pro-135-tag	135	tag	746.86	1
939	Pro-135-tag	135	tag	4499.383	1
940	Pro-135-tag	135	tag	394.143	1
941	Pro-135-tag	135	tag	210.297	1
942	Pro-135-tag	135	tag	229.879	1
943	Pro-135-tag	135	tag	1757.871	1
944	Pro-135-tag	135	tag	1647.299	1
945	Pro-135-tag	135	tag	170.432	1
946	Pro-135-tag	135	tag	3460.032	1
947	Pro-135-tag	135	tag	2593.79	1
948	Pro-135-tag	135	tag	1750.928	1
949	Pro-135-tag	135	tag	2993.898	1
950	Pro-135-tag	135	tag	583.651	1
951	Pro-135-tag	135	tag	241.543	1
952	Pro-135-tag	135	tag	273.823	1
953	Pro-135-tag	135	tag	321.839	1
954	Pro-135-tag	135	tag	284.255	1
955	Pro-135-tag	135	tag	382.861	1
956	Pro-135-tag	135	tag	2620.901	1
957	Pro-135-tag	135	tag	719.178	1
958	Pro-135-tag	135	tag	352.808	1
959	Pro-135-tag	135	tag	12046.729	1
960	Pro-135-tag	135	tag	388.805	1
961	Pro-135-tag	135	tag	739.694	1
962	Pro-135-tag	135	tag	214.834	1
963	Pro-135-tag	135	tag	1305.484	1
964	Pro-135-tag	135	tag	210.369	1
965	Pro-135-tag	135	tag	2455.671	1
966	Pro-135-tag	135	tag	577.845	1
967	Pro-135-tag	135	tag	384.04	1
968	Pro-135-tag	135	tag	261.189	1
969	Pro-135-tag	135	tag	306.383	1
970	Pro-135-tag	135	tag	728.282	1
971	Pro-135-tag	135	tag	342.423	1
972	Pro-135-tag	135	tag	4855.115	1
973	Pro-135-tag	135	tag	694.224	1
974	Pro-135-tag	135	tag	232.266	1
975	Pro-135-tag	135	tag	226.442	1
976	Pro-135-tag	135	tag	1314.574	1
977	Pro-135-tag	135	tag	1616.998	1
978	Pro-135-tag	135	tag	6532.513	1
979	Pro-135-tag	135	tag	412.047	1
980	Pro-135-tag	135	tag	1895.601	1
981	Pro-135-tag	135	tag	267.432	1
982	Pro-135-tag	135	tag	3885.464	1
983	Pro-135-tag	135	tag	298.938	1
984	Pro-135-tag	135	tag	1286.106	1
985	Pro-135-tag	135	tag	446.661	1
986	Pro-135-tag	135	tag	639.331	1
987	Pro-135-tag	135	tag	429.828	1
988	Pro-135-tag	135	tag	418.147	1
989	Pro-135-tag	135	tag	227.374	1
990	Pro-135-tag	135	tag	17251.255	1
991	Pro-135-tag	135	tag	168.61	1
992	Pro-135-tag	135	tag	419.421	1
993	Pro-135-tag	135	tag	212.699	1
994	Pro-135-tag	135	tag	464.21	1
995	Pro-135-tag	135	tag	265.457	1
996	Pro-135-tag	135	tag	6652.071	1
997	Pro-135-tag	135	tag	649.586	1
998	Pro-135-tag	135	tag	1752.808	1
999	Pro-135-tag	135	tag	245.818	1
1000	Pro-135-tag	135	tag	457.493	1
1001	Pro-135-tag	135	tag	1095.01	1
1002	Pro-135-tag	135	tag	1107.992	1
1003	Pro-135-tag	135	tag	680.895	1
1004	Pro-135-tag	135	tag	282.452	1
1005	Pro-135-tag	135	tag	4066.772	1
1006	Pro-135-tag	135	tag	379.792	1
1007	Pro-135-tag	135	tag	199.473	1
1008	Pro-135-tag	135	tag	304.364	1
1009	Pro-135-tag	135	tag	503.599	1
1010	Pro-135-tag	135	tag	841.519	1
1011	Pro-135-tag	135	tag	197.165	1
1012	Pro-135-tag	135	tag	283.076	1
1013	Pro-135-tag	135	tag	498.293	1
1014	Pro-135-tag	135	tag	360.76	1
1015	Pro-135-tag	135	tag	527.866	1
1016	Pro-135-tag	135	tag	285.095	1
1017	Pro-135-tag	135	tag	291.906	1
1018	Pro-135-tag	135	tag	197.232	1
1019	Pro-135-tag	135	tag	3093.877	1
1020	Pro-135-tag	135	tag	4826.136	1
1021	Pro-135-tag	135	tag	546.666	1
1022	Pro-135-tag	135	tag	982.672	1
1023	Pro-135-tag	135	tag	1045.398	1
1024	Pro-135-tag	135	tag	739.793	1
1025	Pro-135-tag	135	tag	642.05	1
1026	Pro-135-tag	135	tag	3484.244	1
1027	Pro-135-tag	135	tag	498.573	1
1028	Pro-135-tag	135	tag	8001.501	1
1029	Pro-135-tag	135	tag	1675.128	1
1030	Pro-135-tag	135	tag	3858.767	1
1031	Pro-135-tag	135	tag	1651.738	1
1032	Pro-135-tag	135	tag	202.826	1
1033	Pro-135-tag	135	tag	1206.96	1
1034	Pro-135-tag	135	tag	206.137	1
1035	Pro-135-tag	135	tag	1854.896	1
1036	Pro-135-tag	135	tag	1781.17	1
1037	Pro-135-tag	135	tag	255.997	1
1038	Pro-135-tag	135	tag	711.936	1
1039	Pro-135-tag	135	tag	1462.66	1
1040	Pro-135-tag	135	tag	289.671	1
1041	Pro-135-tag	135	tag	317.959	1
1042	Pro-135-tag	135	tag	542.464	1
1043	Pro-135-tag	135	tag	418.202	1
1044	Pro-135-tag	135	tag	2122.792	1
1045	Pro-135-tag	135	tag	261.2	1
1046	Pro-135-tag	135	tag	272.74	1
1047	Pro-135-tag	135	tag	2396.654	1
1048	Pro-135-tag	135	tag	3329.36	1
1049	Pro-135-tag	135	tag	236.075	1
1050	Pro-135-tag	135	tag	1110.79	1
1051	Pro-135-tag	135	tag	879.302	1
1052	Pro-135-tag	135	tag	214.562	1
1053	Pro-135-tag	135	tag	233.746	1
1054	Pro-135-tag	135	tag	690.326	1
1055	Pro-135-tag	135	tag	519.027	1
1056	Pro-135-tag	135	tag	222.096	1
1057	Pro-135-tag	135	tag	359.976	1
1058	Pro-135-tag	135	tag	2544.909	1
1059	Pro-135-tag	135	tag	1007.625	1
1060	Pro-135-tag	135	tag	311.207	1
1061	Pro-135-tag	135	tag	441.024	1
1062	Pro-135-tag	135	tag	458.439	1
1063	Pro-135-tag	135	tag	474.886	1
1064	Pro-135-tag	135	tag	328.31	1
1065	Pro-135-tag	135	tag	377.54	1
1066	Pro-135-tag	135	tag	200.261	1
1067	Pro-135-tag	135	tag	256.507	1
1068	Pro-135-tag	135	tag	7396.846	1
1069	Pro-135-tag	135	tag	203.519	1
1070	Pro-135-tag	135	tag	269.369	1
1071	Pro-135-tag	135	tag	2359.271	1
1072	Pro-135-tag	135	tag	568.519	1
1073	Pro-135-tag	135	tag	420.594	1
1074	Pro-135-tag	135	tag	539.658	1
1075	Pro-135-tag	135	tag	1166.309	1
1076	Pro-135-tag	135	tag	362.538	1
1077	Pro-135-tag	135	tag	2829.951	1
1078	Pro-135-tag	135	tag	438.589	1
1079	Pro-135-tag	135	tag	1132.068	1
1080	Pro-135-tag	135	tag	1252.58	1
1081	Pro-135-tag	135	tag	276.143	1
1082	Pro-135-tag	135	tag	1351.222	1
1083	Pro-135-tag	135	tag	484.149	1
1084	Pro-135-tag	135	tag	371.131	1
1085	Pro-135-tag	135	tag	286.936	1
1086	Pro-135-tag	135	tag	343.936	1
1087	Pro-135-tag	135	tag	847.257	1
1088	Pro-135-tag	135	tag	3805.188	1
1089	Pro-135-tag	135	tag	337.055	1
1090	Pro-135-tag	135	tag	218.743	1
1091	Pro-135-tag	135	tag	1947.158	1
1092	Pro-135-tag	135	tag	367.182	1
1093	Pro-135-tag	135	tag	311.583	1
1094	Pro-135-tag	135	tag	248.693	1
1095	Pro-135-tag	135	tag	184.874	1
1096	Pro-135-tag	135	tag	1869.946	1
1097	Pro-135-tag	135	tag	793.437	1
1098	Pro-135-tag	135	tag	1990.267	1
1099	Pro-135-tag	135	tag	331.458	1
1100	Pro-135-tag	135	tag	596.59	1
1101	Pro-135-tag	135	tag	556.143	1
1102	Pro-135-tag	135	tag	1395.141	1
1103	Pro-135-tag	135	tag	283.387	1
1104	Pro-135-tag	135	tag	842.031	1
1105	Pro-135-tag	135	tag	500.977	1
1106	Pro-135-tag	135	tag	196.431	1
1107	Pro-135-tag	135	tag	217.617	1
1108	Pro-135-tag	135	tag	738.895	1
1109	Pro-135-tag	135	tag	224.71	1
1110	Pro-135-tag	135	tag	511.388	1
1111	Pro-135-tag	135	tag	612.204	1
1112	Pro-135-tag	135	tag	256.407	1
1113	Pro-135-tag	135	tag	5963.798	1
1114	Pro-135-tag	135	tag	261.299	1
1115	Pro-135-tag	135	tag	277.236	1
1116	Pro-135-tag	135	tag	640.798	1
1117	Pro-135-tag	135	tag	302.579	1
1118	Pro-135-tag	135	tag	1485.171	1
1119	Pro-135-tag	135	tag	178.523	1
1120	Pro-135-tag	135	tag	315.692	1
1121	Pro-135-tag	135	tag	672.961	1
1122	Pro-135-tag	135	tag	1963.687	1
1123	Pro-135-tag	135	tag	206.807	1
1124	Pro-135-tag	135	tag	232.402	1
1125	Pro-135-tag	135	tag	206.818	1
1126	Pro-135-tag	135	tag	941.069	1
1127	Pro-135-tag	135	tag	229.886	1
1128	Pro-135-tag	135	tag	6268.379	1
1129	Pro-135-tag	135	tag	299.528	1
1130	Pro-135-tag	135	tag	277.658	1
1131	Pro-135-tag	135	tag	15826.2	1
1132	Pro-135-tag	135	tag	1135.265	1
1133	Pro-135-tag	135	tag	1675.102	1
1134	Pro-135-tag	135	tag	2601.084	1
1135	Pro-135-tag	135	tag	227.543	1
1136	Pro-135-tag	135	tag	232.074	1
1137	Pro-135-tag	135	tag	261.293	1
1138	Pro-135-tag	135	tag	401.642	1
1139	Pro-135-tag	135	tag	2951.89	1
1140	Pro-135-tag	135	tag	585.909	1
1141	Pro-135-tag	135	tag	246.624	1
1142	Pro-135-tag	135	tag	1469.25	1
1143	Pro-135-tag	135	tag	354.954	1
1144	Pro-135-tag	135	tag	341.23	1
1145	Pro-135-tag	135	tag	269.539	1
1146	Pro-135-tag	135	tag	1109.731	1
1147	Pro-135-tag	135	tag	1259.077	1
1148	Pro-135-tag	135	tag	212.28	1
1149	Pro-135-tag	135	tag	708.36	1
1150	Pro-135-tag	135	tag	228.522	1
1151	Pro-135-tag	135	tag	397.649	1
1152	Pro-135-tag	135	tag	813.877	1
1153	Pro-135-tag	135	tag	814.355	1
1154	Pro-135-tag	135	tag	190.602	1
1155	Pro-135-tag	135	tag	200.121	1
1156	Pro-135-tag	135	tag	2231.886	1
1157	Pro-135-tag	135	tag	232.715	1
1158	Pro-135-tag	135	tag	231.554	1
1159	Pro-135-tag	135	tag	563.726	1
1160	Pro-135-tag	135	tag	2228.921	1
1161	Pro-135-tag	135	tag	176.351	1
1162	Pro-135-tag	135	tag	216.933	1
1163	Pro-135-tag	135	tag	198.926	1
1164	Pro-135-tag	135	tag	817.791	1
1165	Pro-135-tag	135	tag	254.516	1
1166	Pro-135-tag	135	tag	204.537	1
1167	Pro-135-tag	135	tag	1916.883	1
1168	Pro-135-tag	135	tag	988.958	1
1169	Pro-135-tag	135	tag	1302.624	1
1170	Pro-135-tag	135	tag	511.54	1
1171	Pro-135-tag	135	tag	224.619	1
1172	Pro-135-tag	135	tag	211.759	1
1173	Pro-135-tag	135	tag	916.071	1
1174	Pro-135-tag	135	tag	193.02	1
1175	Pro-135-tag	135	tag	210.078	1
1176	Pro-135-tag	135	tag	253.025	1
1177	Pro-135-tag	135	tag	280.95	1
1178	Pro-135-tag	135	tag	987.477	1
1179	Pro-135-tag	135	tag	324.032	1
1180	Pro-135-tag	135	tag	1005.658	1
1181	Pro-135-tag	135	tag	578.011	1
1182	Pro-135-tag	135	tag	986.487	1
1183	Pro-135-tag	135	tag	328.883	1
1184	Pro-135-tag	135	tag	22813.498	1
1185	Pro-135-tag	135	tag	1455.341	1
1186	Pro-135-tag	135	tag	243.122	1
1187	Pro-135-tag	135	tag	2135.972	1
1188	Pro-135-tag	135	tag	1184.616	1
1189	Pro-135-tag	135	tag	2921.835	1
1190	Pro-135-tag	135	tag	1920.491	1
1191	Pro-135-tag	135	tag	3384.705	1
1192	Pro-135-tag	135	tag	1186.114	1
1193	Pro-135-tag	135	tag	1777.141	1
1194	Pro-135-tag	135	tag	1255.129	1
1195	Pro-135-tag	135	tag	185.304	1
1196	Pro-135-tag	135	tag	2673.156	1
1197	Pro-135-tag	135	tag	2083.587	1
1198	Pro-135-tag	135	tag	270.149	1
1199	Pro-135-tag	135	tag	227.002	1
1200	Pro-135-tag	135	tag	792.223	1
1201	Pro-135-tag	135	tag	1383.7	1
1202	Pro-135-tag	135	tag	309.796	1
1203	Pro-135-tag	135	tag	389.258	1
1204	Pro-135-tag	135	tag	6092.377	1
1205	Pro-135-tag	135	tag	192.656	1
1206	Pro-135-tag	135	tag	3140.504	1
1207	Pro-135-tag	135	tag	267.498	1
1208	Pro-135-tag	135	tag	2660.135	1
1209	Pro-135-tag	135	tag	8764.615	1
1210	Pro-135-tag	135	tag	325.677	1
1211	Pro-135-tag	135	tag	1883.706	1
1212	Pro-135-tag	135	tag	1125.827	1
1213	Pro-135-tag	135	tag	634.851	1
1214	Pro-135-tag	135	tag	1510.632	1
1215	Pro-135-tag	135	tag	2244.345	1
1216	Pro-135-tag	135	tag	8397.127	1
1217	Pro-135-tag	135	tag	333.161	1
1218	Pro-135-tag	135	tag	440.863	1
1219	Pro-135-tag	135	tag	324.84	1
1220	Pro-135-tag	135	tag	201.241	1
1221	Pro-135-tag	135	tag	194.38	1
1222	Pro-135-tag	135	tag	194.753	1
1223	Pro-135-tag	135	tag	1388.711	1
1224	Pro-135-tag	135	tag	322.316	1
1225	Pro-135-tag	135	tag	10668.141	1
1226	Pro-135-tag	135	tag	259.682	1
1227	Pro-135-tag	135	tag	1504.258	1
1228	Pro-135-tag	135	tag	580.449	1
1229	Pro-135-tag	135	tag	204.127	1
1230	Pro-135-tag	135	tag	2449.769	1
1231	Pro-135-tag	135	tag	350.726	1
1232	Pro-135-tag	135	tag	578.775	1
1233	Pro-135-tag	135	tag	7886.081	1
1234	Pro-135-tag	135	tag	1371.374	1
1235	Pro-135-tag	135	tag	355.276	1
1236	Pro-135-tag	135	tag	260.312	1
1237	Pro-135-tag	135	tag	1653.451	1
1238	Pro-135-tag	135	tag	316.248	1
1239	Pro-135-tag	135	tag	1569.849	1
1240	Pro-135-tag	135	tag	1073.871	1
1241	Pro-135-tag	135	tag	346.926	1
1242	Pro-135-tag	135	tag	332.864	1
1243	Pro-135-tag	135	tag	339.808	1
1244	Pro-135-tag	135	tag	557.42	1
1245	Pro-135-tag	135	tag	626.264	1
1246	Pro-135-tag	135	tag	335.808	1
1247	Pro-135-tag	135	tag	1443.279	1
1248	Pro-135-tag	135	tag	2227.36	1
1249	Pro-135-tag	135	tag	833.093	1
1250	Pro-135-tag	135	tag	433.18	1
1251	Pro-135-tag	135	tag	285.42	1
1252	Pro-135-tag	135	tag	1050.545	1
1253	Pro-135-tag	135	tag	3263.611	1
1254	Pro-135-tag	135	tag	459.494	1
1255	Pro-135-tag	135	tag	449.232	1
1256	Pro-135-tag	135	tag	11222.34	1
1257	Pro-135-tag	135	tag	560.06	1
1258	Pro-135-tag	135	tag	1310.954	1
1259	Pro-135-tag	135	tag	414.597	1
1260	Pro-135-tag	135	tag	647.807	1
1261	Pro-135-tag	135	tag	499.648	1
1262	Pro-135-tag	135	tag	18236.607	1
1263	Pro-135-tag	135	tag	667.207	1
1264	Pro-135-tag	135	tag	209.638	1
1265	Pro-135-tag	135	tag	5496.919	1
1266	Pro-135-tag	135	tag	350.686	1
1267	Pro-135-tag	135	tag	2213.468	1
1268	Pro-135-tag	135	tag	198.356	1
1269	Pro-135-tag	135	tag	760.94	1
1270	Pro-135-tag	135	tag	203.11	1
1271	Pro-135-tag	135	tag	507.092	1
1272	Pro-135-tag	135	tag	287.253	1
1273	Pro-135-tag	135	tag	311.562	1
1274	Pro-135-tag	135	tag	246.283	1
1275	Pro-135-tag	135	tag	385.275	1
1276	Pro-135-tag	135	tag	1253.829	1
1277	Pro-135-tag	135	tag	319.062	1
1278	Pro-135-tag	135	tag	1496.022	1
1279	Pro-135-tag	135	tag	268.095	1
1280	Pro-135-tag	135	tag	2049.663	1
1281	Pro-135-tag	135	tag	522.156	1
1282	Pro-135-tag	135	tag	222.993	1
1283	Pro-135-tag	135	tag	5175.532	1
1284	Pro-135-tag	135	tag	479.816	1
1285	Pro-135-tag	135	tag	265.054	1
1286	Pro-135-tag	135	tag	1954.167	1
1287	Pro-135-tag	135	tag	263.843	1
1288	Pro-135-tag	135	tag	436.723	1
1289	Pro-135-tag	135	tag	732.613	1
1290	Pro-135-tag	135	tag	1386.502	1
1291	Pro-135-tag	135	tag	340.532	1
1292	Pro-135-tag	135	tag	2371.321	1
1293	Pro-135-tag	135	tag	1070.997	1
1294	Pro-135-tag	135	tag	1015.594	1
1295	Pro-135-tag	135	tag	826.099	1
1296	Pro-135-tag	135	tag	694.504	1
1297	Pro-135-tag	135	tag	254.731	1
1298	Pro-135-tag	135	tag	406.022	1
1299	Pro-135-tag	135	tag	276.999	1
1300	Pro-135-tag	135	tag	486.964	1
1301	Pro-135-tag	135	tag	1025.776	1
1302	Pro-135-tag	135	tag	3212.214	1
1303	Pro-135-tag	135	tag	2386.126	1
1304	Pro-135-tag	135	tag	523.636	1
1305	Pro-135-tag	135	tag	355.839	1
1306	Pro-135-tag	135	tag	486.713	1
1307	Pro-135-tag	135	tag	659.907	1
1308	Pro-135-tag	135	tag	189.405	1
1309	Pro-135-tag	135	tag	290.872	1
1310	Pro-135-tag	135	tag	1173.791	1
1311	Pro-135-tag	135	tag	225.797	1
1312	Pro-135-tag	135	tag	1516.431	1
1313	Pro-135-tag	135	tag	200.269	1
1314	Pro-135-tag	135	tag	1445.764	1
1315	Pro-135-tag	135	tag	1843.485	1
1316	Pro-135-tag	135	tag	246.214	1
1317	Pro-135-tag	135	tag	845.957	1
1318	Pro-135-tag	135	tag	453.03	1
1319	Pro-135-tag	135	tag	3520.091	1
1320	Pro-135-tag	135	tag	285.865	1
1321	Pro-135-tag	135	tag	248.059	1
1322	Pro-135-tag	135	tag	410.922	1
1323	Pro-135-tag	135	tag	2900.196	1
1324	Pro-135-tag	135	tag	703.899	1
1325	Pro-135-tag	135	tag	747.592	1
1326	Pro-135-tag	135	tag	193.155	1
1327	Pro-135-tag	135	tag	4450.035	1
1328	Pro-135-tag	135	tag	26903.851	1
1329	Pro-135-tag	135	tag	440.134	1
1330	Pro-135-tag	135	tag	1845.203	1
1331	Pro-135-tag	135	tag	566.232	1
1332	Pro-135-tag	135	tag	3763.932	1
1333	Pro-135-tag	135	tag	1282.23	1
1334	Pro-135-tag	135	tag	361.028	1
1335	Pro-135-tag	135	tag	4258.516	1
1336	Pro-135-tag	135	tag	206.654	1
1337	Pro-135-tag	135	tag	785.438	1
1338	Pro-135-tag	135	tag	372.954	1
1339	Pro-135-tag	135	tag	334.627	1
1340	Pro-135-tag	135	tag	1152.583	1
1341	Pro-135-tag	135	tag	464.834	1
1342	Pro-135-tag	135	tag	934.294	1
1343	Pro-135-tag	135	tag	1443.417	1
1344	Pro-135-tag	135	tag	418.494	1
1345	Pro-135-tag	135	tag	770.591	1
1346	Pro-135-tag	135	tag	297.59	1
1347	Pro-135-tag	135	tag	16605.972	1
1348	Pro-135-tag	135	tag	356.396	1
1349	Pro-135-tag	135	tag	842.231	1
1350	Pro-135-tag	135	tag	3781.971	1
1351	Pro-135-tag	135	tag	230.458	1
1352	Pro-135-tag	135	tag	1656.25	1
1353	Pro-135-tag	135	tag	176.39	1
1354	Pro-135-tag	135	tag	623.288	1
1355	Pro-135-tag	135	tag	623.186	1
1356	Pro-135-tag	135	tag	2350.32	1
1357	Pro-135-tag	135	tag	11196.718	1
1358	Pro-135-tag	135	tag	1172.831	1
1359	Pro-135-tag	135	tag	7105.437	1
1360	Pro-135-tag	135	tag	660.726	1
1361	Pro-135-tag	135	tag	6091.571	1
1362	Pro-135-tag	135	tag	3686.914	1
1363	Pro-135-tag	135	tag	10568.462	1
1364	Pro-135-tag	135	tag	279.834	1
1365	Pro-135-tag	135	tag	1701.669	1
1366	Pro-135-tag	135	tag	275.914	1
1367	Pro-135-tag	135	tag	2258.625	1
1368	Pro-135-tag	135	tag	290.673	1
1369	Pro-135-tag	135	tag	299.587	1
1370	Pro-135-tag	135	tag	20282.156	1
1371	Pro-135-tag	135	tag	5441.779	1
1372	Pro-135-tag	135	tag	646.607	1
1373	Pro-135-tag	135	tag	203.489	1
1374	Pro-135-tag	135	tag	198.461	1
1375	Pro-135-tag	135	tag	377.808	1
1376	Pro-135-tag	135	tag	1362.699	1
1377	Pro-135-tag	135	tag	349.432	1
1378	Pro-135-tag	135	tag	881.576	1
1379	Pro-135-tag	135	tag	300.407	1
1380	Pro-135-tag	135	tag	773.655	1
1381	Pro-135-tag	135	tag	224.064	1
1382	Pro-135-tag	135	tag	192.592	1
1383	Pro-135-tag	135	tag	3126.709	1
1384	Pro-135-tag	135	tag	255.01	1
1385	Pro-135-tag	135	tag	12334.428	1
1386	Pro-135-tag	135	tag	1622.469	1
1387	Pro-135-tag	135	tag	1370.612	1
1388	Pro-135-tag	135	tag	274.384	1
1389	Pro-135-tag	135	tag	1241.906	1
1390	Pro-135-tag	135	tag	700.179	1
1391	Pro-135-tag	135	tag	296.765	1
1392	Pro-135-tag	135	tag	1862.934	1
1393	Pro-135-tag	135	tag	355.01	1
1394	Pro-135-tag	135	tag	2247.187	1
1395	Pro-135-tag	135	tag	2149.425	1
1396	Pro-135-tag	135	tag	917.286	1
1397	Pro-135-tag	135	tag	1941.454	1
1398	Pro-135-tag	135	tag	230.107	1
1399	Pro-135-tag	135	tag	196.788	1
1400	Pro-135-tag	135	tag	484.942	1
1401	Pro-135-tag	135	tag	802.55	1
1402	Pro-135-tag	135	tag	889.62	1
1403	Pro-135-tag	135	tag	25870.928	1
1404	Pro-135-tag	135	tag	248.721	1
1405	Pro-135-tag	135	tag	543.122	1
1406	Pro-135-tag	135	tag	203.925	1
1407	Pro-135-tag	135	tag	439.509	1
1408	Pro-135-tag	135	tag	311.273	1
1409	Pro-135-tag	135	tag	4871.892	1
1410	Pro-135-tag	135	tag	212.585	1
1411	Pro-135-tag	135	tag	231.345	1
1412	Pro-135-tag	135	tag	623.358	1
1413	Pro-135-tag	135	tag	264.798	1
1414	Pro-135-tag	135	tag	301.232	1
1415	Pro-135-tag	135	tag	391.247	1
1416	Pro-135-tag	135	tag	517.554	1
1417	Pro-135-tag	135	tag	3041.256	1
1418	Pro-135-tag	135	tag	3029.624	1
1419	Pro-135-tag	135	tag	256.418	1
1420	Pro-135-tag	135	tag	1466.301	1
1421	Pro-135-tag	135	tag	1347.939	1
1422	Pro-135-tag	135	tag	326.298	1
1423	Pro-135-tag	135	tag	10316.777	1
1424	Pro-135-tag	135	tag	1321.307	1
1425	Pro-135-tag	135	tag	2134.914	1
1426	Pro-135-tag	135	tag	404.395	1
1427	Pro-135-tag	135	tag	529.464	1
1428	Pro-135-tag	135	tag	514.142	1
1429	Pro-135-tag	135	tag	1052.876	1
1430	Pro-135-tag	135	tag	203.85	1
1431	Pro-135-tag	135	tag	615.226	1
1432	Pro-135-tag	135	tag	272.515	1
1433	Pro-135-tag	135	tag	1929.977	1
1434	Pro-135-tag	135	tag	526.984	1
1435	Pro-135-tag	135	tag	5290.842	1
1436	Pro-135-tag	135	tag	1428.6	1
1437	Pro-135-tag	135	tag	424.831	1
1438	Pro-135-tag	135	tag	1300.999	1
1439	Pro-135-tag	135	tag	4135.724	1
1440	Pro-135-tag	135	tag	1443.392	1
1441	Pro-135-tag	135	tag	261.746	1
1442	Pro-135-tag	135	tag	388.462	1
1443	Pro-135-tag	135	tag	294.938	1
1444	Pro-135-tag	135	tag	426.94	1
1445	Pro-135-tag	135	tag	300.725	1
1446	Pro-135-tag	135	tag	4531.016	1
1447	Pro-135-tag	135	tag	307.01	1
1448	Pro-135-tag	135	tag	299.109	1
1449	Pro-135-tag	135	tag	434.689	1
1450	Pro-135-tag	135	tag	243.177	1
1451	Pro-135-tag	135	tag	851.91	1
1452	Pro-135-tag	135	tag	220.94	1
1453	Pro-135-tag	135	tag	359.555	1
1454	Pro-135-tag	135	tag	1277.24	1
1455	Pro-135-tag	135	tag	1588.42	1
1456	Pro-135-tag	135	tag	462.703	1
1457	Pro-135-tag	135	tag	267.175	1
1458	Pro-135-tag	135	tag	1344.381	1
1459	Pro-135-tag	135	tag	355.669	1
1460	Pro-135-tag	135	tag	2583.753	1
1461	Pro-135-tag	135	tag	4066.962	1
1462	Pro-135-tag	135	tag	5287.236	1
1463	Pro-135-tag	135	tag	681.493	1
1464	Pro-135-tag	135	tag	895.153	1
1465	Pro-135-tag	135	tag	330.04	1
1466	Pro-135-tag	135	tag	300.477	1
1467	Pro-135-tag	135	tag	268.195	1
1468	Pro-135-tag	135	tag	292.618	1
1469	Pro-135-tag	135	tag	194.545	1
1470	Pro-135-tag	135	tag	414.593	1
1471	Pro-135-tag	135	tag	1176.182	1
1472	Pro-135-tag	135	tag	173.694	1
1473	Pro-135-tag	135	tag	1863.312	1
1474	Pro-135-tag	135	tag	195.066	1
1475	Pro-135-tag	135	tag	272.09	1
1476	Pro-135-tag	135	tag	13222.213	1
1477	Pro-135-tag	135	tag	2155.236	1
1478	Pro-135-tag	135	tag	209.407	1
1479	Pro-135-tag	135	tag	7441.966	1
1480	Pro-135-tag	135	tag	4507.288	1
1481	Pro-135-tag	135	tag	697.724	1
1482	Pro-135-tag	135	tag	412.639	1
1483	Pro-135-tag	135	tag	606.42	1
1484	Pro-135-tag	135	tag	235.383	1
1485	Pro-135-tag	135	tag	223.61	1
1486	Pro-135-tag	135	tag	178.12	1
1487	Pro-135-tag	135	tag	395.368	1
1488	Pro-135-tag	135	tag	3030.92	1
1489	Pro-135-tag	135	tag	1459.889	1
1490	Pro-135-tag	135	tag	286.707	1
1491	Pro-135-tag	135	tag	4384.317	1
1492	Pro-135-tag	135	tag	175.663	1
1493	Pro-135-tag	135	tag	1074.297	1
1494	Pro-135-tag	135	tag	931.34	1
1495	Pro-135-tag	135	tag	181.122	1
1496	Pro-135-tag	135	tag	203.472	1
1497	Pro-135-tag	135	tag	1050.397	1
1498	Pro-135-tag	135	tag	1141.934	1
1499	Pro-135-tag	135	tag	7421.942	1
1500	Pro-135-tag	135	tag	1563.06	1
1501	Pro-135-tag	135	tag	281.693	1
1502	Pro-135-tag	135	tag	9733.636	1
1503	Pro-135-tag	135	tag	13445.64	1
1504	Pro-135-tag	135	tag	4482.218	1
1505	Pro-135-tag	135	tag	205.215	1
1506	Pro-135-tag	135	tag	502.818	1
1507	Pro-135-tag	135	tag	846.568	1
1508	Pro-135-tag	135	tag	333.455	1
1509	Pro-135-tag	135	tag	392.602	1
1510	Pro-135-tag	135	tag	410.722	1
1511	Pro-135-tag	135	tag	203.249	1
1512	Pro-135-tag	135	tag	308.808	1
1513	Pro-135-tag	135	tag	189.208	1
1514	Pro-135-tag	135	tag	184.994	1
1515	Pro-135-tag	135	tag	991.755	1
1516	Pro-135-tag	135	tag	984.253	1
1517	Pro-135-tag	135	tag	2811.381	1
1518	Pro-135-tag	135	tag	189.222	1
1519	Pro-135-tag	135	tag	207.739	1
1520	Pro-135-tag	135	tag	194.361	1
1521	Pro-135-tag	135	tag	177.782	1
1522	Pro-135-tag	135	tag	877.26	1
1523	Pro-135-tag	135	tag	4427.607	1
1524	Pro-135-tag	135	tag	359.617	1
1525	Pro-135-tag	135	tag	2305.393	1
1526	Pro-135-tag	135	tag	162.131	1
1527	Pro-135-tag	135	tag	301.01	1
1528	Pro-135-tag	135	tag	179.271	1
1529	Pro-135-tag	135	tag	167.831	1
1530	Pro-135-tag	135	tag	366.703	1
1531	Pro-135-tag	135	tag	1941.714	1
1532	Pro-135-tag	135	tag	169.501	1
1533	Pro-135-tag	135	tag	478.368	1
1534	Pro-135-tag	135	tag	250.06	1
1535	Pro-135-tag	135	tag	858.751	1
1536	Pro-135-tag	135	tag	356.481	1
1537	Pro-135-tag	135	tag	348.729	1
1538	Pro-135-tag	135	tag	191.29	1
1539	Pro-135-tag	135	tag	154.419	1
1540	Pro-135-tag	135	tag	488.603	1
1541	Pro-135-tag	135	tag	612.111	1
1542	Pro-135-tag	135	tag	268.545	1
1543	Pro-135-tag	135	tag	336.731	1
1544	Pro-135-tag	135	tag	317.635	1
1545	Pro-135-tag	135	tag	611.449	1
1546	Pro-135-tag	135	tag	532.158	1
1547	Pro-135-tag	135	tag	232.756	1
1548	Pro-135-tag	135	tag	912.331	1
1549	Pro-135-tag	135	tag	1597.493	1
1550	Pro-135-tag	135	tag	180.641	1
1551	Pro-135-tag	135	tag	423.823	1
1552	Pro-135-tag	135	tag	2332.099	1
1553	Pro-135-tag	135	tag	292.391	1
1554	Pro-135-tag	135	tag	385.138	1
1555	Pro-135-tag	135	tag	3224.091	1
1556	Pro-135-tag	135	tag	250.143	1
1557	Pro-135-tag	135	tag	18175.692	1
1558	Pro-135-tag	135	tag	301.558	1
1559	Pro-135-tag	135	tag	17914.372	1
1560	Pro-135-tag	135	tag	2733.903	1
1561	Pro-135-tag	135	tag	161.177	1
1562	Pro-135-tag	135	tag	179.438	1
1563	Pro-135-tag	135	tag	1865.125	1
1564	Pro-135-tag	135	tag	334.037	1
1565	Pro-135-tag	135	tag	230.96	1
1566	Pro-135-tag	135	tag	296.364	1
1567	Pro-135-tag	135	tag	157.657	1
1568	Pro-135-tag	135	tag	3899.486	1
1569	Pro-135-tag	135	tag	262.105	1
1570	Pro-135-tag	135	tag	201.983	1
1571	Pro-135-tag	135	tag	2182.061	1
1572	Pro-135-tag	135	tag	467.958	1
1573	Pro-135-tag	135	tag	513.439	1
1574	Pro-135-tag	135	tag	261.282	1
1575	Pro-135-tag	135	tag	20148.11	1
1576	Pro-135-tag	135	tag	331.574	1
1577	Pro-135-tag	135	tag	349.426	1
1578	Pro-135-tag	135	tag	855.895	1
1579	Pro-135-tag	135	tag	4192.668	1
1580	Pro-135-tag	135	tag	743.224	1
1581	Pro-135-tag	135	tag	217.915	1
1582	Pro-135-tag	135	tag	10746.829	1
1583	Pro-135-tag	135	tag	973.58	1
1584	Pro-135-tag	135	tag	173.878	1
1585	Pro-135-tag	135	tag	981.004	1
1586	Pro-135-tag	135	tag	945.936	1
1587	Pro-135-tag	135	tag	3013.899	1
1588	Pro-135-tag	135	tag	419.501	1
1589	Pro-135-tag	135	tag	374.296	1
1590	Pro-135-tag	135	tag	166.39	1
1591	Pro-135-tag	135	tag	474.854	1
1592	Pro-135-tag	135	tag	2660.974	1
1593	Pro-135-tag	135	tag	18428.031	1
1594	Pro-135-tag	135	tag	183.875	1
1595	Pro-135-tag	135	tag	15169.261	1
1596	Pro-135-tag	135	tag	261.303	1
1597	Pro-135-tag	135	tag	250.091	1
1598	Pro-135-tag	135	tag	410.76	1
1599	Pro-135-tag	135	tag	1831.115	1
1600	Pro-135-tag	135	tag	1790.283	1
1601	Pro-135-tag	135	tag	3711.329	1
1602	Pro-135-tag	135	tag	1000.116	1
1603	Pro-135-tag	135	tag	3892.967	1
1604	Pro-135-tag	135	tag	167.728	1
1605	Pro-135-tag	135	tag	241.907	1
1606	Pro-135-tag	135	tag	709.497	1
1607	Pro-135-tag	135	tag	580.227	1
1608	Pro-135-tag	135	tag	2892.142	1
1609	Pro-135-tag	135	tag	566.072	1
1610	Pro-135-tag	135	tag	1745.871	1
1611	Pro-135-tag	135	tag	205.951	1
1612	Pro-135-tag	135	tag	367.602	1
1613	Pro-135-tag	135	tag	206.951	1
1614	Pro-135-tag	135	tag	564.123	1
1615	Pro-135-tag	135	tag	5783.916	1
1616	Pro-135-tag	135	tag	803.533	1
1617	Pro-135-tag	135	tag	729.228	1
1618	Pro-135-tag	135	tag	703.019	1
1619	Pro-135-tag	135	tag	830.59	1
1620	Pro-135-tag	135	tag	1459.169	1
1621	Pro-135-tag	135	tag	159.993	1
1622	Pro-135-tag	135	tag	1181.063	1
1623	Pro-135-tag	135	tag	229.83	1
1624	Pro-135-tag	135	tag	576.375	1
1625	Pro-135-tag	135	tag	187.539	1
1626	Pro-135-tag	135	tag	1455.616	1
1627	Pro-135-tag	135	tag	335.577	1
1628	Pro-135-tag	135	tag	368.757	1
1629	Pro-135-tag	135	tag	2022.548	1
1630	Pro-135-tag	135	tag	178.036	1
1631	Pro-135-tag	135	tag	192.531	1
1632	Pro-135-tag	135	tag	220.652	1
1633	Pro-135-tag	135	tag	448.347	1
1634	Pro-135-tag	135	tag	330.818	1
1635	Pro-135-tag	135	tag	313.149	1
1636	Pro-135-tag	135	tag	261.506	1
1637	Pro-135-tag	135	tag	357.488	1
1638	Pro-135-tag	135	tag	5481.715	1
1639	Pro-135-tag	135	tag	1815.491	1
1640	Pro-135-tag	135	tag	341.318	1
1641	Pro-135-tag	135	tag	210.248	1
1642	Pro-135-tag	135	tag	1301.383	1
1643	Pro-135-tag	135	tag	11996.799	1
1644	Pro-135-tag	135	tag	166.407	1
1645	Pro-135-tag	135	tag	3535.304	1
1646	Pro-135-tag	135	tag	217.031	1
1647	Pro-135-tag	135	tag	250.508	1
1648	Pro-135-tag	135	tag	433.392	1
1649	Pro-135-tag	135	tag	5385.711	1
1650	Pro-135-tag	135	tag	2708.418	1
1651	Pro-135-tag	135	tag	229.644	1
1652	Pro-135-tag	135	tag	158.505	1
1653	Pro-135-tag	135	tag	155.256	1
1654	Pro-135-tag	135	tag	2762.473	1
1655	Pro-135-tag	135	tag	197.773	1
1656	Pro-135-tag	135	tag	317.548	1
1657	Pro-135-tag	135	tag	1932.608	1
1658	Pro-135-tag	135	tag	195.044	1
1659	Pro-135-tag	135	tag	634.175	1
1660	Pro-135-tag	135	tag	324.141	1
1661	Pro-135-tag	135	tag	287.098	1
1662	Pro-135-tag	135	tag	1468.076	1
1663	Pro-135-tag	135	tag	302.084	1
1664	Pro-135-tag	135	tag	1615.802	1
1665	Pro-135-tag	135	tag	963.416	1
1666	Pro-135-tag	135	tag	297.849	1
1667	Pro-135-tag	135	tag	193.732	1
1668	Pro-135-tag	135	tag	397.189	1
1669	Pro-135-tag	135	tag	268.883	1
1670	Pro-135-tag	135	tag	404.843	1
1671	Pro-135-tag	135	tag	1041.765	1
1672	Pro-135-tag	135	tag	319.109	1
1673	Pro-135-tag	135	tag	1282.263	1
1674	Pro-135-tag	135	tag	294.472	1
1675	Pro-135-tag	135	tag	270.443	1
1676	Pro-135-tag	135	tag	297.712	1
1677	Pro-135-tag	135	tag	1038.768	1
1678	Pro-135-tag	135	tag	250.179	1
1679	Pro-135-tag	135	tag	216.323	1
1680	Pro-135-tag	135	tag	2589.733	1
1681	Pro-135-tag	135	tag	601.112	1
1682	Pro-135-tag	135	tag	430.593	1
1683	Pro-135-tag	135	tag	25348.686	1
1684	Pro-135-tag	135	tag	260.776	1
1685	Pro-135-tag	135	tag	1445.785	1
1686	Pro-135-tag	135	tag	195.634	1
1687	Pro-135-tag	135	tag	158.482	1
1688	Pro-135-tag	135	tag	411.567	1
1689	Pro-135-tag	135	tag	2589.219	1
1690	Pro-135-tag	135	tag	408.312	1
1691	Pro-135-tag	135	tag	641.303	1
1692	Pro-135-tag	135	tag	198.373	1
1693	Pro-135-tag	135	tag	326.772	1
1694	Pro-135-tag	135	tag	245.451	1
1695	Pro-135-tag	135	tag	327.1	1
1696	Pro-135-tag	135	tag	808.353	1
1697	Pro-135-tag	135	tag	2603.802	1
1698	Pro-135-tag	135	tag	473.485	1
1699	Pro-135-tag	135	tag	168.254	1
1700	Pro-135-tag	135	tag	246.491	1
1701	Pro-135-tag	135	tag	19999.099	1
1702	Pro-135-tag	135	tag	2485.779	1
1703	Pro-135-tag	135	tag	251.801	1
1704	Pro-135-tag	135	tag	765.959	1
1705	Pro-135-tag	135	tag	4536.94	1
1706	Pro-135-tag	135	tag	347.341	1
1707	Pro-135-tag	135	tag	829.003	1
1708	Pro-135-tag	135	tag	1187.381	1
1709	Pro-135-tag	135	tag	15124.184	1
1710	Pro-135-tag	135	tag	2299.101	1
1711	Pro-135-tag	135	tag	772.984	1
1712	Pro-135-tag	135	tag	286.319	1
1713	Pro-135-tag	135	tag	274.988	1
1714	Pro-135-tag	135	tag	209.245	1
1715	Pro-135-tag	135	tag	165.47	1
1716	Pro-135-tag	135	tag	259.595	1
1717	Pro-135-tag	135	tag	5218.417	1
1718	Pro-135-tag	135	tag	659.64	1
1719	Pro-135-tag	135	tag	5231.864	1
1720	Pro-135-tag	135	tag	199.629	1
1721	Pro-135-tag	135	tag	3452.777	1
1722	Pro-135-tag	135	tag	260.396	1
1723	Pro-135-tag	135	tag	203.389	1
1724	Pro-135-tag	135	tag	2100.197	1
1725	Pro-135-tag	135	tag	1526.142	1
1726	Pro-135-tag	135	tag	182.296	1
1727	Pro-135-tag	135	tag	163.29	1
1728	Pro-135-tag	135	tag	359.194	1
1729	Pro-135-tag	135	tag	228.049	1
1730	Pro-135-tag	135	tag	312.479	1
1731	Pro-135-tag	135	tag	193.64	1
1732	Pro-135-tag	135	tag	306.03	1
1733	Pro-135-tag	135	tag	538.544	1
1734	Pro-135-tag	135	tag	1336.324	1
1735	Pro-135-tag	135	tag	359.183	1
1736	Pro-135-tag	135	tag	226.172	1
1737	Pro-135-tag	135	tag	214.757	1
1738	Pro-135-tag	135	tag	975.33	1
1739	Pro-135-tag	135	tag	174.248	1
1740	Pro-135-tag	135	tag	238.552	1
1741	Pro-135-tag	135	tag	306.586	1
1742	Pro-135-tag	135	tag	199.589	1
1743	Pro-135-tag	135	tag	189.845	1
1744	Pro-135-tag	135	tag	2285.249	1
1745	Pro-135-tag	135	tag	791.834	1
1746	Pro-135-tag	135	tag	170.408	1
1747	Pro-135-tag	135	tag	3681.477	1
1748	Pro-135-tag	135	tag	2656.133	1
1749	Pro-135-tag	135	tag	954.483	1
1750	Pro-135-tag	135	tag	2709.672	1
1751	Pro-135-tag	135	tag	2942.6	1
1752	Pro-135-tag	135	tag	253.7	1
1753	Pro-135-tag	135	tag	178.236	1
1754	Pro-135-tag	135	tag	423.289	1
1755	Pro-135-tag	135	tag	3538.977	1
1756	Pro-135-tag	135	tag	575.263	1
1757	Pro-135-tag	135	tag	569.573	1
1758	Pro-135-tag	135	tag	321.069	1
1759	Pro-135-tag	135	tag	228.342	1
1760	Pro-135-tag	135	tag	221.925	1
1761	Pro-135-tag	135	tag	5196.811	1
1762	Pro-135-tag	135	tag	226.007	1
1763	Pro-135-tag	135	tag	3843.438	1
1764	Pro-135-tag	135	tag	284.469	1
1765	Pro-135-tag	135	tag	5567.836	1
1766	Pro-135-tag	135	tag	1502.967	1
1767	Pro-135-tag	135	tag	390.04	1
1768	Pro-135-tag	135	tag	210.545	1
1769	Pro-135-tag	135	tag	1784.836	1
1770	Pro-135-tag	135	tag	3139.256	1
1771	Pro-135-tag	135	tag	181.544	1
1772	Pro-135-tag	135	tag	187.723	1
1773	Pro-135-tag	135	tag	261.027	1
1774	Pro-135-tag	135	tag	660.71	1
1775	Pro-135-tag	135	tag	353.339	1
1776	Pro-135-tag	135	tag	204.96	1
1777	Pro-135-tag	135	tag	930.369	1
1778	Pro-135-tag	135	tag	578.342	1
1779	Pro-135-tag	135	tag	595.65	1
1780	Pro-135-tag	135	tag	170.669	1
1781	Pro-135-tag	135	tag	2273.015	1
1782	Pro-135-tag	135	tag	194.478	1
1783	Pro-135-tag	135	tag	1229.766	1
1784	Pro-135-tag	135	tag	973.813	1
1785	Pro-135-tag	135	tag	2720.543	1
1786	Pro-135-tag	135	tag	270.453	1
1787	Pro-135-tag	135	tag	4348.487	1
1788	Pro-135-tag	135	tag	216.961	1
1789	Pro-135-tag	135	tag	188.806	1
1790	Pro-135-tag	135	tag	242.086	1
1791	Pro-135-tag	135	tag	3121.178	1
1792	Pro-135-tag	135	tag	192.033	1
1793	Pro-135-tag	135	tag	282.102	1
1794	Pro-135-tag	135	tag	635.206	1
1795	Pro-135-tag	135	tag	250.652	1
1796	Pro-135-tag	135	tag	1733.035	1
1797	Pro-135-tag	135	tag	3615.236	1
1798	Pro-135-tag	135	tag	1585.591	1
1799	Pro-135-tag	135	tag	1674.009	1
1800	Pro-135-tag	135	tag	1987.065	1
1801	Pro-135-tag	135	tag	2597.462	1
1802	Pro-135-tag	135	tag	20296.801	1
1803	Pro-135-tag	135	tag	264.96	1
1804	Pro-135-tag	135	tag	218.476	1
1805	Pro-135-tag	135	tag	532.308	1
1806	Pro-135-tag	135	tag	522.584	1
1807	Pro-135-tag	135	tag	1145.39	1
1808	Pro-135-tag	135	tag	156.96	1
1809	Pro-135-tag	135	tag	199.745	1
1810	Pro-135-tag	135	tag	2184.79	1
1811	Pro-135-tag	135	tag	231.682	1
1812	Pro-135-tag	135	tag	831.593	1
1813	Pro-135-tag	135	tag	182.481	1
1814	Pro-135-tag	135	tag	2966.185	1
1815	Pro-135-tag	135	tag	2956.464	1
1816	Pro-135-tag	135	tag	4027.354	1
1817	Pro-135-tag	135	tag	307.245	1
1818	Pro-135-tag	135	tag	1487.071	1
1819	Pro-135-tag	135	tag	1152.878	1
1820	Pro-135-tag	135	tag	166.258	1
1821	Pro-135-tag	135	tag	711.059	1
1822	Pro-135-tag	135	tag	1922.877	1
1823	Pro-135-tag	135	tag	480.138	1
1824	Pro-135-tag	135	tag	262.222	1
1825	Pro-135-tag	135	tag	274.357	1
1826	Pro-135-tag	135	tag	550.577	1
1827	Pro-135-tag	135	tag	240.754	1
1828	Pro-135-tag	135	tag	1299.526	1
1829	Pro-135-tag	135	tag	1642.98	1
1830	Pro-135-tag	135	tag	2417.017	1
1831	Pro-135-tag	135	tag	2207.481	1
1832	Pro-135-tag	135	tag	734.161	1
1833	Pro-135-tag	135	tag	3468.99	1
1834	Pro-135-tag	135	tag	171.227	1
1835	Pro-135-tag	135	tag	778.269	1
1836	Pro-135-tag	135	tag	2142.128	1
1837	Pro-135-tag	135	tag	599.151	1
1838	Pro-135-tag	135	tag	214.929	1
1839	Pro-135-tag	135	tag	289.757	1
1840	Pro-135-tag	135	tag	238.936	1
1841	Pro-135-tag	135	tag	183.2	1
1842	Pro-135-tag	135	tag	2219.386	1
1843	Pro-135-tag	135	tag	294.005	1
1844	Pro-135-tag	135	tag	895.104	1
1845	Pro-135-tag	135	tag	351.318	1
1846	Pro-135-tag	135	tag	228.285	1
1847	Pro-135-tag	135	tag	416.182	1
1848	Pro-135-tag	135	tag	2875.405	1
1849	Pro-135-tag	135	tag	1378.97	1
1850	Pro-135-tag	135	tag	1128.706	1
1851	Pro-135-tag	135	tag	2097.698	1
1852	Pro-135-tag	135	tag	161.079	1
1853	Pro-135-tag	135	tag	1953.515	1
1854	Pro-135-tag	135	tag	231.546	1
1855	Pro-135-tag	135	tag	793.601	1
1856	Pro-135-tag	135	tag	623.822	1
1857	Pro-135-tag	135	tag	603.215	1
1858	Pro-135-tag	135	tag	184.678	1
1859	Pro-135-tag	135	tag	5548.731	1
1860	Pro-135-tag	135	tag	796.38	1
1861	Pro-135-tag	135	tag	301.359	1
1862	Pro-135-tag	135	tag	424.798	1
1863	Pro-135-tag	135	tag	425.002	1
1864	Pro-135-tag	135	tag	1753.062	1
1865	Pro-135-tag	135	tag	241.173	1
1866	Pro-135-tag	135	tag	165.4	1
1867	Pro-135-tag	135	tag	2721.968	1
1868	Pro-135-tag	135	tag	171.542	1
1869	Pro-135-tag	135	tag	279.463	1
1870	Pro-135-tag	135	tag	732.345	1
1871	Pro-135-tag	135	tag	218.437	1
1872	Pro-135-tag	135	tag	190.399	1
1873	Pro-135-tag	135	tag	206.117	1
1874	Pro-135-tag	135	tag	275.541	1
1875	Pro-135-tag	135	tag	215.294	1
1876	Pro-135-tag	135	tag	3004.364	1
1877	Pro-135-tag	135	tag	159.185	1
1878	Pro-135-tag	135	tag	804.94	1
1879	Pro-135-tag	135	tag	174.875	1
1880	Pro-135-tag	135	tag	240.383	1
1881	Pro-135-tag	135	tag	225.817	1
1882	Pro-135-tag	135	tag	419.094	1
1883	Pro-135-tag	135	tag	608.971	1
1884	Pro-135-tag	135	tag	317.155	1
1885	Pro-135-tag	135	tag	724.74	1
1886	Pro-135-tag	135	tag	323.26	1
1887	Pro-135-tag	135	tag	174.919	1
1888	Pro-135-tag	135	tag	1731.887	1
1889	Pro-135-tag	135	tag	580.655	1
1890	Pro-135-tag	135	tag	3448.932	1
1891	Pro-135-tag	135	tag	1632.89	1
1892	Pro-135-tag	135	tag	167.217	1
1893	Pro-135-tag	135	tag	1876.415	1
1894	Pro-135-tag	135	tag	253.108	1
1895	Pro-135-tag	135	tag	299.829	1
1896	Pro-135-tag	135	tag	1492.962	1
1897	Pro-135-tag	135	tag	3319.779	1
1898	Pro-135-tag	135	tag	275.119	1
1899	Pro-135-tag	135	tag	425.915	1
1900	Pro-135-tag	135	tag	192.084	1
1901	Pro-135-tag	135	tag	4294.409	1
1902	Pro-135-tag	135	tag	1394.345	1
1903	Pro-135-tag	135	tag	1903.632	1
1904	Pro-135-tag	135	tag	512.026	1
1905	Pro-135-tag	135	tag	218.532	1
1906	Pro-135-tag	135	tag	218.44	1
1907	Pro-135-tag	135	tag	236.291	1
1908	Pro-135-tag	135	tag	730.424	1
1909	Pro-135-tag	135	tag	203.118	1
1910	Pro-135-tag	135	tag	1766.87	1
1911	Pro-135-tag	135	tag	156.758	1
1912	Pro-135-tag	135	tag	1903.275	1
1913	Pro-135-tag	135	tag	320.186	1
1914	Pro-135-tag	135	tag	988.436	1
1915	Pro-135-tag	135	tag	607.124	1
1916	Pro-135-tag	135	tag	159.464	1
1917	Pro-135-tag	135	tag	885.361	1
1918	Pro-135-tag	135	tag	1528.49	1
1919	Pro-135-tag	135	tag	1690.234	1
1920	Pro-135-tag	135	tag	6564.331	1
1921	Pro-135-tag	135	tag	272.254	1
1922	Pro-135-tag	135	tag	252.237	1
1923	Pro-135-tag	135	tag	3335.08	1
1924	Pro-135-tag	135	tag	178.843	1
1925	Pro-135-tag	135	tag	803.654	1
1926	Pro-135-tag	135	tag	1562.485	1
1927	Pro-135-tag	135	tag	177.323	1
1928	Pro-135-tag	135	tag	281.378	1
1929	Pro-135-tag	135	tag	901.519	1
1930	Pro-135-tag	135	tag	195.108	1
1931	Pro-135-tag	135	tag	385.122	1
1932	Pro-135-tag	135	tag	371.412	1
1933	Pro-135-tag	135	tag	242.557	1
1934	Pro-135-tag	135	tag	4421.996	1
1935	Pro-135-tag	135	tag	1450.249	1
1936	Pro-135-tag	135	tag	429.404	1
1937	Pro-135-tag	135	tag	3615.083	1
1938	Pro-135-tag	135	tag	9718.044	1
1939	Pro-135-tag	135	tag	170.665	1
1940	Pro-135-tag	135	tag	276.615	1
1941	Pro-135-tag	135	tag	1148.829	1
1942	Pro-135-tag	135	tag	156.412	1
1943	Pro-135-tag	135	tag	205.253	1
1944	Pro-135-tag	135	tag	10210.857	1
1945	Pro-135-tag	135	tag	2945.242	1
1946	Pro-135-tag	135	tag	865.523	1
1947	Pro-135-tag	135	tag	1416.189	1
1948	Pro-135-tag	135	tag	203.61	1
1949	Pro-135-tag	135	tag	182.913	1
1950	Pro-135-tag	135	tag	179.064	1
1951	Pro-135-tag	135	tag	245.266	1
1952	Pro-135-tag	135	tag	158.966	1
1953	Pro-135-tag	135	tag	173.05	1
1954	Pro-135-tag	135	tag	212.508	1
1955	Pro-135-tag	135	tag	946.975	1
1956	Pro-135-tag	135	tag	248.224	1
1957	Pro-135-tag	135	tag	218.023	1
1958	Pro-135-tag	135	tag	507.676	1
1959	Pro-135-tag	135	tag	172.802	1
1960	Pro-135-tag	135	tag	785.531	1
1961	Pro-135-tag	135	tag	177.998	1
1962	Pro-135-tag	135	tag	4198.925	1
1963	Pro-135-tag	135	tag	203.429	1
1964	Pro-135-tag	135	tag	183	1
1965	Pro-135-tag	135	tag	172.247	1
1966	Pro-135-tag	135	tag	273.341	1
1967	Pro-135-tag	135	tag	1136.278	1
1968	Pro-135-tag	135	tag	186.522	1
1969	Pro-135-tag	135	tag	170.789	1
1970	Pro-135-tag	135	tag	191.999	1
1971	Pro-135-tag	135	tag	200.18	1
1972	Pro-135-tag	135	tag	1671.906	1
1973	Pro-135-tag	135	tag	298.045	1
1974	Pro-135-tag	135	tag	1560.104	1
1975	Pro-135-tag	135	tag	604.053	1
1976	Pro-135-tag	135	tag	245.358	1
1977	Pro-135-tag	135	tag	197.61	1
1978	Pro-135-tag	135	tag	193.541	1
1979	Pro-135-tag	135	tag	309.689	1
1980	Pro-135-tag	135	tag	222.927	1
1981	Pro-135-tag	135	tag	240.025	1
1982	Pro-135-tag	135	tag	3697.881	1
1983	Pro-135-tag	135	tag	732.588	1
1984	Pro-135-tag	135	tag	238.023	1
1985	Pro-135-tag	135	tag	166.987	1
1986	Pro-135-tag	135	tag	980.542	1
1987	Pro-135-tag	135	tag	1907.815	1
1988	Pro-135-tag	135	tag	3734.224	1
1989	Pro-135-tag	135	tag	181.782	1
1990	Pro-135-tag	135	tag	321.894	1
1991	Pro-135-tag	135	tag	1575.116	1
1992	Pro-135-tag	135	tag	1893.834	1
1993	Pro-135-tag	135	tag	1613.12	1
1994	Pro-135-tag	135	tag	2042.916	1
1995	Pro-135-tag	135	tag	194.995	1
1996	Pro-135-tag	135	tag	2093.96	1
1997	Pro-135-tag	135	tag	322.787	1
1998	Pro-135-tag	135	tag	4925.125	1
1999	Pro-135-tag	135	tag	3355.992	1
[truncated: 883,113 more rows]
