# Supplementary material for: Environment modulates protein heterogeneity through transcriptional and translational stop codon readthrough
Source: Nat Commun. 2024 May 24;15:4446. doi: 10.1038/s41467-024-48387-x (PMC11126739; doi:10.1038/s41467-024-48387-x)
Supplement: Supplementary file 8 — Source Data [file 41467_2024_48387_MOESM8_ESM.zip › Source_Data_file/FigS2/FigS2F.csv]

	sample_name	position	codon	Mean_fluorescence	Percentage_above_Threshold
1	Pro-135-tag	135	tag	3759.526	0.3
2	Pro-135-tag	135	tag	106.06	0.3
3	Pro-135-tag	135	tag	377.612	0.3
4	Pro-135-tag	135	tag	111.919	0.3
5	Pro-135-tag	135	tag	113.112	0.3
6	Pro-135-tag	135	tag	108.05	0.3
7	Pro-135-tag	135	tag	114.364	0.3
8	Pro-135-tag	135	tag	160.537	0.3
9	Pro-135-tag	135	tag	133.04	0.3
10	Pro-135-tag	135	tag	101.319	0.3
11	Pro-135-tag	135	tag	123.834	0.3
12	Pro-135-tag	135	tag	160.933	0.3
13	Pro-135-tag	135	tag	123.481	0.3
14	Pro-135-tag	135	tag	884.26	0.3
15	Pro-135-tag	135	tag	110.061	0.3
16	Pro-135-tag	135	tag	117.064	0.3
17	Pro-135-tag	135	tag	116.141	0.3
18	Pro-135-tag	135	tag	101.341	0.3
19	Pro-135-tag	135	tag	186.166	0.3
20	Pro-135-tag	135	tag	102.84	0.3
21	Pro-135-tag	135	tag	443.575	0.3
22	Pro-135-tag	135	tag	105.786	0.3
23	Pro-135-tag	135	tag	111.843	0.3
24	Pro-135-tag	135	tag	120.061	0.3
25	Pro-135-tag	135	tag	135.618	0.3
26	Pro-135-tag	135	tag	102.418	0.3
27	Pro-135-tag	135	tag	143.108	0.3
28	Pro-135-tag	135	tag	108.92	0.3
29	Pro-135-tag	135	tag	129.534	0.3
30	Pro-135-tag	135	tag	108.166	0.3
31	Pro-135-tag	135	tag	122.827	0.3
32	Pro-135-tag	135	tag	128.657	0.3
33	Pro-135-tag	135	tag	397.754	0.3
34	Pro-135-tag	135	tag	96.173	0.3
35	Pro-135-tag	135	tag	112.955	0.3
36	Pro-135-tag	135	tag	167.952	0.3
37	Pro-135-tag	135	tag	107.327	0.3
38	Pro-135-tag	135	tag	165.52	0.3
39	Pro-135-tag	135	tag	99.271	0.3
40	Pro-135-tag	135	tag	107.167	0.3
41	Pro-135-tag	135	tag	102.019	0.3
42	Pro-135-tag	135	tag	1541.65	0.3
43	Pro-135-tag	135	tag	112.668	0.3
44	Pro-135-tag	135	tag	264.618	0.3
45	Pro-135-tag	135	tag	112.436	0.3
46	Pro-135-tag	135	tag	266.224	0.3
47	Pro-135-tag	135	tag	203.812	0.3
48	Pro-135-tag	135	tag	419.037	0.3
49	Pro-135-tag	135	tag	103.681	0.3
50	Pro-135-tag	135	tag	122.132	0.3
51	Pro-135-tag	135	tag	188.382	0.3
52	Pro-135-tag	135	tag	111.85	0.3
53	Pro-135-tag	135	tag	174.725	0.3
54	Pro-135-tag	135	tag	94.846	0.3
55	Pro-135-tag	135	tag	103.702	0.3
56	Pro-135-tag	135	tag	136.704	0.3
57	Pro-135-tag	135	tag	100.409	0.3
58	Pro-135-tag	135	tag	156.185	0.3
59	Pro-135-tag	135	tag	171.189	0.3
60	Pro-135-tag	135	tag	181.664	0.3
61	Pro-135-tag	135	tag	193.778	0.3
62	Pro-135-tag	135	tag	196.816	0.3
63	Pro-135-tag	135	tag	105.984	0.3
64	Pro-135-tag	135	tag	96.011	0.3
65	Pro-135-tag	135	tag	116.878	0.3
66	Pro-135-tag	135	tag	107.61	0.3
67	Pro-135-tag	135	tag	100.803	0.3
68	Pro-135-tag	135	tag	156.888	0.3
69	Pro-135-tag	135	tag	101.071	0.3
70	Pro-135-tag	135	tag	113.337	0.3
71	Pro-135-tag	135	tag	106.518	0.3
72	Pro-135-tag	135	tag	345.654	0.3
73	Pro-135-tag	135	tag	104.988	0.3
74	Pro-135-tag	135	tag	109.201	0.3
75	Pro-135-tag	135	tag	183.662	0.3
76	Pro-135-tag	135	tag	94.596	0.3
77	Pro-135-tag	135	tag	6478.85	0.3
78	Pro-135-tag	135	tag	103.523	0.3
79	Pro-135-tag	135	tag	104.949	0.3
80	Pro-135-tag	135	tag	537.659	0.3
81	Pro-135-tag	135	tag	111.816	0.3
82	Pro-135-tag	135	tag	20671.288	0.3
83	Pro-135-tag	135	tag	100.895	0.3
84	Pro-135-tag	135	tag	484.504	0.3
85	Pro-135-tag	135	tag	111.841	0.3
86	Pro-135-tag	135	tag	96.051	0.3
87	Pro-135-tag	135	tag	107.277	0.3
88	Pro-135-tag	135	tag	112.515	0.3
89	Pro-135-tag	135	tag	102.132	0.3
90	Pro-135-tag	135	tag	101.917	0.3
91	Pro-135-tag	135	tag	109.21	0.3
92	Pro-135-tag	135	tag	108.038	0.3
93	Pro-135-tag	135	tag	525.558	0.3
94	Pro-135-tag	135	tag	570.49	0.3
95	Pro-135-tag	135	tag	118.417	0.3
96	Pro-135-tag	135	tag	99.977	0.3
97	Pro-135-tag	135	tag	97.345	0.3
98	Pro-135-tag	135	tag	342.423	0.3
99	Pro-135-tag	135	tag	314.217	0.3
100	Pro-135-tag	135	tag	112.419	0.3
101	Pro-135-tag	135	tag	93.64	0.3
102	Pro-135-tag	135	tag	130.544	0.3
103	Pro-135-tag	135	tag	4840.349	0.3
104	Pro-135-tag	135	tag	102.877	0.3
105	Pro-135-tag	135	tag	99.253	0.3
106	Pro-135-tag	135	tag	102.585	0.3
107	Pro-135-tag	135	tag	114.262	0.3
108	Pro-135-tag	135	tag	103.508	0.3
109	Pro-135-tag	135	tag	555.409	0.3
110	Pro-135-tag	135	tag	123.177	0.3
111	Pro-135-tag	135	tag	128.294	0.3
112	Pro-135-tag	135	tag	106.693	0.3
113	Pro-135-tag	135	tag	226.376	0.3
114	Pro-135-tag	135	tag	95.322	0.3
115	Pro-135-tag	135	tag	112.745	0.3
116	Pro-135-tag	135	tag	116.259	0.3
117	Pro-135-tag	135	tag	95.294	0.3
118	Pro-135-tag	135	tag	105.641	0.3
119	Pro-135-tag	135	tag	638.878	0.3
120	Pro-135-tag	135	tag	122.991	0.3
121	Pro-135-tag	135	tag	104.951	0.3
122	Pro-135-tag	135	tag	101.982	0.3
123	Pro-135-tag	135	tag	95.98	0.3
124	Pro-135-tag	135	tag	155.133	0.3
125	Pro-135-tag	135	tag	123.163	0.3
126	Pro-135-tag	135	tag	108.43	0.3
127	Pro-135-tag	135	tag	113.92	0.3
128	Pro-135-tag	135	tag	114.2	0.3
129	Pro-135-tag	135	tag	141.72	0.3
130	Pro-135-tag	135	tag	129.052	0.3
131	Pro-135-tag	135	tag	119.392	0.3
132	Pro-135-tag	135	tag	105.027	0.3
133	Pro-135-tag	135	tag	103.741	0.3
134	Pro-135-tag	135	tag	307.542	0.3
135	Pro-135-tag	135	tag	143.245	0.3
136	Pro-135-tag	135	tag	150.68	0.3
137	Pro-135-tag	135	tag	290.767	0.3
138	Pro-135-tag	135	tag	97.046	0.3
139	Pro-135-tag	135	tag	233.192	0.3
140	Pro-135-tag	135	tag	773.226	0.3
141	Pro-135-tag	135	tag	105.633	0.3
142	Pro-135-tag	135	tag	98.459	0.3
143	Pro-135-tag	135	tag	105.713	0.3
144	Pro-135-tag	135	tag	102.127	0.3
145	Pro-135-tag	135	tag	321.549	0.3
146	Pro-135-tag	135	tag	106.323	0.3
147	Pro-135-tag	135	tag	112.613	0.3
148	Pro-135-tag	135	tag	132.528	0.3
149	Pro-135-tag	135	tag	272.177	0.3
150	Pro-135-tag	135	tag	130.577	0.3
151	Pro-135-tag	135	tag	348.385	0.3
152	Pro-135-tag	135	tag	97.45	0.3
153	Pro-135-tag	135	tag	369.384	0.3
154	Pro-135-tag	135	tag	271.228	0.3
155	Pro-135-tag	135	tag	163.141	0.3
156	Pro-135-tag	135	tag	271.732	0.3
157	Pro-135-tag	135	tag	355.89	0.3
158	Pro-135-tag	135	tag	195.093	0.3
159	Pro-135-tag	135	tag	164.4	0.3
160	Pro-135-tag	135	tag	143.382	0.3
161	Pro-135-tag	135	tag	97.743	0.3
162	Pro-135-tag	135	tag	94.754	0.3
163	Pro-135-tag	135	tag	96.719	0.3
164	Pro-135-tag	135	tag	166.055	0.3
165	Pro-135-tag	135	tag	192.691	0.3
166	Pro-135-tag	135	tag	119.999	0.3
167	Pro-135-tag	135	tag	96.526	0.3
168	Pro-135-tag	135	tag	100.624	0.3
169	Pro-135-tag	135	tag	113.222	0.3
170	Pro-135-tag	135	tag	942.591	0.3
171	Pro-135-tag	135	tag	91.64	0.3
172	Pro-135-tag	135	tag	193.046	0.3
173	Pro-135-tag	135	tag	243.055	0.3
174	Pro-135-tag	135	tag	868.358	0.3
175	Pro-135-tag	135	tag	157.262	0.3
176	Pro-135-tag	135	tag	142.053	0.3
177	Pro-135-tag	135	tag	204.756	0.3
178	Pro-135-tag	135	tag	479.189	0.3
179	Pro-135-tag	135	tag	112.91	0.3
180	Pro-135-tag	135	tag	120.907	0.3
181	Pro-135-tag	135	tag	111.74	0.3
182	Pro-135-tag	135	tag	109.773	0.3
183	Pro-135-tag	135	tag	127.59	0.3
184	Pro-135-tag	135	tag	99.485	0.3
185	Pro-135-tag	135	tag	212.917	0.3
186	Pro-135-tag	135	tag	108.873	0.3
187	Pro-135-tag	135	tag	103.217	0.3
188	Pro-135-tag	135	tag	112.66	0.3
189	Pro-135-tag	135	tag	99.157	0.3
190	Pro-135-tag	135	tag	575.965	0.3
191	Pro-135-tag	135	tag	111.012	0.3
192	Pro-135-tag	135	tag	115.741	0.3
193	Pro-135-tag	135	tag	97.667	0.3
194	Pro-135-tag	135	tag	111.618	0.3
195	Pro-135-tag	135	tag	104.27	0.3
196	Pro-135-tag	135	tag	99.337	0.3
197	Pro-135-tag	135	tag	134.471	0.3
198	Pro-135-tag	135	tag	103.747	0.3
199	Pro-135-tag	135	tag	105.636	0.3
200	Pro-135-tag	135	tag	272.061	0.3
201	Pro-135-tag	135	tag	544.23	0.3
202	Pro-135-tag	135	tag	140.24	0.3
203	Pro-135-tag	135	tag	134.904	0.3
204	Pro-135-tag	135	tag	333.778	0.3
205	Pro-135-tag	135	tag	98.239	0.3
206	Pro-135-tag	135	tag	175.622	0.3
207	Pro-135-tag	135	tag	479.516	0.3
208	Pro-135-tag	135	tag	120.848	0.3
209	Pro-135-tag	135	tag	103.563	0.3
210	Pro-135-tag	135	tag	189.809	0.3
211	Pro-135-tag	135	tag	129.346	0.3
212	Pro-135-tag	135	tag	101.774	0.3
213	Pro-135-tag	135	tag	111.916	0.3
214	Pro-135-tag	135	tag	211.755	0.3
215	Pro-135-tag	135	tag	106.217	0.3
216	Pro-135-tag	135	tag	110.381	0.3
217	Pro-135-tag	135	tag	131.114	0.3
218	Pro-135-tag	135	tag	130.205	0.3
219	Pro-135-tag	135	tag	94.563	0.3
220	Pro-135-tag	135	tag	98.784	0.3
221	Pro-135-tag	135	tag	108.722	0.3
222	Pro-135-tag	135	tag	122.306	0.3
223	Pro-135-tag	135	tag	110.531	0.3
224	Pro-135-tag	135	tag	128.048	0.3
225	Pro-135-tag	135	tag	141.189	0.3
226	Pro-135-tag	135	tag	118.803	0.3
227	Pro-135-tag	135	tag	128.484	0.3
228	Pro-135-tag	135	tag	95.354	0.3
229	Pro-135-tag	135	tag	135.55	0.3
230	Pro-135-tag	135	tag	102.201	0.3
231	Pro-135-tag	135	tag	141.886	0.3
232	Pro-135-tag	135	tag	152.114	0.3
233	Pro-135-tag	135	tag	104.86	0.3
234	Pro-135-tag	135	tag	102.417	0.3
235	Pro-135-tag	135	tag	101.534	0.3
236	Pro-135-tag	135	tag	93.239	0.3
237	Pro-135-tag	135	tag	99.095	0.3
238	Pro-135-tag	135	tag	167.293	0.3
239	Pro-135-tag	135	tag	104.184	0.3
240	Pro-135-tag	135	tag	125.218	0.3
241	Pro-135-tag	135	tag	115.963	0.3
242	Pro-135-tag	135	tag	144.201	0.3
243	Pro-135-tag	135	tag	94.873	0.3
244	Pro-135-tag	135	tag	96.417	0.3
245	Pro-135-tag	135	tag	96.908	0.3
246	Pro-135-tag	135	tag	98.057	0.3
247	Pro-135-tag	135	tag	123.058	0.3
248	Pro-135-tag	135	tag	122.651	0.3
249	Pro-135-tag	135	tag	4565.672	0.3
250	Pro-135-tag	135	tag	222.045	0.3
251	Pro-135-tag	135	tag	221.922	0.3
252	Pro-135-tag	135	tag	98.107	0.3
253	Pro-135-tag	135	tag	97.876	0.3
254	Pro-135-tag	135	tag	120.721	0.3
255	Pro-135-tag	135	tag	195.661	0.3
256	Pro-135-tag	135	tag	160.71	0.3
257	Pro-135-tag	135	tag	107.152	0.3
258	Pro-135-tag	135	tag	191.072	0.3
259	Pro-135-tag	135	tag	111.732	0.3
260	Pro-135-tag	135	tag	97.645	0.3
261	Pro-135-tag	135	tag	956.576	0.3
262	Pro-135-tag	135	tag	719.534	0.3
263	Pro-135-tag	135	tag	133.824	0.3
264	Pro-135-tag	135	tag	1468.052	0.3
265	Pro-135-tag	135	tag	112.284	0.3
266	Pro-135-tag	135	tag	101.091	0.3
267	Pro-135-tag	135	tag	107.121	0.3
268	Pro-135-tag	135	tag	150.588	0.3
269	Pro-135-tag	135	tag	109.795	0.3
270	Pro-135-tag	135	tag	137.132	0.3
271	Pro-135-tag	135	tag	227.522	0.3
272	Pro-135-tag	135	tag	117.641	0.3
273	Pro-135-tag	135	tag	108.281	0.3
274	Pro-135-tag	135	tag	248.272	0.3
275	Pro-135-tag	135	tag	105.913	0.3
276	Pro-135-tag	135	tag	334.818	0.3
277	Pro-135-tag	135	tag	600.388	0.3
278	Pro-135-tag	135	tag	1041.984	0.3
279	Pro-135-tag	135	tag	96.248	0.3
280	Pro-135-tag	135	tag	101.789	0.3
281	Pro-135-tag	135	tag	750.944	0.3
282	Pro-135-tag	135	tag	99.288	0.3
283	Pro-135-tag	135	tag	191.887	0.3
284	Pro-135-tag	135	tag	128.102	0.3
285	Pro-135-tag	135	tag	132.265	0.3
286	Pro-135-tag	135	tag	105.422	0.3
287	Pro-135-tag	135	tag	292.799	0.3
288	Pro-135-tag	135	tag	181.202	0.3
289	Pro-135-tag	135	tag	129.924	0.3
290	Pro-135-tag	135	tag	162.545	0.3
291	Pro-135-tag	135	tag	294.408	0.3
292	Pro-135-tag	135	tag	1366.499	0.3
293	Pro-135-tag	135	tag	586.801	0.3
294	Pro-135-tag	135	tag	112.393	0.3
295	Pro-135-tag	135	tag	184.507	0.3
296	Pro-135-tag	135	tag	440.708	0.3
297	Pro-135-tag	135	tag	144.298	0.3
298	Pro-135-tag	135	tag	240.133	0.3
299	Pro-135-tag	135	tag	226.766	0.3
300	Pro-135-tag	135	tag	134.752	0.3
301	Pro-135-tag	135	tag	246.995	0.3
302	Pro-135-tag	135	tag	185.738	0.3
303	Pro-135-tag	135	tag	981.671	0.3
304	Pro-135-tag	135	tag	91.033	0.3
305	Pro-135-tag	135	tag	112.236	0.3
306	Pro-135-tag	135	tag	231.867	0.3
307	Pro-135-tag	135	tag	122.474	0.3
308	Pro-135-tag	135	tag	98.683	0.3
309	Pro-135-tag	135	tag	102.982	0.3
310	Pro-135-tag	135	tag	343.258	0.3
311	Pro-135-tag	135	tag	162.069	0.3
312	Pro-135-tag	135	tag	135.002	0.3
313	Pro-135-tag	135	tag	216.144	0.3
314	Pro-135-tag	135	tag	101.682	0.3
315	Pro-135-tag	135	tag	160.024	0.3
316	Pro-135-tag	135	tag	172.268	0.3
317	Pro-135-tag	135	tag	124.583	0.3
318	Pro-135-tag	135	tag	90.725	0.3
319	Pro-135-tag	135	tag	356.426	0.3
320	Pro-135-tag	135	tag	104.307	0.3
321	Pro-135-tag	135	tag	101.232	0.3
322	Pro-135-tag	135	tag	105.373	0.3
323	Pro-135-tag	135	tag	112.67	0.3
324	Pro-135-tag	135	tag	129.026	0.3
325	Pro-135-tag	135	tag	406.128	0.3
326	Pro-135-tag	135	tag	101.268	0.3
327	Pro-135-tag	135	tag	3493.142	0.3
328	Pro-135-tag	135	tag	96.195	0.3
329	Pro-135-tag	135	tag	99.369	0.3
330	Pro-135-tag	135	tag	141.76	0.3
331	Pro-135-tag	135	tag	143.303	0.3
332	Pro-135-tag	135	tag	470.195	0.3
333	Pro-135-tag	135	tag	165.342	0.3
334	Pro-135-tag	135	tag	140.435	0.3
335	Pro-135-tag	135	tag	279.462	0.3
336	Pro-135-tag	135	tag	107.969	0.3
337	Pro-135-tag	135	tag	127.46	0.3
338	Pro-135-tag	135	tag	98.239	0.3
339	Pro-135-tag	135	tag	248.481	0.3
340	Pro-135-tag	135	tag	106.885	0.3
341	Pro-135-tag	135	tag	96.23	0.3
342	Pro-135-tag	135	tag	94.485	0.3
343	Pro-135-tag	135	tag	115.833	0.3
344	Pro-135-tag	135	tag	572.225	0.3
345	Pro-135-tag	135	tag	253.808	0.3
346	Pro-135-tag	135	tag	277.215	0.3
347	Pro-135-tag	135	tag	94.852	0.3
348	Pro-135-tag	135	tag	310.533	0.3
349	Pro-135-tag	135	tag	118.478	0.3
350	Pro-135-tag	135	tag	109.165	0.3
351	Pro-135-tag	135	tag	1044.598	0.3
352	Pro-135-tag	135	tag	241.976	0.3
353	Pro-135-tag	135	tag	103.106	0.3
354	Pro-135-tag	135	tag	119.127	0.3
355	Pro-135-tag	135	tag	97.834	0.3
356	Pro-135-tag	135	tag	273.723	0.3
357	Pro-135-tag	135	tag	106.431	0.3
358	Pro-135-tag	135	tag	88.441	0.3
359	Pro-135-tag	135	tag	168.194	0.3
360	Pro-135-tag	135	tag	105.178	0.3
361	Pro-135-tag	135	tag	132.27	0.3
362	Pro-135-tag	135	tag	381.691	0.3
363	Pro-135-tag	135	tag	107.713	0.3
364	Pro-135-tag	135	tag	125.821	0.3
365	Pro-135-tag	135	tag	120.759	0.3
366	Pro-135-tag	135	tag	132.695	0.3
367	Pro-135-tag	135	tag	151.262	0.3
368	Pro-135-tag	135	tag	103.984	0.3
369	Pro-135-tag	135	tag	159.811	0.3
370	Pro-135-tag	135	tag	174.759	0.3
371	Pro-135-tag	135	tag	125.667	0.3
372	Pro-135-tag	135	tag	117.567	0.3
373	Pro-135-tag	135	tag	103.314	0.3
374	Pro-135-tag	135	tag	505.018	0.3
375	Pro-135-tag	135	tag	124.038	0.3
376	Pro-135-tag	135	tag	956.907	0.3
377	Pro-135-tag	135	tag	108.665	0.3
378	Pro-135-tag	135	tag	146.99	0.3
379	Pro-135-tag	135	tag	255.491	0.3
380	Pro-135-tag	135	tag	94.358	0.3
381	Pro-135-tag	135	tag	120.693	0.3
382	Pro-135-tag	135	tag	298.697	0.3
383	Pro-135-tag	135	tag	107.654	0.3
384	Pro-135-tag	135	tag	105.499	0.3
385	Pro-135-tag	135	tag	100.434	0.3
386	Pro-135-tag	135	tag	172.988	0.3
387	Pro-135-tag	135	tag	112.895	0.3
388	Pro-135-tag	135	tag	428.533	0.3
389	Pro-135-tag	135	tag	189.824	0.3
390	Pro-135-tag	135	tag	197.916	0.3
391	Pro-135-tag	135	tag	119.017	0.3
392	Pro-135-tag	135	tag	90.374	0.3
393	Pro-135-tag	135	tag	97.751	0.3
394	Pro-135-tag	135	tag	116.219	0.3
395	Pro-135-tag	135	tag	112.497	0.3
396	Pro-135-tag	135	tag	145.227	0.3
397	Pro-135-tag	135	tag	95.467	0.3
398	Pro-135-tag	135	tag	101.359	0.3
399	Pro-135-tag	135	tag	812.65	0.3
400	Pro-135-tag	135	tag	100.46	0.3
401	Pro-135-tag	135	tag	153.023	0.3
402	Pro-135-tag	135	tag	108.901	0.3
403	Pro-135-tag	135	tag	112.846	0.3
404	Pro-135-tag	135	tag	101.939	0.3
405	Pro-135-tag	135	tag	167.949	0.3
406	Pro-135-tag	135	tag	119.896	0.3
407	Pro-135-tag	135	tag	96.813	0.3
408	Pro-135-tag	135	tag	103.534	0.3
409	Pro-135-tag	135	tag	112.811	0.3
410	Pro-135-tag	135	tag	368.685	0.3
411	Pro-135-tag	135	tag	1277.682	0.3
412	Pro-135-tag	135	tag	123.738	0.3
413	Pro-135-tag	135	tag	151.354	0.3
414	Pro-135-tag	135	tag	122.398	0.3
415	Pro-135-tag	135	tag	117.061	0.3
416	Pro-135-tag	135	tag	114.043	0.3
417	Pro-135-tag	135	tag	98.541	0.3
418	Pro-135-tag	135	tag	110.718	0.3
419	Pro-135-tag	135	tag	559.452	0.3
420	Pro-135-tag	135	tag	1150.926	0.3
421	Pro-135-tag	135	tag	124.213	0.3
422	Pro-135-tag	135	tag	117.688	0.3
423	Pro-135-tag	135	tag	536.8	0.3
424	Pro-135-tag	135	tag	105.857	0.3
425	Pro-135-tag	135	tag	761.419	0.3
426	Pro-135-tag	135	tag	108.407	0.3
427	Pro-135-tag	135	tag	125.055	0.3
428	Pro-135-tag	135	tag	99.496	0.3
429	Pro-135-tag	135	tag	114.2	0.3
430	Pro-135-tag	135	tag	111.042	0.3
431	Pro-135-tag	135	tag	104.786	0.3
432	Pro-135-tag	135	tag	176.279	0.3
433	Pro-135-tag	135	tag	116.507	0.3
434	Pro-135-tag	135	tag	104.45	0.3
435	Pro-135-tag	135	tag	107.317	0.3
436	Pro-135-tag	135	tag	107.343	0.3
437	Pro-135-tag	135	tag	104.486	0.3
438	Pro-135-tag	135	tag	100.092	0.3
439	Pro-135-tag	135	tag	619.678	0.3
440	Pro-135-tag	135	tag	101.11	0.3
441	Pro-135-tag	135	tag	986.346	0.3
442	Pro-135-tag	135	tag	108.215	0.3
443	Pro-135-tag	135	tag	105.239	0.3
444	Pro-135-tag	135	tag	414.786	0.3
445	Pro-135-tag	135	tag	141.038	0.3
446	Pro-135-tag	135	tag	118.445	0.3
447	Pro-135-tag	135	tag	111.798	0.3
448	Pro-135-tag	135	tag	296.608	0.3
449	Pro-135-tag	135	tag	562.647	0.3
450	Pro-135-tag	135	tag	99.113	0.3
451	Pro-135-tag	135	tag	101.114	0.3
452	Pro-135-tag	135	tag	120.236	0.3
453	Pro-135-tag	135	tag	580.025	0.3
454	Pro-135-tag	135	tag	137.757	0.3
455	Pro-135-tag	135	tag	101.125	0.3
456	Pro-135-tag	135	tag	103.447	0.3
457	Pro-135-tag	135	tag	112.486	0.3
458	Pro-135-tag	135	tag	116.371	0.3
459	Pro-135-tag	135	tag	103.425	0.3
460	Pro-135-tag	135	tag	95.969	0.3
461	Pro-135-tag	135	tag	179.909	0.3
462	Pro-135-tag	135	tag	120.755	0.3
463	Pro-135-tag	135	tag	115.073	0.3
464	Pro-135-tag	135	tag	146.954	0.3
465	Pro-135-tag	135	tag	114.236	0.3
466	Pro-135-tag	135	tag	453.724	0.3
467	Pro-135-tag	135	tag	462.646	0.3
468	Pro-135-tag	135	tag	129.377	0.3
469	Pro-135-tag	135	tag	105.817	0.3
470	Pro-135-tag	135	tag	156.22	0.3
471	Pro-135-tag	135	tag	100.745	0.3
472	Pro-135-tag	135	tag	209.75	0.3
473	Pro-135-tag	135	tag	95.138	0.3
474	Pro-135-tag	135	tag	177.813	0.3
475	Pro-135-tag	135	tag	111.097	0.3
476	Pro-135-tag	135	tag	95.051	0.3
477	Pro-135-tag	135	tag	125.267	0.3
478	Pro-135-tag	135	tag	100.346	0.3
479	Pro-135-tag	135	tag	102.767	0.3
480	Pro-135-tag	135	tag	128.302	0.3
481	Pro-135-tag	135	tag	236.175	0.3
482	Pro-135-tag	135	tag	459.327	0.3
483	Pro-135-tag	135	tag	141.993	0.3
484	Pro-135-tag	135	tag	94.245	0.3
485	Pro-135-tag	135	tag	130.66	0.3
486	Pro-135-tag	135	tag	134.747	0.3
487	Pro-135-tag	135	tag	98.607	0.3
488	Pro-135-tag	135	tag	101.642	0.3
489	Pro-135-tag	135	tag	111.114	0.3
490	Pro-135-tag	135	tag	100.785	0.3
491	Pro-135-tag	135	tag	99.467	0.3
492	Pro-135-tag	135	tag	98.834	0.3
493	Pro-135-tag	135	tag	127.501	0.3
494	Pro-135-tag	135	tag	96.153	0.3
495	Pro-135-tag	135	tag	101.867	0.3
496	Pro-135-tag	135	tag	112.191	0.3
497	Pro-135-tag	135	tag	109.253	0.3
498	Pro-135-tag	135	tag	139.395	0.3
499	Pro-135-tag	135	tag	116.503	0.3
500	Pro-135-tag	135	tag	114.199	0.3
501	Pro-135-tag	135	tag	102.888	0.3
502	Pro-135-tag	135	tag	88.905	0.3
503	Pro-135-tag	135	tag	95.892	0.3
504	Pro-135-tag	135	tag	189.151	0.3
505	Pro-135-tag	135	tag	109.313	0.3
506	Pro-135-tag	135	tag	102.87	0.3
507	Pro-135-tag	135	tag	104.302	0.3
508	Pro-135-tag	135	tag	100.859	0.3
509	Pro-135-tag	135	tag	124.608	0.3
510	Pro-135-tag	135	tag	265.796	0.3
511	Pro-135-tag	135	tag	102.2	0.3
512	Pro-135-tag	135	tag	101.089	0.3
513	Pro-135-tag	135	tag	100.714	0.3
514	Pro-135-tag	135	tag	105.637	0.3
515	Pro-135-tag	135	tag	101.137	0.3
516	Pro-135-tag	135	tag	204.638	0.3
517	Pro-135-tag	135	tag	125.453	0.3
518	Pro-135-tag	135	tag	102.464	0.3
519	Pro-135-tag	135	tag	109.251	0.3
520	Pro-135-tag	135	tag	128.329	0.3
521	Pro-135-tag	135	tag	200.533	0.3
522	Pro-135-tag	135	tag	156.765	0.3
523	Pro-135-tag	135	tag	107.792	0.3
524	Pro-135-tag	135	tag	115.797	0.3
525	Pro-135-tag	135	tag	113.724	0.3
526	Pro-135-tag	135	tag	303.44	0.3
527	Pro-135-tag	135	tag	110.741	0.3
528	Pro-135-tag	135	tag	103.338	0.3
529	Pro-135-tag	135	tag	111.016	0.3
530	Pro-135-tag	135	tag	99.056	0.3
531	Pro-135-tag	135	tag	94.695	0.3
532	Pro-135-tag	135	tag	787.991	0.3
533	Pro-135-tag	135	tag	101.529	0.3
534	Pro-135-tag	135	tag	3118.597	0.3
535	Pro-135-tag	135	tag	569.71	0.3
536	Pro-135-tag	135	tag	101.529	0.3
537	Pro-135-tag	135	tag	183.261	0.3
538	Pro-135-tag	135	tag	127.385	0.3
539	Pro-135-tag	135	tag	97.193	0.3
540	Pro-135-tag	135	tag	281.712	0.3
541	Pro-135-tag	135	tag	130.305	0.3
542	Pro-135-tag	135	tag	479.149	0.3
543	Pro-135-tag	135	tag	110.525	0.3
544	Pro-135-tag	135	tag	137.986	0.3
545	Pro-135-tag	135	tag	102.177	0.3
546	Pro-135-tag	135	tag	99.712	0.3
547	Pro-135-tag	135	tag	627.674	0.3
548	Pro-135-tag	135	tag	272.324	0.3
549	Pro-135-tag	135	tag	187.556	0.3
550	Pro-135-tag	135	tag	108.705	0.3
551	Pro-135-tag	135	tag	296.527	0.3
552	Pro-135-tag	135	tag	175.067	0.3
553	Pro-135-tag	135	tag	108.446	0.3
554	Pro-135-tag	135	tag	441.389	0.3
555	Pro-135-tag	135	tag	134.18	0.3
556	Pro-135-tag	135	tag	116.828	0.3
557	Pro-135-tag	135	tag	105.028	0.3
558	Pro-135-tag	135	tag	433.825	0.3
559	Pro-135-tag	135	tag	262.716	0.3
560	Pro-135-tag	135	tag	110.03	0.3
561	Pro-135-tag	135	tag	170.34	0.3
562	Pro-135-tag	135	tag	123.197	0.3
563	Pro-135-tag	135	tag	110.838	0.3
564	Pro-135-tag	135	tag	119.349	0.3
565	Pro-135-tag	135	tag	139.411	0.3
566	Pro-135-tag	135	tag	95.157	0.3
567	Pro-135-tag	135	tag	1150.493	0.3
568	Pro-135-tag	135	tag	130.444	0.3
569	Pro-135-tag	135	tag	108.211	0.3
570	Pro-135-tag	135	tag	98.578	0.3
571	Pro-135-tag	135	tag	177.879	0.3
572	Pro-135-tag	135	tag	125.846	0.3
573	Pro-135-tag	135	tag	264.975	0.3
574	Pro-135-tag	135	tag	105.227	0.3
575	Pro-135-tag	135	tag	113.43	0.3
576	Pro-135-tag	135	tag	100.733	0.3
577	Pro-135-tag	135	tag	95.609	0.3
578	Pro-135-tag	135	tag	146.813	0.3
579	Pro-135-tag	135	tag	118.544	0.3
580	Pro-135-tag	135	tag	97.225	0.3
581	Pro-135-tag	135	tag	101.097	0.3
582	Pro-135-tag	135	tag	95.54	0.3
583	Pro-135-tag	135	tag	105.754	0.3
584	Pro-135-tag	135	tag	110.713	0.3
585	Pro-135-tag	135	tag	151.967	0.3
586	Pro-135-tag	135	tag	117.152	0.3
587	Pro-135-tag	135	tag	102.105	0.3
588	Pro-135-tag	135	tag	94.38	0.3
589	Pro-135-tag	135	tag	100.306	0.3
590	Pro-135-tag	135	tag	100.671	0.3
591	Pro-135-tag	135	tag	146.341	0.3
592	Pro-135-tag	135	tag	114.976	0.3
593	Pro-135-tag	135	tag	150.668	0.3
594	Pro-135-tag	135	tag	99.264	0.3
595	Pro-135-tag	135	tag	195.081	0.3
596	Pro-135-tag	135	tag	101.662	0.3
597	Pro-135-tag	135	tag	96.257	0.3
598	Pro-135-tag	135	tag	90.626	0.3
599	Pro-135-tag	135	tag	90.847	0.3
600	Pro-135-tag	135	tag	1415.457	0.3
601	Pro-135-tag	135	tag	428.189	0.3
602	Pro-135-tag	135	tag	200.445	0.3
603	Pro-135-tag	135	tag	147.027	0.3
604	Pro-135-tag	135	tag	107.071	0.3
605	Pro-135-tag	135	tag	94.856	0.3
606	Pro-135-tag	135	tag	101.708	0.3
607	Pro-135-tag	135	tag	99.63	0.3
608	Pro-135-tag	135	tag	100.894	0.3
609	Pro-135-tag	135	tag	157.857	0.3
610	Pro-135-tag	135	tag	664.814	0.3
611	Pro-135-tag	135	tag	118.224	0.3
612	Pro-135-tag	135	tag	122.337	0.3
613	Pro-135-tag	135	tag	96.946	0.3
614	Pro-135-tag	135	tag	1083.094	0.3
615	Pro-135-tag	135	tag	112.885	0.3
616	Pro-135-tag	135	tag	394.88	0.3
617	Pro-135-tag	135	tag	179.432	0.3
618	Pro-135-tag	135	tag	197.848	0.3
619	Pro-135-tag	135	tag	110.675	0.3
620	Pro-135-tag	135	tag	98.795	0.3
621	Pro-135-tag	135	tag	104.763	0.3
622	Pro-135-tag	135	tag	306.091	0.3
623	Pro-135-tag	135	tag	114.293	0.3
624	Pro-135-tag	135	tag	122.815	0.3
625	Pro-135-tag	135	tag	102.326	0.3
626	Pro-135-tag	135	tag	97.872	0.3
627	Pro-135-tag	135	tag	184.728	0.3
628	Pro-135-tag	135	tag	107.805	0.3
629	Pro-135-tag	135	tag	96.485	0.3
630	Pro-135-tag	135	tag	110.106	0.3
631	Pro-135-tag	135	tag	1396.86	0.3
632	Pro-135-tag	135	tag	164.312	0.3
633	Pro-135-tag	135	tag	106.023	0.3
634	Pro-135-tag	135	tag	356.53	0.3
635	Pro-135-tag	135	tag	736.82	0.3
636	Pro-135-tag	135	tag	126.238	0.3
637	Pro-135-tag	135	tag	100.924	0.3
638	Pro-135-tag	135	tag	130.064	0.3
639	Pro-135-tag	135	tag	127.616	0.3
640	Pro-135-tag	135	tag	101.738	0.3
641	Pro-135-tag	135	tag	115.223	0.3
642	Pro-135-tag	135	tag	99.387	0.3
643	Pro-135-tag	135	tag	94.127	0.3
644	Pro-135-tag	135	tag	119.979	0.3
645	Pro-135-tag	135	tag	103.001	0.3
646	Pro-135-tag	135	tag	98.367	0.3
647	Pro-135-tag	135	tag	107	0.3
648	Pro-135-tag	135	tag	1141.077	0.3
649	Pro-135-tag	135	tag	97.098	0.3
650	Pro-135-tag	135	tag	104.582	0.3
651	Pro-135-tag	135	tag	98.964	0.3
652	Pro-135-tag	135	tag	107.856	0.3
653	Pro-135-tag	135	tag	103.213	0.3
654	Pro-135-tag	135	tag	317.886	0.3
655	Pro-135-tag	135	tag	109.105	0.3
656	Pro-135-tag	135	tag	1499.212	0.3
657	Pro-135-tag	135	tag	95.986	0.3
658	Pro-135-tag	135	tag	104.313	0.3
659	Pro-135-tag	135	tag	100.646	0.3
660	Pro-135-tag	135	tag	211.978	0.3
661	Pro-135-tag	135	tag	102.792	0.3
662	Pro-135-tag	135	tag	102.082	0.3
663	Pro-135-tag	135	tag	104.448	0.3
664	Pro-135-tag	135	tag	217.028	0.3
665	Pro-135-tag	135	tag	230.538	0.3
666	Pro-135-tag	135	tag	96.361	0.3
667	Pro-135-tag	135	tag	114.213	0.3
668	Pro-135-tag	135	tag	272.173	0.3
669	Pro-135-tag	135	tag	119.544	0.3
670	Pro-135-tag	135	tag	654.427	0.3
671	Pro-135-tag	135	tag	230.518	0.3
672	Pro-135-tag	135	tag	96.193	0.3
673	Pro-135-tag	135	tag	4910.879	0.3
674	Pro-135-tag	135	tag	191.724	0.3
675	Pro-135-tag	135	tag	277.602	0.3
676	Pro-135-tag	135	tag	94.887	0.3
677	Pro-135-tag	135	tag	92.338	0.3
678	Pro-135-tag	135	tag	117.353	0.3
679	Pro-135-tag	135	tag	104.69	0.3
680	Pro-135-tag	135	tag	530.447	0.3
681	Pro-135-tag	135	tag	530.109	0.3
682	Pro-135-tag	135	tag	321.35	0.3
683	Pro-135-tag	135	tag	93.323	0.3
684	Pro-135-tag	135	tag	131.528	0.3
685	Pro-135-tag	135	tag	137.064	0.3
686	Pro-135-tag	135	tag	99.925	0.3
687	Pro-135-tag	135	tag	110.551	0.3
688	Pro-135-tag	135	tag	97.81	0.3
689	Pro-135-tag	135	tag	99.248	0.3
690	Pro-135-tag	135	tag	182.791	0.3
691	Pro-135-tag	135	tag	100.065	0.3
692	Pro-135-tag	135	tag	99.811	0.3
693	Pro-135-tag	135	tag	181.585	0.3
694	Pro-135-tag	135	tag	104.951	0.3
695	Pro-135-tag	135	tag	107.407	0.3
696	Pro-135-tag	135	tag	137.782	0.3
697	Pro-135-tag	135	tag	393.966	0.3
698	Pro-135-tag	135	tag	490.709	0.3
699	Pro-135-tag	135	tag	147.375	0.3
700	Pro-135-tag	135	tag	126.78	0.3
701	Pro-135-tag	135	tag	182.528	0.3
702	Pro-135-tag	135	tag	94.051	0.3
703	Pro-135-tag	135	tag	108.733	0.3
704	Pro-135-tag	135	tag	190.714	0.3
705	Pro-135-tag	135	tag	120.289	0.3
706	Pro-135-tag	135	tag	93.618	0.3
707	Pro-135-tag	135	tag	95.231	0.3
708	Pro-135-tag	135	tag	96.26	0.3
709	Pro-135-tag	135	tag	101.159	0.3
710	Pro-135-tag	135	tag	114.31	0.3
711	Pro-135-tag	135	tag	99.505	0.3
712	Pro-135-tag	135	tag	135.815	0.3
713	Pro-135-tag	135	tag	131.006	0.3
714	Pro-135-tag	135	tag	130.421	0.3
715	Pro-135-tag	135	tag	96.422	0.3
716	Pro-135-tag	135	tag	128.75	0.3
717	Pro-135-tag	135	tag	99.829	0.3
718	Pro-135-tag	135	tag	98.309	0.3
719	Pro-135-tag	135	tag	103.311	0.3
720	Pro-135-tag	135	tag	107.836	0.3
721	Pro-135-tag	135	tag	100.245	0.3
722	Pro-135-tag	135	tag	95.203	0.3
723	Pro-135-tag	135	tag	142.524	0.3
724	Pro-135-tag	135	tag	308.71	0.3
725	Pro-135-tag	135	tag	104.465	0.3
726	Pro-135-tag	135	tag	104.653	0.3
727	Pro-135-tag	135	tag	119.726	0.3
728	Pro-135-tag	135	tag	136.26	0.3
729	Pro-135-tag	135	tag	121.221	0.3
730	Pro-135-tag	135	tag	101.67	0.3
731	Pro-135-tag	135	tag	97.313	0.3
732	Pro-135-tag	135	tag	150.456	0.3
733	Pro-135-tag	135	tag	99.176	0.3
734	Pro-135-tag	135	tag	120.203	0.3
735	Pro-135-tag	135	tag	592.695	0.3
736	Pro-135-tag	135	tag	99.499	0.3
737	Pro-135-tag	135	tag	99.993	0.3
738	Pro-135-tag	135	tag	93.044	0.3
739	Pro-135-tag	135	tag	109.715	0.3
740	Pro-135-tag	135	tag	146.525	0.3
741	Pro-135-tag	135	tag	124.967	0.3
742	Pro-135-tag	135	tag	94.239	0.3
743	Pro-135-tag	135	tag	91.509	0.3
744	Pro-135-tag	135	tag	108.763	0.3
745	Pro-135-tag	135	tag	724.431	0.3
746	Pro-135-tag	135	tag	90.213	0.3
747	Pro-135-tag	135	tag	157.203	0.3
748	Pro-135-tag	135	tag	98.138	0.3
749	Pro-135-tag	135	tag	152.706	0.3
750	Pro-135-tag	135	tag	117.49	0.3
751	Pro-135-tag	135	tag	99.527	0.3
752	Pro-135-tag	135	tag	108.543	0.3
753	Pro-135-tag	135	tag	109.296	0.3
754	Pro-135-tag	135	tag	96.483	0.3
755	Pro-135-tag	135	tag	123.361	0.3
756	Pro-135-tag	135	tag	112.339	0.3
757	Pro-135-tag	135	tag	109.71	0.3
758	Pro-135-tag	135	tag	153.875	0.3
759	Pro-135-tag	135	tag	138.341	0.3
760	Pro-135-tag	135	tag	102.41	0.3
761	Pro-135-tag	135	tag	94.556	0.3
762	Pro-135-tag	135	tag	954.31	0.3
763	Pro-135-tag	135	tag	106.541	0.3
764	Pro-135-tag	135	tag	96.281	0.3
765	Pro-135-tag	135	tag	155.799	0.3
766	Pro-135-tag	135	tag	95.079	0.3
767	Pro-135-tag	135	tag	97.307	0.3
768	Pro-135-tag	135	tag	93.036	0.3
769	Pro-135-tag	135	tag	101.881	0.3
770	Pro-135-tag	135	tag	137.359	0.3
771	Pro-135-tag	135	tag	174.903	0.3
772	Pro-135-tag	135	tag	114.063	0.3
773	Pro-135-tag	135	tag	90.107	0.3
774	Pro-135-tag	135	tag	93.135	0.3
775	Pro-135-tag	135	tag	101.832	0.3
776	Pro-135-tag	135	tag	114.44	0.3
777	Pro-135-tag	135	tag	120.725	0.3
778	Pro-135-tag	135	tag	107.473	0.3
779	Pro-135-tag	135	tag	119.393	0.3
780	Pro-135-tag	135	tag	227.924	0.3
781	Pro-135-tag	135	tag	166.457	0.3
782	Pro-135-tag	135	tag	323.207	0.3
783	Pro-135-tag	135	tag	119.04	0.3
784	Pro-135-tag	135	tag	217.508	0.3
785	Pro-135-tag	135	tag	391.469	0.3
786	Pro-135-tag	135	tag	97.457	0.3
787	Pro-135-tag	135	tag	111.736	0.3
788	Pro-135-tag	135	tag	520.788	0.3
789	Pro-135-tag	135	tag	101.674	0.3
790	Pro-135-tag	135	tag	110.39	0.3
791	Pro-135-tag	135	tag	191.793	0.3
792	Pro-135-tag	135	tag	116.695	0.3
793	Pro-135-tag	135	tag	97.502	0.3
794	Pro-135-tag	135	tag	100.779	0.3
795	Pro-135-tag	135	tag	95.348	0.3
796	Pro-135-tag	135	tag	97.263	0.3
797	Pro-135-tag	135	tag	138.317	0.3
798	Pro-135-tag	135	tag	97.489	0.3
799	Pro-135-tag	135	tag	147.216	0.3
800	Pro-135-tag	135	tag	96.954	0.3
801	Pro-135-tag	135	tag	98.733	0.3
802	Pro-135-tag	135	tag	137.427	0.3
803	Pro-135-tag	135	tag	100.351	0.3
804	Pro-135-tag	135	tag	130.171	0.3
805	Pro-135-tag	135	tag	96.572	0.3
806	Pro-135-tag	135	tag	100.428	0.3
807	Pro-135-tag	135	tag	103.272	0.3
808	Pro-135-tag	135	tag	104.5	0.3
809	Pro-135-tag	135	tag	155.054	0.3
810	Pro-135-tag	135	tag	101.532	0.3
811	Pro-135-tag	135	tag	139.926	0.3
812	Pro-135-tag	135	tag	151.397	0.3
813	Pro-135-tag	135	tag	106.948	0.3
814	Pro-135-tag	135	tag	151.655	0.3
815	Pro-135-tag	135	tag	126.083	0.3
816	Pro-135-tag	135	tag	118.353	0.3
817	Pro-135-tag	135	tag	135.57	0.3
818	Pro-135-tag	135	tag	118.389	0.3
819	Pro-135-tag	135	tag	111.038	0.3
820	Pro-135-tag	135	tag	141.809	0.3
821	Pro-135-tag	135	tag	99.893	0.3
822	Pro-135-tag	135	tag	232.462	0.3
823	Pro-135-tag	135	tag	94.098	0.3
824	Pro-135-tag	135	tag	92.487	0.3
825	Pro-135-tag	135	tag	108.805	0.3
826	Pro-135-tag	135	tag	100.116	0.3
827	Pro-135-tag	135	tag	102.491	0.3
828	Pro-135-tag	135	tag	761.72	0.3
829	Pro-135-tag	135	tag	107.525	0.3
830	Pro-135-tag	135	tag	104.671	0.3
831	Pro-135-tag	135	tag	100.739	0.3
832	Pro-135-tag	135	tag	153.471	0.3
833	Pro-135-tag	135	tag	96.518	0.3
834	Pro-135-tag	135	tag	103.064	0.3
835	Pro-135-tag	135	tag	95.402	0.3
836	Pro-135-tag	135	tag	155.134	0.3
837	Pro-135-tag	135	tag	92.2	0.3
838	Pro-135-tag	135	tag	145.776	0.3
839	Pro-135-tag	135	tag	99.363	0.3
840	Pro-135-tag	135	tag	165.178	0.3
841	Pro-135-tag	135	tag	95.411	0.3
842	Pro-135-tag	135	tag	125.846	0.3
843	Pro-135-tag	135	tag	245.031	0.3
844	Pro-135-tag	135	tag	1012.617	0.3
845	Pro-135-tag	135	tag	99.859	0.3
846	Pro-135-tag	135	tag	112.56	0.3
847	Pro-135-tag	135	tag	352.85	0.3
848	Pro-135-tag	135	tag	100.26	0.3
849	Pro-135-tag	135	tag	101.236	0.3
850	Pro-135-tag	135	tag	106.828	0.3
851	Pro-135-tag	135	tag	99.184	0.3
852	Pro-135-tag	135	tag	94.864	0.3
853	Pro-135-tag	135	tag	96.641	0.3
854	Pro-135-tag	135	tag	101.039	0.3
855	Pro-135-tag	135	tag	96.812	0.3
856	Pro-135-tag	135	tag	102.137	0.3
857	Pro-135-tag	135	tag	108.17	0.3
858	Pro-135-tag	135	tag	104.271	0.3
859	Pro-135-tag	135	tag	753.15	0.3
860	Pro-135-tag	135	tag	98.517	0.3
861	Pro-135-tag	135	tag	107.03	0.3
862	Pro-135-tag	135	tag	175.974	0.3
863	Pro-135-tag	135	tag	90.058	0.3
864	Pro-135-tag	135	tag	352.576	0.3
865	Pro-135-tag	135	tag	550.639	0.3
866	Pro-135-tag	135	tag	694.61	0.3
867	Pro-135-tag	135	tag	152.283	0.3
868	Pro-135-tag	135	tag	95.393	0.3
869	Pro-135-tag	135	tag	95.338	0.3
870	Pro-135-tag	135	tag	470.129	0.3
871	Pro-135-tag	135	tag	711.588	0.3
872	Pro-135-tag	135	tag	106.165	0.3
873	Pro-135-tag	135	tag	139.49	0.3
874	Pro-135-tag	135	tag	358.807	0.3
875	Pro-135-tag	135	tag	93.034	0.3
876	Pro-135-tag	135	tag	121.079	0.3
877	Pro-135-tag	135	tag	96.637	0.3
878	Pro-135-tag	135	tag	96.694	0.3
879	Pro-135-tag	135	tag	103.619	0.3
880	Pro-135-tag	135	tag	95.701	0.3
881	Pro-135-tag	135	tag	119.215	0.3
882	Pro-135-tag	135	tag	1121.906	0.3
883	Pro-135-tag	135	tag	95.275	0.3
884	Pro-135-tag	135	tag	181.581	0.3
885	Pro-135-tag	135	tag	102.716	0.3
886	Pro-135-tag	135	tag	96.453	0.3
887	Pro-135-tag	135	tag	103.208	0.3
888	Pro-135-tag	135	tag	98.827	0.3
889	Pro-135-tag	135	tag	113.725	0.3
890	Pro-135-tag	135	tag	195.089	0.3
891	Pro-135-tag	135	tag	273.697	0.3
892	Pro-135-tag	135	tag	103.616	0.3
893	Pro-135-tag	135	tag	99.238	0.3
894	Pro-135-tag	135	tag	99.023	0.3
895	Pro-135-tag	135	tag	113.295	0.3
896	Pro-135-tag	135	tag	94.224	0.3
897	Pro-135-tag	135	tag	815.733	0.3
898	Pro-135-tag	135	tag	175.39	0.3
899	Pro-135-tag	135	tag	97.502	0.3
900	Pro-135-tag	135	tag	108.065	0.3
901	Pro-135-tag	135	tag	163.743	0.3
902	Pro-135-tag	135	tag	114.091	0.3
903	Pro-135-tag	135	tag	131.823	0.3
904	Pro-135-tag	135	tag	724.556	0.3
905	Pro-135-tag	135	tag	197.54	0.3
906	Pro-135-tag	135	tag	103.058	0.3
907	Pro-135-tag	135	tag	242.127	0.3
908	Pro-135-tag	135	tag	98.82	0.3
909	Pro-135-tag	135	tag	130.929	0.3
910	Pro-135-tag	135	tag	98.648	0.3
911	Pro-135-tag	135	tag	122.113	0.3
912	Pro-135-tag	135	tag	162.76	0.3
913	Pro-135-tag	135	tag	260.958	0.3
914	Pro-135-tag	135	tag	103.942	0.3
915	Pro-135-tag	135	tag	102.97	0.3
916	Pro-135-tag	135	tag	98.322	0.3
917	Pro-135-tag	135	tag	128.616	0.3
918	Pro-135-tag	135	tag	452.772	0.3
919	Pro-135-tag	135	tag	151.734	0.3
920	Pro-135-tag	135	tag	126.95	0.3
921	Pro-135-tag	135	tag	302.127	0.3
922	Pro-135-tag	135	tag	97.12	0.3
923	Pro-135-tag	135	tag	110.596	0.3
924	Pro-135-tag	135	tag	124.219	0.3
925	Pro-135-tag	135	tag	166.263	0.3
926	Pro-135-tag	135	tag	591.912	0.3
927	Pro-135-tag	135	tag	419.3	0.3
928	Pro-135-tag	135	tag	106.031	0.3
929	Pro-135-tag	135	tag	219.314	0.3
930	Pro-135-tag	135	tag	115.01	0.3
931	Pro-135-tag	135	tag	276.754	0.3
932	Pro-135-tag	135	tag	120.483	0.3
933	Pro-135-tag	135	tag	126.599	0.3
934	Pro-135-tag	135	tag	93.488	0.3
935	Pro-135-tag	135	tag	155.069	0.3
936	Pro-135-tag	135	tag	180.425	0.3
937	Pro-135-tag	135	tag	442.888	0.3
938	Pro-135-tag	135	tag	181.798	0.3
939	Pro-135-tag	135	tag	96.198	0.3
940	Pro-135-tag	135	tag	121.438	0.3
941	Pro-135-tag	135	tag	101.678	0.3
942	Pro-135-tag	135	tag	120.74	0.3
943	Pro-135-tag	135	tag	635.643	0.3
944	Pro-135-tag	135	tag	96.487	0.3
945	Pro-135-tag	135	tag	101.202	0.3
946	Pro-135-tag	135	tag	480.956	0.3
947	Pro-135-tag	135	tag	101.778	0.3
948	Pro-135-tag	135	tag	94.634	0.3
949	Pro-135-tag	135	tag	431.504	0.3
950	Pro-135-tag	135	tag	328.319	0.3
951	Pro-135-tag	135	tag	103.274	0.3
952	Pro-135-tag	135	tag	239.184	0.3
953	Pro-135-tag	135	tag	101.149	0.3
954	Pro-135-tag	135	tag	106.647	0.3
955	Pro-135-tag	135	tag	96.696	0.3
956	Pro-135-tag	135	tag	372.466	0.3
957	Pro-135-tag	135	tag	680.14	0.3
958	Pro-135-tag	135	tag	97.633	0.3
959	Pro-135-tag	135	tag	112.21	0.3
960	Pro-135-tag	135	tag	140.483	0.3
961	Pro-135-tag	135	tag	115.543	0.3
962	Pro-135-tag	135	tag	582.032	0.3
963	Pro-135-tag	135	tag	170.257	0.3
964	Pro-135-tag	135	tag	99.879	0.3
965	Pro-135-tag	135	tag	96.993	0.3
966	Pro-135-tag	135	tag	97.475	0.3
967	Pro-135-tag	135	tag	193.689	0.3
968	Pro-135-tag	135	tag	3874.452	0.3
969	Pro-135-tag	135	tag	104.767	0.3
970	Pro-135-tag	135	tag	119.073	0.3
971	Pro-135-tag	135	tag	148.342	0.3
972	Pro-135-tag	135	tag	203.038	0.3
973	Pro-135-tag	135	tag	100.567	0.3
974	Pro-135-tag	135	tag	423.211	0.3
975	Pro-135-tag	135	tag	102.955	0.3
976	Pro-135-tag	135	tag	96.448	0.3
977	Pro-135-tag	135	tag	97.006	0.3
978	Pro-135-tag	135	tag	132.669	0.3
979	Pro-135-tag	135	tag	109.535	0.3
980	Pro-135-tag	135	tag	121.631	0.3
981	Pro-135-tag	135	tag	130.388	0.3
982	Pro-135-tag	135	tag	123.193	0.3
983	Pro-135-tag	135	tag	130.234	0.3
984	Pro-135-tag	135	tag	109.333	0.3
985	Pro-135-tag	135	tag	116.833	0.3
986	Pro-135-tag	135	tag	124.109	0.3
987	Pro-135-tag	135	tag	105.899	0.3
988	Pro-135-tag	135	tag	97.236	0.3
989	Pro-135-tag	135	tag	158.254	0.3
990	Pro-135-tag	135	tag	220.972	0.3
991	Pro-135-tag	135	tag	119.523	0.3
992	Pro-135-tag	135	tag	549.263	0.3
993	Pro-135-tag	135	tag	96.703	0.3
994	Pro-135-tag	135	tag	145.973	0.3
995	Pro-135-tag	135	tag	122.822	0.3
996	Pro-135-tag	135	tag	182.774	0.3
997	Pro-135-tag	135	tag	100.887	0.3
998	Pro-135-tag	135	tag	116.632	0.3
999	Pro-135-tag	135	tag	99.919	0.3
1000	Pro-135-tag	135	tag	199.231	0.3
1001	Pro-135-tag	135	tag	99.565	0.3
1002	Pro-135-tag	135	tag	97.909	0.3
1003	Pro-135-tag	135	tag	93.023	0.3
1004	Pro-135-tag	135	tag	213.382	0.3
1005	Pro-135-tag	135	tag	104.645	0.3
1006	Pro-135-tag	135	tag	98.978	0.3
1007	Pro-135-tag	135	tag	227.542	0.3
1008	Pro-135-tag	135	tag	101.685	0.3
1009	Pro-135-tag	135	tag	108.8	0.3
1010	Pro-135-tag	135	tag	103.361	0.3
1011	Pro-135-tag	135	tag	109.842	0.3
1012	Pro-135-tag	135	tag	1045.746	0.3
1013	Pro-135-tag	135	tag	133.651	0.3
1014	Pro-135-tag	135	tag	131.15	0.3
1015	Pro-135-tag	135	tag	130.689	0.3
1016	Pro-135-tag	135	tag	345.973	0.3
1017	Pro-135-tag	135	tag	97.332	0.3
1018	Pro-135-tag	135	tag	103.509	0.3
1019	Pro-135-tag	135	tag	139.919	0.3
1020	Pro-135-tag	135	tag	112.434	0.3
1021	Pro-135-tag	135	tag	180.707	0.3
1022	Pro-135-tag	135	tag	109.005	0.3
1023	Pro-135-tag	135	tag	123.939	0.3
1024	Pro-135-tag	135	tag	145.056	0.3
1025	Pro-135-tag	135	tag	97.925	0.3
1026	Pro-135-tag	135	tag	106.549	0.3
1027	Pro-135-tag	135	tag	608.837	0.3
1028	Pro-135-tag	135	tag	99.793	0.3
1029	Pro-135-tag	135	tag	158.545	0.3
1030	Pro-135-tag	135	tag	175.063	0.3
1031	Pro-135-tag	135	tag	227.921	0.3
1032	Pro-135-tag	135	tag	141.876	0.3
1033	Pro-135-tag	135	tag	222.677	0.3
1034	Pro-135-tag	135	tag	128.602	0.3
1035	Pro-135-tag	135	tag	110.236	0.3
1036	Pro-135-tag	135	tag	100.683	0.3
1037	Pro-135-tag	135	tag	212.113	0.3
1038	Pro-135-tag	135	tag	136.398	0.3
1039	Pro-135-tag	135	tag	103.207	0.3
1040	Pro-135-tag	135	tag	116.493	0.3
1041	Pro-135-tag	135	tag	206.213	0.3
1042	Pro-135-tag	135	tag	97.27	0.3
1043	Pro-135-tag	135	tag	104.009	0.3
1044	Pro-135-tag	135	tag	94.269	0.3
1045	Pro-135-tag	135	tag	95.531	0.3
1046	Pro-135-tag	135	tag	141.057	0.3
1047	Pro-135-tag	135	tag	185.532	0.3
1048	Pro-135-tag	135	tag	125.519	0.3
1049	Pro-135-tag	135	tag	106.021	0.3
1050	Pro-135-tag	135	tag	119.225	0.3
1051	Pro-135-tag	135	tag	229.243	0.3
1052	Pro-135-tag	135	tag	139.962	0.3
1053	Pro-135-tag	135	tag	94.022	0.3
1054	Pro-135-tag	135	tag	115.364	0.3
1055	Pro-135-tag	135	tag	107.41	0.3
1056	Pro-135-tag	135	tag	114.324	0.3
1057	Pro-135-tag	135	tag	118.399	0.3
1058	Pro-135-tag	135	tag	94.078	0.3
1059	Pro-135-tag	135	tag	3962.783	0.3
1060	Pro-135-tag	135	tag	101.44	0.3
1061	Pro-135-tag	135	tag	147.499	0.3
1062	Pro-135-tag	135	tag	114.783	0.3
1063	Pro-135-tag	135	tag	4374.13	0.3
1064	Pro-135-tag	135	tag	104.337	0.3
1065	Pro-135-tag	135	tag	134.753	0.3
1066	Pro-135-tag	135	tag	101.116	0.3
1067	Pro-135-tag	135	tag	105.461	0.3
1068	Pro-135-tag	135	tag	105.657	0.3
1069	Pro-135-tag	135	tag	173.234	0.3
1070	Pro-135-tag	135	tag	345.518	0.3
1071	Pro-135-tag	135	tag	95.695	0.3
1072	Pro-135-tag	135	tag	112.014	0.3
1073	Pro-135-tag	135	tag	149.236	0.3
1074	Pro-135-tag	135	tag	99.076	0.3
1075	Pro-135-tag	135	tag	105.364	0.3
1076	Pro-135-tag	135	tag	193.898	0.3
1077	Pro-135-tag	135	tag	107.758	0.3
1078	Pro-135-tag	135	tag	132.616	0.3
1079	Pro-135-tag	135	tag	107.715	0.3
1080	Pro-135-tag	135	tag	129.401	0.3
1081	Pro-135-tag	135	tag	1048.141	0.3
1082	Pro-135-tag	135	tag	93.527	0.3
1083	Pro-135-tag	135	tag	93.193	0.3
1084	Pro-135-tag	135	tag	860.011	0.3
1085	Pro-135-tag	135	tag	93.616	0.3
1086	Pro-135-tag	135	tag	93.319	0.3
1087	Pro-135-tag	135	tag	129.237	0.3
1088	Pro-135-tag	135	tag	170.56	0.3
1089	Pro-135-tag	135	tag	98.894	0.3
1090	Pro-135-tag	135	tag	115.191	0.3
1091	Pro-135-tag	135	tag	163.102	0.3
1092	Pro-135-tag	135	tag	116.889	0.3
1093	Pro-135-tag	135	tag	106.432	0.3
1094	Pro-135-tag	135	tag	92.604	0.3
1095	Pro-135-tag	135	tag	133.701	0.3
1096	Pro-135-tag	135	tag	142.751	0.3
1097	Pro-135-tag	135	tag	93.236	0.3
1098	Pro-135-tag	135	tag	130.773	0.3
1099	Pro-135-tag	135	tag	961.181	0.3
1100	Pro-135-tag	135	tag	93.555	0.3
1101	Pro-135-tag	135	tag	105.329	0.3
1102	Pro-135-tag	135	tag	170.938	0.3
1103	Pro-135-tag	135	tag	578.593	0.3
1104	Pro-135-tag	135	tag	117.489	0.3
1105	Pro-135-tag	135	tag	1189.912	0.3
1106	Pro-135-tag	135	tag	286.352	0.3
1107	Pro-135-tag	135	tag	260.805	0.3
1108	Pro-135-tag	135	tag	385.836	0.3
1109	Pro-135-tag	135	tag	168.789	0.3
1110	Pro-135-tag	135	tag	180.515	0.3
1111	Pro-135-tag	135	tag	96.96	0.3
1112	Pro-135-tag	135	tag	2141.959	0.3
1113	Pro-135-tag	135	tag	100.835	0.3
1114	Pro-135-tag	135	tag	90.14	0.3
1115	Pro-135-tag	135	tag	111.295	0.3
1116	Pro-135-tag	135	tag	97.657	0.3
1117	Pro-135-tag	135	tag	96.486	0.3
1118	Pro-135-tag	135	tag	143.302	0.3
1119	Pro-135-tag	135	tag	96.516	0.3
1120	Pro-135-tag	135	tag	185.734	0.3
1121	Pro-135-tag	135	tag	148.781	0.3
1122	Pro-135-tag	135	tag	109.856	0.3
1123	Pro-135-tag	135	tag	133.066	0.3
1124	Pro-135-tag	135	tag	154.243	0.3
1125	Pro-135-tag	135	tag	236.939	0.3
1126	Pro-135-tag	135	tag	174.054	0.3
1127	Pro-135-tag	135	tag	219.755	0.3
1128	Pro-135-tag	135	tag	537.242	0.3
1129	Pro-135-tag	135	tag	195.607	0.3
1130	Pro-135-tag	135	tag	106.963	0.3
1131	Pro-135-tag	135	tag	143.82	0.3
1132	Pro-135-tag	135	tag	167.912	0.3
1133	Pro-135-tag	135	tag	102.379	0.3
1134	Pro-135-tag	135	tag	128.883	0.3
1135	Pro-135-tag	135	tag	144.346	0.3
1136	Pro-135-tag	135	tag	128.756	0.3
1137	Pro-135-tag	135	tag	168.313	0.3
1138	Pro-135-tag	135	tag	3114.698	0.3
1139	Pro-135-tag	135	tag	111.173	0.3
1140	Pro-135-tag	135	tag	110.001	0.3
1141	Pro-135-tag	135	tag	116.681	0.3
1142	Pro-135-tag	135	tag	255.18	0.3
1143	Pro-135-tag	135	tag	421.839	0.3
1144	Pro-135-tag	135	tag	431.47	0.3
1145	Pro-135-tag	135	tag	701.304	0.3
1146	Pro-135-tag	135	tag	108.171	0.3
1147	Pro-135-tag	135	tag	105.411	0.3
1148	Pro-135-tag	135	tag	114.88	0.3
1149	Pro-135-tag	135	tag	179.245	0.3
1150	Pro-135-tag	135	tag	177.57	0.3
1151	Pro-135-tag	135	tag	215.856	0.3
1152	Pro-135-tag	135	tag	88.711	0.3
1153	Pro-135-tag	135	tag	173.273	0.3
1154	Pro-135-tag	135	tag	149.052	0.3
1155	Pro-135-tag	135	tag	111.827	0.3
1156	Pro-135-tag	135	tag	13019.316	0.3
1157	Pro-135-tag	135	tag	99.229	0.3
1158	Pro-135-tag	135	tag	115.714	0.3
1159	Pro-135-tag	135	tag	207.31	0.3
1160	Pro-135-tag	135	tag	117.017	0.3
1161	Pro-135-tag	135	tag	104.569	0.3
1162	Pro-135-tag	135	tag	174.952	0.3
1163	Pro-135-tag	135	tag	99.06	0.3
1164	Pro-135-tag	135	tag	143.669	0.3
1165	Pro-135-tag	135	tag	111.65	0.3
1166	Pro-135-tag	135	tag	98.714	0.3
1167	Pro-135-tag	135	tag	103.418	0.3
1168	Pro-135-tag	135	tag	133.386	0.3
1169	Pro-135-tag	135	tag	145.587	0.3
1170	Pro-135-tag	135	tag	333.686	0.3
1171	Pro-135-tag	135	tag	443.587	0.3
1172	Pro-135-tag	135	tag	115.527	0.3
1173	Pro-135-tag	135	tag	106.805	0.3
1174	Pro-135-tag	135	tag	179.401	0.3
1175	Pro-135-tag	135	tag	137.434	0.3
1176	Pro-135-tag	135	tag	128.589	0.3
1177	Pro-135-tag	135	tag	96.138	0.3
1178	Pro-135-tag	135	tag	102.898	0.3
1179	Pro-135-tag	135	tag	122.042	0.3
1180	Pro-135-tag	135	tag	99.863	0.3
1181	Pro-135-tag	135	tag	133.917	0.3
1182	Pro-135-tag	135	tag	130.938	0.3
1183	Pro-135-tag	135	tag	101.403	0.3
1184	Pro-135-tag	135	tag	108.749	0.3
1185	Pro-135-tag	135	tag	102.1	0.3
1186	Pro-135-tag	135	tag	184.297	0.3
1187	Pro-135-tag	135	tag	131.425	0.3
1188	Pro-135-tag	135	tag	125.388	0.3
1189	Pro-135-tag	135	tag	127.889	0.3
1190	Pro-135-tag	135	tag	112.475	0.3
1191	Pro-135-tag	135	tag	113.228	0.3
1192	Pro-135-tag	135	tag	91.253	0.3
1193	Pro-135-tag	135	tag	93.746	0.3
1194	Pro-135-tag	135	tag	133.857	0.3
1195	Pro-135-tag	135	tag	492.804	0.3
1196	Pro-135-tag	135	tag	529.863	0.3
1197	Pro-135-tag	135	tag	328.465	0.3
1198	Pro-135-tag	135	tag	91.276	0.3
1199	Pro-135-tag	135	tag	168.267	0.3
1200	Pro-135-tag	135	tag	100.823	0.3
1201	Pro-135-tag	135	tag	130.96	0.3
1202	Pro-135-tag	135	tag	190.951	0.3
1203	Pro-135-tag	135	tag	240.357	0.3
1204	Pro-135-tag	135	tag	111.071	0.3
1205	Pro-135-tag	135	tag	232.458	0.3
1206	Pro-135-tag	135	tag	132.498	0.3
1207	Pro-135-tag	135	tag	101.642	0.3
1208	Pro-135-tag	135	tag	503.997	0.3
1209	Pro-135-tag	135	tag	758.835	0.3
1210	Pro-135-tag	135	tag	2317.718	0.3
1211	Pro-135-tag	135	tag	492.944	0.3
1212	Pro-135-tag	135	tag	96.416	0.3
1213	Pro-135-tag	135	tag	101.228	0.3
1214	Pro-135-tag	135	tag	134.295	0.3
1215	Pro-135-tag	135	tag	152.694	0.3
1216	Pro-135-tag	135	tag	257.185	0.3
1217	Pro-135-tag	135	tag	101.989	0.3
1218	Pro-135-tag	135	tag	116.729	0.3
1219	Pro-135-tag	135	tag	2061.856	0.3
1220	Pro-135-tag	135	tag	117.853	0.3
1221	Pro-135-tag	135	tag	238.539	0.3
1222	Pro-135-tag	135	tag	181.869	0.3
1223	Pro-135-tag	135	tag	187.699	0.3
1224	Pro-135-tag	135	tag	332.097	0.3
1225	Pro-135-tag	135	tag	99.61	0.3
1226	Pro-135-tag	135	tag	139.418	0.3
1227	Pro-135-tag	135	tag	148.195	0.3
1228	Pro-135-tag	135	tag	110.11	0.3
1229	Pro-135-tag	135	tag	105.741	0.3
1230	Pro-135-tag	135	tag	241.215	0.3
1231	Pro-135-tag	135	tag	127.669	0.3
1232	Pro-135-tag	135	tag	90.799	0.3
1233	Pro-135-tag	135	tag	120.239	0.3
1234	Pro-135-tag	135	tag	105.928	0.3
1235	Pro-135-tag	135	tag	163.662	0.3
1236	Pro-135-tag	135	tag	8247.773	0.3
1237	Pro-135-tag	135	tag	97.73	0.3
1238	Pro-135-tag	135	tag	212.413	0.3
1239	Pro-135-tag	135	tag	94.014	0.3
1240	Pro-135-tag	135	tag	131.755	0.3
1241	Pro-135-tag	135	tag	304.187	0.3
1242	Pro-135-tag	135	tag	2366.69	0.3
1243	Pro-135-tag	135	tag	914.076	0.3
1244	Pro-135-tag	135	tag	96.092	0.3
1245	Pro-135-tag	135	tag	242.787	0.3
1246	Pro-135-tag	135	tag	106.555	0.3
1247	Pro-135-tag	135	tag	207.121	0.3
1248	Pro-135-tag	135	tag	903.771	0.3
1249	Pro-135-tag	135	tag	662.823	0.3
1250	Pro-135-tag	135	tag	94.916	0.3
1251	Pro-135-tag	135	tag	97.396	0.3
1252	Pro-135-tag	135	tag	104.485	0.3
1253	Pro-135-tag	135	tag	101.963	0.3
1254	Pro-135-tag	135	tag	105.625	0.3
1255	Pro-135-tag	135	tag	116.538	0.3
1256	Pro-135-tag	135	tag	99.456	0.3
1257	Pro-135-tag	135	tag	118.578	0.3
1258	Pro-135-tag	135	tag	97.934	0.3
1259	Pro-135-tag	135	tag	115	0.3
1260	Pro-135-tag	135	tag	91.427	0.3
1261	Pro-135-tag	135	tag	412.69	0.3
1262	Pro-135-tag	135	tag	102.699	0.3
1263	Pro-135-tag	135	tag	182.223	0.3
1264	Pro-135-tag	135	tag	107.059	0.3
1265	Pro-135-tag	135	tag	107.91	0.3
1266	Pro-135-tag	135	tag	176.738	0.3
1267	Pro-135-tag	135	tag	85.726	0.3
1268	Pro-135-tag	135	tag	93.765	0.3
1269	Pro-135-tag	135	tag	104.404	0.3
1270	Pro-135-tag	135	tag	102.564	0.3
1271	Pro-135-tag	135	tag	473.677	0.3
1272	Pro-135-tag	135	tag	130.278	0.3
1273	Pro-135-tag	135	tag	116.907	0.3
1274	Pro-135-tag	135	tag	144.066	0.3
1275	Pro-135-tag	135	tag	269.786	0.3
1276	Pro-135-tag	135	tag	155.154	0.3
1277	Pro-135-tag	135	tag	178.273	0.3
1278	Pro-135-tag	135	tag	145.628	0.3
1279	Pro-135-tag	135	tag	128.512	0.3
1280	Pro-135-tag	135	tag	97.944	0.3
1281	Pro-135-tag	135	tag	1260.405	0.3
1282	Pro-135-tag	135	tag	110.427	0.3
1283	Pro-135-tag	135	tag	566.092	0.3
1284	Pro-135-tag	135	tag	109.996	0.3
1285	Pro-135-tag	135	tag	114.907	0.3
1286	Pro-135-tag	135	tag	132.715	0.3
1287	Pro-135-tag	135	tag	200.787	0.3
1288	Pro-135-tag	135	tag	104.653	0.3
1289	Pro-135-tag	135	tag	152.118	0.3
1290	Pro-135-tag	135	tag	10263.886	0.3
1291	Pro-135-tag	135	tag	1111.088	0.3
1292	Pro-135-tag	135	tag	101.306	0.3
1293	Pro-135-tag	135	tag	1017.218	0.3
1294	Pro-135-tag	135	tag	101.648	0.3
1295	Pro-135-tag	135	tag	203.136	0.3
1296	Pro-135-tag	135	tag	99.596	0.3
1297	Pro-135-tag	135	tag	210.159	0.3
1298	Pro-135-tag	135	tag	93.82	0.3
1299	Pro-135-tag	135	tag	162.852	0.3
1300	Pro-135-tag	135	tag	564.575	0.3
1301	Pro-135-tag	135	tag	110.353	0.3
1302	Pro-135-tag	135	tag	5771.082	0.3
1303	Pro-135-tag	135	tag	127.361	0.3
1304	Pro-135-tag	135	tag	123.999	0.3
1305	Pro-135-tag	135	tag	138.32	0.3
1306	Pro-135-tag	135	tag	106.115	0.3
1307	Pro-135-tag	135	tag	114.175	0.3
1308	Pro-135-tag	135	tag	118.44	0.3
1309	Pro-135-tag	135	tag	115.818	0.3
1310	Pro-135-tag	135	tag	178.027	0.3
1311	Pro-135-tag	135	tag	103.746	0.3
1312	Pro-135-tag	135	tag	106.852	0.3
1313	Pro-135-tag	135	tag	103.129	0.3
1314	Pro-135-tag	135	tag	336.227	0.3
1315	Pro-135-tag	135	tag	105.477	0.3
1316	Pro-135-tag	135	tag	99.721	0.3
1317	Pro-135-tag	135	tag	96.382	0.3
1318	Pro-135-tag	135	tag	105.825	0.3
1319	Pro-135-tag	135	tag	121.61	0.3
1320	Pro-135-tag	135	tag	662.578	0.3
1321	Pro-135-tag	135	tag	103.604	0.3
1322	Pro-135-tag	135	tag	595.716	0.3
1323	Pro-135-tag	135	tag	114.014	0.3
1324	Pro-135-tag	135	tag	100.003	0.3
1325	Pro-135-tag	135	tag	111.896	0.3
1326	Pro-135-tag	135	tag	104.943	0.3
1327	Pro-135-tag	135	tag	225.436	0.3
1328	Pro-135-tag	135	tag	160.017	0.3
1329	Pro-135-tag	135	tag	97.178	0.3
1330	Pro-135-tag	135	tag	150.051	0.3
1331	Pro-135-tag	135	tag	103.07	0.3
1332	Pro-135-tag	135	tag	314.952	0.3
1333	Pro-135-tag	135	tag	109.602	0.3
1334	Pro-135-tag	135	tag	267.854	0.3
1335	Pro-135-tag	135	tag	151.468	0.3
1336	Pro-135-tag	135	tag	157.118	0.3
1337	Pro-135-tag	135	tag	97.612	0.3
1338	Pro-135-tag	135	tag	172.618	0.3
1339	Pro-135-tag	135	tag	113.515	0.3
1340	Pro-135-tag	135	tag	99.647	0.3
1341	Pro-135-tag	135	tag	169.138	0.3
1342	Pro-135-tag	135	tag	167.899	0.3
1343	Pro-135-tag	135	tag	154.84	0.3
1344	Pro-135-tag	135	tag	194.967	0.3
1345	Pro-135-tag	135	tag	101.6	0.3
1346	Pro-135-tag	135	tag	679.939	0.3
1347	Pro-135-tag	135	tag	147.353	0.3
1348	Pro-135-tag	135	tag	95.871	0.3
1349	Pro-135-tag	135	tag	107.163	0.3
1350	Pro-135-tag	135	tag	149.421	0.3
1351	Pro-135-tag	135	tag	120.57	0.3
1352	Pro-135-tag	135	tag	2450.616	0.3
1353	Pro-135-tag	135	tag	112.682	0.3
1354	Pro-135-tag	135	tag	138.516	0.3
1355	Pro-135-tag	135	tag	317.481	0.3
1356	Pro-135-tag	135	tag	106.991	0.3
1357	Pro-135-tag	135	tag	103.041	0.3
1358	Pro-135-tag	135	tag	163.676	0.3
1359	Pro-135-tag	135	tag	302.499	0.3
1360	Pro-135-tag	135	tag	883.147	0.3
1361	Pro-135-tag	135	tag	542.243	0.3
1362	Pro-135-tag	135	tag	108.157	0.3
1363	Pro-135-tag	135	tag	142.639	0.3
1364	Pro-135-tag	135	tag	158.839	0.3
1365	Pro-135-tag	135	tag	166.362	0.3
1366	Pro-135-tag	135	tag	355.833	0.3
1367	Pro-135-tag	135	tag	112.44	0.3
1368	Pro-135-tag	135	tag	118.516	0.3
1369	Pro-135-tag	135	tag	449.587	0.3
1370	Pro-135-tag	135	tag	179.524	0.3
1371	Pro-135-tag	135	tag	4416.981	0.3
1372	Pro-135-tag	135	tag	103.605	0.3
1373	Pro-135-tag	135	tag	142.029	0.3
1374	Pro-135-tag	135	tag	127.666	0.3
1375	Pro-135-tag	135	tag	100.469	0.3
1376	Pro-135-tag	135	tag	98.26	0.3
1377	Pro-135-tag	135	tag	111.629	0.3
1378	Pro-135-tag	135	tag	163.111	0.3
1379	Pro-135-tag	135	tag	663.19	0.3
1380	Pro-135-tag	135	tag	98.222	0.3
1381	Pro-135-tag	135	tag	122.769	0.3
1382	Pro-135-tag	135	tag	184.243	0.3
1383	Pro-135-tag	135	tag	122.65	0.3
1384	Pro-135-tag	135	tag	733.371	0.3
1385	Pro-135-tag	135	tag	108.676	0.3
1386	Pro-135-tag	135	tag	153.637	0.3
1387	Pro-135-tag	135	tag	257.652	0.3
1388	Pro-135-tag	135	tag	188.272	0.3
1389	Pro-135-tag	135	tag	122.099	0.3
1390	Pro-135-tag	135	tag	141.576	0.3
1391	Pro-135-tag	135	tag	373.886	0.3
1392	Pro-135-tag	135	tag	463.865	0.3
1393	Pro-135-tag	135	tag	130.679	0.3
1394	Pro-135-tag	135	tag	165.135	0.3
1395	Pro-135-tag	135	tag	96.032	0.3
1396	Pro-135-tag	135	tag	254.64	0.3
1397	Pro-135-tag	135	tag	101.537	0.3
1398	Pro-135-tag	135	tag	235.982	0.3
1399	Pro-135-tag	135	tag	109.993	0.3
1400	Pro-135-tag	135	tag	159.362	0.3
1401	Pro-135-tag	135	tag	99.972	0.3
1402	Pro-135-tag	135	tag	93.827	0.3
1403	Pro-135-tag	135	tag	135.429	0.3
1404	Pro-135-tag	135	tag	178.624	0.3
1405	Pro-135-tag	135	tag	156.624	0.3
1406	Pro-135-tag	135	tag	136.348	0.3
1407	Pro-135-tag	135	tag	165.993	0.3
1408	Pro-135-tag	135	tag	96.075	0.3
1409	Pro-135-tag	135	tag	105.394	0.3
1410	Pro-135-tag	135	tag	162.674	0.3
1411	Pro-135-tag	135	tag	751.551	0.3
1412	Pro-135-tag	135	tag	125.493	0.3
1413	Pro-135-tag	135	tag	1045.918	0.3
1414	Pro-135-tag	135	tag	122.803	0.3
1415	Pro-135-tag	135	tag	515.161	0.3
1416	Pro-135-tag	135	tag	138.123	0.3
1417	Pro-135-tag	135	tag	158.634	0.3
1418	Pro-135-tag	135	tag	395.469	0.3
1419	Pro-135-tag	135	tag	8781.32	0.3
1420	Pro-135-tag	135	tag	101.495	0.3
1421	Pro-135-tag	135	tag	627.655	0.3
1422	Pro-135-tag	135	tag	108.382	0.3
1423	Pro-135-tag	135	tag	339.112	0.3
1424	Pro-135-tag	135	tag	454.688	0.3
1425	Pro-135-tag	135	tag	520.12	0.3
1426	Pro-135-tag	135	tag	98.469	0.3
1427	Pro-135-tag	135	tag	113.648	0.3
1428	Pro-135-tag	135	tag	146.67	0.3
1429	Pro-135-tag	135	tag	128.741	0.3
1430	Pro-135-tag	135	tag	316.183	0.3
1431	Pro-135-tag	135	tag	100.151	0.3
1432	Pro-135-tag	135	tag	120.062	0.3
1433	Pro-135-tag	135	tag	137.584	0.3
1434	Pro-135-tag	135	tag	424.497	0.3
1435	Pro-135-tag	135	tag	189.339	0.3
1436	Pro-135-tag	135	tag	114.828	0.3
1437	Pro-135-tag	135	tag	183.322	0.3
1438	Pro-135-tag	135	tag	147.969	0.3
1439	Pro-135-tag	135	tag	143.705	0.3
1440	Pro-135-tag	135	tag	128.435	0.3
1441	Pro-135-tag	135	tag	175.658	0.3
1442	Pro-135-tag	135	tag	99.147	0.3
1443	Pro-135-tag	135	tag	137.698	0.3
1444	Pro-135-tag	135	tag	446.988	0.3
1445	Pro-135-tag	135	tag	100.02	0.3
1446	Pro-135-tag	135	tag	337.959	0.3
1447	Pro-135-tag	135	tag	139.79	0.3
1448	Pro-135-tag	135	tag	111.378	0.3
1449	Pro-135-tag	135	tag	109.874	0.3
1450	Pro-135-tag	135	tag	456.405	0.3
1451	Pro-135-tag	135	tag	125.588	0.3
1452	Pro-135-tag	135	tag	190.891	0.3
1453	Pro-135-tag	135	tag	4571.9	0.3
1454	Pro-135-tag	135	tag	101.327	0.3
1455	Pro-135-tag	135	tag	272.27	0.3
1456	Pro-135-tag	135	tag	114.595	0.3
1457	Pro-135-tag	135	tag	195.32	0.3
1458	Pro-135-tag	135	tag	186.841	0.3
1459	Pro-135-tag	135	tag	4004.08	0.3
1460	Pro-135-tag	135	tag	775.056	0.3
1461	Pro-135-tag	135	tag	99.113	0.3
1462	Pro-135-tag	135	tag	97.479	0.3
1463	Pro-135-tag	135	tag	101.872	0.3
1464	Pro-135-tag	135	tag	93.985	0.3
1465	Pro-135-tag	135	tag	750.722	0.3
1466	Pro-135-tag	135	tag	123.132	0.3
1467	Pro-135-tag	135	tag	161.583	0.3
1468	Pro-135-tag	135	tag	104.092	0.3
1469	Pro-135-tag	135	tag	125.419	0.3
1470	Pro-135-tag	135	tag	175.918	0.3
1471	Pro-135-tag	135	tag	104.965	0.3
1472	Pro-135-tag	135	tag	325.745	0.3
1473	Pro-135-tag	135	tag	152.832	0.3
1474	Pro-135-tag	135	tag	175.267	0.3
1475	Pro-135-tag	135	tag	240.974	0.3
1476	Pro-135-tag	135	tag	173.909	0.3
1477	Pro-135-tag	135	tag	104.295	0.3
1478	Pro-135-tag	135	tag	1004.592	0.3
1479	Pro-135-tag	135	tag	774.775	0.3
1480	Pro-135-tag	135	tag	413.934	0.3
1481	Pro-135-tag	135	tag	110.781	0.3
1482	Pro-135-tag	135	tag	119.057	0.3
1483	Pro-135-tag	135	tag	115.469	0.3
1484	Pro-135-tag	135	tag	105.379	0.3
1485	Pro-135-tag	135	tag	485.719	0.3
1486	Pro-135-tag	135	tag	91.992	0.3
1487	Pro-135-tag	135	tag	243.668	0.3
1488	Pro-135-tag	135	tag	103.973	0.3
1489	Pro-135-tag	135	tag	278.66	0.3
1490	Pro-135-tag	135	tag	115.384	0.3
1491	Pro-135-tag	135	tag	96.687	0.3
1492	Pro-135-tag	135	tag	549.086	0.3
1493	Pro-135-tag	135	tag	99.642	0.3
1494	Pro-135-tag	135	tag	104.393	0.3
1495	Pro-135-tag	135	tag	143.252	0.3
1496	Pro-135-tag	135	tag	140.938	0.3
1497	Pro-135-tag	135	tag	99.681	0.3
1498	Pro-135-tag	135	tag	147.04	0.3
1499	Pro-135-tag	135	tag	103.704	0.3
1500	Pro-135-tag	135	tag	156.058	0.3
1501	Pro-135-tag	135	tag	95.699	0.3
1502	Pro-135-tag	135	tag	159.909	0.3
1503	Pro-135-tag	135	tag	98.492	0.3
1504	Pro-135-tag	135	tag	97.742	0.3
1505	Pro-135-tag	135	tag	100.401	0.3
1506	Pro-135-tag	135	tag	119.156	0.3
1507	Pro-135-tag	135	tag	587.778	0.3
1508	Pro-135-tag	135	tag	130.729	0.3
1509	Pro-135-tag	135	tag	98.933	0.3
1510	Pro-135-tag	135	tag	121.544	0.3
1511	Pro-135-tag	135	tag	104.266	0.3
1512	Pro-135-tag	135	tag	280.859	0.3
1513	Pro-135-tag	135	tag	113.376	0.3
1514	Pro-135-tag	135	tag	116.956	0.3
1515	Pro-135-tag	135	tag	120.275	0.3
1516	Pro-135-tag	135	tag	197.454	0.3
1517	Pro-135-tag	135	tag	106.125	0.3
1518	Pro-135-tag	135	tag	111.06	0.3
1519	Pro-135-tag	135	tag	143.271	0.3
1520	Pro-135-tag	135	tag	103.154	0.3
1521	Pro-135-tag	135	tag	110.791	0.3
1522	Pro-135-tag	135	tag	110.525	0.3
1523	Pro-135-tag	135	tag	97.353	0.3
1524	Pro-135-tag	135	tag	93.72	0.3
1525	Pro-135-tag	135	tag	97.19	0.3
1526	Pro-135-tag	135	tag	108.879	0.3
1527	Pro-135-tag	135	tag	162.655	0.3
1528	Pro-135-tag	135	tag	116.734	0.3
1529	Pro-135-tag	135	tag	2466.503	0.3
1530	Pro-135-tag	135	tag	254.983	0.3
1531	Pro-135-tag	135	tag	125.311	0.3
1532	Pro-135-tag	135	tag	96.045	0.3
1533	Pro-135-tag	135	tag	94.257	0.3
1534	Pro-135-tag	135	tag	602.771	0.3
1535	Pro-135-tag	135	tag	181.44	0.3
1536	Pro-135-tag	135	tag	110.726	0.3
1537	Pro-135-tag	135	tag	103.265	0.3
1538	Pro-135-tag	135	tag	113.607	0.3
1539	Pro-135-tag	135	tag	113.005	0.3
1540	Pro-135-tag	135	tag	119.399	0.3
1541	Pro-135-tag	135	tag	116.1	0.3
1542	Pro-135-tag	135	tag	97.471	0.3
1543	Pro-135-tag	135	tag	138.348	0.3
1544	Pro-135-tag	135	tag	121.94	0.3
1545	Pro-135-tag	135	tag	102.08	0.3
1546	Pro-135-tag	135	tag	166.091	0.3
1547	Pro-135-tag	135	tag	102.974	0.3
1548	Pro-135-tag	135	tag	113.969	0.3
1549	Pro-135-tag	135	tag	104.867	0.3
1550	Pro-135-tag	135	tag	98.687	0.3
1551	Pro-135-tag	135	tag	108.116	0.3
1552	Pro-135-tag	135	tag	152.189	0.3
1553	Pro-135-tag	135	tag	117.306	0.3
1554	Pro-135-tag	135	tag	131.62	0.3
1555	Pro-135-tag	135	tag	96.724	0.3
1556	Pro-135-tag	135	tag	108.712	0.3
1557	Pro-135-tag	135	tag	109.847	0.3
1558	Pro-135-tag	135	tag	99.769	0.3
1559	Pro-135-tag	135	tag	469.025	0.3
1560	Pro-135-tag	135	tag	95.56	0.3
1561	Pro-135-tag	135	tag	110.771	0.3
1562	Pro-135-tag	135	tag	117.251	0.3
1563	Pro-135-tag	135	tag	107.99	0.3
1564	Pro-135-tag	135	tag	119.681	0.3
1565	Pro-135-tag	135	tag	105.283	0.3
1566	Pro-135-tag	135	tag	102.891	0.3
1567	Pro-135-tag	135	tag	108.669	0.3
1568	Pro-135-tag	135	tag	123.06	0.3
1569	Pro-135-tag	135	tag	419.691	0.3
1570	Pro-135-tag	135	tag	112.969	0.3
1571	Pro-135-tag	135	tag	142.945	0.3
1572	Pro-135-tag	135	tag	154.042	0.3
1573	Pro-135-tag	135	tag	122.202	0.3
1574	Pro-135-tag	135	tag	114.164	0.3
1575	Pro-135-tag	135	tag	455.514	0.3
1576	Pro-135-tag	135	tag	106.631	0.3
1577	Pro-135-tag	135	tag	326.629	0.3
1578	Pro-135-tag	135	tag	101.491	0.3
1579	Pro-135-tag	135	tag	100.81	0.3
1580	Pro-135-tag	135	tag	101.469	0.3
1581	Pro-135-tag	135	tag	101.583	0.3
1582	Pro-135-tag	135	tag	121.417	0.3
1583	Pro-135-tag	135	tag	158.972	0.3
1584	Pro-135-tag	135	tag	136.766	0.3
1585	Pro-135-tag	135	tag	101.083	0.3
1586	Pro-135-tag	135	tag	103.354	0.3
1587	Pro-135-tag	135	tag	431.473	0.3
1588	Pro-135-tag	135	tag	138.265	0.3
1589	Pro-135-tag	135	tag	110.439	0.3
1590	Pro-135-tag	135	tag	442.737	0.3
1591	Pro-135-tag	135	tag	121.5	0.3
1592	Pro-135-tag	135	tag	113.939	0.3
1593	Pro-135-tag	135	tag	258.139	0.3
1594	Pro-135-tag	135	tag	97.766	0.3
1595	Pro-135-tag	135	tag	102.393	0.3
1596	Pro-135-tag	135	tag	113.902	0.3
1597	Pro-135-tag	135	tag	111.168	0.3
1598	Pro-135-tag	135	tag	97.517	0.3
1599	Pro-135-tag	135	tag	187.029	0.3
1600	Pro-135-tag	135	tag	108.362	0.3
1601	Pro-135-tag	135	tag	101.874	0.3
1602	Pro-135-tag	135	tag	119.403	0.3
1603	Pro-135-tag	135	tag	150.492	0.3
1604	Pro-135-tag	135	tag	115.759	0.3
1605	Pro-135-tag	135	tag	122.765	0.3
1606	Pro-135-tag	135	tag	111.051	0.3
1607	Pro-135-tag	135	tag	122.577	0.3
1608	Pro-135-tag	135	tag	126.193	0.3
1609	Pro-135-tag	135	tag	114.602	0.3
1610	Pro-135-tag	135	tag	132.46	0.3
1611	Pro-135-tag	135	tag	114.192	0.3
1612	Pro-135-tag	135	tag	99.415	0.3
1613	Pro-135-tag	135	tag	107.043	0.3
1614	Pro-135-tag	135	tag	99.521	0.3
1615	Pro-135-tag	135	tag	107.261	0.3
1616	Pro-135-tag	135	tag	138.192	0.3
1617	Pro-135-tag	135	tag	544.078	0.3
1618	Pro-135-tag	135	tag	112.007	0.3
1619	Pro-135-tag	135	tag	1177.398	0.3
1620	Pro-135-tag	135	tag	116.222	0.3
1621	Pro-135-tag	135	tag	98.566	0.3
1622	Pro-135-tag	135	tag	125.474	0.3
1623	Pro-135-tag	135	tag	111.328	0.3
1624	Pro-135-tag	135	tag	117.597	0.3
1625	Pro-135-tag	135	tag	157.549	0.3
1626	Pro-135-tag	135	tag	97.281	0.3
1627	Pro-135-tag	135	tag	564.001	0.3
1628	Pro-135-tag	135	tag	119.584	0.3
1629	Pro-135-tag	135	tag	99.903	0.3
1630	Pro-135-tag	135	tag	168.13	0.3
1631	Pro-135-tag	135	tag	138.044	0.3
1632	Pro-135-tag	135	tag	103.028	0.3
1633	Pro-135-tag	135	tag	494.849	0.3
1634	Pro-135-tag	135	tag	169.55	0.3
1635	Pro-135-tag	135	tag	97.643	0.3
1636	Pro-135-tag	135	tag	104.148	0.3
1637	Pro-135-tag	135	tag	116.762	0.3
1638	Pro-135-tag	135	tag	109.38	0.3
1639	Pro-135-tag	135	tag	103.733	0.3
1640	Pro-135-tag	135	tag	107.139	0.3
1641	Pro-135-tag	135	tag	105.866	0.3
1642	Pro-135-tag	135	tag	1025.878	0.3
1643	Pro-135-tag	135	tag	121.407	0.3
1644	Pro-135-tag	135	tag	95.544	0.3
1645	Pro-135-tag	135	tag	136.847	0.3
1646	Pro-135-tag	135	tag	1222.027	0.3
1647	Pro-135-tag	135	tag	98.809	0.3
1648	Pro-135-tag	135	tag	174.861	0.3
1649	Pro-135-tag	135	tag	159.525	0.3
1650	Pro-135-tag	135	tag	146.107	0.3
1651	Pro-135-tag	135	tag	102.88	0.3
1652	Pro-135-tag	135	tag	102.946	0.3
1653	Pro-135-tag	135	tag	92.651	0.3
1654	Pro-135-tag	135	tag	98.041	0.3
1655	Pro-135-tag	135	tag	101.921	0.3
1656	Pro-135-tag	135	tag	95.348	0.3
1657	Pro-135-tag	135	tag	100.96	0.3
1658	Pro-135-tag	135	tag	101.144	0.3
1659	Pro-135-tag	135	tag	102.503	0.3
1660	Pro-135-tag	135	tag	113.385	0.3
1661	Pro-135-tag	135	tag	144.986	0.3
1662	Pro-135-tag	135	tag	139.346	0.3
1663	Pro-135-tag	135	tag	109.913	0.3
1664	Pro-135-tag	135	tag	99.285	0.3
1665	Pro-135-tag	135	tag	408.745	0.3
1666	Pro-135-tag	135	tag	132.369	0.3
1667	Pro-135-tag	135	tag	174.642	0.3
1668	Pro-135-tag	135	tag	98.315	0.3
1669	Pro-135-tag	135	tag	158.744	0.3
1670	Pro-135-tag	135	tag	147.827	0.3
1671	Pro-135-tag	135	tag	110.573	0.3
1672	Pro-135-tag	135	tag	183.322	0.3
1673	Pro-135-tag	135	tag	98.968	0.3
1674	Pro-135-tag	135	tag	194.689	0.3
1675	Pro-135-tag	135	tag	138.705	0.3
1676	Pro-135-tag	135	tag	123.712	0.3
1677	Pro-135-tag	135	tag	3069.611	0.3
1678	Pro-135-tag	135	tag	98.966	0.3
1679	Pro-135-tag	135	tag	129.808	0.3
1680	Pro-135-tag	135	tag	283.186	0.3
1681	Pro-135-tag	135	tag	116.426	0.3
1682	Pro-135-tag	135	tag	114.696	0.3
1683	Pro-135-tag	135	tag	810.4	0.3
1684	Pro-135-tag	135	tag	213.046	0.3
1685	Pro-135-tag	135	tag	135.888	0.3
1686	Pro-135-tag	135	tag	202.841	0.3
1687	Pro-135-tag	135	tag	172.999	0.3
1688	Pro-135-tag	135	tag	267.797	0.3
1689	Pro-135-tag	135	tag	99.74	0.3
1690	Pro-135-tag	135	tag	841.48	0.3
1691	Pro-135-tag	135	tag	111.677	0.3
1692	Pro-135-tag	135	tag	124.787	0.3
1693	Pro-135-tag	135	tag	11135.249	0.3
1694	Pro-135-tag	135	tag	122.746	0.3
1695	Pro-135-tag	135	tag	293.73	0.3
1696	Pro-135-tag	135	tag	138.694	0.3
1697	Pro-135-tag	135	tag	138.763	0.3
1698	Pro-135-tag	135	tag	280.759	0.3
1699	Pro-135-tag	135	tag	146.295	0.3
1700	Pro-135-tag	135	tag	117.088	0.3
1701	Pro-135-tag	135	tag	111.092	0.3
1702	Pro-135-tag	135	tag	1058.411	0.3
1703	Pro-135-tag	135	tag	99.31	0.3
1704	Pro-135-tag	135	tag	127.065	0.3
1705	Pro-135-tag	135	tag	1122.754	0.3
1706	Pro-135-tag	135	tag	95.165	0.3
1707	Pro-135-tag	135	tag	181.651	0.3
1708	Pro-135-tag	135	tag	104.941	0.3
1709	Pro-135-tag	135	tag	99.572	0.3
1710	Pro-135-tag	135	tag	123.043	0.3
1711	Pro-135-tag	135	tag	104.4	0.3
1712	Pro-135-tag	135	tag	120.079	0.3
1713	Pro-135-tag	135	tag	172.857	0.3
1714	Pro-135-tag	135	tag	147.353	0.3
1715	Pro-135-tag	135	tag	2654.279	0.3
1716	Pro-135-tag	135	tag	96.584	0.3
1717	Pro-135-tag	135	tag	107.749	0.3
1718	Pro-135-tag	135	tag	103.52	0.3
1719	Pro-135-tag	135	tag	111.044	0.3
1720	Pro-135-tag	135	tag	98.451	0.3
1721	Pro-135-tag	135	tag	129.791	0.3
1722	Pro-135-tag	135	tag	163.458	0.3
1723	Pro-135-tag	135	tag	160.6	0.3
1724	Pro-135-tag	135	tag	98.093	0.3
1725	Pro-135-tag	135	tag	256.919	0.3
1726	Pro-135-tag	135	tag	104.178	0.3
1727	Pro-135-tag	135	tag	97.751	0.3
1728	Pro-135-tag	135	tag	124.916	0.3
1729	Pro-135-tag	135	tag	104.268	0.3
1730	Pro-135-tag	135	tag	320.632	0.3
1731	Pro-135-tag	135	tag	151.378	0.3
1732	Pro-135-tag	135	tag	130.845	0.3
1733	Pro-135-tag	135	tag	131.983	0.3
1734	Pro-135-tag	135	tag	108.172	0.3
1735	Pro-135-tag	135	tag	118.362	0.3
1736	Pro-135-tag	135	tag	103.846	0.3
1737	Pro-135-tag	135	tag	112.352	0.3
1738	Pro-135-tag	135	tag	124.124	0.3
1739	Pro-135-tag	135	tag	114.029	0.3
1740	Pro-135-tag	135	tag	154.719	0.3
1741	Pro-135-tag	135	tag	196.367	0.3
1742	Pro-135-tag	135	tag	133.096	0.3
1743	Pro-135-tag	135	tag	210.538	0.3
1744	Pro-135-tag	135	tag	240.699	0.3
1745	Pro-135-tag	135	tag	1124.927	0.3
1746	Pro-135-tag	135	tag	370.849	0.3
1747	Pro-135-tag	135	tag	668.679	0.3
1748	Pro-135-tag	135	tag	107.639	0.3
1749	Pro-135-tag	135	tag	117.489	0.3
1750	Pro-135-tag	135	tag	93.609	0.3
1751	Pro-135-tag	135	tag	114.274	0.3
1752	Pro-135-tag	135	tag	298.899	0.3
1753	Pro-135-tag	135	tag	106.267	0.3
1754	Pro-135-tag	135	tag	217.981	0.3
1755	Pro-135-tag	135	tag	119.816	0.3
1756	Pro-135-tag	135	tag	139.988	0.3
1757	Pro-135-tag	135	tag	106.088	0.3
1758	Pro-135-tag	135	tag	99.582	0.3
1759	Pro-135-tag	135	tag	905.183	0.3
1760	Pro-135-tag	135	tag	256.637	0.3
1761	Pro-135-tag	135	tag	146.147	0.3
1762	Pro-135-tag	135	tag	110.638	0.3
1763	Pro-135-tag	135	tag	6355.603	0.3
1764	Pro-135-tag	135	tag	127.109	0.3
1765	Pro-135-tag	135	tag	200.098	0.3
1766	Pro-135-tag	135	tag	99.008	0.3
1767	Pro-135-tag	135	tag	168.231	0.3
1768	Pro-135-tag	135	tag	114.073	0.3
1769	Pro-135-tag	135	tag	100.709	0.3
1770	Pro-135-tag	135	tag	105.093	0.3
1771	Pro-135-tag	135	tag	102.845	0.3
1772	Pro-135-tag	135	tag	242.37	0.3
1773	Pro-135-tag	135	tag	93.754	0.3
1774	Pro-135-tag	135	tag	123.723	0.3
1775	Pro-135-tag	135	tag	100.154	0.3
1776	Pro-135-tag	135	tag	538.804	0.3
1777	Pro-135-tag	135	tag	122.046	0.3
1778	Pro-135-tag	135	tag	108.612	0.3
1779	Pro-135-tag	135	tag	352.849	0.3
1780	Pro-135-tag	135	tag	140.94	0.3
1781	Pro-135-tag	135	tag	200.432	0.3
1782	Pro-135-tag	135	tag	121.276	0.3
1783	Pro-135-tag	135	tag	114.559	0.3
1784	Pro-135-tag	135	tag	120.518	0.3
1785	Pro-135-tag	135	tag	100.498	0.3
1786	Pro-135-tag	135	tag	717.377	0.3
1787	Pro-135-tag	135	tag	315.36	0.3
1788	Pro-135-tag	135	tag	219.594	0.3
1789	Pro-135-tag	135	tag	129.872	0.3
1790	Pro-135-tag	135	tag	129.74	0.3
1791	Pro-135-tag	135	tag	299.466	0.3
1792	Pro-135-tag	135	tag	139.23	0.3
1793	Pro-135-tag	135	tag	361.577	0.3
1794	Pro-135-tag	135	tag	101.579	0.3
1795	Pro-135-tag	135	tag	111.986	0.3
1796	Pro-135-tag	135	tag	127.02	0.3
1797	Pro-135-tag	135	tag	97.778	0.3
1798	Pro-135-tag	135	tag	816.933	0.3
1799	Pro-135-tag	135	tag	97.132	0.3
1800	Pro-135-tag	135	tag	142.632	0.3
1801	Pro-135-tag	135	tag	246.871	0.3
1802	Pro-135-tag	135	tag	112.396	0.3
1803	Pro-135-tag	135	tag	101.418	0.3
1804	Pro-135-tag	135	tag	207.472	0.3
1805	Pro-135-tag	135	tag	191.532	0.3
1806	Pro-135-tag	135	tag	173.49	0.3
1807	Pro-135-tag	135	tag	110.414	0.3
1808	Pro-135-tag	135	tag	121.223	0.3
1809	Pro-135-tag	135	tag	107.647	0.3
1810	Pro-135-tag	135	tag	230.957	0.3
1811	Pro-135-tag	135	tag	103.155	0.3
1812	Pro-135-tag	135	tag	101.919	0.3
1813	Pro-135-tag	135	tag	152.554	0.3
1814	Pro-135-tag	135	tag	106.959	0.3
1815	Pro-135-tag	135	tag	165.018	0.3
1816	Pro-135-tag	135	tag	137.562	0.3
1817	Pro-135-tag	135	tag	613.753	0.3
1818	Pro-135-tag	135	tag	15654.232	0.3
1819	Pro-135-tag	135	tag	154.13	0.3
1820	Pro-135-tag	135	tag	101.92	0.3
1821	Pro-135-tag	135	tag	147.335	0.3
1822	Pro-135-tag	135	tag	171.806	0.3
1823	Pro-135-tag	135	tag	341.302	0.3
1824	Pro-135-tag	135	tag	98.88	0.3
1825	Pro-135-tag	135	tag	105.371	0.3
1826	Pro-135-tag	135	tag	103.845	0.3
1827	Pro-135-tag	135	tag	142.307	0.3
1828	Pro-135-tag	135	tag	100.976	0.3
1829	Pro-135-tag	135	tag	151.737	0.3
1830	Pro-135-tag	135	tag	98.849	0.3
1831	Pro-135-tag	135	tag	122.289	0.3
1832	Pro-135-tag	135	tag	130.36	0.3
1833	Pro-135-tag	135	tag	796.73	0.3
1834	Pro-135-tag	135	tag	127.211	0.3
1835	Pro-135-tag	135	tag	104.018	0.3
1836	Pro-135-tag	135	tag	105.444	0.3
1837	Pro-135-tag	135	tag	148.429	0.3
1838	Pro-135-tag	135	tag	193.822	0.3
1839	Pro-135-tag	135	tag	988.929	0.3
1840	Pro-135-tag	135	tag	114.677	0.3
1841	Pro-135-tag	135	tag	280.276	0.3
1842	Pro-135-tag	135	tag	113.93	0.3
1843	Pro-135-tag	135	tag	166.28	0.3
1844	Pro-135-tag	135	tag	197.145	0.3
1845	Pro-135-tag	135	tag	304.117	0.3
1846	Pro-135-tag	135	tag	257.735	0.3
1847	Pro-135-tag	135	tag	214.245	0.3
1848	Pro-135-tag	135	tag	1480.299	0.3
1849	Pro-135-tag	135	tag	112.981	0.3
1850	Pro-135-tag	135	tag	110.014	0.3
1851	Pro-135-tag	135	tag	133.95	0.3
1852	Pro-135-tag	135	tag	592.879	0.3
1853	Pro-135-tag	135	tag	318.138	0.3
1854	Pro-135-tag	135	tag	95.999	0.3
1855	Pro-135-tag	135	tag	133.351	0.3
1856	Pro-135-tag	135	tag	121.822	0.3
1857	Pro-135-tag	135	tag	115.224	0.3
1858	Pro-135-tag	135	tag	97.53	0.3
1859	Pro-135-tag	135	tag	638.504	0.3
1860	Pro-135-tag	135	tag	183.949	0.3
1861	Pro-135-tag	135	tag	5104.457	0.3
1862	Pro-135-tag	135	tag	374.76	0.3
1863	Pro-135-tag	135	tag	395.217	0.3
1864	Pro-135-tag	135	tag	113.061	0.3
1865	Pro-135-tag	135	tag	118.492	0.3
1866	Pro-135-tag	135	tag	116.485	0.3
1867	Pro-135-tag	135	tag	132.445	0.3
1868	Pro-135-tag	135	tag	127.119	0.3
1869	Pro-135-tag	135	tag	157.484	0.3
1870	Pro-135-tag	135	tag	455.535	0.3
1871	Pro-135-tag	135	tag	163.487	0.3
1872	Pro-135-tag	135	tag	4086.74	0.3
1873	Pro-135-tag	135	tag	133.162	0.3
1874	Pro-135-tag	135	tag	103.056	0.3
1875	Pro-135-tag	135	tag	141.576	0.3
1876	Pro-135-tag	135	tag	186.068	0.3
1877	Pro-135-tag	135	tag	104.602	0.3
1878	Pro-135-tag	135	tag	965.327	0.3
1879	Pro-135-tag	135	tag	131.286	0.3
1880	Pro-135-tag	135	tag	2065.841	0.3
1881	Pro-135-tag	135	tag	118.252	0.3
1882	Pro-135-tag	135	tag	106.55	0.3
1883	Pro-135-tag	135	tag	139.866	0.3
1884	Pro-135-tag	135	tag	156.939	0.3
1885	Pro-135-tag	135	tag	216.162	0.3
1886	Pro-135-tag	135	tag	135.552	0.3
1887	Pro-135-tag	135	tag	112.672	0.3
1888	Pro-135-tag	135	tag	98.527	0.3
1889	Pro-135-tag	135	tag	112.161	0.3
1890	Pro-135-tag	135	tag	109.888	0.3
1891	Pro-135-tag	135	tag	147.34	0.3
1892	Pro-135-tag	135	tag	111.593	0.3
1893	Pro-135-tag	135	tag	103.503	0.3
1894	Pro-135-tag	135	tag	121.58	0.3
1895	Pro-135-tag	135	tag	743.41	0.3
1896	Pro-135-tag	135	tag	1537.989	0.3
1897	Pro-135-tag	135	tag	95.544	0.3
1898	Pro-135-tag	135	tag	356.313	0.3
1899	Pro-135-tag	135	tag	95.767	0.3
1900	Pro-135-tag	135	tag	98.214	0.3
1901	Pro-135-tag	135	tag	97.849	0.3
1902	Pro-135-tag	135	tag	106.902	0.3
1903	Pro-135-tag	135	tag	442.723	0.3
1904	Pro-135-tag	135	tag	438.331	0.3
1905	Pro-135-tag	135	tag	101.316	0.3
1906	Pro-135-tag	135	tag	130.73	0.3
1907	Pro-135-tag	135	tag	97.304	0.3
1908	Pro-135-tag	135	tag	95.656	0.3
1909	Pro-135-tag	135	tag	135.472	0.3
1910	Pro-135-tag	135	tag	571.151	0.3
1911	Pro-135-tag	135	tag	119.091	0.3
1912	Pro-135-tag	135	tag	104.786	0.3
1913	Pro-135-tag	135	tag	136.329	0.3
1914	Pro-135-tag	135	tag	142.92	0.3
1915	Pro-135-tag	135	tag	193.279	0.3
1916	Pro-135-tag	135	tag	177.006	0.3
1917	Pro-135-tag	135	tag	227.98	0.3
1918	Pro-135-tag	135	tag	1022.992	0.3
1919	Pro-135-tag	135	tag	128.063	0.3
1920	Pro-135-tag	135	tag	118.207	0.3
1921	Pro-135-tag	135	tag	331.166	0.3
1922	Pro-135-tag	135	tag	101.576	0.3
1923	Pro-135-tag	135	tag	103.497	0.3
1924	Pro-135-tag	135	tag	176.67	0.3
1925	Pro-135-tag	135	tag	522.322	0.3
1926	Pro-135-tag	135	tag	150.742	0.3
1927	Pro-135-tag	135	tag	184.086	0.3
1928	Pro-135-tag	135	tag	545.693	0.3
1929	Pro-135-tag	135	tag	100.826	0.3
1930	Pro-135-tag	135	tag	497.174	0.3
1931	Pro-135-tag	135	tag	213.677	0.3
1932	Pro-135-tag	135	tag	123.658	0.3
1933	Pro-135-tag	135	tag	335.271	0.3
1934	Pro-135-tag	135	tag	129.409	0.3
1935	Pro-135-tag	135	tag	162.598	0.3
1936	Pro-135-tag	135	tag	131.813	0.3
1937	Pro-135-tag	135	tag	97.315	0.3
1938	Pro-135-tag	135	tag	107.005	0.3
1939	Pro-135-tag	135	tag	104.27	0.3
1940	Pro-135-tag	135	tag	284.863	0.3
1941	Pro-135-tag	135	tag	103.241	0.3
1942	Pro-135-tag	135	tag	98.268	0.3
1943	Pro-135-tag	135	tag	105.495	0.3
1944	Pro-135-tag	135	tag	122.999	0.3
1945	Pro-135-tag	135	tag	104.781	0.3
1946	Pro-135-tag	135	tag	132.997	0.3
1947	Pro-135-tag	135	tag	100.633	0.3
1948	Pro-135-tag	135	tag	321.096	0.3
1949	Pro-135-tag	135	tag	139.264	0.3
1950	Pro-135-tag	135	tag	132.278	0.3
1951	Pro-135-tag	135	tag	920.269	0.3
1952	Pro-135-tag	135	tag	143.094	0.3
1953	Pro-135-tag	135	tag	137.224	0.3
1954	Pro-135-tag	135	tag	134.59	0.3
1955	Pro-135-tag	135	tag	150.95	0.3
1956	Pro-135-tag	135	tag	103.925	0.3
1957	Pro-135-tag	135	tag	100.319	0.3
1958	Pro-135-tag	135	tag	130.025	0.3
1959	Pro-135-tag	135	tag	106.703	0.3
1960	Pro-135-tag	135	tag	277.38	0.3
1961	Pro-135-tag	135	tag	105.608	0.3
1962	Pro-135-tag	135	tag	105.993	0.3
1963	Pro-135-tag	135	tag	109.474	0.3
1964	Pro-135-tag	135	tag	96.964	0.3
1965	Pro-135-tag	135	tag	316.623	0.3
1966	Pro-135-tag	135	tag	286.136	0.3
1967	Pro-135-tag	135	tag	278.134	0.3
1968	Pro-135-tag	135	tag	104.269	0.3
1969	Pro-135-tag	135	tag	97.568	0.3
1970	Pro-135-tag	135	tag	295.68	0.3
1971	Pro-135-tag	135	tag	130.121	0.3
1972	Pro-135-tag	135	tag	136.147	0.3
1973	Pro-135-tag	135	tag	103.045	0.3
1974	Pro-135-tag	135	tag	104.081	0.3
1975	Pro-135-tag	135	tag	121.39	0.3
1976	Pro-135-tag	135	tag	99.524	0.3
1977	Pro-135-tag	135	tag	119.085	0.3
1978	Pro-135-tag	135	tag	121.457	0.3
1979	Pro-135-tag	135	tag	98.317	0.3
1980	Pro-135-tag	135	tag	112.898	0.3
1981	Pro-135-tag	135	tag	105.773	0.3
1982	Pro-135-tag	135	tag	110.825	0.3
1983	Pro-135-tag	135	tag	118.089	0.3
1984	Pro-135-tag	135	tag	1256.774	0.3
1985	Pro-135-tag	135	tag	172.296	0.3
1986	Pro-135-tag	135	tag	107.332	0.3
1987	Pro-135-tag	135	tag	115.254	0.3
1988	Pro-135-tag	135	tag	100.721	0.3
1989	Pro-135-tag	135	tag	98.679	0.3
1990	Pro-135-tag	135	tag	145.498	0.3
1991	Pro-135-tag	135	tag	94.597	0.3
1992	Pro-135-tag	135	tag	100.443	0.3
1993	Pro-135-tag	135	tag	103.56	0.3
1994	Pro-135-tag	135	tag	136.887	0.3
1995	Pro-135-tag	135	tag	104.374	0.3
1996	Pro-135-tag	135	tag	109.891	0.3
1997	Pro-135-tag	135	tag	114.859	0.3
1998	Pro-135-tag	135	tag	94.959	0.3
1999	Pro-135-tag	135	tag	172.624	0.3
[truncated: 998,000+ more rows]
