# Supplementary material for: Environment modulates protein heterogeneity through transcriptional and translational stop codon readthrough
Source: Nat Commun. 2024 May 24;15:4446. doi: 10.1038/s41467-024-48387-x (PMC11126739; doi:10.1038/s41467-024-48387-x)
Supplement: Supplementary file 8 — Source Data [file 41467_2024_48387_MOESM8_ESM.zip › Source_Data_file/FigS2/FigS2G.csv]

	sample_name	position	codon	Mean_fluorescence	Percentage_above_Threshold
1	Pro-135-tag	135	tag	113.48	NA
2	Pro-135-tag	135	tag	147.257	NA
3	Pro-135-tag	135	tag	116.207	NA
4	Pro-135-tag	135	tag	135.024	NA
5	Pro-135-tag	135	tag	109.979	NA
6	Pro-135-tag	135	tag	124.862	NA
7	Pro-135-tag	135	tag	138.591	NA
8	Pro-135-tag	135	tag	129.309	NA
9	Pro-135-tag	135	tag	120.823	NA
10	Pro-135-tag	135	tag	115.179	NA
11	Pro-135-tag	135	tag	132.384	NA
12	Pro-135-tag	135	tag	221.12	NA
13	Pro-135-tag	135	tag	116.547	NA
14	Pro-135-tag	135	tag	125.723	NA
15	Pro-135-tag	135	tag	122.117	NA
16	Pro-135-tag	135	tag	120.538	NA
17	Pro-135-tag	135	tag	137.394	NA
18	Pro-135-tag	135	tag	131.535	NA
19	Pro-135-tag	135	tag	112.036	NA
20	Pro-135-tag	135	tag	108.053	NA
21	Pro-135-tag	135	tag	122.434	NA
22	Pro-135-tag	135	tag	128.628	NA
23	Pro-135-tag	135	tag	121.15	NA
24	Pro-135-tag	135	tag	116.289	NA
25	Pro-135-tag	135	tag	115.581	NA
26	Pro-135-tag	135	tag	134.505	NA
27	Pro-135-tag	135	tag	129.924	NA
28	Pro-135-tag	135	tag	120.682	NA
29	Pro-135-tag	135	tag	118.898	NA
30	Pro-135-tag	135	tag	121.373	NA
31	Pro-135-tag	135	tag	161.874	NA
32	Pro-135-tag	135	tag	137.97	NA
33	Pro-135-tag	135	tag	117.955	NA
34	Pro-135-tag	135	tag	123.034	NA
35	Pro-135-tag	135	tag	119.625	NA
36	Pro-135-tag	135	tag	115.058	NA
37	Pro-135-tag	135	tag	112.975	NA
38	Pro-135-tag	135	tag	117.765	NA
39	Pro-135-tag	135	tag	121.21	NA
40	Pro-135-tag	135	tag	144.219	NA
41	Pro-135-tag	135	tag	145.109	NA
42	Pro-135-tag	135	tag	116.079	NA
43	Pro-135-tag	135	tag	120.329	NA
44	Pro-135-tag	135	tag	116.547	NA
45	Pro-135-tag	135	tag	120.074	NA
46	Pro-135-tag	135	tag	124.027	NA
47	Pro-135-tag	135	tag	125.118	NA
48	Pro-135-tag	135	tag	138.336	NA
49	Pro-135-tag	135	tag	112.786	NA
50	Pro-135-tag	135	tag	132.022	NA
51	Pro-135-tag	135	tag	118.399	NA
52	Pro-135-tag	135	tag	135.652	NA
53	Pro-135-tag	135	tag	118.532	NA
54	Pro-135-tag	135	tag	114.715	NA
55	Pro-135-tag	135	tag	115.335	NA
56	Pro-135-tag	135	tag	118.019	NA
57	Pro-135-tag	135	tag	113.558	NA
58	Pro-135-tag	135	tag	112.707	NA
59	Pro-135-tag	135	tag	114.613	NA
60	Pro-135-tag	135	tag	130.642	NA
61	Pro-135-tag	135	tag	127.823	NA
62	Pro-135-tag	135	tag	124.089	NA
63	Pro-135-tag	135	tag	144.933	NA
64	Pro-135-tag	135	tag	111.766	NA
65	Pro-135-tag	135	tag	126.836	NA
66	Pro-135-tag	135	tag	113.883	NA
67	Pro-135-tag	135	tag	111.947	NA
68	Pro-135-tag	135	tag	129.605	NA
69	Pro-135-tag	135	tag	131.933	NA
70	Pro-135-tag	135	tag	127.247	NA
71	Pro-135-tag	135	tag	111.442	NA
72	Pro-135-tag	135	tag	117.694	NA
73	Pro-135-tag	135	tag	121.071	NA
74	Pro-135-tag	135	tag	129.688	NA
75	Pro-135-tag	135	tag	116.495	NA
76	Pro-135-tag	135	tag	119.97	NA
77	Pro-135-tag	135	tag	125.397	NA
78	Pro-135-tag	135	tag	111.765	NA
79	Pro-135-tag	135	tag	135.461	NA
80	Pro-135-tag	135	tag	142.84	NA
81	Pro-135-tag	135	tag	149.713	NA
82	Pro-135-tag	135	tag	129.481	NA
83	Pro-135-tag	135	tag	130.847	NA
84	Pro-135-tag	135	tag	118.799	NA
85	Pro-135-tag	135	tag	126.45	NA
86	Pro-135-tag	135	tag	133.287	NA
87	Pro-135-tag	135	tag	115.144	NA
88	Pro-135-tag	135	tag	133.951	NA
89	Pro-135-tag	135	tag	146.157	NA
90	Pro-135-tag	135	tag	126.863	NA
91	Pro-135-tag	135	tag	112.939	NA
92	Pro-135-tag	135	tag	131.695	NA
93	Pro-135-tag	135	tag	128.971	NA
94	Pro-135-tag	135	tag	134.672	NA
95	Pro-135-tag	135	tag	113.736	NA
96	Pro-135-tag	135	tag	112.969	NA
97	Pro-135-tag	135	tag	130.957	NA
98	Pro-135-tag	135	tag	113.879	NA
99	Pro-135-tag	135	tag	137.875	NA
100	Pro-135-tag	135	tag	113.22	NA
101	Pro-135-tag	135	tag	117.143	NA
102	Pro-135-tag	135	tag	114.716	NA
103	Pro-135-tag	135	tag	121.365	NA
104	Pro-135-tag	135	tag	131.403	NA
105	Pro-135-tag	135	tag	143.752	NA
106	Pro-135-tag	135	tag	126.118	NA
107	Pro-135-tag	135	tag	128.038	NA
108	Pro-135-tag	135	tag	119.869	NA
109	Pro-135-tag	135	tag	147.25	NA
110	Pro-135-tag	135	tag	108.03	NA
111	Pro-135-tag	135	tag	120.034	NA
112	Pro-135-tag	135	tag	116.13	NA
113	Pro-135-tag	135	tag	116.821	NA
114	Pro-135-tag	135	tag	137.697	NA
115	Pro-135-tag	135	tag	119.923	NA
116	Pro-135-tag	135	tag	117.804	NA
117	Pro-135-tag	135	tag	116.087	NA
118	Pro-135-tag	135	tag	193.949	NA
119	Pro-135-tag	135	tag	117.191	NA
120	Pro-135-tag	135	tag	132.956	NA
121	Pro-135-tag	135	tag	121.228	NA
122	Pro-135-tag	135	tag	120.573	NA
123	Pro-135-tag	135	tag	122.549	NA
124	Pro-135-tag	135	tag	122.576	NA
125	Pro-135-tag	135	tag	126.996	NA
126	Pro-135-tag	135	tag	131.618	NA
127	Pro-135-tag	135	tag	116.099	NA
128	Pro-135-tag	135	tag	115.802	NA
129	Pro-135-tag	135	tag	140.384	NA
130	Pro-135-tag	135	tag	138.176	NA
131	Pro-135-tag	135	tag	123.208	NA
132	Pro-135-tag	135	tag	113.192	NA
133	Pro-135-tag	135	tag	119.588	NA
134	Pro-135-tag	135	tag	121.087	NA
135	Pro-135-tag	135	tag	117.581	NA
136	Pro-135-tag	135	tag	119.945	NA
137	Pro-135-tag	135	tag	124.318	NA
138	Pro-135-tag	135	tag	135.664	NA
139	Pro-135-tag	135	tag	125.583	NA
140	Pro-135-tag	135	tag	139.027	NA
141	Pro-135-tag	135	tag	135.233	NA
142	Pro-135-tag	135	tag	120.871	NA
143	Pro-135-tag	135	tag	118.848	NA
144	Pro-135-tag	135	tag	125.091	NA
145	Pro-135-tag	135	tag	113.265	NA
146	Pro-135-tag	135	tag	156.044	NA
147	Pro-135-tag	135	tag	142.146	NA
148	Pro-135-tag	135	tag	126.354	NA
149	Pro-135-tag	135	tag	122.773	NA
150	Pro-135-tag	135	tag	131.155	NA
151	Pro-135-tag	135	tag	118.153	NA
152	Pro-135-tag	135	tag	125.807	NA
153	Pro-135-tag	135	tag	119.498	NA
154	Pro-135-tag	135	tag	118.673	NA
155	Pro-135-tag	135	tag	124.026	NA
156	Pro-135-tag	135	tag	127.272	NA
157	Pro-135-tag	135	tag	128.184	NA
158	Pro-135-tag	135	tag	117.481	NA
159	Pro-135-tag	135	tag	111.312	NA
160	Pro-135-tag	135	tag	125.344	NA
161	Pro-135-tag	135	tag	122.084	NA
162	Pro-135-tag	135	tag	114.921	NA
163	Pro-135-tag	135	tag	125.978	NA
164	Pro-135-tag	135	tag	111.721	NA
165	Pro-135-tag	135	tag	130.204	NA
166	Pro-135-tag	135	tag	113.202	NA
167	Pro-135-tag	135	tag	117.593	NA
168	Pro-135-tag	135	tag	121.582	NA
169	Pro-135-tag	135	tag	125.189	NA
170	Pro-135-tag	135	tag	125.72	NA
171	Pro-135-tag	135	tag	114.004	NA
172	Pro-135-tag	135	tag	121.379	NA
173	Pro-135-tag	135	tag	133.641	NA
174	Pro-135-tag	135	tag	125.671	NA
175	Pro-135-tag	135	tag	120.289	NA
176	Pro-135-tag	135	tag	119.314	NA
177	Pro-135-tag	135	tag	122.373	NA
178	Pro-135-tag	135	tag	120.113	NA
179	Pro-135-tag	135	tag	159.16	NA
180	Pro-135-tag	135	tag	121.566	NA
181	Pro-135-tag	135	tag	106.183	NA
182	Pro-135-tag	135	tag	127.101	NA
183	Pro-135-tag	135	tag	121.525	NA
184	Pro-135-tag	135	tag	131.032	NA
185	Pro-135-tag	135	tag	129.535	NA
186	Pro-135-tag	135	tag	124.974	NA
187	Pro-135-tag	135	tag	137.242	NA
188	Pro-135-tag	135	tag	120.504	NA
189	Pro-135-tag	135	tag	197.859	NA
190	Pro-135-tag	135	tag	172.24	NA
191	Pro-135-tag	135	tag	179.041	NA
192	Pro-135-tag	135	tag	119.91	NA
193	Pro-135-tag	135	tag	122.422	NA
194	Pro-135-tag	135	tag	120.779	NA
195	Pro-135-tag	135	tag	132.181	NA
196	Pro-135-tag	135	tag	116.038	NA
197	Pro-135-tag	135	tag	116.083	NA
198	Pro-135-tag	135	tag	128.417	NA
199	Pro-135-tag	135	tag	121.275	NA
200	Pro-135-tag	135	tag	122.229	NA
201	Pro-135-tag	135	tag	116.602	NA
202	Pro-135-tag	135	tag	118.775	NA
203	Pro-135-tag	135	tag	123.204	NA
204	Pro-135-tag	135	tag	142.838	NA
205	Pro-135-tag	135	tag	123.675	NA
206	Pro-135-tag	135	tag	131.033	NA
207	Pro-135-tag	135	tag	119.045	NA
208	Pro-135-tag	135	tag	118.446	NA
209	Pro-135-tag	135	tag	122.985	NA
210	Pro-135-tag	135	tag	125.414	NA
211	Pro-135-tag	135	tag	130.158	NA
212	Pro-135-tag	135	tag	130.624	NA
213	Pro-135-tag	135	tag	140.861	NA
214	Pro-135-tag	135	tag	125.083	NA
215	Pro-135-tag	135	tag	121.104	NA
216	Pro-135-tag	135	tag	123.002	NA
217	Pro-135-tag	135	tag	122.465	NA
218	Pro-135-tag	135	tag	119.945	NA
219	Pro-135-tag	135	tag	122.021	NA
220	Pro-135-tag	135	tag	118.38	NA
221	Pro-135-tag	135	tag	122.174	NA
222	Pro-135-tag	135	tag	127.085	NA
223	Pro-135-tag	135	tag	121.786	NA
224	Pro-135-tag	135	tag	122.583	NA
225	Pro-135-tag	135	tag	116.284	NA
226	Pro-135-tag	135	tag	123.394	NA
227	Pro-135-tag	135	tag	117.731	NA
228	Pro-135-tag	135	tag	120.905	NA
229	Pro-135-tag	135	tag	130.885	NA
230	Pro-135-tag	135	tag	118.541	NA
231	Pro-135-tag	135	tag	121.039	NA
232	Pro-135-tag	135	tag	153.301	NA
233	Pro-135-tag	135	tag	133.968	NA
234	Pro-135-tag	135	tag	157.405	NA
235	Pro-135-tag	135	tag	149.584	NA
236	Pro-135-tag	135	tag	125.095	NA
237	Pro-135-tag	135	tag	131.175	NA
238	Pro-135-tag	135	tag	130.12	NA
239	Pro-135-tag	135	tag	118.597	NA
240	Pro-135-tag	135	tag	135.838	NA
241	Pro-135-tag	135	tag	124.929	NA
242	Pro-135-tag	135	tag	146.556	NA
243	Pro-135-tag	135	tag	134.845	NA
244	Pro-135-tag	135	tag	130.609	NA
245	Pro-135-tag	135	tag	126.887	NA
246	Pro-135-tag	135	tag	129.251	NA
247	Pro-135-tag	135	tag	121.601	NA
248	Pro-135-tag	135	tag	136.884	NA
249	Pro-135-tag	135	tag	120.131	NA
250	Pro-135-tag	135	tag	130.141	NA
251	Pro-135-tag	135	tag	122.762	NA
252	Pro-135-tag	135	tag	128.462	NA
253	Pro-135-tag	135	tag	135.592	NA
254	Pro-135-tag	135	tag	121.941	NA
255	Pro-135-tag	135	tag	126.38	NA
256	Pro-135-tag	135	tag	131.449	NA
257	Pro-135-tag	135	tag	117.019	NA
258	Pro-135-tag	135	tag	123.162	NA
259	Pro-135-tag	135	tag	128.678	NA
260	Pro-135-tag	135	tag	134.363	NA
261	Pro-135-tag	135	tag	129.14	NA
262	Pro-135-tag	135	tag	129.181	NA
263	Pro-135-tag	135	tag	144.988	NA
264	Pro-135-tag	135	tag	114.888	NA
265	Pro-135-tag	135	tag	112.797	NA
266	Pro-135-tag	135	tag	112.324	NA
267	Pro-135-tag	135	tag	122.681	NA
268	Pro-135-tag	135	tag	120.375	NA
269	Pro-135-tag	135	tag	118.881	NA
270	Pro-135-tag	135	tag	118.487	NA
271	Pro-135-tag	135	tag	139.808	NA
272	Pro-135-tag	135	tag	113.857	NA
273	Pro-135-tag	135	tag	126.105	NA
274	Pro-135-tag	135	tag	128.573	NA
275	Pro-135-tag	135	tag	118.807	NA
276	Pro-135-tag	135	tag	118.999	NA
277	Pro-135-tag	135	tag	141.074	NA
278	Pro-135-tag	135	tag	112.009	NA
279	Pro-135-tag	135	tag	120.641	NA
280	Pro-135-tag	135	tag	109.585	NA
281	Pro-135-tag	135	tag	113.377	NA
282	Pro-135-tag	135	tag	130.38	NA
283	Pro-135-tag	135	tag	125.223	NA
284	Pro-135-tag	135	tag	118.12	NA
285	Pro-135-tag	135	tag	120.879	NA
286	Pro-135-tag	135	tag	122.327	NA
287	Pro-135-tag	135	tag	118.587	NA
288	Pro-135-tag	135	tag	129.644	NA
289	Pro-135-tag	135	tag	114.283	NA
290	Pro-135-tag	135	tag	128.124	NA
291	Pro-135-tag	135	tag	117.64	NA
292	Pro-135-tag	135	tag	113.404	NA
293	Pro-135-tag	135	tag	122.629	NA
294	Pro-135-tag	135	tag	121.418	NA
295	Pro-135-tag	135	tag	113.908	NA
296	Pro-135-tag	135	tag	121.207	NA
297	Pro-135-tag	135	tag	131.358	NA
298	Pro-135-tag	135	tag	112.789	NA
299	Pro-135-tag	135	tag	116.82	NA
300	Pro-135-tag	135	tag	114.028	NA
301	Pro-135-tag	135	tag	123.694	NA
302	Pro-135-tag	135	tag	131.001	NA
303	Pro-135-tag	135	tag	111.446	NA
304	Pro-135-tag	135	tag	114.629	NA
305	Pro-135-tag	135	tag	117.008	NA
306	Pro-135-tag	135	tag	115.066	NA
307	Pro-135-tag	135	tag	136.082	NA
308	Pro-135-tag	135	tag	130.934	NA
309	Pro-135-tag	135	tag	122.157	NA
310	Pro-135-tag	135	tag	124.138	NA
311	Pro-135-tag	135	tag	128.137	NA
312	Pro-135-tag	135	tag	118.21	NA
313	Pro-135-tag	135	tag	131.007	NA
314	Pro-135-tag	135	tag	121.731	NA
315	Pro-135-tag	135	tag	128.031	NA
316	Pro-135-tag	135	tag	117.028	NA
317	Pro-135-tag	135	tag	114.886	NA
318	Pro-135-tag	135	tag	124.834	NA
319	Pro-135-tag	135	tag	125.995	NA
320	Pro-135-tag	135	tag	119.409	NA
321	Pro-135-tag	135	tag	117.078	NA
322	Pro-135-tag	135	tag	117.841	NA
323	Pro-135-tag	135	tag	121.667	NA
324	Pro-135-tag	135	tag	116.38	NA
325	Pro-135-tag	135	tag	131	NA
326	Pro-135-tag	135	tag	122.474	NA
327	Pro-135-tga	135	tga	3008.506	3
328	Pro-135-tga	135	tga	145.849	3
329	Pro-135-tga	135	tga	124.215	3
330	Pro-135-tga	135	tga	745.359	3
331	Pro-135-tga	135	tga	1250.247	3
332	Pro-135-tga	135	tga	349.727	3
333	Pro-135-tga	135	tga	348.292	3
334	Pro-135-tga	135	tga	787.142	3
335	Pro-135-tga	135	tga	481.303	3
336	Pro-135-tga	135	tga	403.985	3
337	Pro-135-tga	135	tga	122.008	3
338	Pro-135-tga	135	tga	284.011	3
339	Pro-135-tga	135	tga	670.738	3
340	Pro-135-tga	135	tga	448.545	3
341	Pro-135-tga	135	tga	662.219	3
342	Pro-135-tga	135	tga	436.151	3
343	Pro-135-tga	135	tga	3030.212	3
344	Pro-135-tga	135	tga	723.73	3
345	Pro-135-tga	135	tga	504.343	3
346	Pro-135-tga	135	tga	534.103	3
347	Pro-135-tga	135	tga	768.517	3
348	Pro-135-tga	135	tga	744.859	3
349	Pro-135-tga	135	tga	660.249	3
350	Pro-135-tga	135	tga	483.87	3
351	Pro-135-tga	135	tga	663.065	3
352	Pro-135-tga	135	tga	699.685	3
353	Pro-135-tga	135	tga	893.113	3
354	Pro-135-tga	135	tga	143.135	3
355	Pro-135-tga	135	tga	395.238	3
356	Pro-135-tga	135	tga	163.482	3
357	Pro-135-tga	135	tga	849.192	3
358	Pro-135-tga	135	tga	3748.571	3
359	Pro-135-tga	135	tga	3807.376	3
360	Pro-135-tga	135	tga	708.595	3
361	Pro-135-tga	135	tga	668.195	3
362	Pro-135-tga	135	tga	698.439	3
363	Pro-135-tga	135	tga	266.426	3
364	Pro-135-tga	135	tga	146.381	3
365	Pro-135-tga	135	tga	1210.94	3
366	Pro-135-tga	135	tga	1079.923	3
367	Pro-135-tga	135	tga	121.915	3
368	Pro-135-tga	135	tga	311.199	3
369	Pro-135-tga	135	tga	882.722	3
370	Pro-135-tga	135	tga	382.795	3
371	Pro-135-tga	135	tga	537.255	3
372	Pro-135-tga	135	tga	523.521	3
373	Pro-135-tga	135	tga	503.079	3
374	Pro-135-tga	135	tga	220.63	3
375	Pro-135-tga	135	tga	119.333	3
376	Pro-135-tga	135	tga	131.191	3
377	Pro-135-tga	135	tga	818.222	3
378	Pro-135-tga	135	tga	390.383	3
379	Pro-135-tga	135	tga	114.198	3
380	Pro-135-tga	135	tga	112.401	3
381	Pro-135-tga	135	tga	115.375	3
382	Pro-135-tga	135	tga	424.175	3
383	Pro-135-tga	135	tga	742.055	3
384	Pro-135-tga	135	tga	124.038	3
385	Pro-135-tga	135	tga	1061.569	3
386	Pro-135-tga	135	tga	1400.652	3
387	Pro-135-tga	135	tga	491.57	3
388	Pro-135-tga	135	tga	122.224	3
389	Pro-135-tga	135	tga	112.116	3
390	Pro-135-tga	135	tga	125.962	3
391	Pro-135-tga	135	tga	2754.249	3
392	Pro-135-tga	135	tga	609.467	3
393	Pro-135-tga	135	tga	401.846	3
394	Pro-135-tga	135	tga	141.856	3
395	Pro-135-tga	135	tga	116.668	3
396	Pro-135-tga	135	tga	132.922	3
397	Pro-135-tga	135	tga	590.145	3
398	Pro-135-tga	135	tga	571.728	3
399	Pro-135-tga	135	tga	125.922	3
400	Pro-135-tga	135	tga	114.473	3
401	Pro-135-tga	135	tga	115.642	3
402	Pro-135-tga	135	tga	140.515	3
403	Pro-135-tga	135	tga	146.691	3
404	Pro-135-tga	135	tga	381.075	3
405	Pro-135-tga	135	tga	1334.01	3
406	Pro-135-tga	135	tga	132.824	3
407	Pro-135-tga	135	tga	185.89	3
408	Pro-135-tga	135	tga	130.134	3
409	Pro-135-tga	135	tga	412.953	3
410	Pro-135-tga	135	tga	397.199	3
411	Pro-135-tga	135	tga	456.145	3
412	Pro-135-tga	135	tga	125.965	3
413	Pro-135-tga	135	tga	378.987	3
414	Pro-135-tga	135	tga	396.064	3
415	Pro-135-tga	135	tga	927.474	3
416	Pro-135-tga	135	tga	136.295	3
417	Pro-135-tga	135	tga	619.195	3
418	Pro-135-tga	135	tga	617.384	3
419	Pro-135-tga	135	tga	1304.374	3
420	Pro-135-tga	135	tga	149.129	3
421	Pro-135-tga	135	tga	129.765	3
422	Pro-135-tga	135	tga	1178.434	3
423	Pro-135-tga	135	tga	153.01	3
424	Pro-135-tga	135	tga	5908.493	3
425	Pro-135-tga	135	tga	356.043	3
426	Pro-135-tga	135	tga	619.409	3
427	Pro-135-tga	135	tga	367.493	3
428	Pro-135-tga	135	tga	421.257	3
429	Pro-135-tga	135	tga	126.374	3
430	Pro-135-tga	135	tga	136.353	3
431	Pro-135-tga	135	tga	120.022	3
432	Pro-135-tga	135	tga	351.261	3
433	Pro-135-tga	135	tga	383.358	3
434	Pro-135-tga	135	tga	325.785	3
435	Pro-135-tga	135	tga	434.69	3
436	Pro-135-tga	135	tga	122.05	3
437	Pro-135-tga	135	tga	471.486	3
438	Pro-135-tga	135	tga	2101.037	3
439	Pro-135-tga	135	tga	531.85	3
440	Pro-135-tga	135	tga	470.288	3
441	Pro-135-tga	135	tga	240.064	3
442	Pro-135-tga	135	tga	2124.4	3
443	Pro-135-tga	135	tga	291.825	3
444	Pro-135-tga	135	tga	549.536	3
445	Pro-135-tga	135	tga	2163.318	3
446	Pro-135-tga	135	tga	150.432	3
447	Pro-135-tga	135	tga	112.922	3
448	Pro-135-tga	135	tga	586.835	3
449	Pro-135-tga	135	tga	367.209	3
450	Pro-135-tga	135	tga	395.239	3
451	Pro-135-tga	135	tga	1273.001	3
452	Pro-135-tga	135	tga	881.255	3
453	Pro-135-tga	135	tga	539.939	3
454	Pro-135-tga	135	tga	119.08	3
455	Pro-135-tga	135	tga	118.754	3
456	Pro-135-tga	135	tga	118.531	3
457	Pro-135-tga	135	tga	116.991	3
458	Pro-135-tga	135	tga	116.223	3
459	Pro-135-tga	135	tga	751.972	3
460	Pro-135-tga	135	tga	852.638	3
461	Pro-135-tga	135	tga	941.982	3
462	Pro-135-tga	135	tga	1994.734	3
463	Pro-135-tga	135	tga	949.842	3
464	Pro-135-tga	135	tga	808.951	3
465	Pro-135-tga	135	tga	157.471	3
466	Pro-135-tga	135	tga	1009.647	3
467	Pro-135-tga	135	tga	678.322	3
468	Pro-135-tga	135	tga	613.045	3
469	Pro-135-tga	135	tga	659.264	3
470	Pro-135-tga	135	tga	363.407	3
471	Pro-135-tga	135	tga	357.204	3
472	Pro-135-tga	135	tga	367.466	3
473	Pro-135-tga	135	tga	352.262	3
474	Pro-135-tga	135	tga	487.056	3
475	Pro-135-tga	135	tga	414.904	3
476	Pro-135-tga	135	tga	1504.191	3
477	Pro-135-tga	135	tga	1224.89	3
478	Pro-135-tga	135	tga	658.334	3
479	Pro-135-tga	135	tga	111.736	3
480	Pro-135-tga	135	tga	117.82	3
481	Pro-135-tga	135	tga	558.675	3
482	Pro-135-tga	135	tga	119.993	3
483	Pro-135-tga	135	tga	113.785	3
484	Pro-135-tga	135	tga	117.403	3
485	Pro-135-tga	135	tga	114.747	3
486	Pro-135-tga	135	tga	232.514	3
487	Pro-135-tga	135	tga	563.661	3
488	Pro-135-tga	135	tga	565.629	3
489	Pro-135-tga	135	tga	379.118	3
490	Pro-135-tga	135	tga	138.385	3
491	Pro-135-tga	135	tga	557.887	3
492	Pro-135-tga	135	tga	121.861	3
493	Pro-135-tga	135	tga	114.006	3
494	Pro-135-tga	135	tga	130.898	3
495	Pro-135-tga	135	tga	778.001	3
496	Pro-135-tga	135	tga	112.553	3
497	Pro-135-tga	135	tga	258.68	3
498	Pro-135-tga	135	tga	775.08	3
499	Pro-135-tga	135	tga	127.793	3
500	Pro-135-tga	135	tga	698.245	3
501	Pro-135-tga	135	tga	126.015	3
502	Pro-135-tga	135	tga	748.687	3
503	Pro-135-tga	135	tga	2012.636	3
504	Pro-135-tga	135	tga	382.741	3
505	Pro-135-tga	135	tga	116.494	3
506	Pro-135-tga	135	tga	131.793	3
507	Pro-135-tga	135	tga	306.533	3
508	Pro-135-tga	135	tga	412.726	3
509	Pro-135-tga	135	tga	118.172	3
510	Pro-135-tga	135	tga	5010.181	3
511	Pro-135-tga	135	tga	143.386	3
512	Pro-135-tga	135	tga	199.831	3
513	Pro-135-tga	135	tga	124.943	3
514	Pro-135-tga	135	tga	648.462	3
515	Pro-135-tga	135	tga	612.978	3
516	Pro-135-tga	135	tga	855.923	3
517	Pro-135-tga	135	tga	639.574	3
518	Pro-135-tga	135	tga	636.932	3
519	Pro-135-tga	135	tga	128.115	3
520	Pro-135-tga	135	tga	128.151	3
521	Pro-135-tga	135	tga	263.444	3
522	Pro-135-tga	135	tga	662.383	3
523	Pro-135-tga	135	tga	112.806	3
524	Pro-135-tga	135	tga	146.889	3
525	Pro-135-tga	135	tga	111.599	3
526	Pro-135-tga	135	tga	112.331	3
527	Pro-135-tga	135	tga	152.079	3
528	Pro-135-tga	135	tga	134.102	3
529	Pro-135-tga	135	tga	771.516	3
530	Pro-135-tga	135	tga	126.529	3
531	Pro-135-tga	135	tga	286.911	3
532	Pro-135-tga	135	tga	543.776	3
533	Pro-135-tga	135	tga	122.751	3
534	Pro-135-tga	135	tga	134.995	3
535	Pro-135-tga	135	tga	133.711	3
536	Leu-175-taa	175	taa	116.507	NA
537	Leu-175-taa	175	taa	111.362	NA
538	Leu-175-taa	175	taa	127.234	NA
539	Leu-175-taa	175	taa	118.226	NA
540	Leu-175-taa	175	taa	121.084	NA
541	Leu-175-taa	175	taa	113.356	NA
542	Leu-175-taa	175	taa	113.583	NA
543	Leu-175-taa	175	taa	115.425	NA
544	Leu-175-taa	175	taa	117.55	NA
545	Leu-175-taa	175	taa	111.917	NA
546	Leu-175-taa	175	taa	112.055	NA
547	Leu-175-taa	175	taa	112.13	NA
548	Leu-175-taa	175	taa	131.345	NA
549	Leu-175-taa	175	taa	115.625	NA
550	Leu-175-taa	175	taa	112.152	NA
551	Leu-175-taa	175	taa	112.699	NA
552	Leu-175-taa	175	taa	115.625	NA
553	Leu-175-taa	175	taa	117.571	NA
554	Leu-175-taa	175	taa	116.447	NA
555	Leu-175-taa	175	taa	117.759	NA
556	Leu-175-taa	175	taa	116.177	NA
557	Leu-175-taa	175	taa	112.929	NA
558	Leu-175-taa	175	taa	115.923	NA
559	Leu-175-taa	175	taa	144.444	NA
560	Leu-175-taa	175	taa	116.288	NA
561	Leu-175-taa	175	taa	112.678	NA
562	Leu-175-taa	175	taa	120.365	NA
563	Leu-175-taa	175	taa	110.936	NA
564	Leu-175-taa	175	taa	114.604	NA
565	Leu-175-taa	175	taa	133.891	NA
566	Leu-175-taa	175	taa	114.558	NA
567	Leu-175-taa	175	taa	112.92	NA
568	Leu-175-taa	175	taa	115.138	NA
569	Leu-175-taa	175	taa	109.906	NA
570	Leu-175-taa	175	taa	120.613	NA
571	Leu-175-taa	175	taa	112.389	NA
572	Leu-175-taa	175	taa	128.212	NA
573	Leu-175-taa	175	taa	116.784	NA
574	Leu-175-taa	175	taa	114.907	NA
575	Leu-175-taa	175	taa	122.086	NA
576	Leu-175-taa	175	taa	115.558	NA
577	Leu-175-taa	175	taa	123.423	NA
578	Leu-175-taa	175	taa	117.922	NA
579	Leu-175-taa	175	taa	120.73	NA
580	Leu-175-taa	175	taa	110.29	NA
581	Leu-175-taa	175	taa	116.437	NA
582	Leu-175-taa	175	taa	117.133	NA
583	Leu-175-taa	175	taa	112.984	NA
584	Leu-175-taa	175	taa	117.022	NA
585	Leu-175-taa	175	taa	117.033	NA
586	Leu-175-taa	175	taa	114.732	NA
587	Leu-175-taa	175	taa	117.484	NA
588	Leu-175-taa	175	taa	113.974	NA
589	Leu-175-taa	175	taa	114.84	NA
590	Leu-175-taa	175	taa	112.768	NA
591	Leu-175-taa	175	taa	123.326	NA
592	Leu-175-taa	175	taa	115.042	NA
593	Leu-175-taa	175	taa	112.289	NA
594	Leu-175-taa	175	taa	126.395	NA
595	Leu-175-taa	175	taa	122.608	NA
596	Leu-175-taa	175	taa	114.442	NA
597	Leu-175-taa	175	taa	113.931	NA
598	Leu-175-taa	175	taa	119.538	NA
599	Leu-175-taa	175	taa	110.345	NA
600	Leu-175-taa	175	taa	125.959	NA
601	Leu-175-taa	175	taa	113.134	NA
602	Leu-175-taa	175	taa	109.927	NA
603	Leu-175-taa	175	taa	111.02	NA
604	Leu-175-taa	175	taa	110.104	NA
605	Leu-175-taa	175	taa	113.942	NA
606	Leu-175-taa	175	taa	118.915	NA
607	Leu-175-taa	175	taa	142.708	NA
608	Leu-175-taa	175	taa	111.94	NA
609	Leu-175-taa	175	taa	121.325	NA
610	Leu-175-taa	175	taa	126.947	NA
611	Leu-175-taa	175	taa	113.6	NA
612	Leu-175-taa	175	taa	117.67	NA
613	Leu-175-taa	175	taa	116.24	NA
614	Leu-175-taa	175	taa	113.277	NA
615	Leu-175-taa	175	taa	118.158	NA
616	Leu-175-taa	175	taa	118.648	NA
617	Leu-175-taa	175	taa	119.26	NA
618	Leu-175-taa	175	taa	115.237	NA
619	Leu-175-taa	175	taa	114.423	NA
620	Leu-175-taa	175	taa	112.169	NA
621	Leu-175-taa	175	taa	111.689	NA
622	Leu-175-taa	175	taa	117.557	NA
623	Leu-175-taa	175	taa	119.809	NA
624	Leu-175-taa	175	taa	112.829	NA
625	Leu-175-taa	175	taa	113.875	NA
626	Leu-175-taa	175	taa	116.584	NA
627	Leu-175-taa	175	taa	113.63	NA
628	Leu-175-taa	175	taa	111.167	NA
629	Leu-175-taa	175	taa	113.86	NA
630	Leu-175-taa	175	taa	118.253	NA
631	Leu-175-taa	175	taa	111.451	NA
632	Leu-175-taa	175	taa	115.946	NA
633	Leu-175-taa	175	taa	115.764	NA
634	Leu-175-taa	175	taa	121.268	NA
635	Leu-175-taa	175	taa	114.518	NA
636	Leu-175-taa	175	taa	123.138	NA
637	Leu-175-taa	175	taa	114.919	NA
638	Leu-175-taa	175	taa	118.706	NA
639	Leu-175-taa	175	taa	114.957	NA
640	Leu-175-taa	175	taa	119.228	NA
641	Leu-175-taa	175	taa	111.065	NA
642	Leu-175-taa	175	taa	110.354	NA
643	Leu-175-taa	175	taa	114.614	NA
644	Leu-175-taa	175	taa	115.191	NA
645	Leu-175-taa	175	taa	114.309	NA
646	Leu-175-taa	175	taa	121.62	NA
647	Leu-175-taa	175	taa	116.313	NA
648	Leu-175-taa	175	taa	117.506	NA
649	Leu-175-taa	175	taa	111.652	NA
650	Leu-175-taa	175	taa	125.909	NA
651	Leu-175-taa	175	taa	129.682	NA
652	Leu-175-taa	175	taa	118.141	NA
653	Leu-175-taa	175	taa	114.239	NA
654	Leu-175-taa	175	taa	153.319	NA
655	Leu-175-taa	175	taa	118.341	NA
656	Leu-175-taa	175	taa	112.179	NA
657	Leu-175-taa	175	taa	116.53	NA
658	Leu-175-taa	175	taa	117.594	NA
659	Leu-175-taa	175	taa	112.869	NA
660	Leu-175-taa	175	taa	111.502	NA
661	Leu-175-taa	175	taa	115.627	NA
662	Leu-175-taa	175	taa	113.309	NA
663	Leu-175-taa	175	taa	124.693	NA
664	Leu-175-taa	175	taa	114.262	NA
665	Leu-175-taa	175	taa	112.894	NA
666	Leu-175-taa	175	taa	114.927	NA
667	Leu-175-taa	175	taa	112.006	NA
668	Leu-175-taa	175	taa	113.968	NA
669	Leu-175-taa	175	taa	115.821	NA
670	Leu-175-taa	175	taa	115.671	NA
671	Leu-175-taa	175	taa	117.621	NA
672	Leu-175-taa	175	taa	111.939	NA
673	Leu-175-taa	175	taa	110.321	NA
674	Leu-175-taa	175	taa	111.179	NA
675	Leu-175-taa	175	taa	131.932	NA
676	Leu-175-taa	175	taa	111.107	NA
677	Leu-175-taa	175	taa	147.242	NA
678	Leu-175-taa	175	taa	120.028	NA
679	Leu-175-taa	175	taa	122.987	NA
680	Leu-175-taa	175	taa	128.902	NA
681	Leu-175-taa	175	taa	116.897	NA
682	Leu-175-taa	175	taa	114.629	NA
683	Leu-175-taa	175	taa	118.889	NA
684	Leu-175-taa	175	taa	118.029	NA
685	Leu-175-taa	175	taa	125.474	NA
686	Leu-175-taa	175	taa	114.804	NA
687	Leu-175-taa	175	taa	119.829	NA
688	Leu-175-taa	175	taa	112.72	NA
689	Leu-175-taa	175	taa	129.855	NA
690	Leu-175-taa	175	taa	128.999	NA
691	Leu-175-taa	175	taa	123.809	NA
692	Leu-175-taa	175	taa	122.233	NA
693	Leu-175-taa	175	taa	111.437	NA
694	Leu-175-taa	175	taa	114.004	NA
695	Leu-175-taa	175	taa	116.265	NA
696	Leu-175-taa	175	taa	119.165	NA
697	Leu-175-taa	175	taa	113.677	NA
698	Leu-175-taa	175	taa	120.98	NA
699	Leu-175-taa	175	taa	115.005	NA
700	Leu-175-taa	175	taa	110.878	NA
701	Leu-175-taa	175	taa	112.14	NA
702	Leu-175-taa	175	taa	112.577	NA
703	Leu-175-taa	175	taa	110.651	NA
704	Leu-175-taa	175	taa	109.345	NA
705	Leu-175-taa	175	taa	114.687	NA
706	Leu-175-taa	175	taa	112.828	NA
707	Leu-175-taa	175	taa	112.261	NA
708	Leu-175-taa	175	taa	117.454	NA
709	Leu-175-taa	175	taa	130.699	NA
710	Leu-175-taa	175	taa	113.617	NA
711	Leu-175-taa	175	taa	153.44	NA
712	Leu-175-taa	175	taa	119.633	NA
713	Leu-175-taa	175	taa	122.864	NA
714	Leu-175-taa	175	taa	113.933	NA
715	Leu-175-taa	175	taa	116.937	NA
716	Leu-175-taa	175	taa	114.244	NA
717	Leu-175-taa	175	taa	112.428	NA
718	Leu-175-taa	175	taa	119.822	NA
719	Leu-175-taa	175	taa	119.093	NA
720	Leu-175-taa	175	taa	124.85	NA
721	Leu-175-taa	175	taa	119.968	NA
722	Leu-175-taa	175	taa	142.635	NA
723	Leu-175-taa	175	taa	121.616	NA
724	Leu-175-taa	175	taa	116.503	NA
725	Leu-175-taa	175	taa	159.023	NA
726	Leu-175-taa	175	taa	115.373	NA
727	Leu-175-taa	175	taa	146.092	NA
728	Leu-175-taa	175	taa	131.367	NA
729	Leu-175-taa	175	taa	111.179	NA
730	Leu-175-taa	175	taa	142.919	NA
731	Leu-175-taa	175	taa	144.111	NA
732	Leu-175-taa	175	taa	123.113	NA
733	Leu-175-taa	175	taa	114.873	NA
734	Leu-175-taa	175	taa	119.738	NA
735	Leu-175-taa	175	taa	111.721	NA
736	Leu-175-taa	175	taa	110.935	NA
737	Leu-175-taa	175	taa	110.159	NA
738	Leu-175-taa	175	taa	116.929	NA
739	Leu-175-taa	175	taa	113.382	NA
740	Leu-175-taa	175	taa	111.318	NA
741	Leu-175-taa	175	taa	116.853	NA
742	Leu-175-taa	175	taa	116.312	NA
743	Leu-175-taa	175	taa	116.185	NA
744	Leu-175-taa	175	taa	113.724	NA
745	Leu-175-taa	175	taa	115.48	NA
746	Leu-175-taa	175	taa	113.449	NA
747	Leu-175-taa	175	taa	120.148	NA
748	Leu-175-taa	175	taa	117.522	NA
749	Leu-175-taa	175	taa	115.964	NA
750	Leu-175-taa	175	taa	109.397	NA
751	Leu-175-taa	175	taa	109.559	NA
752	Leu-175-taa	175	taa	118.207	NA
753	Leu-175-taa	175	taa	130.179	NA
754	Leu-175-taa	175	taa	117.386	NA
755	Leu-175-taa	175	taa	114.495	NA
756	Leu-175-taa	175	taa	112.96	NA
757	Leu-175-taa	175	taa	120.156	NA
758	Leu-175-taa	175	taa	114.743	NA
759	Leu-175-taa	175	taa	126.541	NA
760	Leu-175-taa	175	taa	112.177	NA
761	Leu-175-taa	175	taa	114.422	NA
762	Leu-175-taa	175	taa	107.529	NA
763	Leu-175-taa	175	taa	120.258	NA
764	Leu-175-taa	175	taa	116.527	NA
765	Leu-175-taa	175	taa	110.532	NA
766	Leu-175-taa	175	taa	119.454	NA
767	Leu-175-taa	175	taa	116.181	NA
768	Leu-175-taa	175	taa	120.872	NA
769	Leu-175-taa	175	taa	122.285	NA
770	Leu-175-taa	175	taa	121.481	NA
771	Leu-175-taa	175	taa	113.574	NA
772	Leu-175-taa	175	taa	115.586	NA
773	Leu-175-taa	175	taa	119.639	NA
774	Leu-175-taa	175	taa	120.589	NA
775	Leu-175-taa	175	taa	114.788	NA
776	Leu-175-taa	175	taa	115.879	NA
777	Leu-175-taa	175	taa	135.914	NA
778	Leu-175-taa	175	taa	118.958	NA
779	Leu-175-taa	175	taa	115.919	NA
780	Leu-175-taa	175	taa	128.15	NA
781	Leu-175-taa	175	taa	138.269	NA
782	Leu-175-taa	175	taa	117.472	NA
783	Leu-175-taa	175	taa	110.742	NA
784	Leu-175-taa	175	taa	112.879	NA
785	Leu-175-taa	175	taa	132.118	NA
786	Leu-175-taa	175	taa	111.795	NA
787	Leu-175-taa	175	taa	114.285	NA
788	Leu-175-taa	175	taa	116.248	NA
789	Leu-175-taa	175	taa	118.35	NA
790	Leu-175-taa	175	taa	112.221	NA
791	Leu-175-taa	175	taa	113.656	NA
792	Leu-175-taa	175	taa	115.732	NA
793	Leu-175-taa	175	taa	113.872	NA
794	Leu-175-taa	175	taa	116.803	NA
795	Leu-175-taa	175	taa	118.36	NA
796	Leu-175-taa	175	taa	119.839	NA
797	Leu-175-taa	175	taa	116.183	NA
798	Leu-175-taa	175	taa	118.388	NA
799	Leu-175-taa	175	taa	102.394	NA
800	Leu-175-taa	175	taa	116.393	NA
801	Leu-175-taa	175	taa	117.803	NA
802	Leu-175-taa	175	taa	119.408	NA
803	Leu-175-taa	175	taa	119.23	NA
804	Leu-175-taa	175	taa	115.849	NA
805	Leu-175-taa	175	taa	114.114	NA
806	Leu-175-taa	175	taa	115.884	NA
807	Leu-175-taa	175	taa	113.368	NA
808	Leu-175-taa	175	taa	112.101	NA
809	Leu-175-taa	175	taa	114.383	NA
810	Leu-175-taa	175	taa	116.305	NA
811	Leu-175-taa	175	taa	116.293	NA
812	Leu-175-taa	175	taa	111.673	NA
813	Leu-175-taa	175	taa	120.831	NA
814	Leu-175-taa	175	taa	116.387	NA
815	Leu-175-taa	175	taa	126.497	NA
816	Leu-175-taa	175	taa	183.303	NA
817	Leu-175-taa	175	taa	161.962	NA
818	Leu-175-taa	175	taa	111.351	NA
819	Leu-175-taa	175	taa	111.422	NA
820	Leu-175-taa	175	taa	120.325	NA
821	Leu-175-taa	175	taa	116.552	NA
822	Leu-175-taa	175	taa	121.472	NA
823	Leu-175-taa	175	taa	115.638	NA
824	Leu-175-taa	175	taa	113.392	NA
825	Leu-175-taa	175	taa	114.543	NA
826	Leu-175-taa	175	taa	115.093	NA
827	Leu-175-taa	175	taa	111.949	NA
828	Leu-175-taa	175	taa	111.708	NA
829	Leu-175-taa	175	taa	110.455	NA
830	Leu-175-taa	175	taa	113.334	NA
831	Leu-175-taa	175	taa	117.12	NA
832	Leu-175-taa	175	taa	112.867	NA
833	Leu-175-taa	175	taa	123.046	NA
834	Leu-175-taa	175	taa	113.238	NA
835	Leu-175-taa	175	taa	117.489	NA
836	Leu-175-taa	175	taa	112.87	NA
837	Leu-175-taa	175	taa	110.817	NA
838	Leu-175-taa	175	taa	118.484	NA
839	Leu-175-taa	175	taa	115.55	NA
840	Leu-175-taa	175	taa	115.434	NA
841	Leu-175-taa	175	taa	119.663	NA
842	Leu-175-taa	175	taa	111.727	NA
843	Leu-175-taa	175	taa	112.166	NA
844	Leu-175-taa	175	taa	125.274	NA
845	Leu-175-taa	175	taa	123.24	NA
846	Leu-175-taa	175	taa	114.951	NA
847	Leu-175-taa	175	taa	120.209	NA
848	Leu-175-taa	175	taa	112.914	NA
849	Leu-175-taa	175	taa	114.589	NA
850	Leu-175-taa	175	taa	113.878	NA
851	Leu-175-taa	175	taa	117.087	NA
852	Leu-175-taa	175	taa	118.867	NA
853	Leu-175-taa	175	taa	113.821	NA
854	Leu-175-taa	175	taa	114.963	NA
855	Leu-175-taa	175	taa	117.446	NA
856	Leu-175-taa	175	taa	132.295	NA
857	Leu-175-taa	175	taa	124.25	NA
858	Leu-175-taa	175	taa	123.228	NA
859	Leu-175-taa	175	taa	126.612	NA
860	Leu-175-taa	175	taa	120.34	NA
861	Leu-175-taa	175	taa	122.085	NA
862	Leu-175-taa	175	taa	126.161	NA
863	Leu-175-taa	175	taa	111.467	NA
864	Leu-175-taa	175	taa	122.016	NA
865	Leu-175-taa	175	taa	117.879	NA
866	Leu-175-taa	175	taa	110.685	NA
867	Leu-175-taa	175	taa	115.346	NA
868	Leu-175-taa	175	taa	116.269	NA
869	Leu-175-taa	175	taa	112.774	NA
870	Leu-175-taa	175	taa	122.195	NA
871	Leu-175-taa	175	taa	115.325	NA
872	Leu-175-taa	175	taa	114.907	NA
873	Leu-175-taa	175	taa	119.488	NA
874	Leu-175-taa	175	taa	158.155	NA
875	Leu-175-taa	175	taa	110.972	NA
876	Leu-175-taa	175	taa	111.104	NA
877	Leu-175-taa	175	taa	115.283	NA
878	Leu-175-taa	175	taa	113.01	NA
879	Leu-175-taa	175	taa	124.305	NA
880	Leu-175-taa	175	taa	120.805	NA
881	Leu-175-taa	175	taa	123.25	NA
882	Leu-175-taa	175	taa	111.018	NA
883	Leu-175-taa	175	taa	113.53	NA
884	Leu-175-taa	175	taa	114.054	NA
885	Leu-175-taa	175	taa	120.834	NA
886	Leu-175-taa	175	taa	120.211	NA
887	Leu-175-taa	175	taa	123.437	NA
888	Leu-175-taa	175	taa	113.147	NA
889	Leu-175-taa	175	taa	112.893	NA
890	Leu-175-taa	175	taa	113.846	NA
891	Leu-175-taa	175	taa	120.423	NA
892	Leu-175-taa	175	taa	118.028	NA
893	Leu-175-taa	175	taa	139.878	NA
894	Leu-175-taa	175	taa	115.668	NA
895	Leu-175-taa	175	taa	121.826	NA
896	Leu-175-taa	175	taa	121.516	NA
897	Leu-175-taa	175	taa	114.18	NA
898	Leu-175-taa	175	taa	115.432	NA
899	Leu-175-taa	175	taa	114.9	NA
900	Leu-175-taa	175	taa	111.211	NA
901	Leu-175-taa	175	taa	117.045	NA
902	Leu-175-taa	175	taa	128.075	NA
903	Leu-175-taa	175	taa	122.386	NA
904	Leu-175-taa	175	taa	118.182	NA
905	Leu-175-taa	175	taa	113.759	NA
906	Leu-175-taa	175	taa	126.253	NA
907	Leu-175-taa	175	taa	118.212	NA
908	Leu-175-taa	175	taa	114.089	NA
909	Leu-175-taa	175	taa	116.584	NA
910	Leu-175-taa	175	taa	114.501	NA
911	Leu-175-taa	175	taa	120.53	NA
912	Leu-175-taa	175	taa	115.16	NA
913	Leu-175-taa	175	taa	119.098	NA
914	Leu-175-taa	175	taa	112.341	NA
915	Leu-175-taa	175	taa	123.566	NA
916	Leu-175-taa	175	taa	149.213	NA
917	Leu-175-taa	175	taa	121.745	NA
918	Leu-175-taa	175	taa	120.073	NA
919	Leu-175-taa	175	taa	113.035	NA
920	Leu-175-taa	175	taa	122.771	NA
921	Leu-175-taa	175	taa	124.087	NA
922	Leu-175-taa	175	taa	119.148	NA
923	Leu-175-tag	175	tag	112.788	NA
924	Leu-175-tag	175	tag	115.994	NA
925	Leu-175-tag	175	tag	118.565	NA
926	Leu-175-tag	175	tag	115.403	NA
927	Leu-175-tag	175	tag	147.554	NA
928	Leu-175-tag	175	tag	126.912	NA
929	Leu-175-tag	175	tag	112.294	NA
930	Leu-175-tag	175	tag	122.813	NA
931	Leu-175-tag	175	tag	123.045	NA
932	Leu-175-tag	175	tag	112.088	NA
933	Leu-175-tag	175	tag	115.159	NA
934	Leu-175-tag	175	tag	121.313	NA
935	Leu-175-tag	175	tag	114.972	NA
936	Leu-175-tag	175	tag	112.461	NA
937	Leu-175-tag	175	tag	123.194	NA
938	Leu-175-tag	175	tag	142.138	NA
939	Leu-175-tag	175	tag	109.319	NA
940	Leu-175-tag	175	tag	122.396	NA
941	Leu-175-tag	175	tag	136.864	NA
942	Leu-175-tag	175	tag	115.738	NA
943	Leu-175-tag	175	tag	115.914	NA
944	Leu-175-tag	175	tag	120.982	NA
945	Leu-175-tag	175	tag	138.311	NA
946	Leu-175-tag	175	tag	114.527	NA
947	Leu-175-tag	175	tag	119.365	NA
948	Leu-175-tag	175	tag	121.263	NA
949	Leu-175-tag	175	tag	120.69	NA
950	Leu-175-tag	175	tag	151.216	NA
951	Leu-175-tag	175	tag	131.146	NA
952	Leu-175-tag	175	tag	119.229	NA
953	Leu-175-tag	175	tag	117.384	NA
954	Leu-175-tag	175	tag	111.302	NA
955	Leu-175-tag	175	tag	119.222	NA
956	Leu-175-tag	175	tag	121.816	NA
957	Leu-175-tag	175	tag	131.285	NA
958	Leu-175-tag	175	tag	116.931	NA
959	Leu-175-tag	175	tag	116.486	NA
960	Leu-175-tag	175	tag	112.283	NA
961	Leu-175-tag	175	tag	139.802	NA
962	Leu-175-tag	175	tag	110.388	NA
963	Leu-175-tag	175	tag	127.736	NA
964	Leu-175-tag	175	tag	118.335	NA
965	Leu-175-tag	175	tag	125.599	NA
966	Leu-175-tag	175	tag	119.297	NA
967	Leu-175-tag	175	tag	120.175	NA
968	Leu-175-tag	175	tag	137.103	NA
969	Leu-175-tag	175	tag	112.639	NA
970	Leu-175-tag	175	tag	115.92	NA
971	Leu-175-tag	175	tag	130.79	NA
972	Leu-175-tag	175	tag	113.581	NA
973	Leu-175-tag	175	tag	112.593	NA
974	Leu-175-tag	175	tag	133.222	NA
975	Leu-175-tag	175	tag	113.344	NA
976	Leu-175-tag	175	tag	151.536	NA
977	Leu-175-tag	175	tag	115.2	NA
978	Leu-175-tag	175	tag	114.577	NA
979	Leu-175-tag	175	tag	128.122	NA
980	Leu-175-tag	175	tag	115.151	NA
981	Leu-175-tag	175	tag	126.9	NA
982	Leu-175-tag	175	tag	123.616	NA
983	Leu-175-tag	175	tag	112.892	NA
984	Leu-175-tag	175	tag	111.248	NA
985	Leu-175-tag	175	tag	114.587	NA
986	Leu-175-tag	175	tag	122.085	NA
987	Leu-175-tag	175	tag	119.383	NA
988	Leu-175-tag	175	tag	114.482	NA
989	Leu-175-tag	175	tag	131.592	NA
990	Leu-175-tag	175	tag	112.876	NA
991	Leu-175-tag	175	tag	133.645	NA
992	Leu-175-tag	175	tag	118.569	NA
993	Leu-175-tag	175	tag	118.894	NA
994	Leu-175-tag	175	tag	123.842	NA
995	Leu-175-tag	175	tag	172.982	NA
996	Leu-175-tag	175	tag	119.596	NA
997	Leu-175-tag	175	tag	143.269	NA
998	Leu-175-tag	175	tag	116.506	NA
999	Leu-175-tag	175	tag	117.932	NA
1000	Leu-175-tag	175	tag	116.991	NA
1001	Leu-175-tag	175	tag	108.463	NA
1002	Leu-175-tag	175	tag	112.065	NA
1003	Leu-175-tag	175	tag	121.598	NA
1004	Leu-175-tag	175	tag	123.513	NA
1005	Leu-175-tag	175	tag	109.787	NA
1006	Leu-175-tag	175	tag	111.262	NA
1007	Leu-175-tag	175	tag	120.752	NA
1008	Leu-175-tag	175	tag	133.877	NA
1009	Leu-175-tag	175	tag	121.677	NA
1010	Leu-175-tag	175	tag	124.307	NA
1011	Leu-175-tag	175	tag	122.853	NA
1012	Leu-175-tag	175	tag	146.503	NA
1013	Leu-175-tag	175	tag	117.122	NA
1014	Leu-175-tag	175	tag	124.419	NA
1015	Leu-175-tag	175	tag	131.047	NA
1016	Leu-175-tag	175	tag	126.966	NA
1017	Leu-175-tag	175	tag	113.407	NA
1018	Leu-175-tag	175	tag	117.112	NA
1019	Leu-175-tag	175	tag	115.651	NA
1020	Leu-175-tag	175	tag	148.796	NA
1021	Leu-175-tag	175	tag	118.867	NA
1022	Leu-175-tag	175	tag	118.799	NA
1023	Leu-175-tag	175	tag	111.767	NA
1024	Leu-175-tag	175	tag	119.568	NA
1025	Leu-175-tag	175	tag	114.594	NA
1026	Leu-175-tag	175	tag	125.36	NA
1027	Leu-175-tag	175	tag	112.482	NA
1028	Leu-175-tag	175	tag	124.83	NA
1029	Leu-175-tag	175	tag	123.349	NA
1030	Leu-175-tag	175	tag	117.939	NA
1031	Leu-175-tag	175	tag	116.758	NA
1032	Leu-175-tag	175	tag	119.293	NA
1033	Leu-175-tag	175	tag	117.907	NA
1034	Leu-175-tag	175	tag	114.029	NA
1035	Leu-175-tag	175	tag	147.607	NA
1036	Leu-175-tag	175	tag	118.03	NA
1037	Leu-175-tag	175	tag	118.391	NA
1038	Leu-175-tag	175	tag	111.662	NA
1039	Leu-175-tag	175	tag	113.895	NA
1040	Leu-175-tag	175	tag	120.848	NA
1041	Leu-175-tag	175	tag	117.664	NA
1042	Leu-175-tag	175	tag	113.876	NA
1043	Leu-175-tag	175	tag	122.219	NA
1044	Leu-175-tag	175	tag	120.374	NA
1045	Leu-175-tag	175	tag	114.479	NA
1046	Leu-175-tag	175	tag	122.27	NA
1047	Leu-175-tag	175	tag	117.206	NA
1048	Leu-175-tag	175	tag	114.897	NA
1049	Leu-175-tag	175	tag	112.067	NA
1050	Leu-175-tag	175	tag	120.234	NA
1051	Leu-175-tag	175	tag	115.39	NA
1052	Leu-175-tag	175	tag	113.745	NA
1053	Leu-175-tag	175	tag	112.161	NA
1054	Leu-175-tag	175	tag	130.84	NA
1055	Leu-175-tag	175	tag	125.393	NA
1056	Leu-175-tag	175	tag	115.762	NA
1057	Leu-175-tag	175	tag	122.746	NA
1058	Leu-175-tag	175	tag	112.991	NA
1059	Leu-175-tag	175	tag	127.26	NA
1060	Leu-175-tag	175	tag	115.34	NA
1061	Leu-175-tag	175	tag	127.939	NA
1062	Leu-175-tag	175	tag	117.814	NA
1063	Leu-175-tag	175	tag	116.648	NA
1064	Leu-175-tag	175	tag	116.476	NA
1065	Leu-175-tag	175	tag	114.081	NA
1066	Leu-175-tag	175	tag	115.027	NA
1067	Leu-175-tag	175	tag	124.163	NA
1068	Leu-175-tag	175	tag	116.086	NA
1069	Leu-175-tag	175	tag	118.892	NA
1070	Leu-175-tag	175	tag	110.804	NA
1071	Leu-175-tag	175	tag	169.051	NA
1072	Leu-175-tag	175	tag	117.577	NA
1073	Leu-175-tag	175	tag	130.295	NA
1074	Leu-175-tag	175	tag	116.759	NA
1075	Leu-175-tag	175	tag	140.534	NA
1076	Leu-175-tag	175	tag	130.077	NA
1077	Leu-175-tag	175	tag	123.072	NA
1078	Leu-175-tag	175	tag	119.783	NA
1079	Leu-175-tag	175	tag	114.715	NA
1080	Leu-175-tag	175	tag	134.187	NA
1081	Leu-175-tag	175	tag	110.213	NA
1082	Leu-175-tag	175	tag	116.302	NA
1083	Leu-175-tag	175	tag	121.658	NA
1084	Leu-175-tag	175	tag	115.043	NA
1085	Leu-175-tag	175	tag	110.74	NA
1086	Leu-175-tag	175	tag	118.302	NA
1087	Leu-175-tag	175	tag	119.149	NA
1088	Leu-175-tag	175	tag	117.052	NA
1089	Leu-175-tag	175	tag	111.996	NA
1090	Leu-175-tag	175	tag	202.571	NA
1091	Leu-175-tag	175	tag	126.07	NA
1092	Leu-175-tag	175	tag	112.153	NA
1093	Leu-175-tag	175	tag	124.494	NA
1094	Leu-175-tag	175	tag	127.477	NA
1095	Leu-175-tag	175	tag	118.018	NA
1096	Leu-175-tag	175	tag	114.238	NA
1097	Leu-175-tag	175	tag	117.92	NA
1098	Leu-175-tag	175	tag	117.43	NA
1099	Leu-175-tag	175	tag	121.915	NA
1100	Leu-175-tag	175	tag	118.116	NA
1101	Leu-175-tag	175	tag	119.118	NA
1102	Leu-175-tag	175	tag	187.412	NA
1103	Leu-175-tag	175	tag	130.231	NA
1104	Leu-175-tag	175	tag	115.087	NA
1105	Leu-175-tag	175	tag	121.695	NA
1106	Leu-175-tag	175	tag	126.336	NA
1107	Leu-175-tag	175	tag	118.025	NA
1108	Leu-175-tag	175	tag	124.122	NA
1109	Leu-175-tag	175	tag	126.842	NA
1110	Leu-175-tag	175	tag	123.357	NA
1111	Leu-175-tag	175	tag	137.317	NA
1112	Leu-175-tag	175	tag	118.09	NA
1113	Leu-175-tag	175	tag	116.914	NA
1114	Leu-175-tag	175	tag	111.545	NA
1115	Leu-175-tag	175	tag	132.454	NA
1116	Leu-175-tag	175	tag	138.204	NA
1117	Leu-175-tag	175	tag	119.109	NA
1118	Leu-175-tag	175	tag	125.474	NA
1119	Leu-175-tag	175	tag	121.927	NA
1120	Leu-175-tag	175	tag	114	NA
1121	Leu-175-tag	175	tag	125.488	NA
1122	Leu-175-tag	175	tag	124.385	NA
1123	Leu-175-tag	175	tag	118.827	NA
1124	Leu-175-tag	175	tag	115.787	NA
1125	Leu-175-tag	175	tag	155.649	NA
1126	Leu-175-tag	175	tag	117.524	NA
1127	Leu-175-tag	175	tag	124.241	NA
1128	Leu-175-tag	175	tag	117.136	NA
1129	Leu-175-tag	175	tag	116.504	NA
1130	Leu-175-tag	175	tag	112.377	NA
1131	Leu-175-tag	175	tag	122.341	NA
1132	Leu-175-tag	175	tag	112.315	NA
1133	Leu-175-tag	175	tag	116.867	NA
1134	Leu-175-tag	175	tag	136.861	NA
1135	Leu-175-tag	175	tag	127.706	NA
1136	Leu-175-tag	175	tag	114.632	NA
1137	Leu-175-tag	175	tag	110.327	NA
1138	Leu-175-tag	175	tag	118.597	NA
1139	Leu-175-tag	175	tag	116.359	NA
1140	Leu-175-tag	175	tag	119.579	NA
1141	Leu-175-tag	175	tag	123.412	NA
1142	Leu-175-tag	175	tag	118.131	NA
1143	Leu-175-tag	175	tag	115.212	NA
1144	Leu-175-tag	175	tag	121.356	NA
1145	Leu-175-tag	175	tag	116.763	NA
1146	Leu-175-tag	175	tag	118.181	NA
1147	Leu-175-tag	175	tag	144.292	NA
1148	Leu-175-tag	175	tag	153.512	NA
1149	Leu-175-tag	175	tag	113.613	NA
1150	Leu-175-tag	175	tag	111.963	NA
1151	Leu-175-tag	175	tag	111.511	NA
1152	Leu-175-tag	175	tag	117.759	NA
1153	Leu-175-tag	175	tag	112.861	NA
1154	Leu-175-tag	175	tag	123.654	NA
1155	Leu-175-tag	175	tag	118.935	NA
1156	Leu-175-tag	175	tag	113.657	NA
1157	Leu-175-tag	175	tag	136.228	NA
1158	Leu-175-tag	175	tag	122.232	NA
1159	Leu-175-tag	175	tag	118.177	NA
1160	Leu-175-tag	175	tag	125.504	NA
1161	Leu-175-tag	175	tag	110.019	NA
1162	Leu-175-tag	175	tag	193.831	NA
1163	Leu-175-tag	175	tag	107.169	NA
1164	Leu-175-tag	175	tag	121.313	NA
1165	Leu-175-tag	175	tag	110.429	NA
1166	Leu-175-tag	175	tag	116.225	NA
1167	Leu-175-tag	175	tag	117.718	NA
1168	Leu-175-tag	175	tag	109.805	NA
1169	Leu-175-tag	175	tag	125.704	NA
1170	Leu-175-tag	175	tag	115.944	NA
1171	Leu-175-tag	175	tag	108.223	NA
1172	Leu-175-tag	175	tag	109.974	NA
1173	Leu-175-tag	175	tag	111.522	NA
1174	Leu-175-tag	175	tag	122.868	NA
1175	Leu-175-tag	175	tag	112.679	NA
1176	Leu-175-tag	175	tag	114.509	NA
1177	Leu-175-tag	175	tag	115.602	NA
1178	Leu-175-tag	175	tag	138.359	NA
1179	Leu-175-tag	175	tag	139.651	NA
1180	Leu-175-tag	175	tag	151.898	NA
1181	Leu-175-tag	175	tag	120.372	NA
1182	Leu-175-tag	175	tag	116.963	NA
1183	Leu-175-tag	175	tag	116.156	NA
1184	Leu-175-tag	175	tag	111.651	NA
1185	Leu-175-tag	175	tag	114.35	NA
1186	Leu-175-tag	175	tag	118.436	NA
1187	Leu-175-tag	175	tag	115.749	NA
1188	Leu-175-tag	175	tag	114.438	NA
1189	Leu-175-tag	175	tag	114.75	NA
1190	Leu-175-tag	175	tag	117.499	NA
1191	Leu-175-tag	175	tag	128.954	NA
1192	Leu-175-tag	175	tag	109.922	NA
1193	Leu-175-tag	175	tag	112.358	NA
1194	Leu-175-tag	175	tag	119.19	NA
1195	Leu-175-tag	175	tag	120.532	NA
1196	Leu-175-tag	175	tag	115.957	NA
1197	Leu-175-tag	175	tag	114.375	NA
1198	Leu-175-tag	175	tag	114.931	NA
1199	Leu-175-tag	175	tag	117.924	NA
1200	Leu-175-tag	175	tag	113.314	NA
1201	Leu-175-tag	175	tag	112.71	NA
1202	Leu-175-tag	175	tag	112.538	NA
1203	Leu-175-tag	175	tag	119.774	NA
1204	Leu-175-tag	175	tag	118.574	NA
1205	Leu-175-tag	175	tag	129.787	NA
1206	Leu-175-tag	175	tag	114.881	NA
1207	Leu-175-tag	175	tag	113.004	NA
1208	Leu-175-tag	175	tag	141.733	NA
1209	Leu-175-tag	175	tag	113.827	NA
1210	Leu-175-tag	175	tag	113.255	NA
1211	Leu-175-tag	175	tag	114.007	NA
1212	Leu-175-tag	175	tag	113.416	NA
1213	Leu-175-tag	175	tag	111.759	NA
1214	Leu-175-tag	175	tag	118.228	NA
1215	Leu-175-tag	175	tag	122.441	NA
1216	Leu-175-tag	175	tag	116.951	NA
1217	Leu-175-tag	175	tag	117.425	NA
1218	Leu-175-tag	175	tag	123.21	NA
1219	Leu-175-tag	175	tag	134.183	NA
1220	Leu-175-tag	175	tag	129.149	NA
1221	Leu-175-tag	175	tag	137.274	NA
1222	Leu-175-tag	175	tag	119.629	NA
1223	Leu-175-tag	175	tag	114.127	NA
1224	Leu-175-tag	175	tag	126.169	NA
1225	Leu-175-tag	175	tag	117.889	NA
1226	Leu-175-tag	175	tag	118.003	NA
1227	Leu-175-tag	175	tag	115.307	NA
1228	Leu-175-tag	175	tag	118.594	NA
1229	Leu-175-tag	175	tag	106.012	NA
1230	Leu-175-tag	175	tag	114.816	NA
1231	Leu-175-tag	175	tag	112.707	NA
1232	Leu-175-tag	175	tag	111.905	NA
1233	Leu-175-tag	175	tag	114.466	NA
1234	Leu-175-tag	175	tag	110.058	NA
1235	Leu-175-tag	175	tag	114.522	NA
1236	Leu-175-tag	175	tag	112.792	NA
1237	Leu-175-tag	175	tag	115.474	NA
1238	Leu-175-tag	175	tag	114.406	NA
1239	Leu-175-tag	175	tag	115.237	NA
1240	Leu-175-tag	175	tag	120.641	NA
1241	Leu-175-tag	175	tag	139.678	NA
1242	Leu-175-tag	175	tag	121.024	NA
1243	Leu-175-tag	175	tag	118.256	NA
1244	Leu-175-tag	175	tag	116.543	NA
1245	Leu-175-tag	175	tag	116.992	NA
1246	Leu-175-tag	175	tag	110.588	NA
1247	Leu-175-tag	175	tag	164.087	NA
1248	Leu-175-tag	175	tag	118.304	NA
1249	Leu-175-tag	175	tag	121.227	NA
1250	Leu-175-tag	175	tag	116.945	NA
1251	Leu-175-tag	175	tag	111.985	NA
1252	Leu-175-tag	175	tag	115.732	NA
1253	Leu-175-tag	175	tag	117.872	NA
1254	Leu-175-tag	175	tag	118.864	NA
1255	Leu-175-tag	175	tag	127.828	NA
1256	Leu-175-tag	175	tag	127.906	NA
1257	Leu-175-tag	175	tag	122.564	NA
1258	Leu-175-tag	175	tag	125.896	NA
1259	Leu-175-tag	175	tag	124.72	NA
1260	Leu-175-tag	175	tag	113.103	NA
1261	Leu-175-tag	175	tag	130.278	NA
1262	Leu-175-tag	175	tag	123.296	NA
1263	Leu-175-tag	175	tag	123.815	NA
1264	Leu-175-tag	175	tag	119.865	NA
1265	Leu-175-tag	175	tag	116.982	NA
1266	Leu-175-tag	175	tag	113.791	NA
1267	Leu-175-tag	175	tag	115.095	NA
1268	Leu-175-tag	175	tag	111.821	NA
1269	Leu-175-tag	175	tag	111.568	NA
1270	Leu-175-tag	175	tag	126.797	NA
1271	Leu-175-tag	175	tag	114.234	NA
1272	Leu-175-tag	175	tag	112.86	NA
1273	Leu-175-tag	175	tag	116.487	NA
1274	Leu-175-tag	175	tag	123.698	NA
1275	Leu-175-tag	175	tag	123.393	NA
1276	Leu-175-tag	175	tag	119.366	NA
1277	Leu-175-tag	175	tag	129.66	NA
1278	Leu-175-tag	175	tag	136.32	NA
1279	Leu-175-tag	175	tag	129.646	NA
1280	Leu-175-tag	175	tag	119.642	NA
1281	Leu-175-tag	175	tag	127.117	NA
1282	Leu-175-tag	175	tag	121.56	NA
1283	Leu-175-tag	175	tag	138.957	NA
1284	Leu-175-tag	175	tag	117.912	NA
1285	Leu-175-tag	175	tag	124.312	NA
1286	Leu-175-tag	175	tag	115.622	NA
1287	Leu-175-tag	175	tag	112.937	NA
1288	Leu-175-tag	175	tag	124.266	NA
1289	Leu-175-tag	175	tag	118.882	NA
1290	Leu-175-tag	175	tag	116.67	NA
1291	Leu-175-tag	175	tag	113.786	NA
1292	Leu-175-tag	175	tag	106.776	NA
1293	Leu-175-tag	175	tag	111.604	NA
1294	Leu-175-tag	175	tag	116.982	NA
1295	Leu-175-tag	175	tag	119.903	NA
1296	Leu-175-tag	175	tag	113.988	NA
1297	Leu-175-tag	175	tag	131.641	NA
1298	Leu-175-tag	175	tag	113.389	NA
1299	Leu-175-tag	175	tag	121.035	NA
1300	Leu-175-tag	175	tag	126.823	NA
1301	Leu-175-tag	175	tag	122.644	NA
1302	Leu-175-tag	175	tag	136.945	NA
1303	Leu-175-tag	175	tag	121.312	NA
1304	Leu-175-tag	175	tag	110.881	NA
1305	Leu-175-tag	175	tag	121.043	NA
1306	Leu-175-tag	175	tag	120.903	NA
1307	Leu-175-tag	175	tag	137.483	NA
1308	Leu-175-tag	175	tag	123.61	NA
1309	Leu-175-tag	175	tag	123.793	NA
1310	Leu-175-tag	175	tag	123.604	NA
1311	Leu-175-tag	175	tag	114.423	NA
1312	Leu-175-tag	175	tag	134.189	NA
1313	Leu-175-tag	175	tag	118.487	NA
1314	Leu-175-tag	175	tag	135.494	NA
1315	Leu-175-tag	175	tag	128.269	NA
1316	Leu-175-tag	175	tag	115.754	NA
1317	Leu-175-tag	175	tag	108.884	NA
1318	Leu-175-tag	175	tag	195.855	NA
1319	Leu-175-tag	175	tag	136.822	NA
1320	Leu-175-tag	175	tag	127.873	NA
1321	Leu-175-tag	175	tag	115.726	NA
1322	Leu-175-tag	175	tag	113.392	NA
1323	Leu-175-tag	175	tag	110.616	NA
1324	Leu-175-tag	175	tag	113.282	NA
1325	Leu-175-tag	175	tag	120.335	NA
1326	Leu-175-tag	175	tag	145.781	NA
1327	Leu-175-tag	175	tag	111.765	NA
1328	Leu-175-tag	175	tag	111.623	NA
1329	Leu-175-tag	175	tag	132.795	NA
1330	Leu-175-tag	175	tag	113.444	NA
1331	Leu-175-tag	175	tag	144.555	NA
1332	Leu-175-tag	175	tag	115.739	NA
1333	Leu-175-tag	175	tag	120.83	NA
1334	Leu-175-tag	175	tag	121.737	NA
1335	Leu-175-tag	175	tag	119.388	NA
1336	Leu-175-tag	175	tag	114.344	NA
1337	Leu-175-tag	175	tag	125.537	NA
1338	Leu-175-tag	175	tag	114.904	NA
1339	Leu-175-tag	175	tag	128.612	NA
1340	Leu-175-tag	175	tag	124.154	NA
1341	Leu-175-tag	175	tag	117.906	NA
1342	Leu-175-tag	175	tag	131.281	NA
1343	Leu-175-tag	175	tag	117.25	NA
1344	Leu-175-tag	175	tag	126.546	NA
1345	Leu-175-tag	175	tag	126.254	NA
1346	Leu-175-tag	175	tag	119.666	NA
1347	Leu-175-tag	175	tag	120.351	NA
1348	Leu-175-tag	175	tag	136.165	NA
1349	Leu-175-tag	175	tag	125.842	NA
1350	Leu-175-tag	175	tag	122.415	NA
1351	Leu-175-tag	175	tag	111.163	NA
1352	Leu-175-tag	175	tag	127.193	NA
1353	Leu-175-tag	175	tag	118.076	NA
1354	Leu-175-tag	175	tag	122.997	NA
1355	Leu-175-tag	175	tag	138.368	NA
1356	Leu-175-tag	175	tag	115.083	NA
1357	Leu-175-tag	175	tag	168.815	NA
1358	Leu-175-tag	175	tag	118.167	NA
1359	Leu-175-tag	175	tag	114.153	NA
1360	Leu-175-tag	175	tag	118.719	NA
1361	Leu-175-tag	175	tag	120.869	NA
1362	Leu-175-tag	175	tag	115.564	NA
1363	Leu-175-tag	175	tag	135.516	NA
1364	Leu-175-tag	175	tag	122.748	NA
1365	Leu-175-tag	175	tag	121.894	NA
1366	Leu-175-tag	175	tag	120.948	NA
1367	Leu-175-tag	175	tag	125.555	NA
1368	Leu-175-tag	175	tag	113.951	NA
1369	Leu-175-tag	175	tag	126.816	NA
1370	Leu-175-tag	175	tag	112.338	NA
1371	Leu-175-tag	175	tag	107.735	NA
1372	Leu-175-tag	175	tag	116.918	NA
1373	Leu-175-tag	175	tag	121.659	NA
1374	Leu-175-tag	175	tag	125.398	NA
1375	Leu-175-tag	175	tag	126.945	NA
1376	Leu-175-tag	175	tag	137.433	NA
1377	Leu-175-tag	175	tag	118.374	NA
1378	Leu-175-tag	175	tag	121.811	NA
1379	Leu-175-tag	175	tag	114.041	NA
1380	Leu-175-tag	175	tag	135.09	NA
1381	Leu-175-tag	175	tag	127.397	NA
1382	Leu-175-tag	175	tag	129.328	NA
1383	Leu-175-tag	175	tag	151.059	NA
1384	Leu-175-tag	175	tag	122.888	NA
1385	Leu-175-tag	175	tag	122.811	NA
1386	Leu-175-tag	175	tag	124.179	NA
1387	Leu-175-tag	175	tag	121.097	NA
1388	Leu-175-tag	175	tag	118.167	NA
1389	Leu-175-tag	175	tag	102.181	NA
1390	Leu-175-tag	175	tag	121.836	NA
1391	Leu-175-tag	175	tag	114.883	NA
1392	Leu-175-tag	175	tag	109.187	NA
1393	Leu-175-tag	175	tag	109.241	NA
1394	Leu-175-tag	175	tag	108.699	NA
1395	Leu-175-tag	175	tag	112.045	NA
1396	Leu-175-tag	175	tag	111.807	NA
1397	Leu-175-tag	175	tag	133.343	NA
1398	Leu-175-tag	175	tag	121.563	NA
1399	Leu-175-tag	175	tag	175.758	NA
1400	Leu-175-tag	175	tag	127.118	NA
1401	Leu-175-tag	175	tag	117.404	NA
1402	Leu-175-tag	175	tag	116.958	NA
1403	Leu-175-tag	175	tag	110.782	NA
1404	Leu-175-tag	175	tag	110.253	NA
1405	Leu-175-tag	175	tag	122.333	NA
1406	Leu-175-tag	175	tag	111.87	NA
1407	Leu-175-tag	175	tag	117.028	NA
1408	Leu-175-tag	175	tag	116.999	NA
1409	Leu-175-tag	175	tag	116.099	NA
1410	Leu-175-tag	175	tag	123.079	NA
1411	Leu-175-tag	175	tag	111.631	NA
1412	Leu-175-tag	175	tag	115.2	NA
1413	Leu-175-tag	175	tag	113.324	NA
1414	Leu-175-tag	175	tag	108.873	NA
1415	Leu-175-tag	175	tag	110.056	NA
1416	Leu-175-tag	175	tag	119.6	NA
1417	Leu-175-tag	175	tag	133.679	NA
1418	Leu-175-tag	175	tag	120.107	NA
1419	Leu-175-tag	175	tag	111.821	NA
1420	Leu-175-tag	175	tag	129.55	NA
1421	Leu-175-tag	175	tag	123.412	NA
1422	Leu-175-tag	175	tag	124.325	NA
1423	Leu-175-tag	175	tag	118.675	NA
1424	Leu-175-tag	175	tag	108.823	NA
1425	Leu-175-tag	175	tag	119.048	NA
1426	Leu-175-tag	175	tag	118.691	NA
1427	Leu-175-tag	175	tag	120.858	NA
1428	Leu-175-tag	175	tag	137.091	NA
1429	Leu-175-tag	175	tag	115.95	NA
1430	Leu-175-tag	175	tag	119.595	NA
1431	Leu-175-tag	175	tag	117.013	NA
1432	Leu-175-tag	175	tag	112.61	NA
1433	Leu-175-tag	175	tag	128.078	NA
1434	Leu-175-tag	175	tag	111.715	NA
1435	Leu-175-tag	175	tag	126.545	NA
1436	Leu-175-tag	175	tag	116.191	NA
1437	Leu-175-tag	175	tag	122.91	NA
1438	Leu-175-tag	175	tag	126.304	NA
1439	Leu-175-tag	175	tag	127.471	NA
1440	Leu-175-tag	175	tag	111.225	NA
1441	Leu-175-tag	175	tag	123.199	NA
1442	Leu-175-tag	175	tag	111.636	NA
1443	Leu-175-tag	175	tag	111.75	NA
1444	Leu-175-tag	175	tag	120.22	NA
1445	Leu-175-tag	175	tag	107.901	NA
1446	Leu-175-tag	175	tag	145.232	NA
1447	Leu-175-tag	175	tag	112.055	NA
1448	Leu-175-tag	175	tag	109.476	NA
1449	Leu-175-tag	175	tag	129.54	NA
1450	Leu-175-tag	175	tag	114.783	NA
1451	Leu-175-tag	175	tag	114.519	NA
1452	Leu-175-tag	175	tag	140.995	NA
1453	Leu-175-tag	175	tag	128.73	NA
1454	Leu-175-tag	175	tag	132.978	NA
1455	Leu-175-tag	175	tag	118.888	NA
1456	Leu-175-tag	175	tag	143.332	NA
1457	Leu-175-tag	175	tag	122.286	NA
1458	Leu-175-tag	175	tag	153.719	NA
1459	Leu-175-tag	175	tag	112.245	NA
1460	Leu-175-tag	175	tag	114.857	NA
1461	Leu-175-tag	175	tag	117.263	NA
1462	Leu-175-tag	175	tag	140.262	NA
1463	Leu-175-tag	175	tag	113.711	NA
1464	Leu-175-tag	175	tag	137.217	NA
1465	Leu-175-tag	175	tag	203.513	NA
1466	Leu-175-tag	175	tag	108.349	NA
1467	Leu-175-tag	175	tag	115.047	NA
1468	Leu-175-tag	175	tag	113.76	NA
1469	Leu-175-tag	175	tag	117.661	NA
1470	Leu-175-tag	175	tag	118.741	NA
1471	Leu-175-tag	175	tag	142.825	NA
1472	Leu-175-tag	175	tag	121.933	NA
1473	Leu-175-tag	175	tag	116.943	NA
1474	Leu-175-tag	175	tag	117.739	NA
1475	Leu-175-tag	175	tag	111.796	NA
1476	Leu-175-tag	175	tag	122.312	NA
1477	Leu-175-tag	175	tag	135.499	NA
1478	Leu-175-tag	175	tag	123.222	NA
1479	Leu-175-tag	175	tag	122.76	NA
1480	Leu-175-tag	175	tag	118.56	NA
1481	Leu-175-tag	175	tag	113.423	NA
1482	Leu-175-tag	175	tag	115.201	NA
1483	Leu-175-tag	175	tag	118.327	NA
1484	Leu-175-tag	175	tag	140.728	NA
1485	Leu-175-tag	175	tag	126.135	NA
1486	Leu-175-tag	175	tag	110.082	NA
1487	Leu-175-tag	175	tag	119.573	NA
1488	Leu-175-tag	175	tag	113.407	NA
1489	Leu-175-tag	175	tag	119.961	NA
1490	Leu-175-tag	175	tag	114.478	NA
1491	Leu-175-tag	175	tag	120.125	NA
1492	Leu-175-tag	175	tag	124.025	NA
1493	Leu-175-tag	175	tag	115.875	NA
1494	Leu-175-tag	175	tag	138.11	NA
1495	Leu-175-tag	175	tag	127.136	NA
1496	Leu-175-tag	175	tag	111.852	NA
1497	Leu-175-tag	175	tag	123.804	NA
1498	Leu-175-tag	175	tag	119.231	NA
1499	Leu-175-tag	175	tag	115.468	NA
1500	Leu-175-tag	175	tag	115.331	NA
1501	Leu-175-tag	175	tag	140.497	NA
1502	Leu-175-tag	175	tag	130.72	NA
1503	Leu-175-tag	175	tag	122.032	NA
1504	Leu-175-tag	175	tag	121.456	NA
1505	Leu-175-tag	175	tag	133.024	NA
1506	Leu-175-tag	175	tag	120.665	NA
1507	Leu-175-tag	175	tag	111.447	NA
1508	Leu-175-tag	175	tag	122.724	NA
1509	Leu-175-tag	175	tag	113.238	NA
1510	Leu-175-tag	175	tag	118.191	NA
1511	Leu-175-tag	175	tag	123.171	NA
1512	Leu-175-tag	175	tag	126.734	NA
1513	Leu-175-tag	175	tag	123.237	NA
1514	Leu-175-tag	175	tag	164.549	NA
1515	Leu-175-tag	175	tag	157.355	NA
1516	Leu-175-tag	175	tag	116.641	NA
1517	Leu-175-tag	175	tag	145.035	NA
1518	Leu-175-tag	175	tag	122.181	NA
1519	Leu-175-tag	175	tag	116.1	NA
1520	Leu-175-tag	175	tag	130.886	NA
1521	Leu-175-tag	175	tag	140.643	NA
1522	Leu-175-tag	175	tag	111.63	NA
1523	Leu-175-tag	175	tag	114.999	NA
1524	Leu-175-tag	175	tag	147.43	NA
1525	Leu-175-tag	175	tag	112.987	NA
1526	Leu-175-tag	175	tag	119.557	NA
1527	Leu-175-tag	175	tag	117.297	NA
1528	Leu-175-tag	175	tag	116.573	NA
1529	Leu-175-tag	175	tag	129.806	NA
1530	Leu-175-tag	175	tag	112.462	NA
1531	Leu-175-tag	175	tag	111.757	NA
1532	Leu-175-tag	175	tag	114.618	NA
1533	Leu-175-tag	175	tag	109.637	NA
1534	Leu-175-tag	175	tag	116.108	NA
1535	Leu-175-tag	175	tag	119.726	NA
1536	Leu-175-tag	175	tag	119.017	NA
1537	Leu-175-tag	175	tag	186.108	NA
1538	Leu-175-tag	175	tag	119.642	NA
1539	Leu-175-tag	175	tag	126.073	NA
1540	Leu-175-tag	175	tag	117.697	NA
1541	Leu-175-tag	175	tag	120.883	NA
1542	Leu-175-tag	175	tag	126.777	NA
1543	Leu-175-tag	175	tag	122.279	NA
1544	Leu-175-tag	175	tag	148.198	NA
1545	Leu-175-tag	175	tag	122.085	NA
1546	Leu-175-tag	175	tag	122.67	NA
1547	Leu-175-tag	175	tag	116.225	NA
1548	Leu-175-tag	175	tag	138.054	NA
1549	Leu-175-tag	175	tag	125.221	NA
1550	Leu-175-tag	175	tag	119.548	NA
1551	Leu-175-tag	175	tag	117.215	NA
1552	Leu-175-tag	175	tag	129.689	NA
1553	Leu-175-tag	175	tag	108.177	NA
1554	Leu-175-tag	175	tag	117.565	NA
1555	Leu-175-tag	175	tag	122.378	NA
1556	Leu-175-tag	175	tag	138.072	NA
1557	Leu-175-tag	175	tag	116.06	NA
1558	Leu-175-tag	175	tag	123.916	NA
1559	Leu-175-tag	175	tag	118.769	NA
1560	Leu-175-tag	175	tag	120.983	NA
1561	Leu-175-tag	175	tag	166.562	NA
1562	Leu-175-tag	175	tag	129.106	NA
1563	Leu-175-tag	175	tag	120.02	NA
1564	Leu-175-tag	175	tag	120.469	NA
1565	Leu-175-tag	175	tag	112.864	NA
1566	Leu-175-tag	175	tag	120.808	NA
1567	Leu-175-tag	175	tag	113.332	NA
1568	Leu-175-tag	175	tag	117.752	NA
1569	Leu-175-tag	175	tag	113.621	NA
1570	Leu-175-tag	175	tag	117.526	NA
1571	Leu-175-tag	175	tag	119.517	NA
1572	Leu-175-tag	175	tag	111.967	NA
1573	Leu-175-tag	175	tag	128.416	NA
1574	Leu-175-tag	175	tag	116.14	NA
1575	Leu-175-tag	175	tag	116.84	NA
1576	Leu-175-tag	175	tag	113.373	NA
1577	Leu-175-tag	175	tag	119.778	NA
1578	Leu-175-tag	175	tag	136.907	NA
1579	Leu-175-tag	175	tag	120.134	NA
1580	Leu-175-tag	175	tag	115.65	NA
1581	Leu-175-tag	175	tag	115.723	NA
1582	Leu-175-tag	175	tag	115.982	NA
1583	Leu-175-tag	175	tag	121.454	NA
1584	Leu-175-tag	175	tag	116.998	NA
1585	Leu-175-tag	175	tag	114.874	NA
1586	Leu-175-tag	175	tag	115.238	NA
1587	Leu-175-tag	175	tag	119.542	NA
1588	Leu-175-tag	175	tag	119.236	NA
1589	Leu-175-tag	175	tag	118.819	NA
1590	Leu-175-tag	175	tag	114.832	NA
1591	Leu-175-tag	175	tag	124.483	NA
1592	Leu-175-tag	175	tag	124.603	NA
1593	Leu-175-tag	175	tag	120.221	NA
1594	Leu-175-tag	175	tag	119.583	NA
1595	Leu-175-tag	175	tag	114.34	NA
1596	Leu-175-tag	175	tag	111.723	NA
1597	Leu-175-tag	175	tag	118.301	NA
1598	Leu-175-tag	175	tag	120.121	NA
1599	Leu-175-tag	175	tag	113.741	NA
1600	Leu-175-tag	175	tag	122.112	NA
1601	Leu-175-tag	175	tag	117.869	NA
1602	Leu-175-tag	175	tag	114.083	NA
1603	Leu-175-tag	175	tag	114.469	NA
1604	Leu-175-tag	175	tag	115.332	NA
1605	Leu-175-tag	175	tag	121.987	NA
1606	Leu-175-tag	175	tag	110.865	NA
1607	Leu-175-tag	175	tag	114.673	NA
1608	Leu-175-tag	175	tag	119.745	NA
1609	Leu-175-tag	175	tag	123.452	NA
1610	Leu-175-tag	175	tag	113.472	NA
1611	Leu-175-tag	175	tag	116.858	NA
1612	Leu-175-tag	175	tag	109.523	NA
1613	Leu-175-tag	175	tag	111.175	NA
1614	Leu-175-tag	175	tag	122.246	NA
1615	Leu-175-tag	175	tag	116.997	NA
1616	Leu-175-tag	175	tag	127.992	NA
1617	Leu-175-tag	175	tag	119.432	NA
1618	Leu-175-tag	175	tag	121.927	NA
1619	Leu-175-tag	175	tag	112.819	NA
1620	Leu-175-tag	175	tag	136.062	NA
1621	Leu-175-tag	175	tag	108.828	NA
1622	Leu-175-tag	175	tag	131.633	NA
1623	Leu-175-tag	175	tag	119.677	NA
1624	Leu-175-tag	175	tag	163.45	NA
1625	Leu-175-tag	175	tag	115.02	NA
1626	Leu-175-tag	175	tag	121.776	NA
1627	Leu-175-tag	175	tag	118.289	NA
1628	Leu-175-tag	175	tag	139.523	NA
1629	Leu-175-tag	175	tag	114.803	NA
1630	Leu-175-tag	175	tag	124.809	NA
1631	Leu-175-tag	175	tag	120.127	NA
1632	Leu-175-tag	175	tag	117.234	NA
1633	Leu-175-tag	175	tag	110.407	NA
1634	Leu-175-tag	175	tag	124.128	NA
1635	Leu-175-tag	175	tag	123.01	NA
1636	Leu-175-tag	175	tag	140.332	NA
1637	Leu-175-tag	175	tag	122.413	NA
1638	Leu-175-tag	175	tag	135.446	NA
1639	Leu-175-tag	175	tag	127.338	NA
1640	Leu-175-tag	175	tag	125.126	NA
1641	Leu-175-tag	175	tag	128.114	NA
1642	Leu-175-tag	175	tag	115.614	NA
1643	Leu-175-tag	175	tag	116.123	NA
1644	Leu-175-tag	175	tag	115.477	NA
1645	Leu-175-tag	175	tag	115.057	NA
1646	Leu-175-tag	175	tag	117.902	NA
1647	Leu-175-tag	175	tag	118.163	NA
1648	Leu-175-tag	175	tag	119.578	NA
1649	Leu-175-tag	175	tag	114.958	NA
1650	Leu-175-tag	175	tag	110.056	NA
1651	Leu-175-tag	175	tag	115.271	NA
1652	Leu-175-tag	175	tag	126.302	NA
1653	Leu-175-tag	175	tag	114.204	NA
1654	Leu-175-tag	175	tag	116.811	NA
1655	Leu-175-tag	175	tag	117.577	NA
1656	Leu-175-tag	175	tag	114.082	NA
1657	Leu-175-tag	175	tag	118.256	NA
1658	Leu-175-tag	175	tag	116.641	NA
1659	Leu-175-tag	175	tag	117.564	NA
1660	Leu-175-tag	175	tag	117.058	NA
1661	Leu-175-tag	175	tag	112.676	NA
1662	Leu-175-tag	175	tag	124.663	NA
1663	Leu-175-tag	175	tag	113.915	NA
1664	Leu-175-tag	175	tag	123.881	NA
1665	Leu-175-tag	175	tag	113.836	NA
1666	Leu-175-tag	175	tag	112.607	NA
1667	Leu-175-tag	175	tag	113.814	NA
1668	Leu-175-tag	175	tag	139.463	NA
1669	Leu-175-tag	175	tag	115.57	NA
1670	Leu-175-tag	175	tag	160.757	NA
1671	Leu-175-tag	175	tag	119.275	NA
1672	Leu-175-tag	175	tag	123.053	NA
1673	Leu-175-tag	175	tag	108.974	NA
1674	Leu-175-tag	175	tag	114.232	NA
1675	Leu-175-tag	175	tag	116.224	NA
1676	Leu-175-tag	175	tag	111.807	NA
1677	Leu-175-tag	175	tag	115.652	NA
1678	Leu-175-tag	175	tag	119.955	NA
1679	Leu-175-tag	175	tag	124.182	NA
1680	Leu-175-tag	175	tag	117.782	NA
1681	Leu-175-tag	175	tag	113.208	NA
1682	Leu-175-tag	175	tag	133.322	NA
1683	Leu-175-tag	175	tag	120.53	NA
1684	Leu-175-tag	175	tag	120.887	NA
1685	Leu-175-tag	175	tag	119.268	NA
1686	Leu-175-tag	175	tag	122.24	NA
1687	Leu-175-tag	175	tag	109.507	NA
1688	Leu-175-tag	175	tag	127.071	NA
1689	Leu-175-tag	175	tag	124.403	NA
1690	Leu-175-tag	175	tag	115.57	NA
1691	Leu-175-tag	175	tag	117.793	NA
1692	Leu-175-tag	175	tag	112.64	NA
1693	Leu-175-tag	175	tag	114.348	NA
1694	Leu-175-tag	175	tag	109.21	NA
1695	Leu-175-tag	175	tag	110.751	NA
1696	Leu-175-tag	175	tag	115.519	NA
1697	Leu-175-tag	175	tag	117.133	NA
1698	Leu-175-tag	175	tag	119.095	NA
1699	Leu-175-tag	175	tag	119.57	NA
1700	Leu-175-tag	175	tag	119.604	NA
1701	Leu-175-tag	175	tag	126.052	NA
1702	Leu-175-tag	175	tag	118.371	NA
1703	Leu-175-tag	175	tag	113.706	NA
1704	Leu-175-tag	175	tag	127.472	NA
1705	Leu-175-tag	175	tag	115.15	NA
1706	Leu-175-tag	175	tag	149.062	NA
1707	Leu-175-tag	175	tag	118.273	NA
1708	Leu-175-tag	175	tag	128.829	NA
1709	Leu-175-tag	175	tag	117.893	NA
1710	Leu-175-tag	175	tag	119.807	NA
1711	Leu-175-tag	175	tag	113.218	NA
1712	Leu-175-tag	175	tag	125.843	NA
1713	Leu-175-tag	175	tag	122.275	NA
1714	Leu-175-tag	175	tag	117.759	NA
1715	Leu-175-tag	175	tag	108.393	NA
1716	Leu-175-tag	175	tag	124.956	NA
1717	Leu-175-tag	175	tag	123.701	NA
1718	Leu-175-tag	175	tag	119.384	NA
1719	Leu-175-tag	175	tag	114.893	NA
1720	Leu-175-tag	175	tag	120.914	NA
1721	Leu-175-tag	175	tag	116.231	NA
1722	Leu-175-tag	175	tag	117.028	NA
1723	Leu-175-tag	175	tag	151.476	NA
1724	Leu-175-tag	175	tag	111.686	NA
1725	Leu-175-tag	175	tag	112.749	NA
1726	Leu-175-tag	175	tag	126.334	NA
1727	Leu-175-tag	175	tag	108.914	NA
1728	Leu-175-tag	175	tag	112.831	NA
1729	Leu-175-tag	175	tag	121.456	NA
1730	Leu-175-tag	175	tag	119.279	NA
1731	Leu-175-tag	175	tag	119.437	NA
1732	Leu-175-tag	175	tag	117.159	NA
1733	Leu-175-tag	175	tag	109.726	NA
1734	Leu-175-tag	175	tag	118.36	NA
1735	Leu-175-tag	175	tag	118.892	NA
1736	Leu-175-tag	175	tag	113.324	NA
1737	Leu-175-tag	175	tag	113.61	NA
1738	Leu-175-tag	175	tag	117.007	NA
1739	Leu-175-tag	175	tag	124.563	NA
1740	Leu-175-tag	175	tag	112.438	NA
1741	Leu-175-tag	175	tag	126.427	NA
1742	Leu-175-tag	175	tag	117.955	NA
1743	Leu-175-tag	175	tag	123.617	NA
1744	Leu-175-tag	175	tag	115.361	NA
1745	Leu-175-tag	175	tag	111.132	NA
1746	Leu-175-tag	175	tag	115.48	NA
1747	Leu-175-tag	175	tag	117.004	NA
1748	Leu-175-tag	175	tag	121.468	NA
1749	Leu-175-tag	175	tag	121.473	NA
1750	Leu-175-tag	175	tag	161.485	NA
1751	Leu-175-tag	175	tag	127.008	NA
1752	Leu-175-tag	175	tag	132.108	NA
1753	Leu-175-tag	175	tag	119.667	NA
1754	Leu-175-tag	175	tag	119.741	NA
1755	Leu-175-tag	175	tag	109.549	NA
1756	Leu-175-tag	175	tag	125.021	NA
1757	Leu-175-tag	175	tag	110.036	NA
1758	Leu-175-tag	175	tag	122.843	NA
1759	Leu-175-tag	175	tag	117.174	NA
1760	Leu-175-tag	175	tag	119.109	NA
1761	Leu-175-tag	175	tag	117.354	NA
1762	Leu-175-tag	175	tag	124.651	NA
1763	Leu-175-tag	175	tag	127.097	NA
1764	Leu-175-tag	175	tag	120.874	NA
1765	Leu-175-tag	175	tag	118.472	NA
1766	Leu-175-tag	175	tag	113.313	NA
1767	Leu-175-tag	175	tag	114.58	NA
1768	Leu-175-tag	175	tag	119.616	NA
1769	Leu-175-tag	175	tag	127.228	NA
1770	Leu-175-tag	175	tag	123.043	NA
1771	Leu-175-tag	175	tag	114.223	NA
1772	Leu-175-tag	175	tag	114.927	NA
1773	Leu-175-tag	175	tag	117.765	NA
1774	Leu-175-tag	175	tag	122.632	NA
1775	Leu-175-tag	175	tag	113.66	NA
1776	Leu-175-tag	175	tag	131.751	NA
1777	Leu-175-tag	175	tag	119.768	NA
1778	Leu-175-tag	175	tag	121.723	NA
1779	Leu-175-tag	175	tag	139.899	NA
1780	Leu-175-tag	175	tag	127.014	NA
1781	Leu-175-tag	175	tag	119.473	NA
1782	Leu-175-tag	175	tag	215.171	NA
1783	Leu-175-tag	175	tag	114.306	NA
1784	Leu-175-tag	175	tag	112.9	NA
1785	Leu-175-tag	175	tag	113.174	NA
1786	Leu-175-tag	175	tag	115.571	NA
1787	Leu-175-tag	175	tag	114.013	NA
1788	Leu-175-tag	175	tag	113.5	NA
1789	Leu-175-tag	175	tag	120.329	NA
1790	Leu-175-tag	175	tag	113.604	NA
1791	Leu-175-tag	175	tag	112.215	NA
1792	Leu-175-tag	175	tag	142.539	NA
1793	Leu-175-tag	175	tag	110.059	NA
1794	Leu-175-tag	175	tag	115.809	NA
1795	Leu-175-tag	175	tag	111.327	NA
1796	Leu-175-tag	175	tag	107.23	NA
1797	Leu-175-tag	175	tag	116.405	NA
1798	Leu-175-tag	175	tag	160.014	NA
1799	Leu-175-tag	175	tag	128.005	NA
1800	Leu-175-tag	175	tag	118.998	NA
1801	Leu-175-tag	175	tag	112.972	NA
1802	Leu-175-tag	175	tag	121.166	NA
1803	Leu-175-tag	175	tag	111.901	NA
1804	Leu-175-tag	175	tag	118.1	NA
1805	Leu-175-tag	175	tag	116.813	NA
1806	Leu-175-tag	175	tag	117.791	NA
1807	Leu-175-tag	175	tag	109.527	NA
1808	Leu-175-tag	175	tag	114.622	NA
1809	Leu-175-tag	175	tag	156.499	NA
1810	Leu-175-tag	175	tag	127.056	NA
1811	Leu-175-tag	175	tag	128.068	NA
1812	Leu-175-tag	175	tag	124.796	NA
1813	Leu-175-tag	175	tag	142.869	NA
1814	Leu-175-tag	175	tag	120.94	NA
1815	Leu-175-tag	175	tag	129.702	NA
1816	Leu-175-tag	175	tag	115.877	NA
1817	Leu-175-tag	175	tag	111.764	NA
1818	Leu-175-tag	175	tag	117.613	NA
1819	Leu-175-tag	175	tag	116.847	NA
1820	Leu-175-tag	175	tag	109.471	NA
1821	Leu-175-tag	175	tag	112.36	NA
1822	Leu-175-tag	175	tag	116.511	NA
1823	Leu-175-tag	175	tag	114.409	NA
1824	Leu-175-tag	175	tag	114.137	NA
1825	Leu-175-tag	175	tag	128.545	NA
1826	Leu-175-tag	175	tag	107.537	NA
1827	Leu-175-tag	175	tag	116.496	NA
1828	Leu-175-tag	175	tag	116.81	NA
1829	Leu-175-tag	175	tag	136.361	NA
1830	Leu-175-tag	175	tag	133.33	NA
1831	Leu-175-tag	175	tag	147.076	NA
1832	Leu-175-tag	175	tag	120.006	NA
1833	Leu-175-tag	175	tag	124.996	NA
1834	Leu-175-tag	175	tag	118.052	NA
1835	Leu-175-tag	175	tag	119.228	NA
1836	Leu-175-tag	175	tag	127.378	NA
1837	Leu-175-tag	175	tag	117.215	NA
1838	Leu-175-tag	175	tag	119.544	NA
1839	Leu-175-tag	175	tag	104.897	NA
1840	Leu-175-tag	175	tag	143.325	NA
1841	Leu-175-tag	175	tag	108.638	NA
1842	Leu-175-tag	175	tag	127.249	NA
1843	Leu-175-tag	175	tag	157.244	NA
1844	Leu-175-tag	175	tag	111.211	NA
1845	Leu-175-tag	175	tag	115.071	NA
1846	Leu-175-tag	175	tag	117.274	NA
1847	Leu-175-tag	175	tag	113.343	NA
1848	Leu-175-tag	175	tag	114.054	NA
1849	Leu-175-tag	175	tag	113.999	NA
1850	Leu-175-tag	175	tag	114.832	NA
1851	Leu-175-tag	175	tag	120.524	NA
1852	Leu-175-tag	175	tag	112.561	NA
1853	Leu-175-tag	175	tag	112.416	NA
1854	Leu-175-tag	175	tag	116.071	NA
1855	Leu-175-tag	175	tag	118.171	NA
1856	Leu-175-tag	175	tag	110.51	NA
1857	Leu-175-tag	175	tag	109.186	NA
1858	Leu-175-tag	175	tag	112.595	NA
1859	Leu-175-tag	175	tag	108.797	NA
1860	Leu-175-tag	175	tag	115.458	NA
1861	Leu-175-tag	175	tag	124.629	NA
1862	Leu-175-tag	175	tag	116.83	NA
1863	Leu-175-tag	175	tag	129.069	NA
1864	Leu-175-tag	175	tag	132.051	NA
1865	Leu-175-tag	175	tag	113.576	NA
1866	Leu-175-tag	175	tag	116.387	NA
1867	Leu-175-tag	175	tag	121.871	NA
1868	Leu-175-tag	175	tag	116.193	NA
1869	Leu-175-tag	175	tag	119.799	NA
1870	Leu-175-tag	175	tag	119.889	NA
1871	Leu-175-tag	175	tag	113.969	NA
1872	Leu-175-tag	175	tag	170.283	NA
1873	Leu-175-tag	175	tag	113.229	NA
1874	Leu-175-tag	175	tag	116.123	NA
1875	Leu-175-tag	175	tag	119.321	NA
1876	Leu-175-tag	175	tag	111.013	NA
1877	Leu-175-tag	175	tag	130.638	NA
1878	Leu-175-tag	175	tag	124.686	NA
1879	Leu-175-tag	175	tag	115.19	NA
1880	Leu-175-tag	175	tag	127.863	NA
1881	Leu-175-tag	175	tag	119.487	NA
1882	Leu-175-tag	175	tag	121.538	NA
1883	Leu-175-tag	175	tag	116.918	NA
1884	Leu-175-tag	175	tag	119.286	NA
1885	Leu-175-tag	175	tag	121.071	NA
1886	Leu-175-tag	175	tag	110.906	NA
1887	Leu-175-tag	175	tag	119.694	NA
1888	Leu-175-tag	175	tag	119.207	NA
1889	Leu-175-tag	175	tag	112.68	NA
1890	Leu-175-tag	175	tag	107.939	NA
1891	Leu-175-tag	175	tag	120.297	NA
1892	Leu-175-tag	175	tag	113.2	NA
1893	Leu-175-tag	175	tag	129.174	NA
1894	Leu-175-tag	175	tag	112.413	NA
1895	Leu-175-tag	175	tag	109.214	NA
1896	Leu-175-tag	175	tag	140.268	NA
1897	Leu-175-tag	175	tag	119.48	NA
1898	Leu-175-tag	175	tag	108.43	NA
1899	Leu-175-tag	175	tag	130.905	NA
1900	Leu-175-tag	175	tag	125.467	NA
1901	Leu-175-tag	175	tag	111.517	NA
1902	Leu-175-tag	175	tag	119.835	NA
1903	Leu-175-tag	175	tag	130.626	NA
1904	Leu-175-tag	175	tag	120.492	NA
1905	Leu-175-tag	175	tag	113.489	NA
1906	Leu-175-tag	175	tag	119.122	NA
1907	Leu-175-tag	175	tag	113.399	NA
1908	Leu-175-tag	175	tag	115.983	NA
1909	Leu-175-tag	175	tag	123.699	NA
1910	Leu-175-tag	175	tag	114.306	NA
1911	Leu-175-tag	175	tag	116.584	NA
1912	Leu-175-tag	175	tag	113.063	NA
1913	Leu-175-tag	175	tag	117.886	NA
1914	Leu-175-tag	175	tag	115.972	NA
1915	Leu-175-tag	175	tag	114.546	NA
1916	Leu-175-tag	175	tag	121.608	NA
1917	Leu-175-tag	175	tag	116.64	NA
1918	Leu-175-tag	175	tag	125.798	NA
1919	Leu-175-tag	175	tag	121.93	NA
1920	Leu-175-tag	175	tag	111.384	NA
1921	Leu-175-tag	175	tag	120.799	NA
1922	Leu-175-tag	175	tag	186.447	NA
1923	Leu-175-tag	175	tag	111.703	NA
1924	Leu-175-tag	175	tag	108.901	NA
1925	Leu-175-tag	175	tag	114.863	NA
1926	Leu-175-tag	175	tag	126.486	NA
1927	Leu-175-tag	175	tag	124.38	NA
1928	Leu-175-tag	175	tag	120.641	NA
1929	Leu-175-tag	175	tag	110.622	NA
1930	Leu-175-tag	175	tag	109.277	NA
1931	Leu-175-tag	175	tag	128.71	NA
1932	Leu-175-tag	175	tag	128.048	NA
1933	Leu-175-tag	175	tag	121.19	NA
1934	Leu-175-tag	175	tag	112.946	NA
1935	Leu-175-tag	175	tag	116.029	NA
1936	Leu-175-tag	175	tag	116.396	NA
1937	Leu-175-tag	175	tag	117.371	NA
1938	Leu-175-tag	175	tag	116.001	NA
1939	Leu-175-tag	175	tag	128.498	NA
1940	Leu-175-tag	175	tag	120.314	NA
1941	Leu-175-tag	175	tag	118.203	NA
1942	Leu-175-tag	175	tag	118.615	NA
1943	Leu-175-tag	175	tag	111.434	NA
1944	Leu-175-tag	175	tag	115.824	NA
1945	Leu-175-tag	175	tag	110.638	NA
1946	Leu-175-tag	175	tag	112.741	NA
1947	Leu-175-tag	175	tag	116.773	NA
1948	Leu-175-tag	175	tag	134.966	NA
1949	Leu-175-tag	175	tag	122.598	NA
1950	Leu-175-tag	175	tag	111.215	NA
1951	Leu-175-tag	175	tag	119.529	NA
1952	Leu-175-tag	175	tag	117.733	NA
1953	Leu-175-tag	175	tag	148.009	NA
1954	Leu-175-tag	175	tag	141.426	NA
1955	Leu-175-tag	175	tag	118.197	NA
1956	Leu-175-tag	175	tag	110.679	NA
1957	Leu-175-tag	175	tag	126.449	NA
1958	Leu-175-tag	175	tag	122.373	NA
1959	Leu-175-tag	175	tag	109.737	NA
1960	Leu-175-tag	175	tag	113.97	NA
1961	Leu-175-tag	175	tag	113.158	NA
1962	Leu-175-tag	175	tag	110.017	NA
1963	Leu-175-tag	175	tag	113.111	NA
1964	Leu-175-tag	175	tag	115.583	NA
1965	Leu-175-tag	175	tag	111.35	NA
1966	Leu-175-tag	175	tag	128.063	NA
1967	Leu-175-tag	175	tag	110.805	NA
1968	Leu-175-tag	175	tag	132.501	NA
1969	Leu-175-tag	175	tag	112.68	NA
1970	Leu-175-tag	175	tag	115.694	NA
1971	Leu-175-tag	175	tag	129.16	NA
1972	Leu-175-tag	175	tag	117.141	NA
1973	Leu-175-tag	175	tag	111.108	NA
1974	Leu-175-tag	175	tag	134.249	NA
1975	Leu-175-tag	175	tag	137.642	NA
1976	Leu-175-tag	175	tag	113.567	NA
1977	Leu-175-tag	175	tag	116.573	NA
1978	Leu-175-tag	175	tag	117.161	NA
1979	Leu-175-tag	175	tag	117.985	NA
1980	Leu-175-tag	175	tag	115.816	NA
1981	Leu-175-tag	175	tag	111.821	NA
1982	Leu-175-tag	175	tag	123.942	NA
1983	Leu-175-tag	175	tag	120.761	NA
1984	Leu-175-tag	175	tag	117.708	NA
1985	Leu-175-tag	175	tag	117.815	NA
1986	Leu-175-tag	175	tag	117.414	NA
1987	Leu-175-tag	175	tag	125.885	NA
1988	Leu-175-tag	175	tag	108.444	NA
1989	Leu-175-tag	175	tag	114.46	NA
1990	Leu-175-tag	175	tag	112.989	NA
1991	Leu-175-tag	175	tag	133.252	NA
1992	Leu-175-tag	175	tag	125.768	NA
1993	Leu-175-tag	175	tag	131.998	NA
1994	Leu-175-tag	175	tag	189.096	NA
1995	Leu-175-tag	175	tag	115.905	NA
1996	Leu-175-tag	175	tag	113.53	NA
1997	Leu-175-tag	175	tag	113.908	NA
1998	Leu-175-tag	175	tag	162.565	NA
1999	Leu-175-tag	175	tag	141.345	NA
[truncated: 129,578 more rows]
