# Supplementary material for: Environment modulates protein heterogeneity through transcriptional and translational stop codon readthrough
Source: Nat Commun. 2024 May 24;15:4446. doi: 10.1038/s41467-024-48387-x (PMC11126739; doi:10.1038/s41467-024-48387-x)
Supplement: Supplementary file 8 — Source Data [file 41467_2024_48387_MOESM8_ESM.zip › Source_Data_file/FigS2/FigS2H.csv]

	sample_name	position	codon	Mean_fluorescence	Percentage_above_Threshold
1	Pro-135-tag	135	tag	101.932	NA
2	Pro-135-tag	135	tag	118.269	NA
3	Pro-135-tag	135	tag	103.998	NA
4	Pro-135-tag	135	tag	95.308	NA
5	Pro-135-tag	135	tag	98.398	NA
6	Pro-135-tag	135	tag	159.649	NA
7	Pro-135-tag	135	tag	200.905	NA
8	Pro-135-tag	135	tag	96.33	NA
9	Pro-135-tag	135	tag	108.369	NA
10	Pro-135-tag	135	tag	101.77	NA
11	Pro-135-tag	135	tag	106.439	NA
12	Pro-135-tag	135	tag	105.652	NA
13	Pro-135-tag	135	tag	103.52	NA
14	Pro-135-tag	135	tag	98.739	NA
15	Pro-135-tag	135	tag	109.967	NA
16	Pro-135-tag	135	tag	101.866	NA
17	Pro-135-tag	135	tag	99.567	NA
18	Pro-135-tag	135	tag	188.635	NA
19	Pro-135-tag	135	tag	95.883	NA
20	Pro-135-tag	135	tag	106.217	NA
21	Pro-135-tag	135	tag	98.078	NA
22	Pro-135-tag	135	tag	97.312	NA
23	Pro-135-tag	135	tag	101.3	NA
24	Pro-135-tag	135	tag	108.784	NA
25	Pro-135-tag	135	tag	530.005	NA
26	Pro-135-tag	135	tag	105.633	NA
27	Pro-135-tag	135	tag	135.26	NA
28	Pro-135-tag	135	tag	97.089	NA
29	Pro-135-tag	135	tag	98.239	NA
30	Pro-135-tag	135	tag	97.732	NA
31	Pro-135-tag	135	tag	102.382	NA
32	Pro-135-tag	135	tag	94.804	NA
33	Pro-135-tag	135	tag	98.217	NA
34	Pro-135-tag	135	tag	96.678	NA
35	Pro-135-tag	135	tag	106.022	NA
36	Pro-135-tag	135	tag	102.273	NA
37	Pro-135-tag	135	tag	106.173	NA
38	Pro-135-tag	135	tag	98.062	NA
39	Pro-135-tag	135	tag	104.919	NA
40	Pro-135-tag	135	tag	98.776	NA
41	Pro-135-tag	135	tag	92.297	NA
42	Pro-135-tag	135	tag	704.845	NA
43	Pro-135-tag	135	tag	95.974	NA
44	Pro-135-tag	135	tag	105.638	NA
45	Pro-135-tag	135	tag	98.108	NA
46	Pro-135-tag	135	tag	98.549	NA
47	Pro-135-tag	135	tag	96.187	NA
48	Pro-135-tag	135	tag	100.993	NA
49	Pro-135-tag	135	tag	103.363	NA
50	Pro-135-tag	135	tag	101.41	NA
51	Pro-135-tag	135	tag	101.337	NA
52	Pro-135-tag	135	tag	101.119	NA
53	Pro-135-tag	135	tag	119.906	NA
54	Pro-135-tag	135	tag	111.17	NA
55	Pro-135-tag	135	tag	111.171	NA
56	Pro-135-tag	135	tag	92.533	NA
57	Pro-135-tag	135	tag	99.323	NA
58	Pro-135-tag	135	tag	105.586	NA
59	Pro-135-tag	135	tag	135.056	NA
60	Pro-135-tag	135	tag	120.438	NA
61	Pro-135-tag	135	tag	109.957	NA
62	Pro-135-tag	135	tag	109.377	NA
63	Pro-135-tag	135	tag	104.068	NA
64	Pro-135-tag	135	tag	100.132	NA
65	Pro-135-tag	135	tag	101.71	NA
66	Pro-135-tag	135	tag	111.589	NA
67	Pro-135-tag	135	tag	100.845	NA
68	Pro-135-tag	135	tag	100.282	NA
69	Pro-135-tag	135	tag	99.269	NA
70	Pro-135-tag	135	tag	102.117	NA
71	Pro-135-tag	135	tag	101.015	NA
72	Pro-135-tag	135	tag	122.078	NA
73	Pro-135-tag	135	tag	105.119	NA
74	Pro-135-tag	135	tag	99.052	NA
75	Pro-135-tag	135	tag	108.436	NA
76	Pro-135-tag	135	tag	100.612	NA
77	Pro-135-tag	135	tag	119.86	NA
78	Pro-135-tag	135	tag	132.889	NA
79	Pro-135-tag	135	tag	97.875	NA
80	Pro-135-tag	135	tag	97.365	NA
81	Pro-135-tag	135	tag	102.284	NA
82	Pro-135-tag	135	tag	136.498	NA
83	Pro-135-tag	135	tag	152.839	NA
84	Pro-135-tag	135	tag	185.303	NA
85	Pro-135-tag	135	tag	103.732	NA
86	Pro-135-tag	135	tag	99.791	NA
87	Pro-135-tag	135	tag	103.419	NA
88	Pro-135-tag	135	tag	103.81	NA
89	Pro-135-tag	135	tag	98.637	NA
90	Pro-135-tag	135	tag	101.018	NA
91	Pro-135-tag	135	tag	95.798	NA
92	Pro-135-tag	135	tag	98.521	NA
93	Pro-135-tag	135	tag	98.111	NA
94	Pro-135-tag	135	tag	100.607	NA
95	Pro-135-tag	135	tag	99.539	NA
96	Pro-135-tag	135	tag	106.586	NA
97	Pro-135-tag	135	tag	100.988	NA
98	Pro-135-tag	135	tag	95.198	NA
99	Pro-135-tag	135	tag	97.921	NA
100	Pro-135-tag	135	tag	96.172	NA
101	Pro-135-tag	135	tag	111.337	NA
102	Pro-135-tag	135	tag	99.822	NA
103	Pro-135-tag	135	tag	175.945	NA
104	Pro-135-tag	135	tag	111.926	NA
105	Pro-135-tag	135	tag	99.328	NA
106	Pro-135-tag	135	tag	98.122	NA
107	Pro-135-tag	135	tag	102.498	NA
108	Pro-135-tag	135	tag	138.777	NA
109	Pro-135-tag	135	tag	98.313	NA
110	Pro-135-tag	135	tag	108.026	NA
111	Pro-135-tag	135	tag	117.437	NA
112	Pro-135-tag	135	tag	112.101	NA
113	Pro-135-tag	135	tag	102.94	NA
114	Pro-135-tag	135	tag	156.745	NA
115	Pro-135-tag	135	tag	100.215	NA
116	Pro-135-tag	135	tag	103.483	NA
117	Pro-135-tag	135	tag	105.901	NA
118	Pro-135-tag	135	tag	102.726	NA
119	Pro-135-tag	135	tag	102.854	NA
120	Pro-135-tag	135	tag	95.577	NA
121	Pro-135-tag	135	tag	97.899	NA
122	Pro-135-tag	135	tag	107.537	NA
123	Pro-135-tag	135	tag	186.202	NA
124	Pro-135-tag	135	tag	100.3	NA
125	Pro-135-tag	135	tag	98.318	NA
126	Pro-135-tag	135	tag	103.076	NA
127	Pro-135-tag	135	tag	96.245	NA
128	Pro-135-tag	135	tag	118.003	NA
129	Pro-135-tag	135	tag	93.04	NA
130	Pro-135-tag	135	tag	98.242	NA
131	Pro-135-tag	135	tag	103.715	NA
132	Pro-135-tag	135	tag	133.494	NA
133	Pro-135-tag	135	tag	93.891	NA
134	Pro-135-tag	135	tag	105.715	NA
135	Pro-135-tag	135	tag	100.332	NA
136	Pro-135-tag	135	tag	101.111	NA
137	Pro-135-tag	135	tag	99.718	NA
138	Pro-135-tag	135	tag	98.141	NA
139	Pro-135-tag	135	tag	105.567	NA
140	Pro-135-tag	135	tag	103.167	NA
141	Pro-135-tag	135	tag	99.97	NA
142	Pro-135-tag	135	tag	223.124	NA
143	Pro-135-tag	135	tag	116.627	NA
144	Pro-135-tag	135	tag	100.957	NA
145	Pro-135-tag	135	tag	101.537	NA
146	Pro-135-tag	135	tag	100.322	NA
147	Pro-135-tag	135	tag	101.428	NA
148	Pro-135-tag	135	tag	99.789	NA
149	Pro-135-tag	135	tag	167.992	NA
150	Pro-135-tag	135	tag	99.427	NA
151	Pro-135-tag	135	tag	101.583	NA
152	Pro-135-tag	135	tag	122.192	NA
153	Pro-135-tag	135	tag	102.449	NA
154	Pro-135-tag	135	tag	115.689	NA
155	Pro-135-tag	135	tag	98.358	NA
156	Pro-135-tag	135	tag	101.842	NA
157	Pro-135-tag	135	tag	102.379	NA
158	Pro-135-tag	135	tag	101.588	NA
159	Pro-135-tag	135	tag	136.402	NA
160	Pro-135-tag	135	tag	104.142	NA
161	Pro-135-tag	135	tag	117.153	NA
162	Pro-135-tag	135	tag	99.261	NA
163	Pro-135-tag	135	tag	99.6	NA
164	Pro-135-tag	135	tag	100.451	NA
165	Pro-135-tag	135	tag	101.766	NA
166	Pro-135-tag	135	tag	105.34	NA
167	Pro-135-tag	135	tag	96.871	NA
168	Pro-135-tag	135	tag	99.73	NA
169	Pro-135-tag	135	tag	102.677	NA
170	Pro-135-tag	135	tag	98.062	NA
171	Pro-135-tag	135	tag	102.197	NA
172	Pro-135-tag	135	tag	101.324	NA
173	Pro-135-tag	135	tag	98.679	NA
174	Pro-135-tag	135	tag	96.501	NA
175	Pro-135-tag	135	tag	98.542	NA
176	Pro-135-tag	135	tag	110.411	NA
177	Pro-135-tag	135	tag	96.355	NA
178	Pro-135-tag	135	tag	135.806	NA
179	Pro-135-tag	135	tag	173.057	NA
180	Pro-135-tag	135	tag	98.528	NA
181	Pro-135-tag	135	tag	99.646	NA
182	Pro-135-tag	135	tag	99.235	NA
183	Pro-135-tag	135	tag	98.511	NA
184	Pro-135-tag	135	tag	153.251	NA
185	Pro-135-tag	135	tag	96.621	NA
186	Pro-135-tag	135	tag	108.806	NA
187	Pro-135-tag	135	tag	105.146	NA
188	Pro-135-tag	135	tag	99.412	NA
189	Pro-135-tag	135	tag	160.969	NA
190	Pro-135-tag	135	tag	109.332	NA
191	Pro-135-tag	135	tag	119.261	NA
192	Pro-135-tag	135	tag	133.404	NA
193	Pro-135-tag	135	tag	98.882	NA
194	Pro-135-tag	135	tag	98.474	NA
195	Pro-135-tag	135	tag	99.965	NA
196	Pro-135-tag	135	tag	112.54	NA
197	Pro-135-tag	135	tag	104.185	NA
198	Pro-135-tag	135	tag	104.061	NA
199	Pro-135-tag	135	tag	95.886	NA
200	Pro-135-tag	135	tag	100.255	NA
201	Pro-135-tag	135	tag	100.94	NA
202	Pro-135-tag	135	tag	100.986	NA
203	Pro-135-tag	135	tag	128.269	NA
204	Pro-135-tag	135	tag	102.525	NA
205	Pro-135-tag	135	tag	100.882	NA
206	Pro-135-tag	135	tag	102.056	NA
207	Pro-135-tag	135	tag	103.148	NA
208	Pro-135-tag	135	tag	103.307	NA
209	Pro-135-tag	135	tag	97.635	NA
210	Pro-135-tag	135	tag	102.988	NA
211	Pro-135-tag	135	tag	95.944	NA
212	Pro-135-tag	135	tag	128.886	NA
213	Pro-135-tag	135	tag	125.979	NA
214	Pro-135-tag	135	tag	136.48	NA
215	Pro-135-tag	135	tag	134.009	NA
216	Pro-135-tag	135	tag	101.556	NA
217	Pro-135-tag	135	tag	97.414	NA
218	Pro-135-tag	135	tag	118.156	NA
219	Pro-135-tag	135	tag	104.886	NA
220	Pro-135-tag	135	tag	104.092	NA
221	Pro-135-tag	135	tag	102.309	NA
222	Pro-135-tag	135	tag	101.107	NA
223	Pro-135-tag	135	tag	102.47	NA
224	Pro-135-tag	135	tag	101.058	NA
225	Pro-135-tag	135	tag	109.489	NA
226	Pro-135-tag	135	tag	106.623	NA
227	Pro-135-tag	135	tag	104.924	NA
228	Pro-135-tag	135	tag	104.892	NA
229	Pro-135-tag	135	tag	98.927	NA
230	Pro-135-tag	135	tag	92.017	NA
231	Pro-135-tag	135	tag	99.878	NA
232	Pro-135-tag	135	tag	99.214	NA
233	Pro-135-tag	135	tag	102.873	NA
234	Pro-135-tag	135	tag	102.996	NA
235	Pro-135-tag	135	tag	98.78	NA
236	Pro-135-tag	135	tag	101.027	NA
237	Pro-135-tag	135	tag	106.879	NA
238	Pro-135-tag	135	tag	97.866	NA
239	Pro-135-tag	135	tag	100.382	NA
240	Pro-135-tag	135	tag	161.535	NA
241	Pro-135-tag	135	tag	117.745	NA
242	Pro-135-tag	135	tag	97.419	NA
243	Pro-135-tag	135	tag	103.659	NA
244	Pro-135-tag	135	tag	101.587	NA
245	Pro-135-tag	135	tag	105.685	NA
246	Pro-135-tag	135	tag	103.663	NA
247	Pro-135-tag	135	tag	116.777	NA
248	Pro-135-tag	135	tag	94.79	NA
249	Pro-135-tag	135	tag	200.897	NA
250	Pro-135-tag	135	tag	97.029	NA
251	Pro-135-tag	135	tag	107.579	NA
252	Pro-135-tag	135	tag	103.902	NA
253	Pro-135-tag	135	tag	98.515	NA
254	Pro-135-tag	135	tag	95.917	NA
255	Pro-135-tag	135	tag	99.758	NA
256	Pro-135-tag	135	tag	115.193	NA
257	Pro-135-tag	135	tag	109.925	NA
258	Pro-135-tag	135	tag	96.806	NA
259	Pro-135-tag	135	tag	98.814	NA
260	Pro-135-tag	135	tag	103.714	NA
261	Pro-135-tag	135	tag	733.141	NA
262	Pro-135-tag	135	tag	113.676	NA
263	Pro-135-tag	135	tag	102.366	NA
264	Pro-135-tag	135	tag	178.702	NA
265	Pro-135-tag	135	tag	103.763	NA
266	Pro-135-tag	135	tag	150.914	NA
267	Pro-135-tag	135	tag	176.444	NA
268	Pro-135-tag	135	tag	100.694	NA
269	Pro-135-tag	135	tag	103.085	NA
270	Pro-135-tag	135	tag	95.989	NA
271	Pro-135-tag	135	tag	116.699	NA
272	Pro-135-tag	135	tag	137.838	NA
273	Pro-135-tag	135	tag	236.632	NA
274	Pro-135-tag	135	tag	101.304	NA
275	Pro-135-tag	135	tag	100.177	NA
276	Pro-135-tag	135	tag	118.724	NA
277	Pro-135-tag	135	tag	101.071	NA
278	Pro-135-tag	135	tag	135.837	NA
279	Pro-135-tag	135	tag	99.182	NA
280	Pro-135-tag	135	tag	150.368	NA
281	Pro-135-tag	135	tag	98.646	NA
282	Pro-135-tag	135	tag	101.562	NA
283	Pro-135-tag	135	tag	99.788	NA
284	Pro-135-tag	135	tag	89.064	NA
285	Pro-135-tag	135	tag	100.009	NA
286	Pro-135-tag	135	tag	98.54	NA
287	Pro-135-tag	135	tag	107.086	NA
288	Pro-135-tag	135	tag	95.46	NA
289	Pro-135-tag	135	tag	106.056	NA
290	Pro-135-tag	135	tag	102.708	NA
291	Pro-135-tag	135	tag	104.754	NA
292	Pro-135-tag	135	tag	101.265	NA
293	Pro-135-tag	135	tag	108.099	NA
294	Pro-135-tag	135	tag	101.146	NA
295	Pro-135-tag	135	tag	100.414	NA
296	Pro-135-tag	135	tag	102.798	NA
297	Pro-135-tag	135	tag	96.026	NA
298	Pro-135-tag	135	tag	97.724	NA
299	Pro-135-tag	135	tag	111.63	NA
300	Pro-135-tag	135	tag	96.109	NA
301	Pro-135-tag	135	tag	102.63	NA
302	Pro-135-tag	135	tag	97.378	NA
303	Pro-135-tag	135	tag	95.19	NA
304	Pro-135-tag	135	tag	105.495	NA
305	Pro-135-tag	135	tag	106.765	NA
306	Pro-135-tag	135	tag	102.256	NA
307	Pro-135-tag	135	tag	160.405	NA
308	Pro-135-tag	135	tag	103.078	NA
309	Pro-135-tag	135	tag	98.459	NA
310	Pro-135-tag	135	tag	100.435	NA
311	Pro-135-tag	135	tag	97.76	NA
312	Pro-135-tag	135	tag	101.532	NA
313	Pro-135-tag	135	tag	120.544	NA
314	Pro-135-tag	135	tag	103.28	NA
315	Pro-135-tag	135	tag	98.626	NA
316	Pro-135-tag	135	tag	108.137	NA
317	Pro-135-tag	135	tag	96.234	NA
318	Pro-135-tag	135	tag	99.179	NA
319	Pro-135-tag	135	tag	102.707	NA
320	Pro-135-tag	135	tag	137.668	NA
321	Pro-135-tag	135	tag	97.098	NA
322	Pro-135-tag	135	tag	108.202	NA
323	Pro-135-tag	135	tag	109.605	NA
324	Pro-135-tag	135	tag	116.458	NA
325	Pro-135-tag	135	tag	99.11	NA
326	Pro-135-tag	135	tag	97.506	NA
327	Pro-135-tag	135	tag	97.3	NA
328	Pro-135-tag	135	tag	104.212	NA
329	Pro-135-tag	135	tag	96.339	NA
330	Pro-135-tag	135	tag	117.324	NA
331	Pro-135-tag	135	tag	98.473	NA
332	Pro-135-tag	135	tag	101.902	NA
333	Pro-135-tag	135	tag	101.048	NA
334	Pro-135-tag	135	tag	114.837	NA
335	Pro-135-tag	135	tag	103.565	NA
336	Pro-135-tag	135	tag	183.071	NA
337	Pro-135-tag	135	tag	266.467	NA
338	Pro-135-tag	135	tag	161.773	NA
339	Pro-135-tag	135	tag	97.062	NA
340	Pro-135-tag	135	tag	113.518	NA
341	Pro-135-tag	135	tag	114.49	NA
342	Pro-135-tag	135	tag	99.272	NA
343	Pro-135-tag	135	tag	100.659	NA
344	Pro-135-tag	135	tag	109.704	NA
345	Pro-135-tag	135	tag	97.761	NA
346	Pro-135-tag	135	tag	109.024	NA
347	Pro-135-tag	135	tag	103.265	NA
348	Pro-135-tag	135	tag	102.792	NA
349	Pro-135-tag	135	tag	193.821	NA
350	Pro-135-tag	135	tag	97.929	NA
351	Pro-135-tag	135	tag	111.422	NA
352	Pro-135-tag	135	tag	101.538	NA
353	Pro-135-tag	135	tag	93.507	NA
354	Pro-135-tag	135	tag	98.525	NA
355	Pro-135-tag	135	tag	97.814	NA
356	Pro-135-tag	135	tag	98.167	NA
357	Pro-135-tag	135	tag	111.439	NA
358	Pro-135-tag	135	tag	96.175	NA
359	Pro-135-tag	135	tag	104.04	NA
360	Pro-135-tag	135	tag	133.386	NA
361	Pro-135-tag	135	tag	100.919	NA
362	Pro-135-tag	135	tag	103.312	NA
363	Pro-135-tag	135	tag	198.714	NA
364	Pro-135-tag	135	tag	99.425	NA
365	Pro-135-tag	135	tag	95.835	NA
366	Pro-135-tag	135	tag	95.874	NA
367	Pro-135-tag	135	tag	105.925	NA
368	Pro-135-tag	135	tag	94.942	NA
369	Pro-135-tag	135	tag	106.759	NA
370	Pro-135-tag	135	tag	128.85	NA
371	Pro-135-tag	135	tag	101.621	NA
372	Pro-135-tag	135	tag	100.951	NA
373	Pro-135-tag	135	tag	151.52	NA
374	Pro-135-tag	135	tag	98.075	NA
375	Pro-135-tag	135	tag	102.385	NA
376	Pro-135-tag	135	tag	101.882	NA
377	Pro-135-tag	135	tag	100.556	NA
378	Pro-135-tag	135	tag	104.88	NA
379	Pro-135-tag	135	tag	149.252	NA
380	Pro-135-tag	135	tag	101.789	NA
381	Pro-135-tag	135	tag	106.263	NA
382	Pro-135-tag	135	tag	100.367	NA
383	Pro-135-tag	135	tag	96.797	NA
384	Pro-135-tag	135	tag	553.574	NA
385	Pro-135-tag	135	tag	93.48	NA
386	Pro-135-tag	135	tag	99.276	NA
387	Pro-135-tag	135	tag	98.412	NA
388	Pro-135-tag	135	tag	136.598	NA
389	Pro-135-tag	135	tag	91.47	NA
390	Pro-135-tag	135	tag	99.856	NA
391	Pro-135-tag	135	tag	122.452	NA
392	Pro-135-tag	135	tag	100.667	NA
393	Pro-135-tag	135	tag	106.714	NA
394	Pro-135-tag	135	tag	137.718	NA
395	Pro-135-tag	135	tag	101.063	NA
396	Pro-135-tag	135	tag	101.775	NA
397	Pro-135-tag	135	tag	92.672	NA
398	Pro-135-tag	135	tag	121.435	NA
399	Pro-135-tag	135	tag	99.943	NA
400	Pro-135-tag	135	tag	121.535	NA
401	Pro-135-tag	135	tag	111.355	NA
402	Pro-135-tag	135	tag	116.547	NA
403	Pro-135-tag	135	tag	101.134	NA
404	Pro-135-tag	135	tag	98.549	NA
405	Pro-135-tag	135	tag	97.59	NA
406	Pro-135-tag	135	tag	121.581	NA
407	Pro-135-tag	135	tag	138.533	NA
408	Pro-135-tag	135	tag	101.362	NA
409	Pro-135-tag	135	tag	97.699	NA
410	Pro-135-tag	135	tag	106.729	NA
411	Pro-135-tag	135	tag	109.578	NA
412	Pro-135-tag	135	tag	110.327	NA
413	Pro-135-tag	135	tag	100.543	NA
414	Pro-135-tag	135	tag	98.428	NA
415	Pro-135-tag	135	tag	105.771	NA
416	Pro-135-tag	135	tag	99.124	NA
417	Pro-135-tag	135	tag	108.677	NA
418	Pro-135-tag	135	tag	105.195	NA
419	Pro-135-tag	135	tag	106.85	NA
420	Pro-135-tag	135	tag	99.595	NA
421	Pro-135-tag	135	tag	102	NA
422	Pro-135-tag	135	tag	222.396	NA
423	Pro-135-tag	135	tag	101.313	NA
424	Pro-135-tag	135	tag	117.042	NA
425	Pro-135-tag	135	tag	107.563	NA
426	Pro-135-tag	135	tag	110.017	NA
427	Pro-135-tag	135	tag	104.394	NA
428	Pro-135-tag	135	tag	101.24	NA
429	Pro-135-tag	135	tag	104.444	NA
430	Pro-135-tag	135	tag	101.551	NA
431	Pro-135-tag	135	tag	108.08	NA
432	Pro-135-tag	135	tag	142.22	NA
433	Pro-135-tag	135	tag	97.099	NA
434	Pro-135-tag	135	tag	101.245	NA
435	Pro-135-tag	135	tag	100.508	NA
436	Pro-135-tag	135	tag	101.255	NA
437	Pro-135-tag	135	tag	131.08	NA
438	Pro-135-tag	135	tag	99.483	NA
439	Pro-135-tag	135	tag	223.855	NA
440	Pro-135-tag	135	tag	96.468	NA
441	Pro-135-tag	135	tag	98.768	NA
442	Pro-135-tag	135	tag	102.431	NA
443	Pro-135-tag	135	tag	108.286	NA
444	Pro-135-tag	135	tag	103.513	NA
445	Pro-135-tag	135	tag	119.088	NA
446	Pro-135-tag	135	tag	164.796	NA
447	Pro-135-tag	135	tag	92.169	NA
448	Pro-135-tag	135	tag	127.89	NA
449	Pro-135-tag	135	tag	91.57	NA
450	Pro-135-tag	135	tag	103.709	NA
451	Pro-135-tag	135	tag	112.993	NA
452	Pro-135-tag	135	tag	110.937	NA
453	Pro-135-tag	135	tag	98.217	NA
454	Pro-135-tag	135	tag	100.296	NA
455	Pro-135-tag	135	tag	106.772	NA
456	Pro-135-tag	135	tag	119.719	NA
457	Pro-135-tag	135	tag	96.454	NA
458	Pro-135-tag	135	tag	96.875	NA
459	Pro-135-tag	135	tag	100.56	NA
460	Pro-135-tag	135	tag	102.27	NA
461	Pro-135-tag	135	tag	97.329	NA
462	Pro-135-tag	135	tag	103.877	NA
463	Pro-135-tag	135	tag	98.663	NA
464	Pro-135-tag	135	tag	115.31	NA
465	Pro-135-tag	135	tag	100.706	NA
466	Pro-135-tag	135	tag	100.908	NA
467	Pro-135-tag	135	tag	111.427	NA
468	Pro-135-tag	135	tag	105.103	NA
469	Pro-135-tag	135	tag	137.153	NA
470	Pro-135-tag	135	tag	96.774	NA
471	Pro-135-tag	135	tag	101.48	NA
472	Pro-135-tag	135	tag	115.606	NA
473	Pro-135-tag	135	tag	109.743	NA
474	Pro-135-tag	135	tag	95.253	NA
475	Pro-135-tag	135	tag	125.222	NA
476	Pro-135-tag	135	tag	97.699	NA
477	Pro-135-tag	135	tag	105.133	NA
478	Pro-135-tag	135	tag	130.344	NA
479	Pro-135-tag	135	tag	99.438	NA
480	Pro-135-tag	135	tag	97.909	NA
481	Pro-135-tag	135	tag	93.443	NA
482	Pro-135-tag	135	tag	99.946	NA
483	Pro-135-tag	135	tag	103.02	NA
484	Pro-135-tag	135	tag	94.491	NA
485	Pro-135-tag	135	tag	107.533	NA
486	Pro-135-tag	135	tag	101.49	NA
487	Pro-135-tag	135	tag	213.208	NA
488	Pro-135-tag	135	tag	97.524	NA
489	Pro-135-tag	135	tag	95.164	NA
490	Pro-135-tag	135	tag	96.63	NA
491	Pro-135-tag	135	tag	96.27	NA
492	Pro-135-tag	135	tag	98.153	NA
493	Pro-135-tag	135	tag	109.005	NA
494	Pro-135-tag	135	tag	107.712	NA
495	Pro-135-tag	135	tag	113.989	NA
496	Pro-135-tag	135	tag	103.254	NA
497	Pro-135-tag	135	tag	100.768	NA
498	Pro-135-tag	135	tag	100.061	NA
499	Pro-135-tag	135	tag	112.548	NA
500	Pro-135-tag	135	tag	105.599	NA
501	Pro-135-tag	135	tag	91.976	NA
502	Pro-135-tag	135	tag	120.716	NA
503	Pro-135-tag	135	tag	141.435	NA
504	Pro-135-tag	135	tag	110.208	NA
505	Pro-135-tag	135	tag	95.036	NA
506	Pro-135-tag	135	tag	104.496	NA
507	Pro-135-tag	135	tag	108.231	NA
508	Pro-135-tag	135	tag	103.736	NA
509	Pro-135-tag	135	tag	97.126	NA
510	Pro-135-tag	135	tag	103.021	NA
511	Pro-135-tag	135	tag	99.319	NA
512	Pro-135-tag	135	tag	104.814	NA
513	Pro-135-tag	135	tag	98.903	NA
514	Pro-135-tag	135	tag	98.708	NA
515	Pro-135-tag	135	tag	101.506	NA
516	Pro-135-tag	135	tag	137.096	NA
517	Pro-135-tag	135	tag	100.504	NA
518	Pro-135-tag	135	tag	157.75	NA
519	Pro-135-tag	135	tag	95.299	NA
520	Pro-135-tag	135	tag	109.18	NA
521	Pro-135-tag	135	tag	113.68	NA
522	Pro-135-tag	135	tag	94.298	NA
523	Pro-135-tag	135	tag	99.489	NA
524	Pro-135-tag	135	tag	100.675	NA
525	Pro-135-tag	135	tag	100.965	NA
526	Pro-135-tag	135	tag	102.329	NA
527	Pro-135-tag	135	tag	110.516	NA
528	Pro-135-tag	135	tag	99.848	NA
529	Pro-135-tag	135	tag	98.797	NA
530	Pro-135-tag	135	tag	97.054	NA
531	Pro-135-tag	135	tag	102.075	NA
532	Pro-135-tag	135	tag	97.897	NA
533	Pro-135-tag	135	tag	96.184	NA
534	Pro-135-tag	135	tag	118.084	NA
535	Pro-135-tag	135	tag	91.955	NA
536	Pro-135-tag	135	tag	146.058	NA
537	Pro-135-tag	135	tag	104.287	NA
538	Pro-135-tag	135	tag	131.306	NA
539	Pro-135-tag	135	tag	89.864	NA
540	Pro-135-tag	135	tag	99.158	NA
541	Pro-135-tag	135	tag	107.399	NA
542	Pro-135-tag	135	tag	115.832	NA
543	Pro-135-tag	135	tag	110.004	NA
544	Pro-135-tag	135	tag	103.506	NA
545	Pro-135-tag	135	tag	100.428	NA
546	Pro-135-tag	135	tag	89.656	NA
547	Pro-135-tag	135	tag	96.162	NA
548	Pro-135-tag	135	tag	100.366	NA
549	Pro-135-tag	135	tag	96.176	NA
550	Pro-135-tag	135	tag	108.693	NA
551	Pro-135-tag	135	tag	106.284	NA
552	Pro-135-tag	135	tag	100.11	NA
553	Pro-135-tag	135	tag	98.485	NA
554	Pro-135-tag	135	tag	96.743	NA
555	Pro-135-tag	135	tag	112.945	NA
556	Pro-135-tag	135	tag	95.264	NA
557	Pro-135-tag	135	tag	97.739	NA
558	Pro-135-tag	135	tag	112.263	NA
559	Pro-135-tag	135	tag	418.876	NA
560	Pro-135-tag	135	tag	98.864	NA
561	Pro-135-tag	135	tag	113.823	NA
562	Pro-135-tag	135	tag	97.949	NA
563	Pro-135-tag	135	tag	102.742	NA
564	Pro-135-tag	135	tag	98.4	NA
565	Pro-135-tag	135	tag	100.01	NA
566	Pro-135-tag	135	tag	99.218	NA
567	Pro-135-tag	135	tag	97.611	NA
568	Pro-135-tag	135	tag	105.184	NA
569	Pro-135-tag	135	tag	97.691	NA
570	Pro-135-tag	135	tag	98.473	NA
571	Pro-135-tag	135	tag	96.668	NA
572	Pro-135-tag	135	tag	205.412	NA
573	Pro-135-tag	135	tag	105.404	NA
574	Pro-135-tag	135	tag	116.752	NA
575	Pro-135-tag	135	tag	102.594	NA
576	Pro-135-tag	135	tag	100.672	NA
577	Pro-135-tag	135	tag	97.492	NA
578	Pro-135-tag	135	tag	107.356	NA
579	Pro-135-tag	135	tag	102.173	NA
580	Pro-135-tag	135	tag	104.546	NA
581	Pro-135-tag	135	tag	106.451	NA
582	Pro-135-tag	135	tag	106.296	NA
583	Pro-135-tag	135	tag	98.769	NA
584	Pro-135-tag	135	tag	99.86	NA
585	Pro-135-tag	135	tag	134.871	NA
586	Pro-135-tag	135	tag	101.858	NA
587	Pro-135-tag	135	tag	99.874	NA
588	Pro-135-tag	135	tag	104.481	NA
589	Pro-135-tag	135	tag	96.634	NA
590	Pro-135-tag	135	tag	104.675	NA
591	Pro-135-tag	135	tag	96.789	NA
592	Pro-135-tag	135	tag	97.428	NA
593	Pro-135-tag	135	tag	147.405	NA
594	Pro-135-tag	135	tag	97.064	NA
595	Pro-135-tag	135	tag	103.698	NA
596	Pro-135-tag	135	tag	101.753	NA
597	Pro-135-tag	135	tag	101.512	NA
598	Pro-135-tag	135	tag	108.749	NA
599	Pro-135-tag	135	tag	99.301	NA
600	Pro-135-tag	135	tag	104.437	NA
601	Pro-135-tag	135	tag	127.582	NA
602	Pro-135-tag	135	tag	95.212	NA
603	Pro-135-tag	135	tag	102.362	NA
604	Pro-135-tag	135	tag	104.694	NA
605	Pro-135-tag	135	tag	99.334	NA
606	Pro-135-tag	135	tag	98.557	NA
607	Pro-135-tag	135	tag	96.962	NA
608	Pro-135-tag	135	tag	99.083	NA
609	Pro-135-tag	135	tag	112.056	NA
610	Pro-135-tag	135	tag	96.687	NA
611	Pro-135-tag	135	tag	107.018	NA
612	Pro-135-tag	135	tag	95.455	NA
613	Pro-135-tag	135	tag	111.072	NA
614	Pro-135-tag	135	tag	95.791	NA
615	Pro-135-tag	135	tag	99.404	NA
616	Pro-135-tag	135	tag	104.991	NA
617	Pro-135-tag	135	tag	103.906	NA
618	Pro-135-tag	135	tag	100.658	NA
619	Pro-135-tag	135	tag	100.124	NA
620	Pro-135-tag	135	tag	103.218	NA
621	Pro-135-tag	135	tag	95.924	NA
622	Pro-135-tag	135	tag	114.72	NA
623	Pro-135-tag	135	tag	108.134	NA
624	Pro-135-tag	135	tag	104.588	NA
625	Pro-135-tag	135	tag	101.253	NA
626	Pro-135-tag	135	tag	100.419	NA
627	Pro-135-tag	135	tag	99.587	NA
628	Pro-135-tag	135	tag	98.82	NA
629	Pro-135-tag	135	tag	99.634	NA
630	Pro-135-tag	135	tag	129.19	NA
631	Pro-135-tag	135	tag	107.871	NA
632	Pro-135-tag	135	tag	101.151	NA
633	Pro-135-tag	135	tag	100.697	NA
634	Pro-135-tag	135	tag	192.389	NA
635	Pro-135-tag	135	tag	97.911	NA
636	Pro-135-tag	135	tag	107.71	NA
637	Pro-135-tag	135	tag	131.327	NA
638	Pro-135-tag	135	tag	97.452	NA
639	Pro-135-tag	135	tag	101.833	NA
640	Pro-135-tag	135	tag	104.725	NA
641	Pro-135-tag	135	tag	99.935	NA
642	Pro-135-tag	135	tag	98.52	NA
643	Pro-135-tag	135	tag	97.33	NA
644	Pro-135-tag	135	tag	103.255	NA
645	Pro-135-tag	135	tag	102.898	NA
646	Pro-135-tag	135	tag	99.726	NA
647	Pro-135-tag	135	tag	100.21	NA
648	Pro-135-tag	135	tag	130.981	NA
649	Pro-135-tag	135	tag	96.769	NA
650	Pro-135-tag	135	tag	99.332	NA
651	Pro-135-tag	135	tag	94.672	NA
652	Pro-135-tag	135	tag	99.209	NA
653	Pro-135-tag	135	tag	94.458	NA
654	Pro-135-tag	135	tag	98.117	NA
655	Pro-135-tag	135	tag	97.981	NA
656	Pro-135-tag	135	tag	106.101	NA
657	Pro-135-tag	135	tag	109.703	NA
658	Pro-135-tag	135	tag	101.797	NA
659	Pro-135-tag	135	tag	108.356	NA
660	Pro-135-tag	135	tag	110.03	NA
661	Pro-135-tag	135	tag	110.043	NA
662	Pro-135-tag	135	tag	101.248	NA
663	Pro-135-tag	135	tag	104.981	NA
664	Pro-135-tag	135	tag	96.065	NA
665	Pro-135-tag	135	tag	96.888	NA
666	Pro-135-tag	135	tag	100.364	NA
667	Pro-135-tag	135	tag	116.397	NA
668	Pro-135-tag	135	tag	98.525	NA
669	Pro-135-tag	135	tag	116.77	NA
670	Pro-135-tag	135	tag	193.257	NA
671	Pro-135-tag	135	tag	102.269	NA
672	Pro-135-tag	135	tag	124.655	NA
673	Pro-135-tag	135	tag	99.528	NA
674	Pro-135-tag	135	tag	97.933	NA
675	Pro-135-tag	135	tag	121.848	NA
676	Pro-135-tag	135	tag	102.191	NA
677	Pro-135-tag	135	tag	120.323	NA
678	Pro-135-tag	135	tag	102.622	NA
679	Pro-135-tag	135	tag	102.933	NA
680	Pro-135-tag	135	tag	235.296	NA
681	Pro-135-tag	135	tag	104.391	NA
682	Pro-135-tag	135	tag	111.52	NA
683	Pro-135-tag	135	tag	118.52	NA
684	Pro-135-tag	135	tag	108.071	NA
685	Pro-135-tag	135	tag	98.915	NA
686	Pro-135-tag	135	tag	159.258	NA
687	Pro-135-tag	135	tag	100.297	NA
688	Pro-135-tag	135	tag	100.455	NA
689	Pro-135-tag	135	tag	102.288	NA
690	Pro-135-tag	135	tag	108.31	NA
691	Pro-135-tag	135	tag	97.584	NA
692	Pro-135-tag	135	tag	100.477	NA
693	Pro-135-tag	135	tag	188.582	NA
694	Pro-135-tag	135	tag	115.493	NA
695	Pro-135-tag	135	tag	97.885	NA
696	Pro-135-tag	135	tag	92.996	NA
697	Pro-135-tag	135	tag	122.402	NA
698	Pro-135-tag	135	tag	95.085	NA
699	Pro-135-tag	135	tag	100.526	NA
700	Pro-135-tag	135	tag	103.958	NA
701	Pro-135-tag	135	tag	98.005	NA
702	Pro-135-tag	135	tag	149.907	NA
703	Pro-135-tag	135	tag	98.836	NA
704	Pro-135-tag	135	tag	93.904	NA
705	Pro-135-tag	135	tag	143.304	NA
706	Pro-135-tag	135	tag	94.181	NA
707	Pro-135-tag	135	tag	97.669	NA
708	Pro-135-tag	135	tag	97.682	NA
709	Pro-135-tag	135	tag	95.342	NA
710	Pro-135-tag	135	tag	121.249	NA
711	Pro-135-tag	135	tag	98.523	NA
712	Pro-135-tag	135	tag	97.41	NA
713	Pro-135-tag	135	tag	121.337	NA
714	Pro-135-tag	135	tag	101.951	NA
715	Pro-135-tag	135	tag	98.32	NA
716	Pro-135-tag	135	tag	120.018	NA
717	Pro-135-tag	135	tag	103.321	NA
718	Pro-135-tag	135	tag	112.131	NA
719	Pro-135-tag	135	tag	98.791	NA
720	Pro-135-tag	135	tag	102.145	NA
721	Pro-135-tag	135	tag	143.413	NA
722	Pro-135-tag	135	tag	202.446	NA
723	Pro-135-tag	135	tag	103.689	NA
724	Pro-135-tag	135	tag	142.972	NA
725	Pro-135-tag	135	tag	103.168	NA
726	Pro-135-tag	135	tag	96.907	NA
727	Pro-135-tag	135	tag	99.356	NA
728	Pro-135-tag	135	tag	95.402	NA
729	Pro-135-tag	135	tag	96.324	NA
730	Pro-135-tag	135	tag	99.56	NA
731	Pro-135-tag	135	tag	101.322	NA
732	Pro-135-tag	135	tag	101.444	NA
733	Pro-135-tag	135	tag	106.194	NA
734	Pro-135-tag	135	tag	101.222	NA
735	Pro-135-tag	135	tag	104.429	NA
736	Pro-135-tag	135	tag	97.144	NA
737	Pro-135-tag	135	tag	104.816	NA
738	Pro-135-tag	135	tag	96.448	NA
739	Pro-135-tag	135	tag	108.56	NA
740	Pro-135-tag	135	tag	100.453	NA
741	Pro-135-tag	135	tag	105.344	NA
742	Pro-135-tag	135	tag	95.28	NA
743	Pro-135-tag	135	tag	103.226	NA
744	Pro-135-tag	135	tag	100.681	NA
745	Pro-135-tag	135	tag	96.643	NA
746	Pro-135-tag	135	tag	98.433	NA
747	Pro-135-tag	135	tag	96.929	NA
748	Pro-135-tag	135	tag	98.926	NA
749	Pro-135-tag	135	tag	100.852	NA
750	Pro-135-tag	135	tag	115.393	NA
751	Pro-135-tag	135	tag	102.801	NA
752	Pro-135-tag	135	tag	138.348	NA
753	Pro-135-tag	135	tag	136.26	NA
754	Pro-135-tag	135	tag	105.894	NA
755	Pro-135-tag	135	tag	103.38	NA
756	Pro-135-tag	135	tag	101.511	NA
757	Pro-135-tag	135	tag	95.979	NA
758	Pro-135-tag	135	tag	110.862	NA
759	Pro-135-tag	135	tag	100.493	NA
760	Pro-135-tag	135	tag	104.81	NA
761	Pro-135-tag	135	tag	111.267	NA
762	Pro-135-tag	135	tag	102.706	NA
763	Pro-135-tag	135	tag	101.623	NA
764	Pro-135-tag	135	tag	105.033	NA
765	Pro-135-tag	135	tag	223.121	NA
766	Pro-135-tag	135	tag	97.752	NA
767	Pro-135-tag	135	tag	98.617	NA
768	Pro-135-tag	135	tag	100.669	NA
769	Pro-135-tag	135	tag	101.121	NA
770	Pro-135-tag	135	tag	99.717	NA
771	Pro-135-tag	135	tag	104.511	NA
772	Pro-135-tag	135	tag	117.045	NA
773	Pro-135-tag	135	tag	98.277	NA
774	Pro-135-tag	135	tag	160.493	NA
775	Pro-135-tag	135	tag	245.449	NA
776	Pro-135-tag	135	tag	101.234	NA
777	Pro-135-tag	135	tag	94.521	NA
778	Pro-135-tag	135	tag	109.939	NA
779	Pro-135-tag	135	tag	115.041	NA
780	Pro-135-tag	135	tag	106.313	NA
781	Pro-135-tag	135	tag	99.805	NA
782	Pro-135-tag	135	tag	104.567	NA
783	Pro-135-tag	135	tag	98.443	NA
784	Pro-135-tag	135	tag	104.008	NA
785	Pro-135-tag	135	tag	101.39	NA
786	Pro-135-tag	135	tag	105.227	NA
787	Pro-135-tag	135	tag	94.59	NA
788	Pro-135-tag	135	tag	99.37	NA
789	Pro-135-tag	135	tag	102.964	NA
790	Pro-135-tag	135	tag	107.604	NA
791	Pro-135-tag	135	tag	97.879	NA
792	Pro-135-tag	135	tag	100.725	NA
793	Pro-135-tag	135	tag	97.775	NA
794	Pro-135-tag	135	tag	95.911	NA
795	Pro-135-tag	135	tag	120.205	NA
796	Pro-135-tag	135	tag	119.988	NA
797	Pro-135-tag	135	tag	105.504	NA
798	Pro-135-tag	135	tag	99.962	NA
799	Pro-135-tag	135	tag	120.798	NA
800	Pro-135-tag	135	tag	105.47	NA
801	Pro-135-tag	135	tag	105.58	NA
802	Pro-135-tag	135	tag	96.066	NA
803	Pro-135-tag	135	tag	109.089	NA
804	Pro-135-tag	135	tag	97.144	NA
805	Pro-135-tag	135	tag	110.468	NA
806	Pro-135-tag	135	tag	97.626	NA
807	Pro-135-tag	135	tag	96.441	NA
808	Pro-135-tag	135	tag	123.258	NA
809	Pro-135-tag	135	tag	104.565	NA
810	Pro-135-tag	135	tag	109.702	NA
811	Pro-135-tag	135	tag	97.529	NA
812	Pro-135-tag	135	tag	98.397	NA
813	Pro-135-tag	135	tag	102.781	NA
814	Pro-135-tag	135	tag	110.566	NA
815	Pro-135-tag	135	tag	152.35	NA
816	Pro-135-tag	135	tag	104.539	NA
817	Pro-135-tag	135	tag	116.24	NA
818	Pro-135-tag	135	tag	95.069	NA
819	Pro-135-tag	135	tag	108.643	NA
820	Pro-135-tag	135	tag	112.889	NA
821	Pro-135-tag	135	tag	96.504	NA
822	Pro-135-tag	135	tag	104.065	NA
823	Pro-135-tag	135	tag	129.831	NA
824	Pro-135-tag	135	tag	95.331	NA
825	Pro-135-tag	135	tag	111.211	NA
826	Pro-135-tag	135	tag	123.557	NA
827	Pro-135-tag	135	tag	105.303	NA
828	Pro-135-tag	135	tag	121.161	NA
829	Pro-135-tag	135	tag	98.312	NA
830	Pro-135-tag	135	tag	107.667	NA
831	Pro-135-tag	135	tag	99.289	NA
832	Pro-135-tag	135	tag	99.678	NA
833	Pro-135-tag	135	tag	106.733	NA
834	Pro-135-tag	135	tag	198.775	NA
835	Pro-135-tag	135	tag	108.152	NA
836	Pro-135-tag	135	tag	101.235	NA
837	Pro-135-tag	135	tag	108.315	NA
838	Pro-135-tag	135	tag	97.633	NA
839	Pro-135-tag	135	tag	112.09	NA
840	Pro-135-tag	135	tag	99.514	NA
841	Pro-135-tag	135	tag	139.42	NA
842	Pro-135-tag	135	tag	102.937	NA
843	Pro-135-tag	135	tag	105.061	NA
844	Pro-135-tag	135	tag	97.184	NA
845	Pro-135-tag	135	tag	119.852	NA
846	Pro-135-tag	135	tag	107.862	NA
847	Pro-135-tag	135	tag	99.539	NA
848	Pro-135-tag	135	tag	111.542	NA
849	Pro-135-tag	135	tag	102.774	NA
850	Pro-135-tag	135	tag	110.402	NA
851	Pro-135-tag	135	tag	95.914	NA
852	Pro-135-tag	135	tag	186.063	NA
853	Pro-135-tag	135	tag	94.883	NA
854	Pro-135-tag	135	tag	95.679	NA
855	Pro-135-tag	135	tag	97.234	NA
856	Pro-135-tag	135	tag	94.808	NA
857	Pro-135-tag	135	tag	96.693	NA
858	Pro-135-tag	135	tag	100.669	NA
859	Pro-135-tag	135	tag	128.381	NA
860	Pro-135-tag	135	tag	97.814	NA
861	Pro-135-tag	135	tag	97.29	NA
862	Pro-135-tag	135	tag	183.332	NA
863	Pro-135-tag	135	tag	109.801	NA
864	Pro-135-tag	135	tag	100.105	NA
865	Pro-135-tag	135	tag	131.233	NA
866	Pro-135-tag	135	tag	119.167	NA
867	Pro-135-tag	135	tag	98.172	NA
868	Pro-135-tag	135	tag	103.761	NA
869	Pro-135-tag	135	tag	107.441	NA
870	Pro-135-tag	135	tag	99.992	NA
871	Pro-135-tag	135	tag	102.763	NA
872	Pro-135-tag	135	tag	96.779	NA
873	Pro-135-tag	135	tag	100.177	NA
874	Pro-135-tag	135	tag	102.353	NA
875	Pro-135-tag	135	tag	108.273	NA
876	Pro-135-tag	135	tag	97.122	NA
877	Pro-135-tag	135	tag	104.237	NA
878	Pro-135-tag	135	tag	99.092	NA
879	Pro-135-tag	135	tag	101.257	NA
880	Pro-135-tag	135	tag	97.498	NA
881	Pro-135-tag	135	tag	120.871	NA
882	Pro-135-tag	135	tag	101.868	NA
883	Pro-135-tag	135	tag	96.919	NA
884	Pro-135-tag	135	tag	100.126	NA
885	Pro-135-tag	135	tag	103.675	NA
886	Pro-135-tag	135	tag	99.533	NA
887	Pro-135-tag	135	tag	286.634	NA
888	Pro-135-tag	135	tag	97.914	NA
889	Pro-135-tag	135	tag	105.109	NA
890	Pro-135-tag	135	tag	98.162	NA
891	Pro-135-tag	135	tag	125.994	NA
892	Pro-135-tag	135	tag	136.839	NA
893	Pro-135-tag	135	tag	101.065	NA
894	Pro-135-tag	135	tag	98.224	NA
895	Pro-135-tag	135	tag	98.994	NA
896	Pro-135-tag	135	tag	100.073	NA
897	Pro-135-tag	135	tag	111.837	NA
898	Pro-135-tag	135	tag	106.459	NA
899	Pro-135-tag	135	tag	112.106	NA
900	Pro-135-tag	135	tag	97.32	NA
901	Pro-135-tag	135	tag	100.499	NA
902	Pro-135-tag	135	tag	98.757	NA
903	Pro-135-tag	135	tag	96.569	NA
904	Pro-135-tag	135	tag	97.538	NA
905	Pro-135-tag	135	tag	301.319	NA
906	Pro-135-tag	135	tag	103.919	NA
907	Pro-135-tag	135	tag	101.095	NA
908	Pro-135-tag	135	tag	91.878	NA
909	Pro-135-tag	135	tag	104.828	NA
910	Pro-135-tag	135	tag	94.443	NA
911	Pro-135-tag	135	tag	99.372	NA
912	Pro-135-tag	135	tag	107.762	NA
913	Pro-135-tag	135	tag	95.976	NA
914	Pro-135-tag	135	tag	148.682	NA
915	Pro-135-tag	135	tag	95.487	NA
916	Pro-135-tag	135	tag	97.914	NA
917	Pro-135-tag	135	tag	100.608	NA
918	Pro-135-tag	135	tag	100.151	NA
919	Pro-135-tag	135	tag	99.718	NA
920	Pro-135-tag	135	tag	96.613	NA
921	Pro-135-tag	135	tag	101.727	NA
922	Pro-135-tag	135	tag	194.799	NA
923	Pro-135-tag	135	tag	278.093	NA
924	Pro-135-tag	135	tag	99.011	NA
925	Pro-135-tag	135	tag	104.83	NA
926	Pro-135-tag	135	tag	100.739	NA
927	Pro-135-tag	135	tag	107.554	NA
928	Pro-135-tag	135	tag	108.443	NA
929	Pro-135-tag	135	tag	106.986	NA
930	Pro-135-tag	135	tag	95.879	NA
931	Pro-135-tag	135	tag	99.203	NA
932	Pro-135-tag	135	tag	94.949	NA
933	Pro-135-tag	135	tag	96.482	NA
934	Pro-135-tag	135	tag	98.767	NA
935	Pro-135-tag	135	tag	109.638	NA
936	Pro-135-tag	135	tag	95.784	NA
937	Pro-135-tag	135	tag	96.808	NA
938	Pro-135-tag	135	tag	89.822	NA
939	Pro-135-tag	135	tag	108.048	NA
940	Pro-135-tag	135	tag	104.038	NA
941	Pro-135-tag	135	tag	101.259	NA
942	Pro-135-tag	135	tag	100.147	NA
943	Pro-135-tag	135	tag	111.324	NA
944	Pro-135-tag	135	tag	96.119	NA
945	Pro-135-tag	135	tag	91.248	NA
946	Pro-135-tag	135	tag	142.907	NA
947	Pro-135-tag	135	tag	97.126	NA
948	Pro-135-tag	135	tag	99.631	NA
949	Pro-135-tag	135	tag	95.67	NA
950	Pro-135-tag	135	tag	96.843	NA
951	Pro-135-tag	135	tag	100.255	NA
952	Pro-135-tag	135	tag	93.257	NA
953	Pro-135-tag	135	tag	98.625	NA
954	Pro-135-tag	135	tag	100.026	NA
955	Pro-135-tag	135	tag	109.449	NA
956	Pro-135-tag	135	tag	102.073	NA
957	Pro-135-tag	135	tag	101.467	NA
958	Pro-135-tag	135	tag	100.673	NA
959	Pro-135-tag	135	tag	243.695	NA
960	Pro-135-tag	135	tag	105.698	NA
961	Pro-135-tag	135	tag	108.517	NA
962	Pro-135-tag	135	tag	258.674	NA
963	Pro-135-tag	135	tag	99.997	NA
964	Pro-135-tag	135	tag	99.485	NA
965	Pro-135-tag	135	tag	101.535	NA
966	Pro-135-tag	135	tag	100.624	NA
967	Pro-135-tag	135	tag	215.121	NA
968	Pro-135-tag	135	tag	109.506	NA
969	Pro-135-tag	135	tag	109.368	NA
970	Pro-135-tag	135	tag	100.487	NA
971	Pro-135-tag	135	tag	104.416	NA
972	Pro-135-tag	135	tag	96.846	NA
973	Pro-135-tag	135	tag	92.667	NA
974	Pro-135-tag	135	tag	114.162	NA
975	Pro-135-tag	135	tag	110.903	NA
976	Pro-135-tag	135	tag	94.542	NA
977	Pro-135-tag	135	tag	101.828	NA
978	Pro-135-tag	135	tag	99.384	NA
979	Pro-135-tag	135	tag	138.527	NA
980	Pro-135-tag	135	tag	102.983	NA
981	Pro-135-tag	135	tag	106.681	NA
982	Pro-135-tag	135	tag	99.254	NA
983	Pro-135-tag	135	tag	98.756	NA
984	Pro-135-tag	135	tag	105.46	NA
985	Pro-135-tag	135	tag	122.036	NA
986	Pro-135-tag	135	tag	107.152	NA
987	Pro-135-tag	135	tag	98.867	NA
988	Pro-135-tag	135	tag	101.536	NA
989	Pro-135-tag	135	tag	112.395	NA
990	Pro-135-tag	135	tag	104.966	NA
991	Pro-135-tag	135	tag	99.094	NA
992	Pro-135-tag	135	tag	106.486	NA
993	Pro-135-tag	135	tag	103.548	NA
994	Pro-135-tag	135	tag	98.57	NA
995	Pro-135-tag	135	tag	100.512	NA
996	Pro-135-tag	135	tag	104.037	NA
997	Pro-135-tag	135	tag	109.309	NA
998	Pro-135-tag	135	tag	99.191	NA
999	Pro-135-tag	135	tag	121.233	NA
1000	Pro-135-tag	135	tag	100.559	NA
1001	Pro-135-tag	135	tag	99.181	NA
1002	Pro-135-tag	135	tag	147.777	NA
1003	Pro-135-tag	135	tag	134.853	NA
1004	Pro-135-tag	135	tag	166.46	NA
1005	Pro-135-tag	135	tag	93.204	NA
1006	Pro-135-tag	135	tag	96.962	NA
1007	Pro-135-tag	135	tag	97.397	NA
1008	Pro-135-tag	135	tag	102.705	NA
1009	Pro-135-tag	135	tag	101.259	NA
1010	Pro-135-tag	135	tag	96.824	NA
1011	Pro-135-tag	135	tag	104.896	NA
1012	Pro-135-tag	135	tag	243.828	NA
1013	Pro-135-tag	135	tag	138.084	NA
1014	Pro-135-tag	135	tag	98.422	NA
1015	Pro-135-tag	135	tag	99.925	NA
1016	Pro-135-tag	135	tag	101.415	NA
1017	Pro-135-tag	135	tag	99.942	NA
1018	Pro-135-tag	135	tag	101.41	NA
1019	Pro-135-tag	135	tag	98.701	NA
1020	Pro-135-tag	135	tag	97.518	NA
1021	Pro-135-tag	135	tag	204.351	NA
1022	Pro-135-tag	135	tag	98.79	NA
1023	Pro-135-tag	135	tag	104.991	NA
1024	Pro-135-tag	135	tag	108.099	NA
1025	Pro-135-tag	135	tag	112.055	NA
1026	Pro-135-tag	135	tag	96.998	NA
1027	Pro-135-tag	135	tag	101.871	NA
1028	Pro-135-tag	135	tag	123.311	NA
1029	Pro-135-tag	135	tag	102.745	NA
1030	Pro-135-tag	135	tag	106.132	NA
1031	Pro-135-tag	135	tag	104.554	NA
1032	Pro-135-tag	135	tag	101.847	NA
1033	Pro-135-tag	135	tag	111.725	NA
1034	Pro-135-tag	135	tag	100.756	NA
1035	Pro-135-tag	135	tag	97.417	NA
1036	Pro-135-tag	135	tag	163.672	NA
1037	Pro-135-tag	135	tag	109.401	NA
1038	Pro-135-tag	135	tag	107.756	NA
1039	Pro-135-tag	135	tag	101.176	NA
1040	Pro-135-tag	135	tag	98.643	NA
1041	Pro-135-tag	135	tag	96.539	NA
1042	Pro-135-tag	135	tag	100.62	NA
1043	Pro-135-tag	135	tag	127.984	NA
1044	Pro-135-tag	135	tag	94.513	NA
1045	Pro-135-tag	135	tag	102.185	NA
1046	Pro-135-tag	135	tag	101.451	NA
1047	Pro-135-tag	135	tag	97.272	NA
1048	Pro-135-tag	135	tag	95.531	NA
1049	Pro-135-tag	135	tag	95.397	NA
1050	Pro-135-tag	135	tag	112.581	NA
1051	Pro-135-tag	135	tag	95.964	NA
1052	Pro-135-tag	135	tag	101.517	NA
1053	Pro-135-tag	135	tag	102.159	NA
1054	Pro-135-tag	135	tag	96.129	NA
1055	Pro-135-tag	135	tag	207.33	NA
1056	Pro-135-tag	135	tag	97.595	NA
1057	Pro-135-tag	135	tag	114.583	NA
1058	Pro-135-tag	135	tag	96.98	NA
1059	Pro-135-tag	135	tag	107.067	NA
1060	Pro-135-tag	135	tag	83.629	NA
1061	Pro-135-tag	135	tag	148.887	NA
1062	Pro-135-tag	135	tag	106.019	NA
1063	Pro-135-tag	135	tag	96.987	NA
1064	Pro-135-tag	135	tag	93.48	NA
1065	Pro-135-tag	135	tag	104.094	NA
1066	Pro-135-tag	135	tag	94.936	NA
1067	Pro-135-tag	135	tag	103.707	NA
1068	Pro-135-tag	135	tag	96.484	NA
1069	Pro-135-tag	135	tag	98.81	NA
1070	Pro-135-tag	135	tag	103.767	NA
1071	Pro-135-tag	135	tag	96.796	NA
1072	Pro-135-tag	135	tag	94.225	NA
1073	Pro-135-tag	135	tag	99.931	NA
1074	Pro-135-tag	135	tag	97.75	NA
1075	Pro-135-tag	135	tag	102.326	NA
1076	Pro-135-tag	135	tag	138.024	NA
1077	Pro-135-tag	135	tag	96.618	NA
1078	Pro-135-tag	135	tag	101.791	NA
1079	Pro-135-tag	135	tag	103.767	NA
1080	Pro-135-tag	135	tag	110.181	NA
1081	Pro-135-tag	135	tag	96.402	NA
1082	Pro-135-tag	135	tag	99.514	NA
1083	Pro-135-tag	135	tag	102.556	NA
1084	Pro-135-tag	135	tag	243.755	NA
1085	Pro-135-tag	135	tag	107.655	NA
1086	Pro-135-tag	135	tag	105.268	NA
1087	Pro-135-tag	135	tag	142.394	NA
1088	Pro-135-tag	135	tag	99.535	NA
1089	Pro-135-tag	135	tag	96.471	NA
1090	Pro-135-tag	135	tag	149.548	NA
1091	Pro-135-tag	135	tag	96.457	NA
1092	Pro-135-tag	135	tag	94.694	NA
1093	Pro-135-tag	135	tag	96.514	NA
1094	Pro-135-tag	135	tag	107.869	NA
1095	Pro-135-tag	135	tag	99.185	NA
1096	Pro-135-tag	135	tag	95.802	NA
1097	Pro-135-tag	135	tag	107.212	NA
1098	Pro-135-tag	135	tag	120.158	NA
1099	Pro-135-tag	135	tag	139.371	NA
1100	Pro-135-tag	135	tag	119.595	NA
1101	Pro-135-tag	135	tag	104.195	NA
1102	Pro-135-tag	135	tag	97.963	NA
1103	Pro-135-tag	135	tag	96.27	NA
1104	Pro-135-tag	135	tag	101.335	NA
1105	Pro-135-tag	135	tag	97.001	NA
1106	Pro-135-tag	135	tag	100.476	NA
1107	Pro-135-tag	135	tag	117.058	NA
1108	Pro-135-tag	135	tag	101.084	NA
1109	Pro-135-tag	135	tag	95.257	NA
1110	Pro-135-tag	135	tag	105.958	NA
1111	Pro-135-tag	135	tag	98.356	NA
1112	Pro-135-tag	135	tag	95.844	NA
1113	Pro-135-tag	135	tag	108.197	NA
1114	Pro-135-tag	135	tag	111.062	NA
1115	Pro-135-tag	135	tag	105.847	NA
1116	Pro-135-tag	135	tag	100.056	NA
1117	Pro-135-tag	135	tag	99.83	NA
1118	Pro-135-tag	135	tag	100.302	NA
1119	Pro-135-tag	135	tag	100.436	NA
1120	Pro-135-tag	135	tag	154.127	NA
1121	Pro-135-tag	135	tag	147.091	NA
1122	Pro-135-tag	135	tag	109.384	NA
1123	Pro-135-tag	135	tag	104.916	NA
1124	Pro-135-tag	135	tag	110.366	NA
1125	Pro-135-tag	135	tag	182.76	NA
1126	Pro-135-tag	135	tag	111.822	NA
1127	Pro-135-tag	135	tag	105.849	NA
1128	Pro-135-tag	135	tag	97.674	NA
1129	Pro-135-tag	135	tag	105.149	NA
1130	Pro-135-tag	135	tag	110.48	NA
1131	Pro-135-tag	135	tag	105.372	NA
1132	Pro-135-tag	135	tag	96.991	NA
1133	Pro-135-tag	135	tag	123.418	NA
1134	Pro-135-tag	135	tag	99.843	NA
1135	Pro-135-tag	135	tag	102.648	NA
1136	Pro-135-tag	135	tag	127.603	NA
1137	Pro-135-tag	135	tag	130.939	NA
1138	Pro-135-tag	135	tag	103.575	NA
1139	Pro-135-tag	135	tag	92.132	NA
1140	Pro-135-tag	135	tag	96.133	NA
1141	Pro-135-tag	135	tag	227.458	NA
1142	Pro-135-tag	135	tag	106.365	NA
1143	Pro-135-tag	135	tag	101.018	NA
1144	Pro-135-tag	135	tag	98.113	NA
1145	Pro-135-tag	135	tag	96.26	NA
1146	Pro-135-tag	135	tag	105.69	NA
1147	Pro-135-tag	135	tag	96.558	NA
1148	Pro-135-tag	135	tag	107.093	NA
1149	Pro-135-tag	135	tag	96.943	NA
1150	Pro-135-tag	135	tag	104.22	NA
1151	Pro-135-tag	135	tag	103.435	NA
1152	Pro-135-tag	135	tag	101.725	NA
1153	Pro-135-tag	135	tag	254.36	NA
1154	Pro-135-tag	135	tag	105.716	NA
1155	Pro-135-tag	135	tag	99.106	NA
1156	Pro-135-tag	135	tag	101.191	NA
1157	Pro-135-tag	135	tag	103.794	NA
1158	Pro-135-tag	135	tag	106.054	NA
1159	Pro-135-tag	135	tag	101.281	NA
1160	Pro-135-tag	135	tag	109.87	NA
1161	Pro-135-tag	135	tag	339.8	NA
1162	Pro-135-tag	135	tag	96.911	NA
1163	Pro-135-tag	135	tag	127.138	NA
1164	Pro-135-tag	135	tag	96.198	NA
1165	Pro-135-tag	135	tag	96.395	NA
1166	Pro-135-tag	135	tag	132.737	NA
1167	Pro-135-tag	135	tag	113.026	NA
1168	Pro-135-tag	135	tag	98.591	NA
1169	Pro-135-tag	135	tag	107.706	NA
1170	Pro-135-tag	135	tag	98.07	NA
1171	Pro-135-tag	135	tag	99.606	NA
1172	Pro-135-tag	135	tag	106.688	NA
1173	Pro-135-tag	135	tag	101.518	NA
1174	Pro-135-tag	135	tag	97.079	NA
1175	Pro-135-tag	135	tag	100.291	NA
1176	Pro-135-tag	135	tag	103.967	NA
1177	Pro-135-tag	135	tag	95.036	NA
1178	Pro-135-tag	135	tag	112.7	NA
1179	Pro-135-tag	135	tag	96.071	NA
1180	Pro-135-tag	135	tag	110.277	NA
1181	Pro-135-tag	135	tag	96.879	NA
1182	Pro-135-tag	135	tag	94.784	NA
1183	Pro-135-tag	135	tag	97.467	NA
1184	Pro-135-tag	135	tag	101.53	NA
1185	Pro-135-tag	135	tag	98.409	NA
1186	Pro-135-tag	135	tag	99.718	NA
1187	Pro-135-tag	135	tag	96.373	NA
1188	Pro-135-tag	135	tag	104.798	NA
1189	Pro-135-tag	135	tag	99.533	NA
1190	Pro-135-tag	135	tag	112.353	NA
1191	Pro-135-tag	135	tag	109.87	NA
1192	Pro-135-tag	135	tag	101.45	NA
1193	Pro-135-tag	135	tag	115.653	NA
1194	Pro-135-tag	135	tag	95.315	NA
1195	Pro-135-tag	135	tag	95.243	NA
1196	Pro-135-tag	135	tag	103.512	NA
1197	Pro-135-tag	135	tag	135.571	NA
1198	Pro-135-tag	135	tag	98.453	NA
1199	Pro-135-tag	135	tag	97.765	NA
1200	Pro-135-tag	135	tag	107.408	NA
1201	Pro-135-tag	135	tag	92.041	NA
1202	Pro-135-tag	135	tag	99.556	NA
1203	Pro-135-tag	135	tag	100.879	NA
1204	Pro-135-tag	135	tag	136.433	NA
1205	Pro-135-tag	135	tag	104.797	NA
1206	Pro-135-tag	135	tag	145.034	NA
1207	Pro-135-tag	135	tag	103.15	NA
1208	Pro-135-tag	135	tag	99.188	NA
1209	Pro-135-tag	135	tag	100.374	NA
1210	Pro-135-tag	135	tag	118.17	NA
1211	Pro-135-tag	135	tag	93.231	NA
1212	Pro-135-tag	135	tag	101.324	NA
1213	Pro-135-tag	135	tag	93.016	NA
1214	Pro-135-tag	135	tag	98.786	NA
1215	Pro-135-tag	135	tag	98.454	NA
1216	Pro-135-tag	135	tag	120.416	NA
1217	Pro-135-tag	135	tag	100.093	NA
1218	Pro-135-tag	135	tag	103.302	NA
1219	Pro-135-tag	135	tag	103.789	NA
1220	Pro-135-tag	135	tag	101.128	NA
1221	Pro-135-tag	135	tag	100.524	NA
1222	Pro-135-tag	135	tag	102.883	NA
1223	Pro-135-tag	135	tag	99.321	NA
1224	Pro-135-tag	135	tag	101.399	NA
1225	Pro-135-tag	135	tag	99.436	NA
1226	Pro-135-tag	135	tag	143.059	NA
1227	Pro-135-tag	135	tag	101.103	NA
1228	Pro-135-tag	135	tag	153.593	NA
1229	Pro-135-tag	135	tag	98.732	NA
1230	Pro-135-tag	135	tag	106.474	NA
1231	Pro-135-tag	135	tag	98.62	NA
1232	Pro-135-tag	135	tag	117.888	NA
1233	Pro-135-tag	135	tag	141.214	NA
1234	Pro-135-tag	135	tag	93.959	NA
1235	Pro-135-tag	135	tag	159.333	NA
1236	Pro-135-tag	135	tag	98.475	NA
1237	Pro-135-tag	135	tag	94.094	NA
1238	Pro-135-tag	135	tag	94.424	NA
1239	Pro-135-tag	135	tag	99.393	NA
1240	Pro-135-tag	135	tag	108.545	NA
1241	Pro-135-tag	135	tag	100.98	NA
1242	Pro-135-tag	135	tag	101.043	NA
1243	Pro-135-tag	135	tag	98.759	NA
1244	Pro-135-tag	135	tag	94.554	NA
1245	Pro-135-tag	135	tag	94.149	NA
1246	Pro-135-tag	135	tag	100.748	NA
1247	Pro-135-tag	135	tag	135.046	NA
1248	Pro-135-tag	135	tag	102.353	NA
1249	Pro-135-tag	135	tag	104.68	NA
1250	Pro-135-tag	135	tag	97.41	NA
1251	Pro-135-tag	135	tag	98.453	NA
1252	Pro-135-tag	135	tag	95.28	NA
1253	Pro-135-tag	135	tag	97.714	NA
1254	Pro-135-tag	135	tag	103.378	NA
1255	Pro-135-tag	135	tag	126.712	NA
1256	Pro-135-tag	135	tag	106.904	NA
1257	Pro-135-tag	135	tag	100.6	NA
1258	Pro-135-tag	135	tag	152.054	NA
1259	Pro-135-tag	135	tag	100.384	NA
1260	Pro-135-tag	135	tag	99.231	NA
1261	Pro-135-tag	135	tag	98.6	NA
1262	Pro-135-tag	135	tag	135.545	NA
1263	Pro-135-tag	135	tag	117.671	NA
1264	Pro-135-tag	135	tag	98.795	NA
1265	Pro-135-tag	135	tag	113.962	NA
1266	Pro-135-tag	135	tag	102.025	NA
1267	Pro-135-tag	135	tag	94.821	NA
1268	Pro-135-tag	135	tag	98.786	NA
1269	Pro-135-tag	135	tag	109.768	NA
1270	Pro-135-tag	135	tag	128.903	NA
1271	Pro-135-tag	135	tag	113.164	NA
1272	Pro-135-tag	135	tag	99.87	NA
1273	Pro-135-tag	135	tag	100.361	NA
1274	Pro-135-tag	135	tag	100.586	NA
1275	Pro-135-tag	135	tag	95.176	NA
1276	Pro-135-tag	135	tag	90.98	NA
1277	Pro-135-tag	135	tag	91.63	NA
1278	Pro-135-tag	135	tag	103.098	NA
1279	Pro-135-tag	135	tag	93.461	NA
1280	Pro-135-tag	135	tag	98.803	NA
1281	Pro-135-tag	135	tag	131.384	NA
1282	Pro-135-tag	135	tag	102.246	NA
1283	Pro-135-tag	135	tag	102.376	NA
1284	Pro-135-tag	135	tag	92.858	NA
1285	Pro-135-tag	135	tag	106.277	NA
1286	Pro-135-tag	135	tag	96.881	NA
1287	Pro-135-tag	135	tag	100.567	NA
1288	Pro-135-tag	135	tag	114.371	NA
1289	Pro-135-tag	135	tag	105.451	NA
1290	Pro-135-tag	135	tag	100.334	NA
1291	Pro-135-tag	135	tag	107.409	NA
1292	Pro-135-tag	135	tag	114.418	NA
1293	Pro-135-tag	135	tag	100.05	NA
1294	Pro-135-tag	135	tag	226.347	NA
1295	Pro-135-tag	135	tag	127.131	NA
1296	Pro-135-tag	135	tag	125.115	NA
1297	Pro-135-tag	135	tag	94.828	NA
1298	Pro-135-tag	135	tag	174.606	NA
1299	Pro-135-tag	135	tag	113.447	NA
1300	Pro-135-tag	135	tag	114.67	NA
1301	Pro-135-tag	135	tag	94.853	NA
1302	Pro-135-tag	135	tag	99.589	NA
1303	Pro-135-tag	135	tag	98.56	NA
1304	Pro-135-tag	135	tag	90.232	NA
1305	Pro-135-tag	135	tag	98.825	NA
1306	Pro-135-tag	135	tag	125.842	NA
1307	Pro-135-tag	135	tag	130.31	NA
1308	Pro-135-tag	135	tag	107.915	NA
1309	Pro-135-tag	135	tag	108.018	NA
1310	Pro-135-tag	135	tag	99.337	NA
1311	Pro-135-tag	135	tag	89.288	NA
1312	Pro-135-tag	135	tag	114.486	NA
1313	Pro-135-tag	135	tag	135.723	NA
1314	Pro-135-tag	135	tag	99.969	NA
1315	Pro-135-tag	135	tag	101.075	NA
1316	Pro-135-tag	135	tag	97.729	NA
1317	Pro-135-tag	135	tag	170.499	NA
1318	Pro-135-tag	135	tag	123.752	NA
1319	Pro-135-tag	135	tag	97.249	NA
1320	Pro-135-tag	135	tag	105.824	NA
1321	Pro-135-tag	135	tag	96.914	NA
1322	Pro-135-tag	135	tag	94.663	NA
1323	Pro-135-tag	135	tag	109.101	NA
1324	Pro-135-tag	135	tag	107.74	NA
1325	Pro-135-tag	135	tag	95.58	NA
1326	Pro-135-tag	135	tag	102.558	NA
1327	Pro-135-tag	135	tag	112.18	NA
1328	Pro-135-tag	135	tag	148.782	NA
1329	Pro-135-tag	135	tag	106.172	NA
1330	Pro-135-tag	135	tag	98.237	NA
1331	Pro-135-tag	135	tag	109.193	NA
1332	Pro-135-tag	135	tag	118.759	NA
1333	Pro-135-tag	135	tag	99.708	NA
1334	Pro-135-tag	135	tag	98.56	NA
1335	Pro-135-tag	135	tag	96.979	NA
1336	Pro-135-tag	135	tag	263.005	NA
1337	Pro-135-tag	135	tag	109.554	NA
1338	Pro-135-tag	135	tag	112.785	NA
1339	Pro-135-tag	135	tag	119.155	NA
1340	Pro-135-tag	135	tag	98.35	NA
1341	Pro-135-tag	135	tag	109.625	NA
1342	Pro-135-tag	135	tag	110.498	NA
1343	Pro-135-tag	135	tag	123.557	NA
1344	Pro-135-tag	135	tag	92.991	NA
1345	Pro-135-tag	135	tag	105.732	NA
1346	Pro-135-tag	135	tag	99.145	NA
1347	Pro-135-tag	135	tag	107.401	NA
1348	Pro-135-tag	135	tag	115.111	NA
1349	Pro-135-tag	135	tag	101.45	NA
1350	Pro-135-tag	135	tag	104.909	NA
1351	Pro-135-tag	135	tag	101.741	NA
1352	Pro-135-tag	135	tag	104.816	NA
1353	Pro-135-tag	135	tag	109.856	NA
1354	Pro-135-tag	135	tag	95.367	NA
1355	Pro-135-tag	135	tag	134.179	NA
1356	Pro-135-tag	135	tag	96.385	NA
1357	Pro-135-tag	135	tag	107.741	NA
1358	Pro-135-tag	135	tag	163.402	NA
1359	Pro-135-tag	135	tag	100.015	NA
1360	Pro-135-tag	135	tag	96.158	NA
1361	Pro-135-tag	135	tag	91.989	NA
1362	Pro-135-tag	135	tag	99.715	NA
1363	Pro-135-tag	135	tag	100.321	NA
1364	Pro-135-tag	135	tag	98.911	NA
1365	Pro-135-tag	135	tag	124.162	NA
1366	Pro-135-tag	135	tag	109.318	NA
1367	Pro-135-tag	135	tag	104.753	NA
1368	Pro-135-tag	135	tag	123.732	NA
1369	Pro-135-tag	135	tag	121.637	NA
1370	Pro-135-tag	135	tag	105.635	NA
1371	Pro-135-tag	135	tag	92.502	NA
1372	Pro-135-tag	135	tag	100.182	NA
1373	Pro-135-tag	135	tag	115.595	NA
1374	Pro-135-tag	135	tag	97.687	NA
1375	Pro-135-tag	135	tag	115.195	NA
1376	Pro-135-tag	135	tag	99.199	NA
1377	Pro-135-tag	135	tag	98.553	NA
1378	Pro-135-tag	135	tag	100.508	NA
1379	Pro-135-tag	135	tag	107.472	NA
1380	Pro-135-tag	135	tag	128.265	NA
1381	Pro-135-tag	135	tag	126.738	NA
1382	Pro-135-tag	135	tag	99.051	NA
1383	Pro-135-tag	135	tag	98.856	NA
1384	Pro-135-tag	135	tag	97.875	NA
1385	Pro-135-tag	135	tag	101.631	NA
1386	Pro-135-tag	135	tag	109.146	NA
1387	Pro-135-tag	135	tag	153.311	NA
1388	Pro-135-tag	135	tag	104.212	NA
1389	Pro-135-tag	135	tag	107.858	NA
1390	Pro-135-tag	135	tag	101.69	NA
1391	Pro-135-tag	135	tag	97.722	NA
1392	Pro-135-tag	135	tag	91.89	NA
1393	Pro-135-tag	135	tag	141.736	NA
1394	Pro-135-tag	135	tag	113.107	NA
1395	Pro-135-tag	135	tag	101.225	NA
1396	Pro-135-tag	135	tag	105.14	NA
1397	Pro-135-tag	135	tag	107.581	NA
1398	Pro-135-tag	135	tag	158.046	NA
1399	Pro-135-tag	135	tag	138.464	NA
1400	Pro-135-tag	135	tag	106.896	NA
1401	Pro-135-tag	135	tag	106.559	NA
1402	Pro-135-tag	135	tag	102.637	NA
1403	Pro-135-tag	135	tag	104.556	NA
1404	Pro-135-tag	135	tag	102.641	NA
1405	Pro-135-tag	135	tag	155.895	NA
1406	Pro-135-tag	135	tag	105.136	NA
1407	Pro-135-tag	135	tag	96.59	NA
1408	Pro-135-tag	135	tag	124.066	NA
1409	Pro-135-tag	135	tag	100.626	NA
1410	Pro-135-tag	135	tag	99.322	NA
1411	Pro-135-tag	135	tag	103.63	NA
1412	Pro-135-tag	135	tag	98.79	NA
1413	Pro-135-tag	135	tag	95.738	NA
1414	Pro-135-tag	135	tag	105.69	NA
1415	Pro-135-tag	135	tag	137.009	NA
1416	Pro-135-tag	135	tag	101.527	NA
1417	Pro-135-tag	135	tag	102.66	NA
1418	Pro-135-tag	135	tag	102.041	NA
1419	Pro-135-tag	135	tag	104.657	NA
1420	Pro-135-tag	135	tag	139.357	NA
1421	Pro-135-tag	135	tag	103.279	NA
1422	Pro-135-tag	135	tag	117.919	NA
1423	Pro-135-tag	135	tag	102.327	NA
1424	Pro-135-tag	135	tag	115.283	NA
1425	Pro-135-tag	135	tag	93.043	NA
1426	Pro-135-tag	135	tag	116.282	NA
1427	Pro-135-tag	135	tag	96.971	NA
1428	Pro-135-tag	135	tag	105.243	NA
1429	Pro-135-tag	135	tag	94.832	NA
1430	Pro-135-tag	135	tag	99.376	NA
1431	Pro-135-tag	135	tag	95.447	NA
1432	Pro-135-tag	135	tag	110.666	NA
1433	Pro-135-tag	135	tag	98.232	NA
1434	Pro-135-tag	135	tag	130.795	NA
1435	Pro-135-tag	135	tag	103.202	NA
1436	Pro-135-tag	135	tag	156.133	NA
1437	Pro-135-tag	135	tag	117.236	NA
1438	Pro-135-tag	135	tag	105.211	NA
1439	Pro-135-tag	135	tag	101.534	NA
1440	Pro-135-tag	135	tag	101.082	NA
1441	Pro-135-tag	135	tag	152.633	NA
1442	Pro-135-tag	135	tag	128.376	NA
1443	Pro-135-tag	135	tag	104.888	NA
1444	Pro-135-tag	135	tag	113.135	NA
1445	Pro-135-tag	135	tag	122.977	NA
1446	Pro-135-tag	135	tag	103.883	NA
1447	Pro-135-tag	135	tag	102.015	NA
1448	Pro-135-tag	135	tag	99.303	NA
1449	Pro-135-tag	135	tag	100.873	NA
1450	Pro-135-tag	135	tag	101.077	NA
1451	Pro-135-tag	135	tag	104.127	NA
1452	Pro-135-tag	135	tag	105.133	NA
1453	Pro-135-tag	135	tag	103.049	NA
1454	Pro-135-tag	135	tag	104.426	NA
1455	Pro-135-tag	135	tag	109.765	NA
1456	Pro-135-tag	135	tag	92.57	NA
1457	Pro-135-tag	135	tag	104.405	NA
1458	Pro-135-tag	135	tag	96.078	NA
1459	Pro-135-tag	135	tag	103.83	NA
1460	Pro-135-tag	135	tag	96.762	NA
1461	Pro-135-tag	135	tag	100.717	NA
1462	Pro-135-tag	135	tag	100.51	NA
1463	Pro-135-tag	135	tag	96.588	NA
1464	Pro-135-tag	135	tag	97.493	NA
1465	Pro-135-tag	135	tag	123.894	NA
1466	Pro-135-tag	135	tag	136.337	NA
1467	Pro-135-tag	135	tag	112.558	NA
1468	Pro-135-tag	135	tag	161.023	NA
1469	Pro-135-tag	135	tag	91.039	NA
1470	Pro-135-tag	135	tag	100.399	NA
1471	Pro-135-tag	135	tag	96.71	NA
1472	Pro-135-tag	135	tag	113.023	NA
1473	Pro-135-tag	135	tag	104.046	NA
1474	Pro-135-tag	135	tag	108.882	NA
1475	Pro-135-tag	135	tag	105.673	NA
1476	Pro-135-tag	135	tag	128.253	NA
1477	Pro-135-tag	135	tag	96.755	NA
1478	Pro-135-tag	135	tag	103.17	NA
1479	Pro-135-tag	135	tag	111.944	NA
1480	Pro-135-tag	135	tag	102.531	NA
1481	Pro-135-tag	135	tag	95.667	NA
1482	Pro-135-tag	135	tag	123.715	NA
1483	Pro-135-tag	135	tag	104.751	NA
1484	Pro-135-tag	135	tag	103.674	NA
1485	Pro-135-tag	135	tag	97.834	NA
1486	Pro-135-tag	135	tag	102.492	NA
1487	Pro-135-tag	135	tag	118.686	NA
1488	Pro-135-tag	135	tag	144.465	NA
1489	Pro-135-tag	135	tag	108.364	NA
1490	Pro-135-tag	135	tag	97.561	NA
1491	Pro-135-tag	135	tag	103.972	NA
1492	Pro-135-tag	135	tag	105.858	NA
1493	Pro-135-tag	135	tag	106.048	NA
1494	Pro-135-tag	135	tag	101.926	NA
1495	Pro-135-tag	135	tag	101.357	NA
1496	Pro-135-tag	135	tag	97.891	NA
1497	Pro-135-tag	135	tag	102.709	NA
1498	Pro-135-tag	135	tag	102.39	NA
1499	Pro-135-tag	135	tag	95.202	NA
1500	Pro-135-tag	135	tag	111.315	NA
1501	Pro-135-tag	135	tag	98.541	NA
1502	Pro-135-tag	135	tag	98.464	NA
1503	Pro-135-tag	135	tag	141.535	NA
1504	Pro-135-tag	135	tag	125.961	NA
1505	Pro-135-tag	135	tag	96.661	NA
1506	Pro-135-tag	135	tag	119.969	NA
1507	Pro-135-tag	135	tag	97.002	NA
1508	Pro-135-tag	135	tag	99.087	NA
1509	Pro-135-tag	135	tag	98.636	NA
1510	Pro-135-tag	135	tag	100.52	NA
1511	Pro-135-tag	135	tag	116.201	NA
1512	Pro-135-tag	135	tag	94.985	NA
1513	Pro-135-tag	135	tag	103.645	NA
1514	Pro-135-tag	135	tag	107.125	NA
1515	Pro-135-tag	135	tag	103.912	NA
1516	Pro-135-tag	135	tag	111.057	NA
1517	Pro-135-tag	135	tag	103.711	NA
1518	Pro-135-tag	135	tag	101.615	NA
1519	Pro-135-tag	135	tag	126.545	NA
1520	Pro-135-tag	135	tag	119.682	NA
1521	Pro-135-tag	135	tag	145.138	NA
1522	Pro-135-tag	135	tag	102.759	NA
1523	Pro-135-tag	135	tag	102.033	NA
1524	Pro-135-tag	135	tag	101.536	NA
1525	Pro-135-tag	135	tag	97.627	NA
1526	Pro-135-tag	135	tag	97.766	NA
1527	Pro-135-tag	135	tag	99.209	NA
1528	Pro-135-tag	135	tag	96.103	NA
1529	Pro-135-tag	135	tag	102.8	NA
1530	Pro-135-tag	135	tag	97.837	NA
1531	Pro-135-tag	135	tag	97.772	NA
1532	Pro-135-tag	135	tag	98.759	NA
1533	Pro-135-tag	135	tag	97.371	NA
1534	Pro-135-tag	135	tag	108.829	NA
1535	Pro-135-tag	135	tag	102.272	NA
1536	Pro-135-tag	135	tag	104.248	NA
1537	Pro-135-tag	135	tag	105.618	NA
1538	Pro-135-tag	135	tag	108.149	NA
1539	Pro-135-tag	135	tag	103.513	NA
1540	Pro-135-tag	135	tag	93.933	NA
1541	Pro-135-tag	135	tag	96.453	NA
1542	Pro-135-tag	135	tag	97.447	NA
1543	Pro-135-tag	135	tag	96.078	NA
1544	Pro-135-tag	135	tag	115.718	NA
1545	Pro-135-tag	135	tag	101.413	NA
1546	Pro-135-tag	135	tag	97.562	NA
1547	Pro-135-tag	135	tag	111.743	NA
1548	Pro-135-tag	135	tag	93.744	NA
1549	Pro-135-tag	135	tag	121.761	NA
1550	Pro-135-tag	135	tag	120.399	NA
1551	Pro-135-tag	135	tag	89.128	NA
1552	Pro-135-tag	135	tag	96.729	NA
1553	Pro-135-tag	135	tag	100.951	NA
1554	Pro-135-tag	135	tag	116.407	NA
1555	Pro-135-tag	135	tag	98.12	NA
1556	Pro-135-tag	135	tag	99.277	NA
1557	Pro-135-tag	135	tag	102.864	NA
1558	Pro-135-tag	135	tag	104.405	NA
1559	Pro-135-tag	135	tag	102.629	NA
1560	Pro-135-tag	135	tag	101.143	NA
1561	Pro-135-tag	135	tag	98.676	NA
1562	Pro-135-tag	135	tag	101.255	NA
1563	Pro-135-tag	135	tag	131.966	NA
1564	Pro-135-tag	135	tag	108.205	NA
1565	Pro-135-tag	135	tag	99.357	NA
1566	Pro-135-tag	135	tag	104.567	NA
1567	Pro-135-tag	135	tag	101.42	NA
1568	Pro-135-tag	135	tag	120.833	NA
1569	Pro-135-tag	135	tag	99.035	NA
1570	Pro-135-tag	135	tag	98.581	NA
1571	Pro-135-tag	135	tag	116.038	NA
1572	Pro-135-tag	135	tag	128.71	NA
1573	Pro-135-tag	135	tag	101.486	NA
1574	Pro-135-tag	135	tag	112.281	NA
1575	Pro-135-tag	135	tag	101.915	NA
1576	Pro-135-tag	135	tag	113.795	NA
1577	Pro-135-tag	135	tag	96.468	NA
1578	Pro-135-tag	135	tag	98.135	NA
1579	Pro-135-tag	135	tag	110.475	NA
1580	Pro-135-tag	135	tag	104.914	NA
1581	Pro-135-tag	135	tag	107.691	NA
1582	Pro-135-tag	135	tag	127.24	NA
1583	Pro-135-tag	135	tag	99.43	NA
1584	Pro-135-tag	135	tag	104.188	NA
1585	Pro-135-tag	135	tag	100.234	NA
1586	Pro-135-tag	135	tag	103.291	NA
1587	Pro-135-tag	135	tag	107.378	NA
1588	Pro-135-tag	135	tag	95.789	NA
1589	Pro-135-tag	135	tag	144.113	NA
1590	Pro-135-tag	135	tag	113.518	NA
1591	Pro-135-tag	135	tag	114.729	NA
1592	Pro-135-tag	135	tag	100.15	NA
1593	Pro-135-tag	135	tag	98.747	NA
1594	Pro-135-tag	135	tag	97.485	NA
1595	Pro-135-tag	135	tag	96.997	NA
1596	Pro-135-tag	135	tag	113.247	NA
1597	Pro-135-tag	135	tag	109.875	NA
1598	Pro-135-tag	135	tag	119.945	NA
1599	Pro-135-tag	135	tag	102.176	NA
1600	Pro-135-tag	135	tag	98.94	NA
1601	Pro-135-tag	135	tag	105.357	NA
1602	Pro-135-tag	135	tag	104.885	NA
1603	Pro-135-tag	135	tag	96.157	NA
1604	Pro-135-tag	135	tag	140.397	NA
1605	Pro-135-tag	135	tag	154.784	NA
1606	Pro-135-tag	135	tag	100.715	NA
1607	Pro-135-tag	135	tag	99.204	NA
1608	Pro-135-tag	135	tag	148.885	NA
1609	Pro-135-tag	135	tag	109.94	NA
1610	Pro-135-tag	135	tag	98.56	NA
1611	Pro-135-tag	135	tag	97.397	NA
1612	Pro-135-tag	135	tag	94.55	NA
1613	Pro-135-tag	135	tag	137.474	NA
1614	Pro-135-tag	135	tag	103.341	NA
1615	Pro-135-tag	135	tag	141.752	NA
1616	Pro-135-tag	135	tag	118.898	NA
1617	Pro-135-tag	135	tag	120.43	NA
1618	Pro-135-tag	135	tag	100.077	NA
1619	Pro-135-tag	135	tag	110.476	NA
1620	Pro-135-tag	135	tag	115.424	NA
1621	Pro-135-tag	135	tag	97.76	NA
1622	Pro-135-tag	135	tag	106.845	NA
1623	Pro-135-tag	135	tag	100.71	NA
1624	Pro-135-tag	135	tag	98.643	NA
1625	Pro-135-tag	135	tag	102.761	NA
1626	Pro-135-tag	135	tag	227.49	NA
1627	Pro-135-tag	135	tag	110.774	NA
1628	Pro-135-tag	135	tag	121.11	NA
1629	Pro-135-tag	135	tag	100.632	NA
1630	Pro-135-tag	135	tag	98.019	NA
1631	Pro-135-tag	135	tag	170.467	NA
1632	Pro-135-tag	135	tag	96.738	NA
1633	Pro-135-tag	135	tag	97.126	NA
1634	Pro-135-tag	135	tag	108.423	NA
1635	Pro-135-tag	135	tag	124.786	NA
1636	Pro-135-tag	135	tag	102.84	NA
1637	Pro-135-tag	135	tag	134.627	NA
1638	Pro-135-tag	135	tag	95.662	NA
1639	Pro-135-tag	135	tag	101.588	NA
1640	Pro-135-tag	135	tag	102.931	NA
1641	Pro-135-tag	135	tag	102.42	NA
1642	Pro-135-tag	135	tag	128.385	NA
1643	Pro-135-tag	135	tag	96.533	NA
1644	Pro-135-tag	135	tag	101.016	NA
1645	Pro-135-tag	135	tag	98.604	NA
1646	Pro-135-tag	135	tag	103.235	NA
1647	Pro-135-tag	135	tag	106.158	NA
1648	Pro-135-tag	135	tag	98.972	NA
1649	Pro-135-tag	135	tag	110.196	NA
1650	Pro-135-tag	135	tag	98.735	NA
1651	Pro-135-tag	135	tag	97.813	NA
1652	Pro-135-tag	135	tag	101.186	NA
1653	Pro-135-tag	135	tag	102.301	NA
1654	Pro-135-tag	135	tag	103.708	NA
1655	Pro-135-tag	135	tag	104.809	NA
1656	Pro-135-tag	135	tag	151.398	NA
1657	Pro-135-tag	135	tag	116.951	NA
1658	Pro-135-tag	135	tag	101.884	NA
1659	Pro-135-tag	135	tag	109.774	NA
1660	Pro-135-tag	135	tag	100.35	NA
1661	Pro-135-tag	135	tag	99.253	NA
1662	Pro-135-tag	135	tag	101.427	NA
1663	Pro-135-tag	135	tag	101.68	NA
1664	Pro-135-tag	135	tag	100.836	NA
1665	Pro-135-tag	135	tag	93.844	NA
1666	Pro-135-tag	135	tag	124.349	NA
1667	Pro-135-tag	135	tag	124.96	NA
1668	Pro-135-tag	135	tag	97.719	NA
1669	Pro-135-tag	135	tag	165.552	NA
1670	Pro-135-tag	135	tag	99.781	NA
1671	Pro-135-tag	135	tag	100.339	NA
1672	Pro-135-tag	135	tag	110.694	NA
1673	Pro-135-tag	135	tag	130.413	NA
1674	Pro-135-tag	135	tag	108	NA
1675	Pro-135-tag	135	tag	120.186	NA
1676	Pro-135-tag	135	tag	111.402	NA
1677	Pro-135-tag	135	tag	100.909	NA
1678	Pro-135-tag	135	tag	121.485	NA
1679	Pro-135-tag	135	tag	111.67	NA
1680	Pro-135-tag	135	tag	100.716	NA
1681	Pro-135-tag	135	tag	101.828	NA
1682	Pro-135-tag	135	tag	99.156	NA
1683	Pro-135-tag	135	tag	95.309	NA
1684	Pro-135-tag	135	tag	106.002	NA
1685	Pro-135-tag	135	tag	118.706	NA
1686	Pro-135-tag	135	tag	135.579	NA
1687	Pro-135-tag	135	tag	98.736	NA
1688	Pro-135-tag	135	tag	105.929	NA
1689	Pro-135-tag	135	tag	101.11	NA
1690	Pro-135-tag	135	tag	127.484	NA
1691	Pro-135-tag	135	tag	125.967	NA
1692	Pro-135-tag	135	tag	94.781	NA
1693	Pro-135-tag	135	tag	102.499	NA
1694	Pro-135-tag	135	tag	103.725	NA
1695	Pro-135-tag	135	tag	105.006	NA
1696	Pro-135-tag	135	tag	101.868	NA
1697	Pro-135-tag	135	tag	103.303	NA
1698	Pro-135-tag	135	tag	99.797	NA
1699	Pro-135-tag	135	tag	104.67	NA
1700	Pro-135-tag	135	tag	113.394	NA
1701	Pro-135-tag	135	tag	106.2	NA
1702	Pro-135-tag	135	tag	102.818	NA
1703	Pro-135-tag	135	tag	102.091	NA
1704	Pro-135-tag	135	tag	115.297	NA
1705	Pro-135-tag	135	tag	99.429	NA
1706	Pro-135-tag	135	tag	97.272	NA
1707	Pro-135-tag	135	tag	105.291	NA
1708	Pro-135-tag	135	tag	100.985	NA
1709	Pro-135-tag	135	tag	101.146	NA
1710	Pro-135-tag	135	tag	99.335	NA
1711	Pro-135-tag	135	tag	102.031	NA
1712	Pro-135-tag	135	tag	102.104	NA
1713	Pro-135-tag	135	tag	103.926	NA
1714	Pro-135-tag	135	tag	100.235	NA
1715	Pro-135-tag	135	tag	97.244	NA
1716	Pro-135-tag	135	tag	142.028	NA
1717	Pro-135-tag	135	tag	105.73	NA
1718	Pro-135-tag	135	tag	112.786	NA
1719	Pro-135-tag	135	tag	151.64	NA
1720	Pro-135-tag	135	tag	96.354	NA
1721	Pro-135-tag	135	tag	96.821	NA
1722	Pro-135-tag	135	tag	112.752	NA
1723	Pro-135-tag	135	tag	128.734	NA
1724	Pro-135-tag	135	tag	103.011	NA
1725	Pro-135-tag	135	tag	219.416	NA
1726	Pro-135-tag	135	tag	90.618	NA
1727	Pro-135-tag	135	tag	102.494	NA
1728	Pro-135-tag	135	tag	110.688	NA
1729	Pro-135-tag	135	tag	98.564	NA
1730	Pro-135-tag	135	tag	99.41	NA
1731	Pro-135-tag	135	tag	105.984	NA
1732	Pro-135-tag	135	tag	90.791	NA
1733	Pro-135-tag	135	tag	119.858	NA
1734	Pro-135-tag	135	tag	99.2	NA
1735	Pro-135-tag	135	tag	119.142	NA
1736	Pro-135-tag	135	tag	121.107	NA
1737	Pro-135-tag	135	tag	100.895	NA
1738	Pro-135-tag	135	tag	107.085	NA
1739	Pro-135-tag	135	tag	141.669	NA
1740	Pro-135-tag	135	tag	95.435	NA
1741	Pro-135-tag	135	tag	95.23	NA
1742	Pro-135-tag	135	tag	103.313	NA
1743	Pro-135-tag	135	tag	131.023	NA
1744	Pro-135-tag	135	tag	100.352	NA
1745	Pro-135-tag	135	tag	99.908	NA
1746	Pro-135-tag	135	tag	99.021	NA
1747	Pro-135-tag	135	tag	118.388	NA
1748	Pro-135-tag	135	tag	116.334	NA
1749	Pro-135-tag	135	tag	105.355	NA
1750	Pro-135-tag	135	tag	96.262	NA
1751	Pro-135-tag	135	tag	99.63	NA
1752	Pro-135-tag	135	tag	106.171	NA
1753	Pro-135-tag	135	tag	97.114	NA
1754	Pro-135-tag	135	tag	102.831	NA
1755	Pro-135-tag	135	tag	97.506	NA
1756	Pro-135-tag	135	tag	99.781	NA
1757	Pro-135-tag	135	tag	118.303	NA
1758	Pro-135-tag	135	tag	90.551	NA
1759	Pro-135-tag	135	tag	202.915	NA
1760	Pro-135-tag	135	tag	99.629	NA
1761	Pro-135-tag	135	tag	108.114	NA
1762	Pro-135-tag	135	tag	102.489	NA
1763	Pro-135-tag	135	tag	169.044	NA
1764	Pro-135-tag	135	tag	96.138	NA
1765	Pro-135-tag	135	tag	117.551	NA
1766	Pro-135-tag	135	tag	98.671	NA
1767	Pro-135-tag	135	tag	102.105	NA
1768	Pro-135-tag	135	tag	106.725	NA
1769	Pro-135-tag	135	tag	95.703	NA
1770	Pro-135-tag	135	tag	97.235	NA
1771	Pro-135-tag	135	tag	99.615	NA
1772	Pro-135-tag	135	tag	127.801	NA
1773	Pro-135-tag	135	tag	93.923	NA
1774	Pro-135-tag	135	tag	112.487	NA
1775	Pro-135-tag	135	tag	281.142	NA
1776	Pro-135-tag	135	tag	98.858	NA
1777	Pro-135-tag	135	tag	101.471	NA
1778	Pro-135-tag	135	tag	123.085	NA
1779	Pro-135-tag	135	tag	106.39	NA
1780	Pro-135-tag	135	tag	102.817	NA
1781	Pro-135-tag	135	tag	123.594	NA
1782	Pro-135-tag	135	tag	97.184	NA
1783	Pro-135-tag	135	tag	97.511	NA
1784	Pro-135-tag	135	tag	120.188	NA
1785	Pro-135-tag	135	tag	95.684	NA
1786	Pro-135-tag	135	tag	99.502	NA
1787	Pro-135-tag	135	tag	123.98	NA
1788	Pro-135-tag	135	tag	142.332	NA
1789	Pro-135-tag	135	tag	155.543	NA
1790	Pro-135-tag	135	tag	100.479	NA
1791	Pro-135-tag	135	tag	101.872	NA
1792	Pro-135-tag	135	tag	118.566	NA
1793	Pro-135-tag	135	tag	99.966	NA
1794	Pro-135-tag	135	tag	107.125	NA
1795	Pro-135-tag	135	tag	105.399	NA
1796	Pro-135-tag	135	tag	95.715	NA
1797	Pro-135-tag	135	tag	99.524	NA
1798	Pro-135-tag	135	tag	212.201	NA
1799	Pro-135-tag	135	tag	100.373	NA
1800	Pro-135-tag	135	tag	105.518	NA
1801	Pro-135-tag	135	tag	99.566	NA
1802	Pro-135-tag	135	tag	99.344	NA
1803	Pro-135-tag	135	tag	96.49	NA
1804	Pro-135-tag	135	tag	101.45	NA
1805	Pro-135-tag	135	tag	96.944	NA
1806	Pro-135-tag	135	tag	95.237	NA
1807	Pro-135-tag	135	tag	100.104	NA
1808	Pro-135-tag	135	tag	115.532	NA
1809	Pro-135-tag	135	tag	105.508	NA
1810	Pro-135-tag	135	tag	100.372	NA
1811	Pro-135-tag	135	tag	107.615	NA
1812	Pro-135-tag	135	tag	113.498	NA
1813	Pro-135-tag	135	tag	120.861	NA
1814	Pro-135-tag	135	tag	123.872	NA
1815	Pro-135-tag	135	tag	103.35	NA
1816	Pro-135-tag	135	tag	100.549	NA
1817	Pro-135-tag	135	tag	99.27	NA
1818	Pro-135-tag	135	tag	110.319	NA
1819	Pro-135-tag	135	tag	121.189	NA
1820	Pro-135-tag	135	tag	99.206	NA
1821	Pro-135-tag	135	tag	103.796	NA
1822	Pro-135-tag	135	tag	102.274	NA
1823	Pro-135-tag	135	tag	95.318	NA
1824	Pro-135-tag	135	tag	113.528	NA
1825	Pro-135-tag	135	tag	100.425	NA
1826	Pro-135-tag	135	tag	128.989	NA
1827	Pro-135-tag	135	tag	105.232	NA
1828	Pro-135-tag	135	tag	105.92	NA
1829	Pro-135-tag	135	tag	100.028	NA
1830	Pro-135-tag	135	tag	100.288	NA
1831	Pro-135-tag	135	tag	122.608	NA
1832	Pro-135-tag	135	tag	99.41	NA
1833	Pro-135-tag	135	tag	102.609	NA
1834	Pro-135-tag	135	tag	99.485	NA
1835	Pro-135-tag	135	tag	102.619	NA
1836	Pro-135-tag	135	tag	98.518	NA
1837	Pro-135-tag	135	tag	97.9	NA
1838	Pro-135-tag	135	tag	104.964	NA
1839	Pro-135-tag	135	tag	118.693	NA
1840	Pro-135-tag	135	tag	94.495	NA
1841	Pro-135-tag	135	tag	99.198	NA
1842	Pro-135-tag	135	tag	98.771	NA
1843	Pro-135-tag	135	tag	96.947	NA
1844	Pro-135-tag	135	tag	97.932	NA
1845	Pro-135-tag	135	tag	123.356	NA
1846	Pro-135-tag	135	tag	99.48	NA
1847	Pro-135-tag	135	tag	98.417	NA
1848	Pro-135-tag	135	tag	104.053	NA
1849	Pro-135-tag	135	tag	97.62	NA
1850	Pro-135-tag	135	tag	99.3	NA
1851	Pro-135-tag	135	tag	97.829	NA
1852	Pro-135-tag	135	tag	102.098	NA
1853	Pro-135-tag	135	tag	115.642	NA
1854	Pro-135-tag	135	tag	101.561	NA
1855	Pro-135-tag	135	tag	102.992	NA
1856	Pro-135-tag	135	tag	121.34	NA
1857	Pro-135-tag	135	tag	97.86	NA
1858	Pro-135-tag	135	tag	101.467	NA
1859	Pro-135-tag	135	tag	100.32	NA
1860	Pro-135-tag	135	tag	100.242	NA
1861	Pro-135-tag	135	tag	103.024	NA
1862	Pro-135-tag	135	tag	101.845	NA
1863	Pro-135-tag	135	tag	98.064	NA
1864	Pro-135-tag	135	tag	99.21	NA
1865	Pro-135-tag	135	tag	102.348	NA
1866	Pro-135-tag	135	tag	106.759	NA
1867	Pro-135-tag	135	tag	96.682	NA
1868	Pro-135-tag	135	tag	112.763	NA
1869	Pro-135-tag	135	tag	103.018	NA
1870	Pro-135-tag	135	tag	101.346	NA
1871	Pro-135-tag	135	tag	198.675	NA
1872	Pro-135-tag	135	tag	104.799	NA
1873	Pro-135-tag	135	tag	114.555	NA
1874	Pro-135-tag	135	tag	102.971	NA
1875	Pro-135-tag	135	tag	100.57	NA
1876	Pro-135-tag	135	tag	117.962	NA
1877	Pro-135-tag	135	tag	96.027	NA
1878	Pro-135-tag	135	tag	99.542	NA
1879	Pro-135-tag	135	tag	98.297	NA
1880	Pro-135-tag	135	tag	114.091	NA
1881	Pro-135-tag	135	tag	103.817	NA
1882	Pro-135-tag	135	tag	104.552	NA
1883	Pro-135-tag	135	tag	99.178	NA
1884	Pro-135-tag	135	tag	162.278	NA
1885	Pro-135-tag	135	tag	94.405	NA
1886	Pro-135-tag	135	tag	109.785	NA
1887	Pro-135-tag	135	tag	102.863	NA
1888	Pro-135-tag	135	tag	109.64	NA
1889	Pro-135-tag	135	tag	220.597	NA
1890	Pro-135-tag	135	tag	102.984	NA
1891	Pro-135-tag	135	tag	98.887	NA
1892	Pro-135-tag	135	tag	115.75	NA
1893	Pro-135-tag	135	tag	179.24	NA
1894	Pro-135-tag	135	tag	102.326	NA
1895	Pro-135-tag	135	tag	99.136	NA
1896	Pro-135-tag	135	tag	110.822	NA
1897	Pro-135-tag	135	tag	99.065	NA
1898	Pro-135-tag	135	tag	138.658	NA
1899	Pro-135-tag	135	tag	106.781	NA
1900	Pro-135-tag	135	tag	101.432	NA
1901	Pro-135-tag	135	tag	97.641	NA
1902	Pro-135-tag	135	tag	103.677	NA
1903	Pro-135-tag	135	tag	110.314	NA
1904	Pro-135-tag	135	tag	105.486	NA
1905	Pro-135-tag	135	tag	110.677	NA
1906	Pro-135-tag	135	tag	105.095	NA
1907	Pro-135-tag	135	tag	121.032	NA
1908	Pro-135-tag	135	tag	105.149	NA
1909	Pro-135-tag	135	tag	121.003	NA
1910	Pro-135-tag	135	tag	105.231	NA
1911	Pro-135-tag	135	tag	120.981	NA
1912	Pro-135-tag	135	tag	106.842	NA
1913	Pro-135-tag	135	tag	97.188	NA
1914	Pro-135-tag	135	tag	124.639	NA
1915	Pro-135-tag	135	tag	106.939	NA
1916	Pro-135-tag	135	tag	97.796	NA
1917	Pro-135-tag	135	tag	126.214	NA
1918	Pro-135-tag	135	tag	114.131	NA
1919	Pro-135-tag	135	tag	101.599	NA
1920	Pro-135-tag	135	tag	109.398	NA
1921	Pro-135-tag	135	tag	121.584	NA
1922	Pro-135-tag	135	tag	204.487	NA
1923	Pro-135-tag	135	tag	112.672	NA
1924	Pro-135-tag	135	tag	106.1	NA
1925	Pro-135-tag	135	tag	129.86	NA
1926	Pro-135-tag	135	tag	98.122	NA
1927	Pro-135-tag	135	tag	96.394	NA
1928	Pro-135-tag	135	tag	100.634	NA
1929	Pro-135-tag	135	tag	106.479	NA
1930	Pro-135-tag	135	tag	100.069	NA
1931	Pro-135-tag	135	tag	108.652	NA
1932	Pro-135-tag	135	tag	98.881	NA
1933	Pro-135-tag	135	tag	104.006	NA
1934	Pro-135-tag	135	tag	97.813	NA
1935	Pro-135-tag	135	tag	136.224	NA
1936	Pro-135-tag	135	tag	124.793	NA
1937	Pro-135-tag	135	tag	99.442	NA
1938	Pro-135-tag	135	tag	99.728	NA
1939	Pro-135-tag	135	tag	106.054	NA
1940	Pro-135-tag	135	tag	119.382	NA
1941	Pro-135-tag	135	tag	280.512	NA
1942	Pro-135-tag	135	tag	105.372	NA
1943	Pro-135-tag	135	tag	98.691	NA
1944	Pro-135-tag	135	tag	98.171	NA
1945	Pro-135-tag	135	tag	131.812	NA
1946	Pro-135-tag	135	tag	104.736	NA
1947	Pro-135-tag	135	tag	98.744	NA
1948	Pro-135-tag	135	tag	106.709	NA
1949	Pro-135-tag	135	tag	139.059	NA
1950	Pro-135-tag	135	tag	97.373	NA
1951	Pro-135-tag	135	tag	99.032	NA
1952	Pro-135-tag	135	tag	101.28	NA
1953	Pro-135-tag	135	tag	99.425	NA
1954	Pro-135-tag	135	tag	100.089	NA
1955	Pro-135-tag	135	tag	102.789	NA
1956	Pro-135-tag	135	tag	100.03	NA
1957	Pro-135-tag	135	tag	94.122	NA
1958	Pro-135-tag	135	tag	105.978	NA
1959	Pro-135-tag	135	tag	128.254	NA
1960	Pro-135-tag	135	tag	113.027	NA
1961	Pro-135-tag	135	tag	100.467	NA
1962	Pro-135-tag	135	tag	103.253	NA
1963	Pro-135-tag	135	tag	98.109	NA
1964	Pro-135-tag	135	tag	95.41	NA
1965	Pro-135-tag	135	tag	114.522	NA
1966	Pro-135-tag	135	tag	103.016	NA
1967	Pro-135-tag	135	tag	100.131	NA
1968	Pro-135-tag	135	tag	104.414	NA
1969	Pro-135-tag	135	tag	132.185	NA
1970	Pro-135-tag	135	tag	105.963	NA
1971	Pro-135-tag	135	tag	131.865	NA
1972	Pro-135-tag	135	tag	198.047	NA
1973	Pro-135-tag	135	tag	104.858	NA
1974	Pro-135-tag	135	tag	98.789	NA
1975	Pro-135-tag	135	tag	101.006	NA
1976	Pro-135-tag	135	tag	111.63	NA
1977	Pro-135-tag	135	tag	121.1	NA
1978	Pro-135-tag	135	tag	102.601	NA
1979	Pro-135-tag	135	tag	104.012	NA
1980	Pro-135-tag	135	tag	98.943	NA
1981	Pro-135-tag	135	tag	105.406	NA
1982	Pro-135-tag	135	tag	111.76	NA
1983	Pro-135-tag	135	tag	96.222	NA
1984	Pro-135-tag	135	tag	102.367	NA
1985	Pro-135-tag	135	tag	99.858	NA
1986	Pro-135-tag	135	tag	99.875	NA
1987	Pro-135-tag	135	tag	101.414	NA
1988	Pro-135-tag	135	tag	100.157	NA
1989	Pro-135-tag	135	tag	103.12	NA
1990	Pro-135-tag	135	tag	140.982	NA
1991	Pro-135-tag	135	tag	107.498	NA
1992	Pro-135-tag	135	tag	100.216	NA
1993	Pro-135-tag	135	tag	105.539	NA
1994	Pro-135-tag	135	tag	99.165	NA
1995	Pro-135-tag	135	tag	115.875	NA
1996	Pro-135-tag	135	tag	100.065	NA
1997	Pro-135-tag	135	tag	105.127	NA
1998	Pro-135-tag	135	tag	115.115	NA
1999	Pro-135-tag	135	tag	97.56	NA
[truncated: 989,021 more rows]
