# Supplementary material for: Environment modulates protein heterogeneity through transcriptional and translational stop codon readthrough
Source: Nat Commun. 2024 May 24;15:4446. doi: 10.1038/s41467-024-48387-x (PMC11126739; doi:10.1038/s41467-024-48387-x)
Supplement: Supplementary file 8 — Source Data [file 41467_2024_48387_MOESM8_ESM.zip › Source_Data_file/FigS3/FigS3A.csv]

	codon	Temperature	Culture	SCM_score	Counts
1	taa	18	LB	0	30
2	tag	18	LB	0	25
3	tga	18	LB	0	13
4	taa	25	LB	0	38
5	tag	25	LB	0	36
6	tga	25	LB	0	37
7	taa	37	LB	0	37
8	tag	37	LB	0	38
9	tga	37	LB	0	26
10	taa	42	LB	0	35
11	tag	42	LB	0	39
12	tga	42	LB	0	38
13	taa	18	M9	0	33
14	tag	18	M9	0	23
15	tga	18	M9	0	17
16	taa	25	M9	0	34
17	tag	25	M9	0	27
18	tga	25	M9	0	16
19	taa	37	M9	0	37
20	tag	37	M9	0	37
21	tga	37	M9	0	22
22	taa	42	M9	0	37
23	tag	42	M9	0	37
24	tga	42	M9	0	23
25	taa	18	LB	1	8
26	tag	18	LB	1	14
27	tga	18	LB	1	27
28	taa	25	LB	1	0
29	tag	25	LB	1	3
30	tga	25	LB	1	3
31	taa	37	LB	1	1
32	tag	37	LB	1	1
33	tga	37	LB	1	14
34	taa	42	LB	1	0
35	tag	42	LB	1	0
36	tga	42	LB	1	2
37	taa	18	M9	1	5
38	tag	18	M9	1	16
39	tga	18	M9	1	23
40	taa	25	M9	1	4
41	tag	25	M9	1	12
42	tga	25	M9	1	24
43	taa	37	M9	1	1
44	tag	37	M9	1	2
45	tga	37	M9	1	18
46	taa	42	M9	1	1
47	tag	42	M9	1	2
48	tga	42	M9	1	17
