# Supplementary material for: Environment modulates protein heterogeneity through transcriptional and translational stop codon readthrough
Source: Nat Commun. 2024 May 24;15:4446. doi: 10.1038/s41467-024-48387-x (PMC11126739; doi:10.1038/s41467-024-48387-x)
Supplement: Supplementary file 8 — Source Data [file 41467_2024_48387_MOESM8_ESM.zip › Source_Data_file/FigS3/FigS3B.csv]

	sample_name	position	codon	Percentage_fluorescence	Temperature	Culture
1	Pro-135-tag	135	tag	7.46015262900874	18	LB
2	Pro-135-tag	135	tag	9.06802356427792	18	LB
3	Pro-135-tag	135	tag	9.41585178024932	18	LB
4	Pro-135-tag	135	tag	1.67225985147985	18	LB
5	Pro-135-tag	135	tag	5.05179748205845	18	LB
6	Pro-135-tag	135	tag	10.6836633567411	18	LB
7	Pro-135-tag	135	tag	7.51581531370449	18	LB
8	Pro-135-tag	135	tag	7.10016105076383	18	LB
9	Pro-135-tag	135	tag	0.00127440647304318	18	LB
10	Pro-135-tag	135	tag	7.84991697916699	18	LB
11	Pro-135-tag	135	tag	11.0696766829208	18	LB
12	Pro-135-tag	135	tag	7.2857001941508	18	LB
13	Pro-135-tag	135	tag	5.48399391769108	18	LB
14	Pro-135-tag	135	tag	3.80688755489502	18	LB
15	Pro-135-tag	135	tag	5.4911444052418	18	LB
16	Pro-135-tag	135	tag	0.00665767519538086	18	LB
17	Pro-135-tag	135	tag	3.30703771356412	18	LB
18	Pro-135-tag	135	tag	4.10356373174152	18	LB
19	Pro-135-tag	135	tag	7.08875103221824	18	LB
20	Pro-135-tag	135	tag	9.89388290386071	18	LB
21	Pro-135-tag	135	tag	8.45926533134921	18	LB
22	Pro-135-tag	135	tag	9.73606994859292	18	LB
23	Pro-135-tag	135	tag	6.64775616963009	18	LB
24	Pro-135-tag	135	tag	6.22063224843204	18	LB
25	Pro-135-tag	135	tag	10.8996156142102	18	LB
26	Pro-135-tag	135	tag	3.59667012655468	18	LB
27	Pro-135-tag	135	tag	11.2024535149645	18	LB
28	Pro-135-tag	135	tag	0.086910754742906	18	LB
29	Pro-135-tag	135	tag	6.41267212040442	18	LB
30	Pro-135-tag	135	tag	4.0769204752312	18	LB
31	Pro-135-tag	135	tag	8.22884887430436	18	LB
32	Pro-135-tag	135	tag	5.60667908271298	18	LB
33	Pro-135-tag	135	tag	6.2080106020574	18	LB
34	Pro-135-tag	135	tag	4.63483428439055	18	LB
35	Pro-135-tag	135	tag	8.2326250097405	18	LB
36	Pro-135-tag	135	tag	6.93303174472759	18	LB
37	Pro-135-tag	135	tag	0.00998494332697149	18	LB
38	Pro-135-tag	135	tag	3.94386113928957	18	LB
39	Pro-135-tag	135	tag	0.00872937044712596	18	LB
40	Pro-135-tag	135	tag	5.11116096781755	18	LB
41	Pro-135-tag	135	tag	6.42692601152286	18	LB
42	Pro-135-tag	135	tag	3.8200522365402	18	LB
43	Pro-135-tag	135	tag	17.7217018003424	18	LB
44	Pro-135-tag	135	tag	5.90004054715669	18	LB
45	Pro-135-tag	135	tag	3.62313760286183	18	LB
46	Pro-135-tag	135	tag	2.28921383638175	18	LB
47	Pro-135-tag	135	tag	8.81070331935018	18	LB
48	Pro-135-tag	135	tag	6.14244458627186	18	LB
49	Pro-135-tag	135	tag	4.76850885104331	18	LB
50	Pro-135-tag	135	tag	2.89750436841271	18	LB
51	Pro-135-tag	135	tag	6.78917762095149	18	LB
52	Pro-135-tag	135	tag	7.70645836084804	18	LB
53	Pro-135-tag	135	tag	10.0803009482636	18	LB
54	Pro-135-tag	135	tag	6.13976393817339	18	LB
55	Pro-135-tag	135	tag	5.57228894153401	18	LB
56	Pro-135-tag	135	tag	5.56059014122605	18	LB
57	Pro-135-tag	135	tag	7.13949187122499	18	LB
58	Pro-135-tag	135	tag	8.52702859967448	18	LB
59	Pro-135-tag	135	tag	14.2691023838856	18	LB
60	Pro-135-tag	135	tag	14.2127962180889	18	LB
61	Pro-135-tag	135	tag	4.50556363961386	18	LB
62	Pro-135-tag	135	tag	7.71211785560394	18	LB
63	Pro-135-tag	135	tag	3.1674337039863	18	LB
64	Pro-135-tag	135	tag	16.3500857360094	18	LB
65	Pro-135-tag	135	tag	5.53917948469249	18	LB
66	Pro-135-tag	135	tag	0.418064962869963	18	LB
67	Pro-135-tag	135	tag	9.8329248405442	18	LB
68	Pro-135-tag	135	tag	22.4751218043022	18	LB
69	Pro-135-tag	135	tag	11.4081728534628	18	LB
70	Pro-135-tag	135	tag	0.015474935744096	18	LB
71	Pro-135-tag	135	tag	15.2526962054312	18	LB
72	Pro-135-tag	135	tag	42.9523038467536	18	LB
73	Pro-135-tag	135	tag	4.37549884499066	18	LB
74	Pro-135-tag	135	tag	10.8136182887373	18	LB
75	Pro-135-tag	135	tag	1.42436581994755	18	LB
76	Pro-135-tag	135	tag	0.021570742075746	18	LB
77	Pro-135-tag	135	tag	9.11910340796223	18	LB
78	Pro-135-tag	135	tag	5.52861697784079	18	LB
79	Pro-135-tag	135	tag	5.0278694019008	18	LB
80	Pro-135-tag	135	tag	4.27104145925191	18	LB
81	Pro-135-tag	135	tag	3.15025118912561	18	LB
82	Pro-135-tag	135	tag	5.67491005193599	18	LB
83	Pro-135-tag	135	tag	0.466445324862611	18	LB
84	Pro-135-tag	135	tag	18.350728118484	18	LB
85	Pro-135-tag	135	tag	0.00339946357218174	18	LB
86	Pro-135-tag	135	tag	0.405327176003931	18	LB
87	Pro-135-tag	135	tag	0.381226454575296	18	LB
88	Pro-135-tag	135	tag	0.421112866035788	18	LB
89	Pro-135-tag	135	tag	2.33789867479776	18	LB
90	Pro-135-tag	135	tag	2.00328850231893	18	LB
91	Pro-135-tag	135	tag	6.82360542931686	18	LB
92	Pro-135-tag	135	tag	10.9425467899043	18	LB
93	Pro-135-tag	135	tag	6.44479909146746	18	LB
94	Pro-135-tag	135	tag	8.31870394745051	18	LB
95	Pro-135-tag	135	tag	5.46819881086262	18	LB
96	Pro-135-tag	135	tag	8.04832888350457	18	LB
97	Pro-135-tag	135	tag	7.8595503620876	18	LB
98	Pro-135-tag	135	tag	0.255986198742905	18	LB
99	Pro-135-tag	135	tag	6.97143658018987	18	LB
100	Pro-135-tag	135	tag	3.38489892677554	18	LB
101	Pro-135-tag	135	tag	1.5719081890582	18	LB
102	Pro-135-tag	135	tag	5.79847097904158	18	LB
103	Pro-135-tag	135	tag	5.13082010018373	18	LB
104	Pro-135-tag	135	tag	6.53159370571899	18	LB
105	Pro-135-tag	135	tag	2.92141047604496	18	LB
106	Pro-135-tag	135	tag	18.3333635455558	18	LB
107	Pro-135-tag	135	tag	2.07699063036586	18	LB
108	Pro-135-tag	135	tag	4.93379560387837	18	LB
109	Pro-135-tag	135	tag	0.010185834987746	18	LB
110	Pro-135-tag	135	tag	3.64427203336183	18	LB
111	Pro-135-tag	135	tag	3.73299395198391	18	LB
112	Pro-135-tag	135	tag	2.58827246276775	18	LB
113	Pro-135-tag	135	tag	2.85136206507838	18	LB
114	Pro-135-tag	135	tag	20.0830796879933	18	LB
115	Pro-135-tag	135	tag	3.04228761611989	18	LB
116	Pro-135-tag	135	tag	3.07565760433399	18	LB
117	Pro-135-tag	135	tag	9.8419335759571	18	LB
118	Pro-135-tag	135	tag	2.9967479877679	18	LB
119	Pro-135-tag	135	tag	6.34578461416285	18	LB
120	Pro-135-tag	135	tag	8.01137737365072	18	LB
121	Pro-135-tag	135	tag	5.99623312441385	18	LB
122	Pro-135-tag	135	tag	9.87961017914906	18	LB
123	Pro-135-tag	135	tag	3.4835555658094	18	LB
124	Pro-135-tag	135	tag	4.60076431429594	18	LB
125	Pro-135-tag	135	tag	12.8952576776908	18	LB
126	Pro-135-tag	135	tag	0.030849425657804	18	LB
127	Pro-135-tag	135	tag	0.013996498678077	18	LB
128	Pro-135-tag	135	tag	9.00804484780769	18	LB
129	Pro-135-tag	135	tag	9.26204096353604	18	LB
130	Pro-135-tag	135	tag	10.4379508830876	18	LB
131	Pro-135-tag	135	tag	39.6986687867015	18	LB
132	Pro-135-tag	135	tag	35.3798841686934	18	LB
133	Pro-135-tag	135	tag	9.91035288111208	18	LB
134	Pro-135-tag	135	tag	5.13485048912803	18	LB
135	Pro-135-tag	135	tag	3.9825861458362	18	LB
136	Pro-135-tag	135	tag	8.46811084228773	18	LB
137	Pro-135-tag	135	tag	0.138926000222707	18	LB
138	Pro-135-tag	135	tag	0.15694974891289	18	LB
139	Pro-135-tag	135	tag	0.205540419362911	18	LB
140	Pro-135-tag	135	tag	0.110261271375834	18	LB
141	Pro-135-tag	135	tag	5.71209384277261	18	LB
142	Pro-135-tag	135	tag	4.82291910179141	18	LB
143	Pro-135-tag	135	tag	3.55037401554258	18	LB
144	Pro-135-tag	135	tag	12.0200919911165	18	LB
145	Pro-135-tag	135	tag	6.76204469101803	18	LB
146	Pro-135-tag	135	tag	4.43885505250767	18	LB
147	Pro-135-tag	135	tag	2.35103824498534	18	LB
148	Pro-135-tag	135	tag	8.42345011495162	18	LB
149	Pro-135-tag	135	tag	-0.00397074923251146	18	LB
150	Pro-135-tag	135	tag	4.76497441338654	18	LB
151	Pro-135-tag	135	tag	0.00340260250438133	18	LB
152	Pro-135-tag	135	tag	7.05541871119054	18	LB
153	Pro-135-tag	135	tag	0.013823857407099	18	LB
154	Pro-135-tag	135	tag	6.02018945496131	18	LB
155	Pro-135-tag	135	tag	9.3859314785226	18	LB
156	Pro-135-tag	135	tag	5.70530119349265	18	LB
157	Pro-135-tag	135	tag	0.00114884918505865	18	LB
158	Pro-135-tag	135	tag	9.89655727409478	18	LB
159	Pro-135-tag	135	tag	51.148256711606	18	LB
160	Pro-135-tag	135	tag	7.3418368576087	18	LB
161	Pro-135-tag	135	tag	3.11433238796543	18	LB
162	Pro-135-tag	135	tag	9.26330595321249	18	LB
163	Pro-135-tag	135	tag	7.66066761792007	18	LB
164	Pro-135-tag	135	tag	1.67631221294955	18	LB
165	Pro-135-tag	135	tag	5.0774425581293	18	LB
166	Pro-135-tag	135	tag	0.753450451602099	18	LB
167	Pro-135-tag	135	tag	0.753403367619105	18	LB
168	Pro-135-tag	135	tag	29.5561479243772	18	LB
169	Pro-135-tag	135	tag	5.32472449788267	18	LB
170	Pro-135-tag	135	tag	3.23462254771903	18	LB
171	Pro-135-tag	135	tag	0.012332864612282	18	LB
172	Pro-135-tag	135	tag	2.24481677935041	18	LB
173	Pro-135-tag	135	tag	4.97713484075844	18	LB
174	Pro-135-tag	135	tag	-0.020873899127431	18	LB
175	Pro-135-tag	135	tag	6.70405291863017	18	LB
176	Pro-135-tag	135	tag	0.380265941322214	18	LB
177	Pro-135-tag	135	tag	8.22673323400182	18	LB
178	Pro-135-tag	135	tag	-0.00177349669278184	18	LB
179	Pro-135-tag	135	tag	6.16629105419233	18	LB
180	Pro-135-tag	135	tag	0.420952780493608	18	LB
181	Pro-135-tag	135	tag	8.4878327532979	18	LB
182	Pro-135-tag	135	tag	3.87930899860451	18	LB
183	Pro-135-tag	135	tag	0.057602544795112	18	LB
184	Pro-135-tag	135	tag	21.0124610115193	18	LB
185	Pro-135-tag	135	tag	5.67743375342448	18	LB
186	Pro-135-tag	135	tag	0.219116301126241	18	LB
187	Pro-135-tag	135	tag	7.13902417032725	18	LB
188	Pro-135-tag	135	tag	7.64445189417686	18	LB
189	Pro-135-tag	135	tag	0.202690268925662	18	LB
190	Pro-135-tag	135	tag	0.274383480364841	18	LB
191	Pro-135-tag	135	tag	8.17531124670775	18	LB
192	Pro-135-tag	135	tag	2.8520024072471	18	LB
193	Pro-135-tag	135	tag	0.017766356249814	18	LB
194	Pro-135-tag	135	tag	6.2965755740695	18	LB
195	Pro-135-tag	135	tag	0.021495407702955	18	LB
196	Pro-135-tag	135	tag	2.15078378744658	18	LB
197	Pro-135-tag	135	tag	1.28771240663737	18	LB
198	Pro-135-tag	135	tag	5.12972147391386	18	LB
199	Pro-135-tag	135	tag	4.58531135107725	18	LB
200	Pro-135-tag	135	tag	3.14272402971094	18	LB
201	Pro-135-tag	135	tag	7.72293775489601	18	LB
202	Pro-135-tag	135	tag	5.02771873315521	18	LB
203	Pro-135-tag	135	tag	48.5043560923967	18	LB
204	Pro-135-tag	135	tag	24.1156093840575	18	LB
205	Pro-135-tag	135	tag	5.54514973373615	18	LB
206	Pro-135-tag	135	tag	40.6304702269534	18	LB
207	Pro-135-tag	135	tag	9.1339819465884	18	LB
208	Pro-135-tag	135	tag	8.15689827042482	18	LB
209	Pro-135-tag	135	tag	5.13486618378903	18	LB
210	Pro-135-tag	135	tag	6.32375872691816	18	LB
211	Pro-135-tag	135	tag	4.22229070325971	18	LB
212	Pro-135-tag	135	tag	6.34737605278805	18	LB
213	Pro-135-tag	135	tag	7.27345521964011	18	LB
214	Pro-135-tag	135	tag	2.75605780563371	18	LB
215	Pro-135-tag	135	tag	4.56435270078042	18	LB
216	Pro-135-tag	135	tag	4.13887671898717	18	LB
217	Pro-135-tag	135	tag	5.34475716318061	18	LB
218	Pro-135-tag	135	tag	2.57959959310022	18	LB
219	Pro-135-tag	135	tag	9.51769757439799	18	LB
220	Pro-135-tag	135	tag	-0.027120374204663	18	LB
221	Pro-135-tag	135	tag	3.7387601704346	18	LB
222	Pro-135-tag	135	tag	5.02398968170207	18	LB
223	Pro-135-tag	135	tag	3.64797911228957	18	LB
224	Pro-135-tag	135	tag	6.50633157937649	18	LB
225	Pro-135-tag	135	tag	19.7091638065109	18	LB
226	Pro-135-tag	135	tag	0.011287600189811	18	LB
227	Pro-135-tag	135	tag	5.06614240221069	18	LB
228	Pro-135-tag	135	tag	5.89397926907923	18	LB
229	Pro-135-tag	135	tag	5.54031891708095	18	LB
230	Pro-135-tag	135	tag	14.2364826004672	18	LB
231	Pro-135-tag	135	tag	12.9153437048362	18	LB
232	Pro-135-tag	135	tag	2.84000854731238	18	LB
233	Pro-135-tag	135	tag	13.2779719861287	18	LB
234	Pro-135-tag	135	tag	11.001495936613	18	LB
235	Pro-135-tag	135	tag	21.3596708578474	18	LB
236	Pro-135-tag	135	tag	17.0947942614355	18	LB
237	Pro-135-tag	135	tag	5.97316197274669	18	LB
238	Pro-135-tag	135	tag	1.66489277760736	18	LB
239	Pro-135-tag	135	tag	11.4568639697432	18	LB
240	Pro-135-tag	135	tag	1.33019471502694	18	LB
241	Pro-135-tag	135	tag	2.71497859993736	18	LB
242	Pro-135-tag	135	tag	3.83179184296676	18	LB
243	Pro-135-tag	135	tag	4.89564188299206	18	LB
244	Pro-135-tag	135	tag	3.22010184736361	18	LB
245	Pro-135-tag	135	tag	7.9652382092486	18	LB
246	Pro-135-tag	135	tag	0.013309072526362	18	LB
247	Pro-135-tag	135	tag	4.19181481053366	18	LB
248	Pro-135-tag	135	tag	3.7664455524352	18	LB
249	Pro-135-tag	135	tag	0.335451406308328	18	LB
250	Pro-135-tag	135	tag	5.43211992416026	18	LB
251	Pro-135-tag	135	tag	0.020814259415639	18	LB
252	Pro-135-tag	135	tag	4.78783525659633	18	LB
253	Pro-135-tag	135	tag	6.29717824905183	18	LB
254	Pro-135-tag	135	tag	6.23874702615602	18	LB
255	Pro-135-tag	135	tag	3.64247028627925	18	LB
256	Pro-135-tag	135	tag	7.2670674926139	18	LB
257	Pro-135-tag	135	tag	0.020205306568914	18	LB
258	Pro-135-tag	135	tag	5.78314985097527	18	LB
259	Pro-135-tag	135	tag	5.38578300702956	18	LB
260	Pro-135-tag	135	tag	3.86240898764179	18	LB
261	Pro-135-tag	135	tag	8.7966628756213	18	LB
262	Pro-135-tag	135	tag	9.49431252951087	18	LB
263	Pro-135-tag	135	tag	6.54487452785555	18	LB
264	Pro-135-tag	135	tag	14.2387834377695	18	LB
265	Pro-135-tag	135	tag	6.17810285605948	18	LB
266	Pro-135-tag	135	tag	1.5792030674901	18	LB
267	Pro-135-tag	135	tag	2.86268105459019	18	LB
268	Pro-135-tag	135	tag	2.72265328916542	18	LB
269	Pro-135-tag	135	tag	0.00344654755517595	18	LB
270	Pro-135-tag	135	tag	4.60717715277976	18	LB
271	Pro-135-tag	135	tag	0.066008605225678	18	LB
272	Pro-135-tag	135	tag	5.55766465641601	18	LB
273	Pro-135-tag	135	tag	6.48667244701031	18	LB
274	Pro-135-tag	135	tag	4.9587909209839	18	LB
275	Pro-135-tag	135	tag	7.41891961563461	18	LB
276	Pro-135-tag	135	tag	5.72708224402577	18	LB
277	Pro-135-tag	135	tag	7.61608850282115	18	LB
278	Pro-135-tag	135	tag	4.73974995423044	18	LB
279	Pro-135-tag	135	tag	0.035300431516856	18	LB
280	Pro-135-tag	135	tag	2.96164844791181	18	LB
281	Pro-135-tag	135	tag	2.08044031685323	18	LB
282	Pro-135-tag	135	tag	4.6320123843431	18	LB
283	Pro-135-tag	135	tag	13.745889470193	18	LB
284	Pro-135-tag	135	tag	-0.000699981880513875	18	LB
285	Pro-135-tag	135	tag	0.00160085542180301	18	LB
286	Pro-135-tag	135	tag	1.81762694057617	18	LB
287	Pro-135-tag	135	tag	5.69865293509387	18	LB
288	Pro-135-tag	135	tag	7.02286170641614	18	LB
289	Pro-135-tag	135	tag	3.52898219260221	18	LB
290	Pro-135-tag	135	tag	3.57395367422608	18	LB
291	Pro-135-tag	135	tag	3.02649250929144	18	LB
292	Pro-135-tag	135	tag	4.242722012947	18	LB
293	Pro-135-tag	135	tag	2.81994763162465	18	LB
294	Pro-135-tag	135	tag	2.40149030222973	18	LB
295	Pro-135-tag	135	tag	2.84860294367492	18	LB
296	Pro-135-tag	135	tag	4.90439636489679	18	LB
297	Pro-135-tag	135	tag	4.47751100254591	18	LB
298	Pro-135-tag	135	tag	10.943406857327	18	LB
299	Pro-135-tag	135	tag	5.28562595840428	18	LB
300	Pro-135-tag	135	tag	6.41091745730483	18	LB
301	Pro-135-tag	135	tag	5.09811242666375	18	LB
302	Pro-135-tag	135	tag	6.83896108563737	18	LB
303	Pro-135-tag	135	tag	4.53020111844863	18	LB
304	Pro-135-tag	135	tag	6.88620201524156	18	LB
305	Pro-135-tag	135	tag	7.26848628996812	18	LB
306	Pro-135-tag	135	tag	0.074791337520198	18	LB
307	Pro-135-tag	135	tag	19.6959959859335	18	LB
308	Pro-135-tag	135	tag	2.62181823118502	18	LB
309	Pro-135-tag	135	tag	9.1559544719857	18	LB
310	Pro-135-tag	135	tag	5.48941171466761	18	LB
311	Pro-135-tag	135	tag	4.64271614314378	18	LB
312	Pro-135-tag	135	tag	2.17073484050732	18	LB
313	Pro-135-tag	135	tag	5.21844339253595	18	LB
314	Pro-135-tag	135	tag	8.43079207736652	18	LB
315	Pro-135-tag	135	tag	23.0517970112186	18	LB
316	Pro-135-tag	135	tag	6.45648533604663	18	LB
317	Pro-135-tag	135	tag	4.0005157265604	18	LB
318	Pro-135-tag	135	tag	4.41538211751895	18	LB
319	Pro-135-tag	135	tag	16.528841646913	18	LB
320	Pro-135-tag	135	tag	0.065876770073294	18	LB
321	Pro-135-tag	135	tag	16.4286783204233	18	LB
322	Pro-135-tag	135	tag	8.1464299315391	18	LB
323	Pro-135-tag	135	tag	0.106755084108865	18	LB
324	Pro-135-tag	135	tag	1.13462354433	18	LB
325	Pro-135-tag	135	tag	3.47831668796824	18	LB
326	Pro-135-tag	135	tag	1.31225885643835	18	LB
327	Pro-135-tag	135	tag	5.20167521672561	18	LB
328	Pro-135-tag	135	tag	6.33116974584144	18	LB
329	Pro-135-tag	135	tag	9.66560092071159	18	LB
330	Pro-135-tag	135	tag	3.16883994561172	18	LB
331	Pro-135-tag	135	tag	0.01755604779244	18	LB
332	Pro-135-tag	135	tag	6.22960645559074	18	LB
333	Pro-135-tag	135	tag	4.33307303738068	18	LB
334	Pro-135-tag	135	tag	5.57434494212476	18	LB
335	Pro-135-tag	135	tag	6.30806092698789	18	LB
336	Pro-135-tag	135	tag	0.00330843453839291	18	LB
337	Pro-135-tag	135	tag	4.3581154384692	18	LB
338	Pro-135-tag	135	tag	6.28938428040019	18	LB
339	Pro-135-tag	135	tag	12.6350339204784	18	LB
340	Pro-135-tag	135	tag	7.28415270057639	18	LB
341	Pro-135-tag	135	tag	9.10442576099684	18	LB
342	Pro-135-tag	135	tag	9.05990628560971	18	LB
343	Pro-135-tag	135	tag	6.68780266663277	18	LB
344	Pro-135-tag	135	tag	4.04327112205134	18	LB
345	Pro-135-tag	135	tag	8.32254913939504	18	LB
346	Pro-135-tag	135	tag	20.3701224819192	18	LB
347	Pro-135-tag	135	tag	4.31796221777174	18	LB
348	Pro-135-tag	135	tag	5.97593364987895	18	LB
349	Pro-135-tag	135	tag	14.4655995395814	18	LB
350	Pro-135-tag	135	tag	0.302555396856375	18	LB
351	Pro-135-tag	135	tag	4.20375530862099	18	LB
352	Pro-135-tag	135	tag	12.1795560247213	18	LB
353	Pro-135-tag	135	tag	0.273517135077748	18	LB
354	Pro-135-tag	135	tag	6.04146199847809	18	LB
355	Pro-135-tag	135	tag	6.77712098237278	18	LB
356	Pro-135-tag	135	tag	15.2712975176461	18	LB
357	Pro-135-tag	135	tag	3.13168754409709	18	LB
358	Pro-135-tag	135	tag	3.63443461984824	18	LB
359	Pro-135-tag	135	tag	2.03407828826494	18	LB
360	Pro-135-tag	135	tag	3.68608574919288	18	LB
361	Pro-135-tag	135	tag	10.0080301732997	18	LB
362	Pro-135-tag	135	tag	9.31007290405454	18	LB
363	Pro-135-tag	135	tag	8.30585629795749	18	LB
364	Pro-135-tag	135	tag	6.15809844115134	18	LB
365	Pro-135-tag	135	tag	0.00598594370466351	18	LB
366	Pro-135-tag	135	tag	3.35002539003783	18	LB
367	Pro-135-tag	135	tag	6.89527352929844	18	LB
368	Pro-135-tag	135	tag	2.68510538219364	18	LB
369	Pro-135-tag	135	tag	12.4591124653511	18	LB
370	Pro-135-tag	135	tag	4.52763661084154	18	LB
371	Pro-135-tag	135	tag	5.99469818656824	18	LB
372	Pro-135-tag	135	tag	5.46764949772769	18	LB
373	Pro-135-tag	135	tag	3.59186756028927	18	LB
374	Pro-135-tag	135	tag	77.0089774245642	18	LB
375	Pro-135-tag	135	tag	7.20059432542267	18	LB
376	Pro-135-tag	135	tag	5.81418761256505	18	LB
377	Pro-135-tag	135	tag	7.77083786026211	18	LB
378	Pro-135-tag	135	tag	5.67955567159142	18	LB
379	Pro-135-tag	135	tag	0.02868670137227	18	LB
380	Pro-135-tag	135	tag	10.9095220842321	18	LB
381	Pro-135-tag	135	tag	0.014963289795559	18	LB
382	Pro-135-tag	135	tag	3.06187141411328	18	LB
383	Pro-135-tag	135	tag	3.02729921486674	18	LB
384	Pro-135-tag	135	tag	39.0541173099006	18	LB
385	Pro-135-tag	135	tag	0.023140208175552	18	LB
386	Pro-135-tag	135	tag	6.85569159426131	18	LB
387	Pro-135-tag	135	tag	3.52081469101882	18	LB
388	Pro-135-tag	135	tag	-0.00102015296487449	18	LB
389	Pro-135-tag	135	tag	0.190169068381403	18	LB
390	Pro-135-tag	135	tag	0.033737243281449	18	LB
391	Pro-135-tag	135	tag	0.261438523973634	18	LB
392	Pro-135-tag	135	tag	7.61065187225142	18	LB
393	Pro-135-tag	135	tag	0.00332099026719138	18	LB
394	Pro-135-tag	135	tag	0.14808854331338	18	LB
395	Pro-135-tag	135	tag	8.44273257545385	18	LB
396	Pro-135-tag	135	tag	5.16701198844528	18	LB
397	Pro-135-tag	135	tag	7.64711056974994	18	LB
398	Pro-135-tag	135	tag	0.685392123650073	18	LB
399	Pro-135-tag	135	tag	3.83576573113147	18	LB
400	Pro-135-tag	135	tag	5.25116676071692	18	LB
401	Pro-135-tag	135	tag	4.70814404591253	18	LB
402	Pro-135-tag	135	tag	3.37395974805988	18	LB
403	Pro-135-tag	135	tag	6.91745950208531	18	LB
404	Pro-135-tag	135	tag	2.26813904559354	18	LB
405	Pro-135-tag	135	tag	3.20427221228096	18	LB
406	Pro-135-tag	135	tag	0.127023169321772	18	LB
407	Pro-135-tag	135	tag	8.64557665205729	18	LB
408	Pro-135-tag	135	tag	5.14778916765484	18	LB
409	Pro-135-tag	135	tag	6.20592007321245	18	LB
410	Pro-135-tag	135	tag	23.0547193570965	18	LB
411	Pro-135-tag	135	tag	6.82320364599531	18	LB
412	Pro-135-tag	135	tag	8.71860390968131	18	LB
413	Pro-135-tag	135	tag	4.45924555607636	18	LB
414	Pro-135-tag	135	tag	0.913149905121851	18	LB
415	Pro-135-tag	135	tag	-0.00252997935288876	18	LB
416	Pro-135-tag	135	tag	4.03111089871003	18	LB
417	Pro-135-tag	135	tag	4.55936807644744	18	LB
418	Pro-135-tag	135	tag	7.0671112336341	18	LB
419	Pro-135-tag	135	tag	1.25096178844429	18	LB
420	Pro-135-tag	135	tag	0.0048057051976087	18	LB
421	Pro-135-tag	135	tag	1.23800741525648	18	LB
422	Pro-135-tag	135	tag	0.030444503404054	18	LB
423	Pro-135-tag	135	tag	28.4686146409058	18	LB
424	Pro-135-tag	135	tag	-0.0049752075363879	18	LB
425	Pro-135-tag	135	tag	-0.00244522818349918	18	LB
426	Pro-135-tag	135	tag	2.93946875298934	18	LB
427	Pro-135-tag	135	tag	8.13579522924681	18	LB
428	Pro-135-tag	135	tag	0.010254891496138	18	LB
429	Pro-135-tag	135	tag	0.394231050678296	18	LB
430	Pro-135-tag	135	tag	7.26699843610551	18	LB
431	Pro-135-tag	135	tag	0.145417312011509	18	LB
432	Pro-135-tag	135	tag	2.57988837486258	18	LB
433	Pro-135-tag	135	tag	0.211115162949425	18	LB
434	Pro-135-tag	135	tag	2.37406545160171	18	LB
435	Pro-135-tag	135	tag	0.814301791223812	18	LB
436	Pro-135-tag	135	tag	6.82269827791117	18	LB
437	Pro-135-tag	135	tag	6.00405534345529	18	LB
438	Pro-135-tag	135	tag	23.8372959605788	18	LB
439	Pro-135-tag	135	tag	13.0161787628166	18	LB
440	Pro-135-tag	135	tag	6.92276115857046	18	LB
441	Pro-135-tag	135	tag	8.19732771715584	18	LB
442	Pro-135-tag	135	tag	29.6841598573418	18	LB
443	Pro-135-tag	135	tag	3.00688987770485	18	LB
444	Pro-135-tag	135	tag	8.52913482318042	18	LB
445	Pro-135-tag	135	tag	10.918829018204	18	LB
446	Pro-135-tag	135	tag	0.01324629388237	18	LB
447	Pro-135-tag	135	tag	15.3460825773019	18	LB
448	Pro-135-tag	135	tag	6.66929238345164	18	LB
449	Pro-135-tag	135	tag	28.3956846901799	18	LB
450	Pro-135-tag	135	tag	13.5811300579674	18	LB
451	Pro-135-tag	135	tag	5.7227819069123	18	LB
452	Pro-135-tag	135	tag	4.12868460613503	18	LB
453	Pro-135-tag	135	tag	0.320842815851325	18	LB
454	Pro-135-tag	135	tag	1.45472243325002	18	LB
455	Pro-135-tag	135	tag	9.64755519949601	18	LB
456	Pro-135-tag	135	tag	10.3956945778164	18	LB
457	Pro-135-tag	135	tag	3.42688842280977	18	LB
458	Pro-135-tag	135	tag	5.72711363334776	18	LB
459	Pro-135-tag	135	tag	4.01450280844188	18	LB
460	Pro-135-tag	135	tag	4.3020133032655	18	LB
461	Pro-135-tag	135	tag	1.045226755285	18	LB
462	Pro-135-tag	135	tag	3.89822106510718	18	LB
463	Pro-135-tag	135	tag	4.47306941348346	18	LB
464	Pro-135-tag	135	tag	4.60088673265173	18	LB
465	Pro-135-tag	135	tag	7.29668645684945	18	LB
466	Pro-135-tag	135	tag	7.88579497420857	18	LB
467	Pro-135-tag	135	tag	5.408213816528	18	LB
468	Pro-135-tag	135	tag	4.10736497863525	18	LB
469	Pro-135-tag	135	tag	0.122587858123717	18	LB
470	Pro-135-tag	135	tag	9.9313178092733	18	LB
471	Pro-135-tag	135	tag	5.40274893556847	18	LB
472	Pro-135-tag	135	tag	6.10380119196242	18	LB
473	Pro-135-tag	135	tag	5.76378263930365	18	LB
474	Pro-135-tag	135	tag	2.09891921071236	18	LB
475	Pro-135-tag	135	tag	9.49561204744151	18	LB
476	Pro-135-tag	135	tag	7.04869825735116	18	LB
477	Pro-135-tag	135	tag	2.80762732274116	18	LB
478	Pro-135-tag	135	tag	3.01434798061113	18	LB
479	Pro-135-tag	135	tag	7.5393227769474	18	LB
480	Pro-135-tag	135	tag	0.00235419914971035	18	LB
481	Pro-135-tag	135	tag	1.65336975750258	18	LB
482	Pro-135-tag	135	tag	8.1757098910971	18	LB
483	Pro-135-tag	135	tag	3.06189024770648	18	LB
484	Pro-135-tag	135	tag	0.394573194288054	18	LB
485	Pro-135-tag	135	tag	6.72455642375804	18	LB
486	Pro-135-tag	135	tag	4.43670174501873	18	LB
487	Pro-135-tag	135	tag	8.45803173099477	18	LB
488	Pro-135-tag	135	tag	11.8610109072401	18	LB
489	Pro-135-tag	135	tag	8.86244233879641	18	LB
490	Pro-135-tag	135	tag	12.488973127366	18	LB
491	Pro-135-tag	135	tag	10.0676071064483	18	LB
492	Pro-135-tag	135	tag	0.024025387055844	18	LB
493	Pro-135-tag	135	tag	3.6973105707387	18	LB
494	Pro-135-tag	135	tag	1.88134412529613	18	LB
495	Pro-135-tag	135	tag	2.85587271064923	18	LB
496	Pro-135-tag	135	tag	11.8945221474032	18	LB
497	Pro-135-tag	135	tag	5.1457174724031	18	LB
498	Pro-135-tag	135	tag	6.87590317869462	18	LB
499	Pro-135-tag	135	tag	0.025400239359274	18	LB
500	Pro-135-tag	135	tag	4.53019484058423	18	LB
501	Pro-135-tag	135	tag	0.00887062239610858	18	LB
502	Pro-135-tag	135	tag	0.183216333559258	18	LB
503	Pro-135-tag	135	tag	0.039136206664784	18	LB
504	Pro-135-tag	135	tag	13.4280380567279	18	LB
505	Pro-135-tag	135	tag	3.73965476611149	18	LB
506	Pro-135-tag	135	tag	51.1341754617585	18	LB
507	Pro-135-tag	135	tag	6.89837479431166	18	LB
508	Pro-135-tag	135	tag	4.96251683350484	18	LB
509	Pro-135-tag	135	tag	5.20141782428524	18	LB
510	Pro-135-tag	135	tag	0.439510147657725	18	LB
511	Pro-135-tag	135	tag	10.9881523358325	18	LB
512	Pro-135-tag	135	tag	0.419744291596757	18	LB
513	Pro-135-tag	135	tag	3.70376421534111	18	LB
514	Pro-135-tag	135	tag	0.473106138990191	18	LB
515	Pro-135-tag	135	tag	1.97155389778083	18	LB
516	Pro-135-tag	135	tag	5.25235641602058	18	LB
517	Pro-135-tag	135	tag	10.5340210419889	18	LB
518	Pro-135-tag	135	tag	5.72989786620882	18	LB
519	Pro-135-tag	135	tag	5.80941643562164	18	LB
520	Pro-135-tag	135	tag	3.56756908613206	18	LB
521	Pro-135-tag	135	tag	1.21011486373071	18	LB
522	Pro-135-tag	135	tag	5.25306267576549	18	LB
523	Pro-135-tag	135	tag	0.00247347857329567	18	LB
524	Pro-135-tag	135	tag	0.00675184316136928	18	LB
525	Pro-135-tag	135	tag	8.38486636035397	18	LB
526	Pro-135-tag	135	tag	1.24746187904172	18	LB
527	Pro-135-tag	135	tag	13.3416075586115	18	LB
528	Pro-135-tag	135	tag	12.5175844943655	18	LB
529	Pro-135-tag	135	tag	22.0606289462754	18	LB
530	Pro-135-tag	135	tag	6.96518382724824	18	LB
531	Pro-135-tag	135	tag	1.26239691844748	18	LB
532	Pro-135-tag	135	tag	1.4508176015937	18	LB
533	Pro-135-tag	135	tag	7.5482467611909	18	LB
534	Pro-135-tag	135	tag	4.08161945673402	18	LB
535	Pro-135-tag	135	tag	4.92934459801932	18	LB
536	Pro-135-tag	135	tag	1.30527787122641	18	LB
537	Pro-135-tag	135	tag	0.032189749707039	18	LB
538	Pro-135-tag	135	tag	2.50380693620834	18	LB
539	Pro-135-tag	135	tag	11.6136818835037	18	LB
540	Pro-135-tag	135	tag	4.02954771047462	18	LB
541	Pro-135-tag	135	tag	0.130971946028886	18	LB
542	Pro-135-tag	135	tag	3.90103354835804	18	LB
543	Pro-135-tag	135	tag	10.7961124638601	18	LB
544	Pro-135-tag	135	tag	56.3687780772581	18	LB
545	Pro-135-tag	135	tag	6.33358672363515	18	LB
546	Pro-135-tag	135	tag	7.80456882567916	18	LB
547	Pro-135-tag	135	tag	6.96568919533238	18	LB
548	Pro-135-tag	135	tag	5.15491140481577	18	LB
549	Pro-135-tag	135	tag	0.016388365014183	18	LB
550	Pro-135-tag	135	tag	6.33288046389024	18	LB
551	Pro-135-tag	135	tag	0.081455290579978	18	LB
552	Pro-135-tag	135	tag	0.00793522060062366	18	LB
553	Pro-135-tag	135	tag	3.64509443359813	18	LB
554	Pro-135-tag	135	tag	-0.00869798112512985	18	LB
555	Pro-135-tag	135	tag	0.022678785142209	18	LB
556	Pro-135-tag	135	tag	3.87711802392918	18	LB
557	Pro-135-tag	135	tag	7.69421024740514	18	LB
558	Pro-135-tag	135	tag	7.18661979926999	18	LB
559	Pro-135-tag	135	tag	10.221816567551	18	LB
560	Pro-135-tag	135	tag	7.454778777083	18	LB
561	Pro-135-tag	135	tag	8.13125633328617	18	LB
562	Pro-135-tag	135	tag	3.64237297938106	18	LB
563	Pro-135-tag	135	tag	2.17296662130125	18	LB
564	Pro-135-tag	135	tag	3.87681668643802	18	LB
565	Pro-135-tag	135	tag	6.75455519878975	18	LB
566	Pro-135-tag	135	tag	5.00884747277114	18	LB
567	Pro-135-tag	135	tag	4.86379427689478	18	LB
568	Pro-135-tag	135	tag	9.62831668404458	18	LB
569	Pro-135-tag	135	tag	0.025525796647259	18	LB
570	Pro-135-tag	135	tag	7.76962623243306	18	LB
571	Pro-135-tag	135	tag	9.89222554765931	18	LB
572	Pro-135-tag	135	tag	23.7712339935057	18	LB
573	Pro-135-tag	135	tag	0.038699895089038	18	LB
574	Pro-135-tag	135	tag	7.24327752547302	18	LB
575	Pro-135-tag	135	tag	0.00261786945447788	18	LB
576	Pro-135-tag	135	tag	4.87026047722599	18	LB
577	Pro-135-tag	135	tag	5.4553605781662	18	LB
578	Pro-135-tag	135	tag	7.13298800370739	18	LB
579	Pro-135-tag	135	tag	6.26135989372203	18	LB
580	Pro-135-tag	135	tag	1.77089451798832	18	LB
581	Pro-135-tag	135	tag	1.44773830910588	18	LB
582	Pro-135-tag	135	tag	13.7301037801611	18	LB
583	Pro-135-tag	135	tag	1.30167123812905	18	LB
584	Pro-135-tag	135	tag	13.3410048836292	18	LB
585	Pro-135-tag	135	tag	10.0157864747649	18	LB
586	Pro-135-tag	135	tag	0.000608952846725041	18	LB
587	Pro-135-tag	135	tag	7.71684508749656	18	LB
588	Pro-135-tag	135	tag	5.38001678857887	18	LB
589	Pro-135-tag	135	tag	9.03920816668546	18	LB
590	Pro-135-tag	135	tag	4.5401358388604	18	LB
591	Pro-135-tag	135	tag	3.33086534789139	18	LB
592	Pro-135-tag	135	tag	2.46173268900472	18	LB
593	Pro-135-tag	135	tag	0.021586436736744	18	LB
594	Pro-135-tag	135	tag	2.83273878033807	18	LB
595	Pro-135-tag	135	tag	5.65759570192292	18	LB
596	Pro-135-tag	135	tag	7.09202493850243	18	LB
597	Pro-135-tag	135	tag	3.88371292048057	18	LB
598	Pro-135-tag	135	tag	5.34431457374046	18	LB
599	Pro-135-tag	135	tag	3.13625155151533	18	LB
600	Pro-135-tag	135	tag	0.019922802670948	18	LB
601	Pro-135-tag	135	tag	4.48020106744098	18	LB
602	Pro-135-tag	135	tag	12.1693827454623	18	LB
603	Pro-135-tag	135	tag	5.53195994063337	18	LB
604	Pro-135-tag	135	tag	6.05715979840836	18	LB
605	Pro-135-tag	135	tag	0.021388684008168	18	LB
606	Pro-135-tag	135	tag	0.320544617292362	18	LB
607	Pro-135-tag	135	tag	5.57770673851055	18	LB
608	Pro-135-tag	135	tag	5.56890203369063	18	LB
609	Pro-135-tag	135	tag	0.000257392440368312	18	LB
610	Pro-135-tag	135	tag	25.2589183537839	18	LB
611	Pro-135-tag	135	tag	0.227795448658173	18	LB
612	Pro-135-tag	135	tag	0.021853245973711	18	LB
613	Pro-135-tag	135	tag	5.33897211113672	18	LB
614	Pro-135-tag	135	tag	5.0757538126059	18	LB
615	Pro-135-tag	135	tag	3.82463821648384	18	LB
616	Pro-135-tag	135	tag	8.04846385758916	18	LB
617	Pro-135-tag	135	tag	41.1315693632998	18	LB
618	Pro-135-tag	135	tag	2.42704434926679	18	LB
619	Pro-135-tag	135	tag	2.85587584958143	18	LB
620	Pro-135-tag	135	tag	1.67551178523865	18	LB
621	Pro-135-tag	135	tag	7.67661339349411	18	LB
622	Pro-135-tag	135	tag	4.48970261520921	18	LB
623	Pro-135-tag	135	tag	4.79386514535179	18	LB
624	Pro-135-tag	135	tag	4.62254222589687	18	LB
625	Pro-135-tag	135	tag	9.26215082616303	18	LB
626	Pro-135-tag	135	tag	8.50375027848214	18	LB
627	Pro-135-tag	135	tag	0.00381066369033115	18	LB
628	Pro-135-tag	135	tag	0.845794697982538	18	LB
629	Pro-135-tag	135	tag	6.04816047979206	18	LB
630	Pro-135-tag	135	tag	9.72584330748658	18	LB
631	Pro-135-tag	135	tag	24.9061369028015	18	LB
632	Pro-135-tag	135	tag	0.0090777919212831	18	LB
633	Pro-135-tag	135	tag	2.8373718442647	18	LB
634	Pro-135-tag	135	tag	45.4313979697544	18	LB
635	Pro-135-tag	135	tag	8.45354305794932	18	LB
636	Pro-135-tag	135	tag	5.09604700927641	18	LB
637	Pro-135-tag	135	tag	13.9722347321749	18	LB
638	Pro-135-tag	135	tag	8.45321974793276	18	LB
639	Pro-135-tag	135	tag	11.3693536789502	18	LB
640	Pro-135-tag	135	tag	8.06891086193744	18	LB
641	Pro-135-tag	135	tag	2.17594232902648	18	LB
642	Pro-135-tag	135	tag	-0.013469158068542	18	LB
643	Pro-135-tag	135	tag	7.7685495786886	18	LB
644	Pro-135-tag	135	tag	0.685049980040315	18	LB
645	Pro-135-tag	135	tag	4.0134606829516	18	LB
646	Pro-135-tag	135	tag	0.028674145643472	18	LB
647	Pro-135-tag	135	tag	0.013258849611168	18	LB
648	Pro-135-tag	135	tag	4.11808757102913	18	LB
649	Pro-135-tag	135	tag	2.21496553413208	18	LB
650	Pro-135-tag	135	tag	8.54236542240179	18	LB
651	Pro-135-tag	135	tag	0.00244208925129951	18	LB
652	Pro-135-tag	135	tag	4.09592357076766	18	LB
653	Pro-135-tag	135	tag	15.8559424734174	18	LB
654	Pro-135-tag	135	tag	5.18447700720393	18	LB
655	Pro-135-tag	135	tag	3.44165082094456	18	LB
656	Pro-135-tag	135	tag	4.54134118882506	18	LB
657	Pro-135-tag	135	tag	2.13240533941784	18	LB
658	Pro-135-tag	135	tag	4.16759480968144	18	LB
659	Pro-135-tag	135	tag	2.50403293932672	18	LB
660	Pro-135-tag	135	tag	10.4554315965072	18	LB
661	Pro-135-tag	135	tag	7.11598440798208	18	LB
662	Pro-135-tag	135	tag	39.5548837194338	18	LB
663	Pro-135-tag	135	tag	0.019740744603371	18	LB
664	Pro-135-tag	135	tag	6.72795588733023	18	LB
665	Pro-135-tag	135	tag	3.45400251915004	18	LB
666	Pro-135-tag	135	tag	6.29728497274661	18	LB
667	Pro-135-tag	135	tag	1.8596132976782	18	LB
668	Pro-135-tag	135	tag	6.82387851641822	18	LB
669	Pro-135-tag	135	tag	9.88242580133211	18	LB
670	Pro-135-tag	135	tag	6.57030301760462	18	LB
671	Pro-135-tag	135	tag	0.010327086936729	18	LB
672	Pro-135-tag	135	tag	6.7354516574229	18	LB
673	Pro-135-tag	135	tag	5.83232122388222	18	LB
674	Pro-135-tag	135	tag	0.017866802080201	18	LB
675	Pro-135-tag	135	tag	4.67194274085439	18	LB
676	Pro-135-tag	135	tag	5.66882366240094	18	LB
677	Pro-135-tag	135	tag	2.98152416659977	18	LB
678	Pro-135-tag	135	tag	0.00388913699532147	18	LB
679	Pro-135-tag	135	tag	9.7931294581175	18	LB
680	Pro-135-tag	135	tag	7.13335525877475	18	LB
681	Pro-135-tag	135	tag	2.8682620760411	18	LB
682	Pro-135-tag	135	tag	0.133439146737782	18	LB
683	Pro-135-tag	135	tag	5.97536550315082	18	LB
684	Pro-135-tag	135	tag	5.23524923553268	18	LB
685	Pro-135-tag	135	tag	0.127880097812266	18	LB
686	Pro-135-tag	135	tag	5.88185043505993	18	LB
687	Pro-135-tag	135	tag	11.5361408413767	18	LB
688	Pro-135-tag	135	tag	9.64692427412389	18	LB
689	Pro-135-tag	135	tag	2.98709263232188	18	LB
690	Pro-135-tag	135	tag	3.06975327286651	18	LB
691	Pro-135-tag	135	tag	48.5201700328183	18	LB
692	Pro-135-tag	135	tag	1.92333048239816	18	LB
693	Pro-135-tag	135	tag	4.33244525094076	18	LB
694	Pro-135-tag	135	tag	4.9262088047519	18	LB
695	Pro-135-tag	135	tag	5.07679907702838	18	LB
696	Pro-135-tag	135	tag	14.6746900912621	18	LB
697	Pro-135-tag	135	tag	0.111372453374497	18	LB
698	Pro-135-tag	135	tag	3.54848751729061	18	LB
699	Pro-135-tag	135	tag	5.53289848136106	18	LB
700	Pro-135-tag	135	tag	4.77235090405563	18	LB
701	Pro-135-tag	135	tag	7.11681308608278	18	LB
702	Pro-135-tag	135	tag	11.2492204658066	18	LB
703	Pro-135-tag	135	tag	9.26199701848525	18	LB
704	Pro-135-tag	135	tag	2.87255299635798	18	LB
705	Pro-135-tag	135	tag	3.41436094440111	18	LB
706	Pro-135-tag	135	tag	2.1513958792255	18	LB
707	Pro-135-tag	135	tag	0.229977006536905	18	LB
708	Pro-135-tag	135	tag	7.20571706277244	18	LB
709	Pro-135-tag	135	tag	-0.00680206607656311	18	LB
710	Pro-135-tag	135	tag	5.24750676577217	18	LB
711	Pro-135-tag	135	tag	12.9775981471511	18	LB
712	Pro-135-tag	135	tag	2.27518908731387	18	LB
713	Pro-135-tag	135	tag	3.74753034700032	18	LB
714	Pro-135-tag	135	tag	1.8604608093721	18	LB
715	Pro-135-tag	135	tag	5.9503639081809	18	LB
716	Pro-135-tag	135	tag	10.7980429071629	18	LB
717	Pro-135-tag	135	tag	3.94857895438559	18	LB
718	Pro-135-tag	135	tag	6.92108810770806	18	LB
719	Pro-135-tag	135	tag	14.2521458721433	18	LB
720	Pro-135-tag	135	tag	5.53322806924202	18	LB
721	Pro-135-tag	135	tag	4.28912484765389	18	LB
722	Pro-135-tag	135	tag	10.3578108050992	18	LB
723	Pro-135-tag	135	tag	0.235363414191442	18	LB
724	Pro-135-tag	135	tag	8.47061884911522	18	LB
725	Pro-135-tag	135	tag	3.54481182768486	18	LB
726	Pro-135-tag	135	tag	11.092637971961	18	LB
727	Pro-135-tag	135	tag	0.02381193966627	18	LB
728	Pro-135-tag	135	tag	15.5342835351941	18	LB
729	Pro-135-tag	135	tag	1.79507371272194	18	LB
730	Pro-135-tag	135	tag	1.86751712895683	18	LB
731	Pro-135-tag	135	tag	42.6697936709239	18	LB
732	Pro-135-tag	135	tag	8.12351258754972	18	LB
733	Pro-135-tag	135	tag	4.67467988973245	18	LB
734	Pro-135-tag	135	tag	2.00812873577073	18	LB
735	Pro-135-tag	135	tag	5.19521215532661	18	LB
736	Pro-135-tag	135	tag	4.41079613757532	18	LB
737	Pro-135-tag	135	tag	1.89079231121697	18	LB
738	Pro-135-tag	135	tag	2.78950626715279	18	LB
739	Pro-135-tag	135	tag	16.2219262732313	18	LB
740	Pro-135-tag	135	tag	0.00825853061718391	18	LB
741	Pro-135-tag	135	tag	11.7387620537939	18	LB
742	Pro-135-tag	135	tag	4.70839829942088e-05	18	LB
743	Pro-135-tag	135	tag	4.62946984926141	18	LB
744	Pro-135-tag	135	tag	30.5780398576902	18	LB
745	Pro-135-tag	135	tag	6.65398695004633	18	LB
746	Pro-135-tag	135	tag	11.6644101667817	18	LB
747	Pro-135-tag	135	tag	11.5912510740053	18	LB
748	Pro-135-tag	135	tag	6.99561891385569	18	LB
749	Pro-135-tag	135	tag	8.69043827105417	18	LB
750	Pro-135-tag	135	tag	11.4334224240765	18	LB
751	Pro-135-tag	135	tag	7.91348035620917	18	LB
752	Pro-135-tag	135	tag	5.84585629952695	18	LB
753	Pro-135-tag	135	tag	14.5579594806229	18	LB
754	Pro-135-tag	135	tag	3.33026581184126	18	LB
755	Pro-135-tag	135	tag	10.8239547924707	18	LB
756	Pro-135-tag	135	tag	2.19816596899975	18	LB
757	Pro-135-tag	135	tag	2.63694160652276	18	LB
758	Pro-135-tag	135	tag	5.17793233356773	18	LB
759	Pro-135-tag	135	tag	0.00674242636477043	18	LB
760	Pro-135-tag	135	tag	6.2705914933211	18	LB
761	Pro-135-tag	135	tag	5.44111296491215	18	LB
762	Pro-135-tag	135	tag	20.2957486223815	18	LB
763	Pro-135-tag	135	tag	2.6025357706828	18	LB
764	Pro-135-tag	135	tag	2.32838143236853	18	LB
765	Pro-135-tag	135	tag	0.114630664997696	18	LB
766	Pro-135-tag	135	tag	0.0094827141750333	18	LB
767	Pro-135-tag	135	tag	-0.00178605242158026	18	LB
768	Pro-135-tag	135	tag	9.23335426216377	18	LB
769	Pro-135-tag	135	tag	8.38396548681268	18	LB
770	Pro-135-tag	135	tag	4.21603167245368	18	LB
771	Pro-135-tag	135	tag	3.89378889284133	18	LB
772	Pro-135-tag	135	tag	7.65268217440425	18	LB
773	Pro-135-tag	135	tag	6.22607201793398	18	LB
774	Pro-135-tag	135	tag	10.1155040728822	18	LB
775	Pro-135-tag	135	tag	9.84822085715292	18	LB
776	Pro-135-tag	135	tag	0.154567299373383	18	LB
777	Pro-135-tag	135	tag	8.60612341324034	18	LB
778	Pro-135-tag	135	tag	3.75361673653537	18	LB
779	Pro-135-tag	135	tag	7.3613578769581	18	LB
780	Pro-135-tag	135	tag	38.7306942917812	18	LB
781	Pro-135-tag	135	tag	4.44442979609418	18	LB
782	Pro-135-tag	135	tag	3.17262863677666	18	LB
783	Pro-135-tag	135	tag	7.53729816567865	18	LB
784	Pro-135-tag	135	tag	3.08035972476901	18	LB
785	Pro-135-tag	135	tag	0.012784870849027	18	LB
786	Pro-135-tag	135	tag	0.025014150698722	18	LB
787	Pro-135-tag	135	tag	18.667603324035	18	LB
788	Pro-135-tag	135	tag	5.55681714472212	18	LB
789	Pro-135-tag	135	tag	8.07320178225431	18	LB
790	Pro-135-tag	135	tag	0.00770293961785225	18	LB
791	Pro-135-tag	135	tag	-0.00449181197764739	18	LB
792	Pro-135-tag	135	tag	4.04022007995331	18	LB
793	Pro-135-tag	135	tag	4.99734328625955	18	LB
794	Pro-135-tag	135	tag	9.96126950032202	18	LB
795	Pro-135-tag	135	tag	2.94127363900412	18	LB
796	Pro-135-tag	135	tag	4.14265599335551	18	LB
797	Pro-135-tag	135	tag	0.359721630075742	18	LB
798	Pro-135-tag	135	tag	3.25649148835374	18	LB
799	Pro-135-tag	135	tag	4.68614640905764	18	LB
800	Pro-135-tag	135	tag	0.413755208959894	18	LB
801	Pro-135-tag	135	tag	14.1345708887424	18	LB
802	Pro-135-tag	135	tag	0.483285696113539	18	LB
803	Pro-135-tag	135	tag	6.95421012027839	18	LB
804	Pro-135-tag	135	tag	5.76692471043547	18	LB
805	Pro-135-tag	135	tag	4.64001352251992	18	LB
806	Pro-135-tag	135	tag	5.87466541925501	18	LB
807	Pro-135-tag	135	tag	2.83602838128327	18	LB
808	Pro-135-tag	135	tag	5.04266005042538	18	LB
809	Pro-135-tag	135	tag	6.98066504085673	18	LB
810	Pro-135-tag	135	tag	1.72194914819974	18	LB
811	Pro-135-tag	135	tag	8.01779648999893	18	LB
812	Pro-135-tag	135	tag	5.69492074470853	18	LB
813	Pro-135-tag	135	tag	2.94719994299699	18	LB
814	Pro-135-tag	135	tag	5.98968217291326	18	LB
815	Pro-135-tag	135	tag	2.75483362207586	18	LB
816	Pro-135-tag	135	tag	8.6121752745212	18	LB
817	Pro-135-tag	135	tag	4.95135479060301	18	LB
818	Pro-135-tag	135	tag	12.264938119483	18	LB
819	Pro-135-tag	135	tag	4.02383799280353	18	LB
820	Pro-135-tag	135	tag	6.00777497811183	18	LB
821	Pro-135-tag	135	tag	4.43722280776387	18	LB
822	Pro-135-tag	135	tag	42.3396501989651	18	LB
823	Pro-135-tag	135	tag	4.22525699418835	18	LB
824	Pro-135-tag	135	tag	7.14171423522232	18	LB
825	Pro-135-tag	135	tag	2.9926108751288	18	LB
826	Pro-135-tag	135	tag	8.00288656205076	18	LB
827	Pro-135-tag	135	tag	5.23748729419101	18	LB
828	Pro-135-tag	135	tag	3.18663769118353	18	LB
829	Pro-135-tag	135	tag	7.96482073126605	18	LB
830	Pro-135-tag	135	tag	4.60023697368641	18	LB
831	Pro-135-tag	135	tag	6.17480383831768	18	LB
832	Pro-135-tag	135	tag	11.576843375209	18	LB
833	Pro-135-tag	135	tag	12.0763291004048	18	LB
834	Pro-135-tag	135	tag	3.84862907528548	18	LB
835	Pro-135-tag	135	tag	3.03596266773767	18	LB
836	Pro-135-tag	135	tag	0.020632201348061	18	LB
837	Pro-135-tag	135	tag	0.060345971537575	18	LB
838	Pro-135-tag	135	tag	5.05318175115848	18	LB
839	Pro-135-tag	135	tag	15.0951375036716	18	LB
840	Pro-135-tag	135	tag	9.71906949179981	18	LB
841	Pro-135-tag	135	tag	4.65606602178874	18	LB
842	Pro-135-tag	135	tag	5.4399452821339	18	LB
843	Pro-135-tag	135	tag	8.17912504933028	18	LB
844	Pro-135-tag	135	tag	10.1258907995308	18	LB
845	Pro-135-tag	135	tag	-0.000929123931085706	18	LB
846	Pro-135-tag	135	tag	14.545177748706	18	LB
847	Pro-135-tag	135	tag	15.7629673016648	18	LB
848	Pro-135-tag	135	tag	10.4952395346627	18	LB
849	Pro-135-tag	135	tag	3.95228603331333	18	LB
850	Pro-135-tag	135	tag	6.52440868991407	18	LB
851	Pro-135-tag	135	tag	9.78865020186865	18	LB
852	Pro-135-tag	135	tag	6.29776522937315	18	LB
853	Pro-135-tag	135	tag	4.47735719486813	18	LB
854	Pro-135-tag	135	tag	5.41889560280329	18	LB
855	Pro-135-tag	135	tag	5.63872758047104	18	LB
856	Pro-135-tag	135	tag	4.74756275647528	18	LB
857	Pro-135-tag	135	tag	5.40958866883143	18	LB
858	Pro-135-tag	135	tag	0.026144166290583	18	LB
859	Pro-135-tag	135	tag	16.0270990294657	18	LB
860	Pro-135-tag	135	tag	0.00148785386261691	18	LB
861	Pro-135-tag	135	tag	10.7949102528276	18	LB
862	Pro-135-tag	135	tag	3.86131036137192	18	LB
863	Pro-135-tag	135	tag	12.3780683748893	18	LB
864	Pro-135-tag	135	tag	15.3616077359612	18	LB
865	Pro-135-tag	135	tag	-0.000169502338779152	18	LB
866	Pro-135-tag	135	tag	4.28523257172637	18	LB
867	Pro-135-tag	135	tag	3.42999282675519	18	LB
868	Pro-135-tag	135	tag	4.35393438077931	18	LB
869	Pro-135-tag	135	tag	6.80065355707328	18	LB
870	Pro-135-tag	135	tag	11.1912443880797	18	LB
871	Pro-135-tag	135	tag	6.33955069481441	18	LB
872	Pro-135-tag	135	tag	5.16465465036337	18	LB
873	Pro-135-tag	135	tag	3.0178730014713	18	LB
874	Pro-135-tag	135	tag	5.32688408323601	18	LB
875	Pro-135-tag	135	tag	1.89823471946225	18	LB
876	Pro-135-tag	135	tag	2.13258739748542	18	LB
877	Pro-135-tag	135	tag	0.027842328610574	18	LB
878	Pro-135-tag	135	tag	6.41921365510841	18	LB
879	Pro-135-tag	135	tag	8.519551663175	18	LB
880	Pro-135-tag	135	tag	6.20155695745499	18	LB
881	Pro-135-tag	135	tag	0.027340099458636	18	LB
882	Pro-135-tag	135	tag	3.67604430508632	18	LB
883	Pro-135-tag	135	tag	2.89628646271926	18	LB
884	Pro-135-tag	135	tag	5.31841210522925	18	LB
885	Pro-135-tag	135	tag	6.47394721587308	18	LB
886	Pro-135-tag	135	tag	7.01827886540471	18	LB
887	Pro-135-tag	135	tag	5.79397602813174	18	LB
888	Pro-135-tag	135	tag	10.2188816659443	18	LB
889	Pro-135-tag	135	tag	2.43792074933845	18	LB
890	Pro-135-tag	135	tag	6.95502938158249	18	LB
891	Pro-135-tag	135	tag	5.90450410874454	18	LB
892	Pro-135-tag	135	tag	0.100806807590597	18	LB
893	Pro-135-tag	135	tag	7.12794373966261	18	LB
894	Pro-135-tag	135	tag	0.026910065747289	18	LB
895	Pro-135-tag	135	tag	0.675645739170272	18	LB
896	Pro-135-tag	135	tag	4.55368660916614	18	LB
897	Pro-135-tag	135	tag	3.13669414095548	18	LB
898	Pro-135-tag	135	tag	0.16727369691742	18	LB
899	Pro-135-tag	135	tag	1.79304910145319	18	LB
900	Pro-135-tag	135	tag	0.00831817032897655	18	LB
901	Pro-135-tag	135	tag	0.0016667729979949	18	LB
902	Pro-135-tag	135	tag	9.65975309002371	18	LB
903	Pro-135-tag	135	tag	40.8824323146164	18	LB
904	Pro-135-tag	135	tag	7.63707854243997	18	LB
905	Pro-135-tag	135	tag	18.7090497847987	18	LB
906	Pro-135-tag	135	tag	23.4196704482168	18	LB
907	Pro-135-tag	135	tag	0.133844068991532	18	LB
908	Pro-135-tag	135	tag	9.29335495115939	18	LB
909	Pro-135-tag	135	tag	3.59215634205164	18	LB
910	Pro-135-tag	135	tag	6.56436729681515	18	LB
911	Pro-135-tag	135	tag	25.7708499451511	18	LB
912	Pro-135-tag	135	tag	0.049023843093568	18	LB
913	Pro-135-tag	135	tag	2.82346637462042	18	LB
914	Pro-135-tag	135	tag	0.099880822591711	18	LB
915	Pro-135-tag	135	tag	0.017766356249814	18	LB
916	Pro-135-tag	135	tag	1.17766772158331	18	LB
917	Pro-135-tag	135	tag	6.62941852771995	18	LB
918	Pro-135-tag	135	tag	5.07503813606439	18	LB
919	Pro-135-tag	135	tag	9.2665076640561	18	LB
920	Pro-135-tag	135	tag	32.6949639834996	18	LB
921	Pro-135-tag	135	tag	6.93047037605271	18	LB
922	Pro-135-tag	135	tag	10.8185778016127	18	LB
923	Pro-135-tag	135	tag	22.6324764754688	18	LB
924	Pro-135-tag	135	tag	4.28463617460844	18	LB
925	Pro-135-tag	135	tag	3.60032384363503	18	LB
926	Pro-135-tag	135	tag	3.76132909294982	18	LB
927	Pro-135-tag	135	tag	3.35303562601726	18	LB
928	Pro-135-tag	135	tag	6.38251012089833	18	LB
929	Pro-135-tag	135	tag	5.66093866471551	18	LB
930	Pro-135-tag	135	tag	16.7723819794844	18	LB
931	Pro-135-tag	135	tag	7.09073169843619	18	LB
932	Pro-135-tag	135	tag	12.8293024343125	18	LB
933	Pro-135-tag	135	tag	13.6815413601009	18	LB
934	Pro-135-tag	135	tag	7.77711572466134	18	LB
935	Pro-135-tag	135	tag	2.65764286437922	18	LB
936	Pro-135-tag	135	tag	11.0745263331692	18	LB
937	Pro-135-tga	135	tga	33.4455046449526	18	LB
938	Pro-135-tga	135	tga	60.0892100225791	18	LB
939	Pro-135-tga	135	tga	95.2824061987005	18	LB
940	Pro-135-tga	135	tga	105.331807498391	18	LB
941	Pro-135-tga	135	tga	64.2297660702931	18	LB
942	Pro-135-tga	135	tga	124.902365475764	18	LB
943	Pro-135-tga	135	tga	30.5572350150712	18	LB
944	Pro-135-tga	135	tga	70.2051629627659	18	LB
945	Pro-135-tga	135	tga	29.56578444623	18	LB
946	Pro-135-tga	135	tga	35.6073531684028	18	LB
947	Pro-135-tga	135	tga	55.8275853599261	18	LB
948	Pro-135-tga	135	tga	87.4268077522522	18	LB
949	Pro-135-tga	135	tga	58.3861886355431	18	LB
950	Pro-135-tga	135	tga	0.25269345886551	18	LB
951	Pro-135-tga	135	tga	33.335277901831	18	LB
952	Pro-135-tga	135	tga	70.0172602034326	18	LB
953	Pro-135-tga	135	tga	95.5276949165072	18	LB
954	Pro-135-tga	135	tga	52.7439768403304	18	LB
955	Pro-135-tga	135	tga	131.889349187138	18	LB
956	Pro-135-tga	135	tga	107.077844812291	18	LB
957	Pro-135-tga	135	tga	75.893849788126	18	LB
958	Pro-135-tga	135	tga	98.7964564908292	18	LB
959	Pro-135-tga	135	tga	74.907104478652	18	LB
960	Pro-135-tga	135	tga	97.3521239231599	18	LB
961	Pro-135-tga	135	tga	0.059752713351848	18	LB
962	Pro-135-tga	135	tga	137.505853127636	18	LB
963	Pro-135-tga	135	tga	87.1480674339943	18	LB
964	Pro-135-tga	135	tga	170.959933335358	18	LB
965	Pro-135-tga	135	tga	9.44655053716154	18	LB
966	Pro-135-tga	135	tga	9.34618631901109	18	LB
967	Pro-135-tga	135	tga	75.191428957293	18	LB
968	Pro-135-tga	135	tga	49.0990016861559	18	LB
969	Pro-135-tga	135	tga	42.8781622681987	18	LB
970	Pro-135-tga	135	tga	66.2157151111413	18	LB
971	Pro-135-tga	135	tga	96.1251843828392	18	LB
972	Pro-135-tga	135	tga	22.1250241403504	18	LB
973	Pro-135-tga	135	tga	0.335407461257533	18	LB
974	Pro-135-tga	135	tga	103.2024657568	18	LB
975	Pro-135-tga	135	tga	76.6146270944623	18	LB
976	Pro-135-tga	135	tga	32.4100242741474	18	LB
977	Pro-135-tga	135	tga	133.090301507778	18	LB
978	Pro-135-tga	135	tga	76.6159956689013	18	LB
979	Pro-135-tga	135	tga	154.581374345366	18	LB
980	Pro-135-tga	135	tga	142.223643112198	18	LB
981	Pro-135-tga	135	tga	0.039365348715356	18	LB
982	Pro-135-tga	135	tga	117.404806191732	18	LB
983	Pro-135-tga	135	tga	72.3823137806892	18	LB
984	Pro-135-tga	135	tga	0.068535445646367	18	LB
985	Pro-135-tga	135	tga	144.319718450337	18	LB
986	Pro-135-tga	135	tga	102.270058502634	18	LB
987	Pro-135-tga	135	tga	52.0210368097086	18	LB
988	Pro-135-tga	135	tga	39.7061394453366	18	LB
989	Pro-135-tga	135	tga	126.682934182791	18	LB
990	Pro-135-tga	135	tga	90.8182890198504	18	LB
991	Pro-135-tga	135	tga	35.7859301601711	18	LB
992	Pro-135-tga	135	tga	54.1249908676691	18	LB
993	Pro-135-tga	135	tga	83.7963062144501	18	LB
994	Pro-135-tga	135	tga	30.5655845747222	18	LB
995	Pro-135-tga	135	tga	27.2572661768206	18	LB
996	Pro-135-tga	135	tga	73.327195151417	18	LB
997	Pro-135-tga	135	tga	55.1418918987848	18	LB
998	Pro-135-tga	135	tga	24.5499654050435	18	LB
999	Pro-135-tga	135	tga	44.3671838135939	18	LB
1000	Pro-135-tga	135	tga	77.6804358281802	18	LB
1001	Pro-135-tga	135	tga	69.2001239564326	18	LB
1002	Pro-135-tga	135	tga	60.2911343920481	18	LB
1003	Pro-135-tga	135	tga	82.3503131516472	18	LB
1004	Pro-135-tga	135	tga	165.846521753153	18	LB
1005	Pro-135-tga	135	tga	126.579117139221	18	LB
1006	Pro-135-tga	135	tga	54.592525402005	18	LB
1007	Pro-135-tga	135	tga	64.1195769943579	18	LB
1008	Pro-135-tga	135	tga	31.8640415462788	18	LB
1009	Pro-135-tga	135	tga	34.0263232423726	18	LB
1010	Pro-135-tga	135	tga	75.1997408497576	18	LB
1011	Pro-135-tga	135	tga	86.4891961484988	18	LB
1012	Pro-135-tga	135	tga	37.9125849757992	18	LB
1013	Pro-135-tga	135	tga	30.2574826846691	18	LB
1014	Pro-135-tga	135	tga	116.406619474391	18	LB
1015	Pro-135-tga	135	tga	79.008489791447	18	LB
1016	Pro-135-tga	135	tga	0.064818949922025	18	LB
1017	Pro-135-tga	135	tga	173.558049489504	18	LB
1018	Pro-135-tga	135	tga	53.8891315021902	18	LB
1019	Pro-135-tga	135	tga	107.367260638959	18	LB
1020	Pro-135-tga	135	tga	0.049526072245506	18	LB
1021	Pro-135-tga	135	tga	115.063285189176	18	LB
1022	Pro-135-tga	135	tga	6.8589906120031	18	LB
1023	Pro-135-tga	135	tga	53.5968529693553	18	LB
1024	Pro-135-tga	135	tga	89.6318354270404	18	LB
1025	Pro-135-tga	135	tga	108.269788397518	18	LB
1026	Pro-135-tga	135	tga	49.7690287366889	18	LB
1027	Pro-135-tga	135	tga	134.583281246677	18	LB
1028	Pro-135-tga	135	tga	24.8910982786331	18	LB
1029	Pro-135-tga	135	tga	158.857679793917	18	LB
1030	Pro-135-tga	135	tga	128.147274304301	18	LB
1031	Pro-135-tga	135	tga	174.742760974943	18	LB
1032	Pro-135-tga	135	tga	107.692190344535	18	LB
1033	Pro-135-tga	135	tga	110.102067873602	18	LB
1034	Pro-135-tga	135	tga	121.203519967179	18	LB
1035	Pro-135-tga	135	tga	71.5212827058098	18	LB
1036	Pro-135-tga	135	tga	66.7679945370024	18	LB
1037	Pro-135-tga	135	tga	129.203603462776	18	LB
1038	Pro-135-tga	135	tga	325.282301829205	18	LB
1039	Pro-135-tga	135	tga	64.7437662179798	18	LB
1040	Pro-135-tga	135	tga	9.57968206854376	18	LB
1041	Pro-135-tga	135	tga	134.617787528348	18	LB
1042	Pro-135-tga	135	tga	33.3051441527147	18	LB
1043	Pro-135-tga	135	tga	45.2182519176718	18	LB
1044	Pro-135-tga	135	tga	104.072762959533	18	LB
1045	Pro-135-tga	135	tga	49.7344125923915	18	LB
1046	Pro-135-tga	135	tga	173.896005763707	18	LB
1047	Pro-135-tga	135	tga	89.2509354214138	18	LB
1048	Pro-135-tga	135	tga	100.944873523397	18	LB
1049	Pro-135-tga	135	tga	73.7021186301355	18	LB
1050	Pro-135-tga	135	tga	145.806159793465	18	LB
1051	Pro-135-tga	135	tga	129.732990656105	18	LB
1052	Pro-135-tga	135	tga	38.3350381658843	18	LB
1053	Pro-135-tga	135	tga	0.031119373826971	18	LB
1054	Pro-135-tga	135	tga	45.2648116989886	18	LB
1055	Pro-135-tga	135	tga	75.9182957920966	18	LB
1056	Pro-135-tga	135	tga	99.0126943911284	18	LB
1057	Pro-135-tga	135	tga	12.0306325254428	18	LB
1058	Pro-135-tga	135	tga	103.633277923333	18	LB
1059	Pro-135-tga	135	tga	75.7340844170301	18	LB
1060	Pro-135-tga	135	tga	39.2430465000631	18	LB
1061	Pro-135-tga	135	tga	0.24659765253386	18	LB
1062	Pro-135-tga	135	tga	97.6098522292736	18	LB
1063	Pro-135-tga	135	tga	94.7773802581725	18	LB
1064	Pro-135-tga	135	tga	65.9644655610877	18	LB
1065	Pro-135-tga	135	tga	34.2611969831409	18	LB
1066	Pro-135-tga	135	tga	60.7692188775069	18	LB
1067	Pro-135-tga	135	tga	78.1114363306448	18	LB
1068	Pro-135-tga	135	tga	184.451861218077	18	LB
1069	Pro-135-tga	135	tga	29.6145917030018	18	LB
1070	Pro-135-tga	135	tga	27.8809123651721	18	LB
1071	Pro-135-tga	135	tga	91.0591204539335	18	LB
1072	Pro-135-tga	135	tga	136.951608730218	18	LB
1073	Pro-135-tga	135	tga	134.275107161183	18	LB
1074	Pro-135-tga	135	tga	143.57246738983	18	LB
1075	Pro-135-tga	135	tga	75.9198338688744	18	LB
1076	Pro-135-tga	135	tga	135.332641669623	18	LB
1077	Pro-135-tga	135	tga	109.562265703234	18	LB
1078	Pro-135-tga	135	tga	106.0682574932	18	LB
1079	Pro-135-tga	135	tga	140.141432437584	18	LB
1080	Pro-135-tga	135	tga	0.255794723878728	18	LB
1081	Pro-135-tga	135	tga	74.6962843753293	18	LB
1082	Pro-135-tga	135	tga	94.3842823620182	18	LB
1083	Pro-135-tga	135	tga	112.230433407279	18	LB
1084	Pro-135-tga	135	tga	98.9507067580504	18	LB
1085	Pro-135-tga	135	tga	117.19763980549	18	LB
1086	Pro-135-tga	135	tga	36.4470300875283	18	LB
1087	Pro-135-tga	135	tga	81.6965771592303	18	LB
1088	Pro-135-tga	135	tga	26.6194696821133	18	LB
1089	Pro-135-tga	135	tga	77.0254348460868	18	LB
1090	Pro-135-tga	135	tga	69.6665598644986	18	LB
1091	Pro-135-tga	135	tga	176.82078117507	18	LB
1092	Pro-135-tga	135	tga	0.046443640825485	18	LB
1093	Pro-135-tga	135	tga	106.172953437786	18	LB
1094	Pro-135-tga	135	tga	83.0945320036503	18	LB
1095	Pro-135-tga	135	tga	152.024249506815	18	LB
1096	Pro-135-tga	135	tga	73.5023161788334	18	LB
1097	Pro-135-tga	135	tga	81.2997596284195	18	LB
1098	Pro-135-tga	135	tga	16.0959703408574	18	LB
1099	Pro-135-tga	135	tga	20.7443616734181	18	LB
1100	Pro-135-tga	135	tga	54.4221473011422	18	LB
1101	Pro-135-tga	135	tga	31.153964859811	18	LB
1102	Pro-135-tga	135	tga	43.1956683991218	18	LB
1103	Pro-135-tga	135	tga	127.090963979419	18	LB
1104	Pro-135-tga	135	tga	130.539275614491	18	LB
1105	Pro-135-tga	135	tga	95.4205411880089	18	LB
1106	Pro-135-tga	135	tga	109.937622354596	18	LB
1107	Pro-135-tga	135	tga	138.256101868394	18	LB
1108	Pro-135-tga	135	tga	43.1791011149723	18	LB
1109	Pro-135-tga	135	tga	111.885439647084	18	LB
1110	Pro-135-tga	135	tga	141.658456397132	18	LB
1111	Pro-135-tga	135	tga	135.056600833057	18	LB
1112	Pro-135-tga	135	tga	135.217311022745	18	LB
1113	Pro-135-tga	135	tga	150.440441625788	18	LB
1114	Pro-135-tga	135	tga	50.8586839383272	18	LB
1115	Pro-135-tga	135	tga	157.079364840208	18	LB
1116	Pro-135-tga	135	tga	57.8051346182082	18	LB
1117	Pro-135-tga	135	tga	103.886655669418	18	LB
1118	Pro-135-tga	135	tga	48.4652795254437	18	LB
1119	Pro-135-tga	135	tga	107.373780201138	18	LB
1120	Pro-135-tga	135	tga	0.040856341510173	18	LB
1121	Pro-135-tga	135	tga	171.181378724176	18	LB
1122	Pro-135-tga	135	tga	67.6323654357422	18	LB
1123	Pro-135-tga	135	tga	183.232991872441	18	LB
1124	Pro-135-tga	135	tga	114.683273501362	18	LB
1125	Pro-135-tga	135	tga	101.976110057869	18	LB
1126	Pro-135-tga	135	tga	76.4381217979458	18	LB
1127	Pro-135-tga	135	tga	0.206535460870189	18	LB
1128	Pro-135-tga	135	tga	78.3762680403262	18	LB
1129	Pro-135-tga	135	tga	16.8096159932362	18	LB
1130	Pro-135-tga	135	tga	86.9431296896138	18	LB
1131	Pro-135-tga	135	tga	15.9120791368753	18	LB
1132	Pro-135-tga	135	tga	83.3748166765504	18	LB
1133	Pro-135-tga	135	tga	83.4224091665609	18	LB
1134	Pro-135-tga	135	tga	90.4344446958206	18	LB
1135	Pro-135-tga	135	tga	21.4832129513598	18	LB
1136	Pro-135-tga	135	tga	16.5801663273089	18	LB
1137	Pro-135-tga	135	tga	106.007230373375	18	LB
1138	Pro-135-tga	135	tga	17.1677587404156	18	LB
1139	Pro-135-tga	135	tga	114.227877217842	18	LB
1140	Pro-135-tga	135	tga	54.1358452952154	18	LB
1141	Pro-135-tga	135	tga	112.106781451139	18	LB
1142	Pro-135-tga	135	tga	118.013897151474	18	LB
1143	Pro-135-tga	135	tga	68.4635797936576	18	LB
1144	Pro-135-tga	135	tga	0.340665172691886	18	LB
1145	Pro-135-tga	135	tga	0.076690391500964	18	LB
1146	Pro-135-tga	135	tga	133.41910779462	18	LB
1147	Pro-135-tga	135	tga	42.8303877201206	18	LB
1148	Pro-135-tga	135	tga	0.077255399296894	18	LB
1149	Pro-135-tga	135	tga	39.0733746589452	18	LB
1150	Pro-135-tga	135	tga	127.005845554962	18	LB
1151	Pro-135-tga	135	tga	0.397410788996505	18	LB
1152	Pro-135-tga	135	tga	0.064351249024282	18	LB
1153	Pro-135-tga	135	tga	103.295243175824	18	LB
1154	Pro-135-tga	135	tga	126.70097048721	18	LB
1155	Pro-135-tga	135	tga	168.774461208173	18	LB
1156	Pro-135-tga	135	tga	73.7388033307524	18	LB
1157	Pro-135-tga	135	tga	92.306767529975	18	LB
1158	Pro-135-tga	135	tga	85.9824657677864	18	LB
1159	Pro-135-tga	135	tga	79.6484552883043	18	LB
1160	Pro-135-tga	135	tga	76.7556530403266	18	LB
1161	Pro-135-tga	135	tga	167.876679515101	18	LB
1162	Pro-135-tga	135	tga	76.9321740315041	18	LB
1163	Pro-135-tga	135	tga	168.933344539321	18	LB
1164	Pro-135-tga	135	tga	32.7289868696112	18	LB
1165	Pro-135-tga	135	tga	112.311621888622	18	LB
1166	Pro-135-tga	135	tga	1.01307781169656	18	LB
1167	Pro-135-tga	135	tga	151.284789276026	18	LB
1168	Pro-135-tga	135	tga	111.453732884874	18	LB
1169	Pro-135-tga	135	tga	0.206676712819172	18	LB
1170	Pro-135-tga	135	tga	97.1133798789895	18	LB
1171	Pro-135-tga	135	tga	141.090890371459	18	LB
1172	Pro-135-tga	135	tga	98.030487977615	18	LB
1173	Pro-135-tga	135	tga	193.510919991993	18	LB
1174	Pro-135-tga	135	tga	63.6894145867906	18	LB
1175	Pro-135-tga	135	tga	96.4118913110198	18	LB
1176	Pro-135-tga	135	tga	104.164805868422	18	LB
1177	Pro-135-tga	135	tga	131.755806455638	18	LB
1178	Pro-135-tga	135	tga	48.0291029237819	18	LB
1179	Pro-135-tga	135	tga	115.30777034034	18	LB
1180	Pro-135-tga	135	tga	61.4909378635031	18	LB
1181	Pro-135-tga	135	tga	59.0043981933248	18	LB
1182	Pro-135-tga	135	tga	141.521718232652	18	LB
1183	Pro-135-tga	135	tga	76.3972466228425	18	LB
1184	Pro-135-tga	135	tga	107.094424652169	18	LB
1185	Pro-135-tga	135	tga	92.5156289396052	18	LB
1186	Pro-135-tga	135	tga	84.5140136450952	18	LB
1187	Pro-135-tga	135	tga	136.613809402624	18	LB
1188	Pro-135-tga	135	tga	5.0660325395837	18	LB
1189	Pro-135-tga	135	tga	90.7475374880711	18	LB
1190	Pro-135-tga	135	tga	70.9366220553775	18	LB
1191	Pro-135-tga	135	tga	100.007657425101	18	LB
1192	Pro-135-tga	135	tga	85.3773675298024	18	LB
1193	Pro-135-tga	135	tga	109.16221821119	18	LB
1194	Pro-135-tga	135	tga	119.597064690332	18	LB
1195	Pro-135-tga	135	tga	97.2107809451435	18	LB
1196	Pro-135-tga	135	tga	63.8941483005782	18	LB
1197	Pro-135-tga	135	tga	91.186831049407	18	LB
1198	Pro-135-tga	135	tga	61.507417257551	18	LB
1199	Pro-135-tga	135	tga	79.1288113405226	18	LB
1200	Pro-135-tga	135	tga	63.5267896484608	18	LB
1201	Pro-135-tga	135	tga	74.3753097243256	18	LB
1202	Pro-135-tga	135	tga	78.7622374214551	18	LB
1203	Pro-135-tga	135	tga	170.662353146038	18	LB
1204	Pro-135-tga	135	tga	101.110558920622	18	LB
1205	Pro-135-tga	135	tga	0.068036355426629	18	LB
1206	Pro-135-tga	135	tga	78.0048381931459	18	LB
1207	Pro-135-tga	135	tga	45.4910282647504	18	LB
1208	Pro-135-tga	135	tga	136.933622648714	18	LB
1209	Pro-135-tga	135	tga	64.6817754459697	18	LB
1210	Pro-135-tga	135	tga	47.1160032415753	18	LB
1211	Pro-135-tga	135	tga	0.112041045933015	18	LB
1212	Pro-135-tga	135	tga	168.829872778293	18	LB
1213	Pro-135-tga	135	tga	75.7729695091189	18	LB
1214	Pro-135-tga	135	tga	56.6437893440628	18	LB
1215	Pro-135-tga	135	tga	93.7727367572963	18	LB
1216	Pro-135-tga	135	tga	30.4109325241794	18	LB
1217	Pro-135-tga	135	tga	0.121567705158843	18	LB
1218	Pro-135-tga	135	tga	53.3412559982052	18	LB
1219	Pro-135-tga	135	tga	101.626241535967	18	LB
1220	Pro-135-tga	135	tga	53.4218480824302	18	LB
1221	Pro-135-tga	135	tga	87.9709416490553	18	LB
1222	Pro-135-tga	135	tga	123.480112157186	18	LB
1223	Pro-135-tga	135	tga	212.853509879436	18	LB
1224	Pro-135-tga	135	tga	98.7135886807594	18	LB
1225	Pro-135-tga	135	tga	76.3202517549181	18	LB
1226	Pro-135-tga	135	tga	61.2117737893982	18	LB
1227	Pro-135-tga	135	tga	81.0195691234854	18	LB
1228	Pro-135-tga	135	tga	403.663479159491	18	LB
1229	Pro-135-tga	135	tga	85.1683146453081	18	LB
1230	Pro-135-tga	135	tga	212.497715053542	18	LB
1231	Pro-135-tga	135	tga	219.054545774146	18	LB
1232	Pro-135-tga	135	tga	152.441115397585	18	LB
1233	Pro-135-tga	135	tga	30.5324280338976	18	LB
1234	Pro-135-tga	135	tga	0.184606880523687	18	LB
1235	Pro-135-tga	135	tga	95.038187856774	18	LB
1236	Pro-135-tga	135	tga	81.4467432675986	18	LB
1237	Pro-135-tga	135	tga	44.6970228091293	18	LB
1238	Pro-135-tga	135	tga	180.694948602732	18	LB
1239	Pro-135-tga	135	tga	101.652448480902	18	LB
1240	Pro-135-tga	135	tga	67.9650891099691	18	LB
1241	Pro-135-tga	135	tga	29.2864069247355	18	LB
1242	Pro-135-tga	135	tga	145.258504014734	18	LB
1243	Pro-135-tga	135	tga	95.7922441222906	18	LB
1244	Pro-135-tga	135	tga	65.0675251018446	18	LB
1245	Pro-135-tga	135	tga	0.210138955035346	18	LB
1246	Pro-135-tga	135	tga	21.9928248718315	18	LB
1247	Pro-135-tga	135	tga	259.976538051274	18	LB
1248	Pro-135-tga	135	tga	109.968543975695	18	LB
1249	Pro-135-tga	135	tga	124.662623251154	18	LB
1250	Pro-135-tga	135	tga	101.970045640859	18	LB
1251	Pro-135-tga	135	tga	27.3684471553309	18	LB
1252	Pro-135-tga	135	tga	68.6929321526868	18	LB
1253	Pro-135-tga	135	tga	43.9456817199653	18	LB
1254	Pro-135-tga	135	tga	64.7852880131163	18	LB
1255	Pro-135-tga	135	tga	46.191556319467	18	LB
1256	Pro-135-tga	135	tga	49.3515758655978	18	LB
1257	Pro-135-tga	135	tga	0.341657075266964	18	LB
1258	Pro-135-tga	135	tga	177.709921387797	18	LB
1259	Pro-135-tga	135	tga	62.1479728736618	18	LB
1260	Pro-135-tga	135	tga	199.102428615385	18	LB
1261	Pro-135-tga	135	tga	129.881173367384	18	LB
1262	Pro-135-tga	135	tga	0.600823012328078	18	LB
1263	Pro-135-tga	135	tga	109.02038555975	18	LB
1264	Pro-135-tga	135	tga	64.4433201835616	18	LB
1265	Pro-135-tga	135	tga	64.2509978076913	18	LB
1266	Pro-135-tga	135	tga	148.418404281441	18	LB
1267	Pro-135-tga	135	tga	0.076119105840634	18	LB
1268	Pro-135-tga	135	tga	0.052476668513143	18	LB
1269	Pro-135-tga	135	tga	295.257640023646	18	LB
1270	Pro-135-tga	135	tga	191.428235338617	18	LB
1271	Pro-135-tga	135	tga	222.290511784846	18	LB
1272	Pro-135-tga	135	tga	30.0346749992761	18	LB
1273	Pro-135-tga	135	tga	95.5992123477432	18	LB
1274	Pro-135-tga	135	tga	155.189630349143	18	LB
1275	Pro-135-tga	135	tga	85.3473185318555	18	LB
1276	Pro-135-tga	135	tga	92.3548873605951	18	LB
1277	Pro-135-tga	135	tga	102.22229023242	18	LB
1278	Pro-135-tga	135	tga	216.329136502509	18	LB
1279	Pro-135-tga	135	tga	37.0212883166511	18	LB
1280	Pro-135-tga	135	tga	130.127874604681	18	LB
1281	Pro-135-tga	135	tga	54.5499143973952	18	LB
1282	Pro-135-tga	135	tga	0.118632803552204	18	LB
1283	Pro-135-tga	135	tga	44.2722625038776	18	LB
1284	Pro-135-tga	135	tga	72.2763057624439	18	LB
1285	Pro-135-tga	135	tga	95.1990738266652	18	LB
1286	Pro-135-tga	135	tga	278.954732438596	18	LB
1287	Pro-135-tga	135	tga	103.780719846613	18	LB
1288	Pro-135-tga	135	tga	64.5739499859807	18	LB
1289	Pro-135-tga	135	tga	103.677656146771	18	LB
1290	Pro-135-tga	135	tga	68.9969063468974	18	LB
1291	Pro-135-tga	135	tga	48.1086654382456	18	LB
1292	Pro-135-tga	135	tga	140.244712723748	18	LB
1293	Pro-135-tga	135	tga	68.1161282495501	18	LB
1294	Pro-135-tga	135	tga	0.126611969203622	18	LB
1295	Pro-135-tga	135	tga	64.396261312025	18	LB
1296	Pro-135-tga	135	tga	42.5249664781659	18	LB
1297	Pro-135-tga	135	tga	113.525045186891	18	LB
1298	Pro-135-tga	135	tga	20.0531248580124	18	LB
1299	Pro-135-tga	135	tga	42.0811183262083	18	LB
1300	Pro-135-tga	135	tga	84.6290209819569	18	LB
1301	Pro-135-tga	135	tga	109.774262906132	18	LB
1302	Pro-135-tga	135	tga	114.622020378419	18	LB
1303	Pro-135-tga	135	tga	167.201724341015	18	LB
1304	Pro-135-tga	135	tga	174.745975241515	18	LB
1305	Pro-135-tga	135	tga	116.385372042331	18	LB
1306	Pro-135-tga	135	tga	150.907521014955	18	LB
1307	Pro-135-tga	135	tga	99.2600736377799	18	LB
1308	Pro-135-tga	135	tga	25.6255393568344	18	LB
1309	Pro-135-tga	135	tga	21.1478588519497	18	LB
1310	Pro-135-tga	135	tga	62.6902673561959	18	LB
1311	Pro-135-tga	135	tga	0.154730523847763	18	LB
1312	Pro-135-tga	135	tga	0.1072887025828	18	LB
1313	Pro-135-tga	135	tga	23.3268930291928	18	LB
1314	Pro-135-tga	135	tga	2.53624152262695	18	LB
1315	Pro-135-tga	135	tga	93.8905251880868	18	LB
1316	Pro-135-tga	135	tga	53.6458454231269	18	LB
1317	Pro-135-tga	135	tga	58.7211127012419	18	LB
1318	Pro-135-tga	135	tga	17.8995913659589	18	LB
1319	Pro-135-tga	135	tga	72.7495625701797	18	LB
1320	Pro-135-tga	135	tga	29.3953153163333	18	LB
1321	Pro-135-tga	135	tga	22.2692423802617	18	LB
1322	Pro-135-tga	135	tga	50.0644148124013	18	LB
1323	Pro-135-tga	135	tga	87.1594774525399	18	LB
1324	Pro-135-tga	135	tga	98.7020374102648	18	LB
1325	Pro-135-tga	135	tga	114.817836385827	18	LB
1326	Pro-135-tga	135	tga	78.5975878718566	18	LB
1327	Pro-135-tga	135	tga	112.609820447585	18	LB
1328	Pro-135-tga	135	tga	124.362927421531	18	LB
1329	Pro-135-tga	135	tga	91.0154924352911	18	LB
1330	Pro-135-tga	135	tga	88.5917690762915	18	LB
1331	Pro-135-tga	135	tga	216.048641521152	18	LB
1332	Pro-135-tga	135	tga	94.6404412020321	18	LB
1333	Pro-135-tga	135	tga	77.6925960515215	18	LB
1334	Pro-135-tga	135	tga	100.790560477532	18	LB
1335	Pro-135-tga	135	tga	76.6230237380963	18	LB
1336	Pro-135-tga	135	tga	129.142428813138	18	LB
1337	Pro-135-tga	135	tga	54.5508246877331	18	LB
1338	Pro-135-tga	135	tga	78.6558935374644	18	LB
1339	Pro-135-tga	135	tga	54.7690934771655	18	LB
1340	Pro-135-tga	135	tga	47.329701745725	18	LB
1341	Pro-135-tga	135	tga	85.5479904673768	18	LB
1342	Pro-135-tga	135	tga	111.194943619677	18	LB
1343	Pro-135-tga	135	tga	0.458478714939991	18	LB
1344	Pro-135-tga	135	tga	0.092177882973858	18	LB
1345	Pro-135-tga	135	tga	125.607680402085	18	LB
1346	Pro-135-tga	135	tga	156.585504081514	18	LB
1347	Pro-135-tga	135	tga	286.926549849735	18	LB
1348	Lys-140-taa	140	taa	0.018573061825114	18	LB
1349	Lys-140-taa	140	taa	0.00129010113404123	18	LB
1350	Lys-140-taa	140	taa	0.00310754287761765	18	LB
1351	Lys-140-taa	140	taa	0.020293196670503	18	LB
1352	Lys-140-taa	140	taa	0.01974702246777	18	LB
1353	Lys-140-taa	140	taa	0.00564693902710521	18	LB
1354	Lys-140-taa	140	taa	0.00886120559950974	18	LB
1355	Lys-140-taa	140	taa	0.000288781762364466	18	LB
1356	Lys-140-taa	140	taa	0.00568146728130094	18	LB
1357	Lys-140-taa	140	taa	0.000546174202732778	18	LB
1358	Lys-140-taa	140	taa	0.011174598630625	18	LB
1359	Lys-140-taa	140	taa	0.014520700355413	18	LB
1360	Lys-140-taa	140	taa	-0.00011614049138573	18	LB
1361	Lys-140-taa	140	taa	0.00697784627974148	18	LB
1362	Lys-140-taa	140	taa	0.010069694496361	18	LB
1363	Lys-140-taa	140	taa	0.00307615355562149	18	LB
1364	Lys-140-taa	140	taa	-0.00433800429986629	18	LB
1365	Lys-140-taa	140	taa	-0.000806705575300763	18	LB
1366	Lys-140-taa	140	taa	0.010160723530149	18	LB
1367	Lys-140-taa	140	taa	-0.013356156509356	18	LB
1368	Lys-140-taa	140	taa	-0.00569402301009946	18	LB
1369	Lys-140-taa	140	taa	0.00701237453393722	18	LB
1370	Lys-140-taa	140	taa	0.00273087101366398	18	LB
1371	Lys-140-taa	140	taa	0.014457921711421	18	LB
1372	Lys-140-taa	140	taa	-0.00215644642113472	18	LB
1373	Lys-140-taa	140	taa	0.000756482660106925	18	LB
1374	Lys-140-taa	140	taa	-0.00048025662654093	18	LB
1375	Lys-140-taa	140	taa	0.013211765628174	18	LB
1376	Lys-140-taa	140	taa	0.026144166290583	18	LB
1377	Lys-140-taa	140	taa	0.00678637141556501	18	LB
1378	Lys-140-taa	140	taa	0.00130579579503933	18	LB
1379	Lys-140-taa	140	taa	0.00915626522627342	18	LB
1380	Lys-140-taa	140	taa	0.031135068487969	18	LB
1381	Lys-140-taa	140	taa	0.00514784880736664	18	LB
1382	Lys-140-taa	140	taa	0.017458740894252	18	LB
1383	Lys-140-taa	140	taa	0.02535629430848	18	LB
1384	Lys-140-taa	140	taa	0.00645992246680518	18	LB
1385	Lys-140-taa	140	taa	-0.00221922506512698	18	LB
1386	Lys-140-taa	140	taa	0.017405379046858	18	LB
1387	Lys-140-taa	140	taa	0.00987821963218461	18	LB
1388	Lys-140-taa	140	taa	0.00175466309958411	18	LB
1389	Lys-140-taa	140	taa	0.020098582874127	18	LB
1390	Lys-140-taa	140	taa	0.00698098521194106	18	LB
1391	Lys-140-taa	140	taa	0.013801884881701	18	LB
1392	Lys-140-taa	140	taa	-0.000769038388905396	18	LB
1393	Lys-140-taa	140	taa	0.00153493784561112	18	LB
1394	Lys-140-taa	140	taa	-0.00897106822649626	18	LB
1395	Lys-140-taa	140	taa	0.00613033458584572	18	LB
1396	Lys-140-taa	140	taa	-0.010352198394326	18	LB
1397	Lys-140-taa	140	taa	-0.00635633770421797	18	LB
1398	Lys-140-taa	140	taa	0.01023605790294	18	LB
1399	Lys-140-taa	140	taa	0.0058007467048863	18	LB
1400	Lys-140-taa	140	taa	0.00741415785548778	18	LB
1401	Lys-140-taa	140	taa	0.0078975534142283	18	LB
1402	Lys-140-taa	140	taa	-0.00188649825196789	18	LB
1403	Lys-140-taa	140	taa	0.018008054029184	18	LB
1404	Lys-140-taa	140	taa	0.0075334372790731	18	LB
1405	Lys-140-taa	140	taa	0.00597966584026425	18	LB
1406	Lys-140-taa	140	taa	0.00400841641890683	18	LB
1407	Lys-140-taa	140	taa	0.015449824286499	18	LB
1408	Lys-140-taa	140	taa	-0.00714420968632105	18	LB
1409	Lys-140-taa	140	taa	-0.00611463992484771	18	LB
1410	Lys-140-taa	140	taa	0.00590747039967315	18	LB
1411	Lys-140-taa	140	taa	0.00573482912869441	18	LB
1412	Lys-140-taa	140	taa	-0.00599222156906277	18	LB
1413	Lys-140-taa	140	taa	0.00529223968854885	18	LB
1414	Lys-140-taa	140	taa	-0.00203088913315015	18	LB
1415	Lys-140-taa	140	taa	-0.00276226033566018	18	LB
1416	Lys-140-taa	140	taa	-0.010487172478909	18	LB
1417	Lys-140-taa	140	taa	0.00384833087672652	18	LB
1418	Lys-140-taa	140	taa	0.0062778643992276	18	LB
1419	Lys-140-taa	140	taa	-0.00652897897519675	18	LB
1420	Lys-140-taa	140	taa	0.023633020530892	18	LB
1421	Lys-140-taa	140	taa	0.019753300332169	18	LB
1422	Lys-140-taa	140	taa	0.041151401136936	18	LB
1423	Lys-140-taa	140	taa	0.014338642287835	18	LB
1424	Lys-140-taa	140	taa	0.00265867557307287	18	LB
1425	Lys-140-taa	140	taa	0.00859125743034296	18	LB
1426	Lys-140-taa	140	taa	0.00204972272634779	18	LB
1427	Lys-140-taa	140	taa	3.13893219961095e-05	18	LB
1428	Lys-140-taa	140	taa	-0.00601419409446008	18	LB
1429	Lys-140-taa	140	taa	-0.00223805865832467	18	LB
1430	Lys-140-taa	140	taa	-0.00200891660775283	18	LB
1431	Lys-140-taa	140	taa	-0.00728232270310404	18	LB
1432	Lys-140-taa	140	taa	0.00589491467087472	18	LB
1433	Lys-140-taa	140	taa	0.00756482660106925	18	LB
1434	Lys-140-taa	140	taa	-0.011585798748774	18	LB
1435	Lys-140-taa	140	taa	0.175733119195379	18	LB
1436	Lys-140-taa	140	taa	-0.00199949981115399	18	LB
1437	Lys-140-taa	140	taa	-0.00968674476800823	18	LB
1438	Lys-140-taa	140	taa	-0.011670549918164	18	LB
1439	Lys-140-taa	140	taa	-0.014674508033194	18	LB
1440	Lys-140-taa	140	taa	0.013048541153794	18	LB
1441	Lys-140-taa	140	taa	-0.0084060604305658	18	LB
1442	Lys-140-taa	140	taa	0.0068052050087627	18	LB
1443	Lys-140-taa	140	taa	0.010571923648299	18	LB
1444	Lys-140-taa	140	taa	0.014928761541363	18	LB
1445	Lys-140-taa	140	taa	0.012976345713203	18	LB
1446	Lys-140-taa	140	taa	0.00809216721060434	18	LB
1447	Lys-140-taa	140	taa	-0.012979484645403	18	LB
1448	Lys-140-taa	140	taa	0.000442589440145518	18	LB
1449	Lys-140-taa	140	taa	0.00542407484093263	18	LB
1450	Lys-140-taa	140	taa	0.000414339050348993	18	LB
1451	Lys-140-taa	140	taa	0.00544604736632994	18	LB
1452	Lys-140-taa	140	taa	0.015917525184241	18	LB
1453	Lys-140-taa	140	taa	0.005420935908733	18	LB
1454	Lys-140-taa	140	taa	0.010775954241274	18	LB
1455	Lys-140-taa	140	taa	0.00999749905576992	18	LB
1456	Lys-140-taa	140	taa	0.00841861615936418	18	LB
1457	Lys-140-taa	140	taa	-0.00637203236521602	18	LB
1458	Lys-140-taa	140	taa	0.00803566643101129	18	LB
1459	Lys-140-taa	140	taa	0.011410018545596	18	LB
1460	Lys-140-taa	140	taa	0.00422814167287977	18	LB
1461	Lys-140-taa	140	taa	0.044544586844719	18	LB
1462	Lys-140-taa	140	taa	0.017094624759096	18	LB
1463	Lys-140-taa	140	taa	0.021831273448314	18	LB
1464	Lys-140-taa	140	taa	0.00977149593739776	18	LB
1465	Lys-140-taa	140	taa	0.011777273612951	18	LB
1466	Lys-140-taa	140	taa	0.00392680418171684	18	LB
1467	Lys-140-taa	140	taa	0.0042563920626763	18	LB
1468	Lys-140-taa	140	taa	-0.00715676541511947	18	LB
1469	Lys-140-taa	140	taa	0.00832444819337581	18	LB
1470	Lys-140-taa	140	taa	0.00441647760485661	18	LB
1471	Lys-140-taa	140	taa	0.00623078041623339	18	LB
1472	Lys-140-taa	140	taa	0.000502229151938198	18	LB
1473	Lys-140-taa	140	taa	0.00412141797809288	18	LB
1474	Lys-140-taa	140	taa	0.012784870849027	18	LB
1475	Lys-140-taa	140	taa	0.00880784375211632	18	LB
1476	Lys-140-taa	140	taa	0.018180695300163	18	LB
1477	Lys-140-taa	140	taa	0.019819217908361	18	LB
1478	Lys-140-taa	140	taa	0.018030026554581	18	LB
1479	Lys-140-taa	140	taa	0.01673678648834	18	LB
1480	Lys-140-taa	140	taa	-0.00692448443234806	18	LB
1481	Lys-140-taa	140	taa	0.00936657368364757	18	LB
1482	Lys-140-taa	140	taa	0.025042401088518	18	LB
1483	Lys-140-taa	140	taa	0.013004596103	18	LB
1484	Lys-140-taa	140	taa	0.019596353722188	18	LB
1485	Lys-140-taa	140	taa	0.00618055750103956	18	LB
1486	Lys-140-taa	140	taa	-0.00118651637145402	18	LB
1487	Lys-140-taa	140	taa	0.00442903333365503	18	LB
1488	Lys-140-taa	140	taa	0.019373489536016	18	LB
1489	Lys-140-taa	140	taa	0.012097444697311	18	LB
1490	Lys-140-taa	140	taa	0.011579520884375	18	LB
1491	Lys-140-taa	140	taa	0.00171071804878948	18	LB
1492	Lys-140-taa	140	taa	0.015305433405316	18	LB
1493	Lys-140-taa	140	taa	0.00507565336677549	18	LB
1494	Lys-140-taa	140	taa	0.0121884737311	18	LB
1495	Lys-140-taa	140	taa	0.013142709119783	18	LB
1496	Lys-140-taa	140	taa	0.028416753203103	18	LB
1497	Lys-140-taa	140	taa	0.00773746787204799	18	LB
1498	Lys-140-taa	140	taa	0.014373170542031	18	LB
1499	Lys-140-taa	140	taa	0.00138113016783007	18	LB
1500	Lys-140-taa	140	taa	0.015616187693078	18	LB
1501	Lys-140-taa	140	taa	0.00182371960797558	18	LB
1502	Lys-140-taa	140	taa	0.011168320766225	18	LB
1503	Lys-140-taa	140	taa	-0.000822400236298818	18	LB
1504	Lys-140-taa	140	taa	0.00647561712780324	18	LB
1505	Lys-140-taa	140	taa	0.027271042950244	18	LB
1506	Lys-140-taa	140	taa	0.0064410888736075	18	LB
1507	Lys-140-taa	140	taa	0.022568922515223	18	LB
1508	Lys-140-taa	140	taa	0.000583841389128145	18	LB
1509	Lys-140-taa	140	taa	0.00613661245024498	18	LB
1510	Lys-140-taa	140	taa	0.024634339902569	18	LB
1511	Lys-140-taa	140	taa	0.042946870355116	18	LB
1512	Lys-140-taa	140	taa	0.011636021663968	18	LB
1513	Lys-140-taa	140	taa	0.01568524420147	18	LB
1514	Lys-140-taa	140	taa	0.017088346894697	18	LB
1515	Lys-140-taa	140	taa	0.015710355659067	18	LB
1516	Lys-140-taa	140	taa	0.029590713845759	18	LB
1517	Lys-140-taa	140	taa	0.023504324310708	18	LB
1518	Lys-140-taa	140	taa	0.013864663525694	18	LB
1519	Lys-140-taa	140	taa	0.016291058115995	18	LB
1520	Lys-140-taa	140	taa	-0.00574110699309367	18	LB
1521	Lys-140-taa	140	taa	0.00438822721506008	18	LB
1522	Lys-140-taa	140	taa	-0.00383577514792809	18	LB
1523	Lys-140-taa	140	taa	0.025105179732511	18	LB
1524	Lys-140-taa	140	taa	0.013525658848135	18	LB
1525	Lys-140-taa	140	taa	0.013170959509579	18	LB
1526	Lys-140-taa	140	taa	-0.012897872408213	18	LB
1527	Lys-140-taa	140	taa	0.019847468298158	18	LB
1528	Lys-140-taa	140	taa	0.00717559900831711	18	LB
1529	Lys-140-taa	140	taa	-0.016686563573147	18	LB
1530	Lys-140-taa	140	taa	-0.00745810290628241	18	LB
1531	Lys-140-taa	140	taa	-0.000599536050126244	18	LB
1532	Lys-140-taa	140	taa	0.00497834646858748	18	LB
1533	Lys-140-taa	140	taa	0.00742985251648584	18	LB
1534	Lys-140-taa	140	taa	0.00312009860641612	18	LB
1535	Lys-140-taa	140	taa	0.018736286299494	18	LB
1536	Lys-140-taa	140	taa	-0.000925984998886077	18	LB
1537	Lys-140-taa	140	taa	0.00733568455049742	18	LB
1538	Lys-140-taa	140	taa	0.00718501580491595	18	LB
1539	Lys-140-taa	140	taa	0.0050976258921728	18	LB
1540	Lys-140-taa	140	taa	-0.00759307699086582	18	LB
1541	Lys-140-taa	140	taa	-0.00136857443903164	18	LB
1542	Lys-140-taa	140	taa	-0.00360035523295705	18	LB
1543	Lys-140-taa	140	taa	0.00145018667622154	18	LB
1544	Lys-140-taa	140	taa	0.00252997935288872	18	LB
1545	Lys-140-taa	140	taa	-0.00714734861852063	18	LB
1546	Lys-140-taa	140	taa	0.011548131562379	18	LB
1547	Lys-140-taa	140	taa	0.040661727713797	18	LB
1548	Lys-140-taa	140	taa	0.00541151911213416	18	LB
1549	Lys-140-taa	140	taa	0.00398330496130989	18	LB
1550	Lys-140-taa	140	taa	0.00550882601032221	18	LB
1551	Lys-140-taa	140	taa	-0.00585096962008014	18	LB
1552	Lys-140-taa	140	taa	-0.00211564030253972	18	LB
1553	Lys-140-taa	140	taa	-0.011843191189142	18	LB
1554	Lys-140-taa	140	taa	0.011384907087999	18	LB
1555	Lys-140-taa	140	taa	0.037657769598766	18	LB
1556	Lys-140-taa	140	taa	0.014589756863804	18	LB
1557	Lys-140-taa	140	taa	0.024267084835214	18	LB
1558	Lys-140-taa	140	taa	0.014621146185801	18	LB
1559	Lys-140-taa	140	taa	0.00239186633610572	18	LB
1560	Lys-140-taa	140	taa	-0.0082271412951878	18	LB
1561	Lys-140-taa	140	taa	0.011174598630625	18	LB
1562	Lys-140-taa	140	taa	0.0068052050087627	18	LB
1563	Lys-140-taa	140	taa	-0.015041763100549	18	LB
1564	Lys-140-taa	140	taa	-0.00265867557307292	18	LB
1565	Lys-140-taa	140	taa	0.00501915258718244	18	LB
1566	Lys-140-taa	140	taa	-0.000957374320882231	18	LB
1567	Lys-140-taa	140	taa	-0.00683973326295848	18	LB
1568	Lys-140-taa	140	taa	-0.000304476423362565	18	LB
1569	Lys-140-taa	140	taa	-0.00925984998886072	18	LB
1570	Lys-140-taa	140	taa	-0.00540210231553536	18	LB
1571	Lys-140-taa	140	taa	0.00405550040190099	18	LB
1572	Lys-140-taa	140	taa	-0.00991588681858002	18	LB
1573	Lys-140-taa	140	taa	-0.00854731237954838	18	LB
1574	Lys-140-taa	140	taa	-0.000420616914748251	18	LB
1575	Lys-140-taa	140	taa	0.051739019446234	18	LB
1576	Lys-140-taa	140	taa	0.00354385445336395	18	LB
1577	Lys-140-taa	140	taa	0.00621822468743492	18	LB
1578	Lys-140-taa	140	taa	0.00446356158785082	18	LB
1579	Lys-140-taa	140	taa	0.00160713328620227	18	LB
1580	Lys-140-taa	140	taa	-0.00363488348715279	18	LB
1581	Lys-140-taa	140	taa	0.012489811222263	18	LB
1582	Lys-140-taa	140	taa	-0.011328406308406	18	LB
1583	Lys-140-taa	140	taa	-0.0075648266010693	18	LB
1584	Lys-140-taa	140	taa	-0.000445728372345192	18	LB
1585	Lys-140-taa	140	taa	-0.00236361594630919	18	LB
1586	Lys-140-taa	140	taa	-0.00114571025285907	18	LB
1587	Lys-140-taa	140	taa	-5.96397117926794e-05	18	LB
1588	Lys-140-taa	140	taa	0.00586666428107819	18	LB
1589	Lys-140-taa	140	taa	-0.00547115882392689	18	LB
1590	Lys-140-taa	140	taa	0.00899304075189353	18	LB
1591	Lys-140-taa	140	taa	0.00665139733098164	18	LB
1592	Lys-140-taa	140	taa	0.012163362273503	18	LB
1593	Lys-140-taa	140	taa	0.000395505457151309	18	LB
1594	Lys-140-taa	140	taa	0.012260669171691	18	LB
1595	Lys-140-taa	140	taa	-0.00460795246903307	18	LB
1596	Lys-140-taa	140	taa	0.00481826092640718	18	LB
1597	Lys-140-taa	140	taa	0.00462992499443034	18	LB
1598	Lys-140-taa	140	taa	0.013283961068765	18	LB
1599	Lys-140-taa	140	taa	0.013214904560374	18	LB
1600	Lys-140-taa	140	taa	-0.00273714887806323	18	LB
1601	Lys-140-taa	140	taa	0.00277795499665819	18	LB
1602	Lys-140-taa	140	taa	-0.00256764653928413	18	LB
1603	Lys-140-taa	140	taa	0.00599536050126235	18	LB
1604	Lys-140-taa	140	taa	-0.000599536050126244	18	LB
1605	Lys-140-taa	140	taa	0.01917887573964	18	LB
1606	Lys-140-taa	140	taa	0.00100131937167677	18	LB
1607	Lys-140-taa	140	taa	0.00294745733543734	18	LB
1608	Lys-140-taa	140	taa	0.000995041507277553	18	LB
1609	Lys-140-taa	140	taa	-0.00471153723162033	18	LB
1610	Lys-140-taa	140	taa	0.000652897897519666	18	LB
1611	Lys-140-taa	140	taa	0.011563826223377	18	LB
1612	Lys-140-taa	140	taa	0.014191112474454	18	LB
1613	Lys-140-taa	140	taa	0.023209264683944	18	LB
1614	Lys-140-taa	140	taa	0.00718501580491595	18	LB
1615	Lys-140-taa	140	taa	0.000608952846725041	18	LB
1616	Lys-140-taa	140	taa	0.00409002865609677	18	LB
1617	Lys-140-taa	140	taa	-0.00217841894653199	18	LB
1618	Lys-140-taa	140	taa	0.012223001985296	18	LB
1619	Lys-140-taa	140	taa	1.56946609980547e-05	18	LB
1620	Lys-140-taa	140	taa	-0.017198209521684	18	LB
1621	Lys-140-taa	140	taa	-0.00810158400720323	18	LB
1622	Lys-140-taa	140	taa	-0.000134974084583413	18	LB
1623	Lys-140-taa	140	taa	0.00264298091207482	18	LB
1624	Lys-140-taa	140	taa	-0.0085755627693449	18	LB
1625	Lys-140-taa	140	taa	0.013315350390761	18	LB
1626	Lys-140-taa	140	taa	0.0050725144345759	18	LB
1627	Lys-140-taa	140	taa	0.00764957777045883	18	LB
1628	Lys-140-taa	140	taa	0.00472723189261839	18	LB
1629	Lys-140-taa	140	taa	0.029942274252116	18	LB
1630	Lys-140-taa	140	taa	0.00414652943568983	18	LB
1631	Lys-140-taa	140	taa	0.012766037255829	18	LB
1632	Lys-140-taa	140	taa	0.027858023271572	18	LB
1633	Lys-140-taa	140	taa	0.00211250137034005	18	LB
1634	Lys-140-taa	140	taa	0.011868302646739	18	LB
1635	Lys-140-taa	140	taa	0.022035304041288	18	LB
1636	Lys-140-taa	140	taa	-0.00337121318238526	18	LB
1637	Lys-140-taa	140	taa	0.037890050581538	18	LB
1638	Lys-140-taa	140	taa	0.011105542122233	18	LB
1639	Lys-140-taa	140	taa	0.012505505883261	18	LB
1640	Lys-140-taa	140	taa	-0.013971387220481	18	LB
1641	Lys-140-taa	140	taa	-0.00223491972612504	18	LB
1642	Lys-140-taa	140	taa	0.00521376638355848	18	LB
1643	Lys-140-taa	140	taa	0.00275284353906129	18	LB
1644	Lys-140-taa	140	taa	0.012279502764889	18	LB
1645	Lys-140-taa	140	taa	-0.00619939109423728	18	LB
1646	Lys-140-taa	140	taa	0.023193570022946	18	LB
1647	Lys-140-taa	140	taa	0.01129387805421	18	LB
1648	Lys-140-taa	140	taa	0.00613347351804535	18	LB
1649	Lys-140-taa	140	taa	-0.00827422527818201	18	LB
1650	Lys-140-taa	140	taa	-0.016604951335957	18	LB
1651	Lys-140-taa	140	taa	0.017979803639387	18	LB
1652	Lys-140-taa	140	taa	-0.00999749905576997	18	LB
1653	Lys-140-taa	140	taa	0.00684915005955728	18	LB
1654	Lys-140-taa	140	taa	0.02722709789945	18	LB
1655	Lys-140-taa	140	taa	0.013789329152903	18	LB
1656	Lys-140-taa	140	taa	0.00676753782236733	18	LB
1657	Lys-140-taa	140	taa	-0.00827422527818201	18	LB
1658	Lys-140-taa	140	taa	-0.00288467869144512	18	LB
1659	Lys-140-taa	140	taa	0.025425350816871	18	LB
1660	Lys-140-taa	140	taa	-0.0040209721477053	18	LB
1661	Lys-140-taa	140	taa	0.019348378078419	18	LB
1662	Lys-140-taa	140	taa	-0.00405236146970145	18	LB
1663	Lys-140-taa	140	taa	0.035896828634783	18	LB
1664	Lys-140-taa	140	taa	0.018356475503341	18	LB
1665	Lys-140-taa	140	taa	0.00122732249004897	18	LB
1666	Lys-140-taa	140	taa	0.012427032578271	18	LB
1667	Lys-140-taa	140	taa	-0.00141251948982622	18	LB
1668	Lys-140-taa	140	taa	-0.00187080359096984	18	LB
1669	Lys-140-taa	140	taa	0.00775630146524567	18	LB
1670	Lys-140-taa	140	taa	0.00842803295596302	18	LB
1671	Lys-140-taa	140	taa	0.00261786945447788	18	LB
1672	Lys-140-taa	140	taa	0.012536895205257	18	LB
1673	Lys-140-taa	140	taa	-0.00632808731442144	18	LB
1674	Lys-140-taa	140	taa	0.055518293814569	18	LB
1675	Lys-140-taa	140	taa	0.010691203071884	18	LB
1676	Lys-140-taa	140	taa	-0.00104212549027181	18	LB
1677	Lys-140-taa	140	taa	0.00297570772523386	18	LB
1678	Lys-140-taa	140	taa	-0.0073859074656913	18	LB
1679	Lys-140-taa	140	taa	0.011256210867815	18	LB
1680	Lys-140-taa	140	taa	0.016036804607826	18	LB
1681	Lys-140-taa	140	taa	0.036480670023911	18	LB
1682	Lys-140-taa	140	taa	0.000486534490940098	18	LB
1683	Lys-140-taa	140	taa	-0.00355013231776321	18	LB
1684	Lys-140-taa	140	taa	-0.000470839829942088	18	LB
1685	Lys-140-taa	140	taa	-0.00479314946881028	18	LB
1686	Lys-140-taa	140	taa	-0.00658234082259017	18	LB
1687	Lys-140-taa	140	taa	0.00437567148626161	18	LB
1688	Lys-140-taa	140	taa	0.00293176267443928	18	LB
1689	Lys-140-taa	140	taa	0.0015945775574038	18	LB
1690	Lys-140-taa	140	taa	0.00333040706379022	18	LB
1691	Lys-140-taa	140	taa	0.018353336571141	18	LB
1692	Lys-140-taa	140	taa	0.022553227854225	18	LB
1693	Lys-140-taa	140	taa	0.00578819097608783	18	LB
1694	Lys-140-taa	140	taa	0.00406491719849983	18	LB
1695	Lys-140-taa	140	taa	0.00532676794274459	18	LB
1696	Lys-140-taa	140	taa	-0.00369138426674584	18	LB
1697	Lys-140-taa	140	taa	0.025284098867889	18	LB
1698	Lys-140-taa	140	taa	-0.000982485778479127	18	LB
1699	Lys-140-taa	140	taa	0.00622764148403377	18	LB
1700	Lys-140-taa	140	taa	0.00715048755072021	18	LB
1701	Lys-140-taa	140	taa	0.020133111128322	18	LB
1702	Lys-140-taa	140	taa	0.00655722936499323	18	LB
1703	Lys-140-taa	140	taa	-0.00187394252316947	18	LB
1704	Lys-140-taa	140	taa	0.011180876495024	18	LB
1705	Lys-140-taa	140	taa	-0.000467700897742459	18	LB
1706	Lys-140-taa	140	taa	0.021517380228352	18	LB
1707	Lys-140-taa	140	taa	0.000360977202955571	18	LB
1708	Lys-140-taa	140	taa	0.00789127554982908	18	LB
1709	Lys-140-taa	140	taa	0.047583073213945	18	LB
1710	Lys-140-taa	140	taa	-0.00613975138244461	18	LB
1711	Lys-140-taa	140	taa	-0.00818005731219359	18	LB
1712	Lys-140-taa	140	taa	0.018331364045744	18	LB
1713	Lys-140-taa	140	taa	-0.00419675235088366	18	LB
1714	Lys-140-taa	140	taa	0.00091656820228719	18	LB
1715	Lys-140-taa	140	taa	0.00125557287984549	18	LB
1716	Lys-140-taa	140	taa	-0.020550589110871	18	LB
1717	Lys-140-taa	140	taa	0.000969930049680657	18	LB
1718	Lys-140-taa	140	taa	0.00345282541957516	18	LB
1719	Lys-140-taa	140	taa	0.00799486031241634	18	LB
1720	Lys-140-taa	140	taa	0.014683924829793	18	LB
1721	Lys-140-taa	140	taa	0.025701576850437	18	LB
1722	Lys-140-taa	140	taa	0.020462699009282	18	LB
1723	Lys-140-taa	140	taa	0.00614289031464419	18	LB
1724	Lys-140-taa	140	taa	0.00324565589440065	18	LB
1725	Lys-140-taa	140	taa	0.00484965024840328	18	LB
1726	Lys-140-taa	140	taa	0.00526712823095195	18	LB
1727	Lys-140-taa	140	taa	-0.00663884160218322	18	LB
1728	Lys-140-taa	140	taa	0.022195389583469	18	LB
1729	Lys-140-taa	140	taa	-0.00802938856661213	18	LB
1730	Lys-140-taa	140	taa	-0.00489359529919795	18	LB
1731	Lys-140-taa	140	taa	0.00814239012579818	18	LB
1732	Lys-140-taa	140	taa	-0.000229142050571831	18	LB
1733	Lys-140-taa	140	taa	-0.00608952846725081	18	LB
1734	Lys-140-taa	140	taa	-0.00416536302888755	18	LB
1735	Lys-140-taa	140	taa	-0.00841233829496501	18	LB
1736	Lys-140-taa	140	taa	0.00395505457151336	18	LB
1737	Lys-140-taa	140	taa	0.00208738991274315	18	LB
1738	Lys-140-taa	140	taa	0.00236047701410956	18	LB
1739	Lys-140-taa	140	taa	-0.00771235641445114	18	LB
1740	Lys-140-taa	140	taa	0.00103898655807213	18	LB
1741	Lys-140-taa	140	taa	-0.00793835953282334	18	LB
1742	Lys-140-taa	140	taa	-0.00211877923473935	18	LB
1743	Lys-140-taa	140	taa	-0.00361291096175552	18	LB
1744	Lys-140-taa	140	taa	-0.021464018380959	18	LB
1745	Lys-140-taa	140	taa	0.018212084622159	18	LB
1746	Lys-140-taa	140	taa	0.01040242130952	18	LB
1747	Lys-140-taa	140	taa	-0.00760877165186388	18	LB
1748	Lys-140-taa	140	taa	-0.00841547722716464	18	LB
1749	Lys-140-taa	140	taa	-0.00374160718193967	18	LB
1750	Lys-140-taa	140	taa	0.00113629345626018	18	LB
1751	Lys-140-taa	140	taa	-0.00469898150282186	18	LB
1752	Lys-140-taa	140	taa	-0.015186153981731	18	LB
1753	Lys-140-taa	140	taa	0.0047335097570176	18	LB
1754	Lys-140-taa	140	taa	-0.013776773424105	18	LB
1755	Lys-140-taa	140	taa	0.00390169272411994	18	LB
1756	Lys-140-taa	140	taa	0.00611463992484766	18	LB
1757	Lys-140-taa	140	taa	0.00740474105888894	18	LB
1758	Lys-140-taa	140	taa	0.017662771487226	18	LB
1759	Lys-140-taa	140	taa	0.00540210231553532	18	LB
1760	Lys-140-taa	140	taa	-0.0011080430664637	18	LB
1761	Lys-140-taa	140	taa	-0.00380752475813157	18	LB
1762	Lys-140-taa	140	taa	-0.0041590851644883	18	LB
1763	Lys-140-taa	140	taa	-0.000866345287093442	18	LB
1764	Lys-140-taa	140	taa	-0.00929437824305651	18	LB
1765	Lys-140-taa	140	taa	-0.0030008191828308	18	LB
1766	Lys-140-taa	140	taa	0.00169816231999106	18	LB
1767	Lys-140-taa	140	taa	0.00628100333142719	18	LB
1768	Lys-140-taa	140	taa	0.00520434958695964	18	LB
1769	Lys-140-taa	140	taa	0.00236675487850878	18	LB
1770	Lys-140-taa	140	taa	0.019671688094979	18	LB
1771	Lys-140-taa	140	taa	0.00532676794274459	18	LB
1772	Lys-140-taa	140	taa	0.062279553772537	18	LB
1773	Lys-140-taa	140	taa	0.00158516076080496	18	LB
1774	Lys-140-taa	140	taa	0.00246720070889641	18	LB
1775	Lys-140-taa	140	taa	-0.00500345792618443	18	LB
1776	Lys-140-taa	140	taa	0.00403666680870331	18	LB
1777	Lys-140-taa	140	taa	-0.00391738738511804	18	LB
1778	Lys-140-taa	140	taa	0.041666186017673	18	LB
1779	Lys-140-taa	140	taa	-0.00284073364065049	18	LB
1780	Lys-140-taa	140	taa	0.00772177321104993	18	LB
1781	Lys-140-taa	140	taa	0.00112687665966134	18	LB
1782	Lys-140-taa	140	taa	0.00300395811503039	18	LB
1783	Lys-140-taa	140	taa	-0.00319229404700727	18	LB
1784	Lys-140-taa	140	taa	0.014994679117555	18	LB
1785	Lys-140-taa	140	taa	0.000555590999331619	18	LB
1786	Lys-140-taa	140	taa	-0.00655409043279364	18	LB
1787	Lys-140-taa	140	taa	0.010443227428115	18	LB
1788	Lys-140-taa	140	taa	0.00343085289417785	18	LB
1789	Lys-140-taa	140	taa	-0.0072980173641021	18	LB
1790	Lys-140-taa	140	taa	0.00729801736410205	18	LB
1791	Lys-140-taa	140	taa	-0.00657606295819095	18	LB
1792	Lys-140-taa	140	taa	-0.000188335931976835	18	LB
1793	Lys-140-taa	140	taa	0.030202805624684	18	LB
1794	Lys-140-taa	140	taa	0.024741063597356	18	LB
1795	Lys-140-taa	140	taa	0.0034151582331798	18	LB
1796	Lys-140-taa	140	taa	0.023924941225456	18	LB
1797	Lys-140-taa	140	taa	0.00220039147192925	18	LB
1798	Lys-140-taa	140	taa	0.04754226709535	18	LB
1799	Lys-140-taa	140	taa	-0.00770607855005192	18	LB
1800	Lys-140-taa	140	taa	0.00452947916404271	18	LB
1801	Lys-140-taa	140	taa	0.015239515829125	18	LB
1802	Lys-140-taa	140	taa	0.010597035105896	18	LB
1803	Lys-140-taa	140	taa	-0.00391738738511804	18	LB
1804	Lys-140-taa	140	taa	0.00126185074424475	18	LB
1805	Lys-140-taa	140	taa	0.00200891660775283	18	LB
1806	Lys-140-taa	140	taa	0.042206082356007	18	LB
1807	Lys-140-taa	140	taa	0.022989539429971	18	LB
1808	Lys-140-taa	140	taa	0.017279821758874	18	LB
1809	Lys-140-taa	140	taa	0.012301475290286	18	LB
1810	Lys-140-taa	140	taa	0.011005096291846	18	LB
1811	Lys-140-taa	140	taa	0.015660132743873	18	LB
1812	Lys-140-taa	140	taa	0.00767782816025535	18	LB
1813	Lys-140-taa	140	taa	0.000530479541734723	18	LB
1814	Lys-140-taa	140	taa	0.010364754123124	18	LB
1815	Lys-140-taa	140	taa	0.00872623151492633	18	LB
1816	Lys-140-taa	140	taa	-0.00587922000987667	18	LB
1817	Lys-140-taa	140	taa	-0.00907779192128315	18	LB
1818	Lys-140-taa	140	taa	0.013591576424327	18	LB
1819	Lys-140-taa	140	taa	0.00897734609089547	18	LB
1820	Lys-140-taa	140	taa	-0.00245778391229761	18	LB
1821	Lys-140-taa	140	taa	0.00488103957039944	18	LB
1822	Lys-140-taa	140	taa	0.037632658141169	18	LB
1823	Lys-140-taa	140	taa	0.00184255320117327	18	LB
1824	Lys-140-taa	140	taa	-0.00265867557307292	18	LB
1825	Lys-140-taa	140	taa	-0.016918844555918	18	LB
1826	Lys-140-taa	140	taa	-0.00737335173689283	18	LB
1827	Lys-140-taa	140	taa	-0.010414977038318	18	LB
1828	Lys-140-taa	140	taa	0.020895871652829	18	LB
1829	Lys-140-taa	140	taa	0.00658234082259012	18	LB
1830	Lys-140-taa	140	taa	0.00916882095507189	18	LB
1831	Lys-140-taa	140	taa	-0.01649194977677	18	LB
1832	Lys-140-taa	140	taa	-0.00241697779370266	18	LB
1833	Lys-140-taa	140	taa	-0.00265867557307292	18	LB
1834	Lys-140-taa	140	taa	-0.00471153723162033	18	LB
1835	Lys-140-taa	140	taa	0.00616800177224109	18	LB
1836	Lys-140-taa	140	taa	0.00235733808190994	18	LB
1837	Lys-140-taa	140	taa	0.011541853697979	18	LB
1838	Lys-140-taa	140	taa	0.00790697021082714	18	LB
1839	Lys-140-taa	140	taa	0.00364430028375158	18	LB
1840	Lys-140-taa	140	taa	0.010650396953289	18	LB
1841	Lys-140-taa	140	taa	0.00961141039521745	18	LB
1842	Lys-140-taa	140	taa	0.000913429270087606	18	LB
1843	Lys-140-taa	140	taa	0.010983123766448	18	LB
1844	Lys-140-taa	140	taa	-0.00180802494697757	18	LB
1845	Lys-140-taa	140	taa	0.021037123601811	18	LB
1846	Lys-140-taa	140	taa	-0.00364116135155204	18	LB
1847	Lys-140-taa	140	taa	0.019640298772983	18	LB
1848	Lys-140-taa	140	taa	-0.013692022254715	18	LB
1849	Lys-140-taa	140	taa	0.025670187528441	18	LB
1850	Lys-140-taa	140	taa	0.00611463992484766	18	LB
1851	Lys-140-taa	140	taa	0.00409316758829636	18	LB
1852	Lys-140-taa	140	taa	-0.00152865998121195	18	LB
1853	Lys-140-taa	140	taa	0.00688995617815227	18	LB
1854	Lys-140-taa	140	taa	0.00426580885927514	18	LB
1855	Lys-140-taa	140	taa	-0.019982442382741	18	LB
1856	Lys-140-taa	140	taa	0.00891456744690316	18	LB
1857	Lys-140-taa	140	taa	-0.00925043319226188	18	LB
1858	Lys-140-taa	140	taa	-0.012037804985519	18	LB
1859	Lys-140-taa	140	taa	0.00485592811280254	18	LB
1860	Lys-140-taa	140	taa	0.021642937516337	18	LB
1861	Lys-140-taa	140	taa	0.023796245005272	18	LB
1862	Lys-140-taa	140	taa	-0.00862264675233911	18	LB
1863	Lys-140-taa	140	taa	-0.00514157094296742	18	LB
1864	Lys-140-taa	140	taa	0.013302794661963	18	LB
1865	Lys-140-taa	140	taa	0.00208425098054352	18	LB
1866	Lys-140-taa	140	taa	5.65007795930506e-05	18	LB
1867	Lys-140-taa	140	taa	0.00295059626763697	18	LB
1868	Lys-140-taa	140	taa	0.00827108634598234	18	LB
1869	Lys-140-taa	140	taa	-0.00558729931531257	18	LB
1870	Lys-140-taa	140	taa	0.01316468164518	18	LB
1871	Lys-140-taa	140	taa	-0.0018362753367741	18	LB
1872	Lys-140-taa	140	taa	-0.00283131684405165	18	LB
1873	Lys-140-taa	140	taa	-0.00112059879526213	18	LB
1874	Lys-140-taa	140	taa	0.00774060680424762	18	LB
1875	Lys-140-taa	140	taa	0.00537071299353921	18	LB
1876	Lys-140-taa	140	taa	-0.016222001607604	18	LB
1877	Lys-140-taa	140	taa	-0.010932900851254	18	LB
1878	Lys-140-taa	140	taa	0.00464248072322881	18	LB
1879	Lys-140-taa	140	taa	-0.00355641018216247	18	LB
1880	Lys-140-taa	140	taa	-0.0031797383182088	18	LB
1881	Lys-140-taa	140	taa	0.010571923648299	18	LB
1882	Lys-140-taa	140	taa	-0.00609580633165003	18	LB
1883	Lys-140-taa	140	taa	0.00661686907678586	18	LB
1884	Lys-140-taa	140	taa	-0.00889887278590515	18	LB
1885	Lys-140-taa	140	taa	-0.00134032404923511	18	LB
1886	Lys-140-taa	140	taa	-0.0027748160644586	18	LB
1887	Lys-140-taa	140	taa	-0.011745884290954	18	LB
1888	Lys-140-taa	140	taa	-0.00547115882392689	18	LB
1889	Lys-140-taa	140	taa	0.00233536555651267	18	LB
1890	Lys-140-taa	140	taa	0.015211265439328	18	LB
1891	Lys-140-taa	140	taa	-0.01121226581702	18	LB
1892	Lys-140-taa	140	taa	0.012696980747437	18	LB
1893	Lys-140-taa	140	taa	0.00619311322983803	18	LB
1894	Lys-140-taa	140	taa	0.00838094897296881	18	LB
1895	Lys-140-taa	140	taa	0.00937599048024641	18	LB
1896	Lys-140-taa	140	taa	-0.00259589692908065	18	LB
1897	Lys-140-taa	140	taa	-0.00861322995574027	18	LB
1898	Lys-140-taa	140	taa	0.003779274368335	18	LB
1899	Lys-140-taa	140	taa	-0.015788828964057	18	LB
1900	Lys-140-taa	140	taa	0.024241973377617	18	LB
1901	Lys-140-taa	140	taa	0.00133404618483586	18	LB
1902	Lys-140-taa	140	taa	0.00672045383937312	18	LB
1903	Lys-140-taa	140	taa	0.01438572627083	18	LB
1904	Lys-140-taa	140	taa	0.015851607608049	18	LB
1905	Lys-140-taa	140	taa	0.012285780629288	18	LB
1906	Lys-140-taa	140	taa	0.000150668745581424	18	LB
1907	Lys-140-taa	140	taa	-0.00339318570778253	18	LB
1908	Lys-140-taa	140	taa	0.000113001559186057	18	LB
1909	Lys-140-taa	140	taa	0.00430975391006972	18	LB
1910	Lys-140-taa	140	taa	0.00386088660552494	18	LB
1911	Lys-140-taa	140	taa	0.014241335389647	18	LB
1912	Lys-140-taa	140	taa	-0.015591076235481	18	LB
1913	Lys-140-taa	140	taa	0.0016667729979949	18	LB
1914	Lys-140-taa	140	taa	-0.00250172896309224	18	LB
1915	Lys-140-taa	140	taa	-0.018306252588147	18	LB
1916	Lys-140-taa	140	taa	-0.00496265180758943	18	LB
1917	Lys-140-taa	140	taa	0.021991358990494	18	LB
1918	Lys-140-taa	140	taa	0.00493440141779286	18	LB
1919	Lys-140-taa	140	taa	-0.00229142050571809	18	LB
1920	Lys-140-taa	140	taa	0.00389541485972073	18	LB
1921	Lys-140-taa	140	taa	0.00397702709691067	18	LB
1922	Lys-140-taa	140	taa	-0.00567518941690178	18	LB
1923	Lys-140-taa	140	taa	0.013745384102108	18	LB
1924	Lys-140-taa	140	taa	0.00779396865164104	18	LB
1925	Lys-140-taa	140	taa	0.02137298934717	18	LB
1926	Lys-140-taa	140	taa	0.00040806118594978	18	LB
1927	Lys-140-taa	140	taa	-0.00603302768765776	18	LB
1928	Lys-140-taa	140	taa	0.02169629936373	18	LB
1929	Lys-140-taa	140	taa	-0.00417791875768598	18	LB
1930	Lys-140-taa	140	taa	0.011384907087999	18	LB
1931	Lys-140-taa	140	taa	-0.00556218785771567	18	LB
1932	Lys-140-taa	140	taa	0.00165107833699685	18	LB
1933	Lys-140-taa	140	taa	0.020443865416084	18	LB
1934	Lys-140-taa	140	taa	-0.0027748160644586	18	LB
1935	Lys-140-taa	140	taa	0.0013685744390316	18	LB
1936	Lys-140-taa	140	taa	0.00489673423139749	18	LB
1937	Lys-140-taa	140	taa	0.00807019468520708	18	LB
1938	Lys-140-taa	140	taa	0.00686170578835575	18	LB
1939	Lys-140-taa	140	taa	0.00613975138244456	18	LB
1940	Lys-140-taa	140	taa	0.00491870675679481	18	LB
1941	Lys-140-taa	140	taa	-0.00558102145091336	18	LB
1942	Lys-140-taa	140	taa	0.013014012899598	18	LB
1943	Lys-140-taa	140	taa	0.00718187687271637	18	LB
1944	Lys-140-taa	140	taa	0.016149806167013	18	LB
1945	Lys-140-taa	140	taa	0.0063280873144214	18	LB
1946	Lys-140-taa	140	taa	0.014570923270607	18	LB
1947	Lys-140-taa	140	taa	0.00306045889462344	18	LB
1948	Lys-140-taa	140	taa	-0.00830875353237775	18	LB
1949	Lys-140-taa	140	taa	0.00108293160886676	18	LB
1950	Lys-140-taa	140	taa	0.018055138012178	18	LB
1951	Lys-140-taa	140	taa	0.00939796300564372	18	LB
1952	Lys-140-taa	140	taa	0.00952979815802746	18	LB
1953	Lys-140-taa	140	taa	0.019489630027402	18	LB
1954	Lys-140-taa	140	taa	0.013035985424996	18	LB
1955	Lys-140-taa	140	taa	0.015459241083098	18	LB
1956	Lys-140-taa	140	taa	-0.000737649066909242	18	LB
1957	Lys-140-taa	140	taa	0.00772805107544915	18	LB
1958	Lys-140-taa	140	taa	0.010700619868483	18	LB
1959	Lys-140-taa	140	taa	0.00696529055094301	18	LB
1960	Lys-140-taa	140	taa	-0.000668592558517765	18	LB
1961	Lys-140-taa	140	taa	0.017866802080201	18	LB
1962	Lys-140-taa	140	taa	0.0040052774867072	18	LB
1963	Lys-140-taa	140	taa	-0.000169502338779152	18	LB
1964	Lys-140-taa	140	taa	0.00619939109423724	18	LB
1965	Lys-140-taa	140	taa	0.0045075066386454	18	LB
1966	Lys-140-taa	140	taa	0.015258349422322	18	LB
1967	Lys-140-taa	140	taa	0.00532676794274459	18	LB
1968	Lys-140-taa	140	taa	-0.00401469428330609	18	LB
1969	Lys-140-taa	140	taa	3.13893219961095e-05	18	LB
1970	Lys-140-taa	140	taa	-0.00511018162097127	18	LB
1971	Lys-140-taa	140	taa	0.00410886224929446	18	LB
1972	Lys-140-taa	140	taa	-0.00514470987516705	18	LB
1973	Lys-140-taa	140	taa	0.00467387004522492	18	LB
1974	Lys-140-taa	140	taa	0.017791467707411	18	LB
1975	Lys-140-taa	140	taa	0.013123875526585	18	LB
1976	Lys-140-taa	140	taa	0.0243800863944	18	LB
1977	Lys-140-taa	140	taa	-0.00293490160663891	18	LB
1978	Lys-140-taa	140	taa	-0.00385460874112578	18	LB
1979	Lys-140-taa	140	taa	0.00234792128531109	18	LB
1980	Lys-140-taa	140	taa	-0.00348421474157132	18	LB
1981	Lys-140-taa	140	taa	0.00495637394319017	18	LB
1982	Lys-140-taa	140	taa	-0.00262728625107676	18	LB
1983	Lys-140-taa	140	taa	0.00255509081048561	18	LB
1984	Lys-140-taa	140	taa	-0.000411200118149409	18	LB
1985	Lys-140-taa	140	taa	0.01275662045923	18	LB
1986	Lys-140-taa	140	taa	0.010848149681865	18	LB
1987	Lys-140-taa	140	taa	0.014828315710975	18	LB
1988	Lys-140-taa	140	taa	-0.0025237014884895	18	LB
1989	Lys-140-taa	140	taa	0.000787871982103035	18	LB
1990	Lys-140-taa	140	taa	-0.011205987952621	18	LB
1991	Lys-140-taa	140	taa	-0.00230083730231693	18	LB
1992	Lys-140-taa	140	taa	0.00883923307411243	18	LB
1993	Lys-140-taa	140	taa	0.037412932887196	18	LB
1994	Lys-140-taa	140	taa	-0.00102015296487449	18	LB
1995	Lys-140-taa	140	taa	0.00711282036432485	18	LB
1996	Lys-140-taa	140	taa	0.00519179385816122	18	LB
1997	Lys-140-taa	140	taa	0.010283141885934	18	LB
1998	Lys-140-taa	140	taa	0.014938178337962	18	LB
1999	Lys-140-taa	140	taa	-0.00790383127862755	18	LB
[truncated: 998,000+ more rows]
