# Supplementary material for: Environment modulates protein heterogeneity through transcriptional and translational stop codon readthrough
Source: Nat Commun. 2024 May 24;15:4446. doi: 10.1038/s41467-024-48387-x (PMC11126739; doi:10.1038/s41467-024-48387-x)
Supplement: Supplementary file 8 — Source Data [file 41467_2024_48387_MOESM8_ESM.zip › Source_Data_file/FigS3/FigS3C.csv]

	Mean_fluorescence	Temperature
1	4557.29819	36
2	5285.130338	41.2
3	4284.5391	46.3
4	5266.232967	49.6
5	4748.127359	55.2
6	5114.242154	60.7
7	4802.369325	66
8	5272.863029	71
9	4793.891576	74.4
10	4259.877317	79.9
11	3269.713148	82.9
12	1850.427151	85.1
13	429.686437	87.6
14	27.109784	90.2
15	9.792266	92.8
16	9.382296	95.1
17	7.921639	98.2
18	5379.352391	36
19	5322.390898	41.2
20	4652.484006	46.3
21	5487.327357	49.6
22	5229.13376	55.2
23	4715.691494	60.7
24	4755.027706	66
25	4879.793386	71
26	4728.790172	74.4
27	3840.303809	79.9
28	2591.278533	82.9
29	1413.961292	85.1
30	413.877046	87.6
31	26.874468	90.2
32	6.914857	92.8
33	7.454182	95.1
34	6.640032	98.2
35	5319.850848	36
36	5378.88505	41.2
37	4568.296463	46.3
38	5824.637581	49.6
39	5138.107763	55.2
40	5210.11162	60.7
41	4393.642718	66
42	5408.361629	71
43	4741.983849	74.4
44	4146.916396	79.9
45	2969.466954	82.9
46	1261.148913	85.1
47	428.167964	87.6
48	22.271074	90.2
49	5.192664	92.8
50	5.966255	95.1
51	4.431745	98.2
