# Supplementary material for: Environment modulates protein heterogeneity through transcriptional and translational stop codon readthrough
Source: Nat Commun. 2024 May 24;15:4446. doi: 10.1038/s41467-024-48387-x (PMC11126739; doi:10.1038/s41467-024-48387-x)
Supplement: Supplementary file 8 — Source Data [file 41467_2024_48387_MOESM8_ESM.zip › Source_Data_file/FigS4.csv]

	sample_name	codon	temperature	median_percentage_fluorescence
1	Ala-105-taa-1	taa	18	1.8238655
2	Ala-105-taa-2	taa	18	1.417682
3	Ala-105-taa-3	taa	18	0.7687545
4	Ala-105-tag-1	tag	18	26.85333
5	Ala-105-tag-2	tag	18	24.099445
6	Ala-105-tag-3	tag	18	22.38731
7	Ala-105-tga-1	tga	18	65.25849
8	Ala-105-tga-2	tga	18	23.70668
9	Ala-105-tga-3	tga	18	31.446985
10	Asp-155-taa-1	taa	18	0.1897484
11	Asp-155-taa-2	taa	18	0.417219
12	Asp-155-taa-3	taa	18	0.36318605
13	Asp-155-tag-1	tag	18	0.2384056
14	Asp-155-tag-2	tag	18	0.5219641
15	Asp-155-tag-3	tag	18	0.5627503
16	Asp-155-tga-1	tga	18	3.2474285
17	Asp-155-tga-2	tga	18	1.024021
18	Asp-155-tga-3	tga	18	11.03856
19	Ala-105-taa-1	taa	25	0.17800125
20	Ala-105-taa-2	taa	25	0.53039575
21	Ala-105-taa-3	taa	25	0.5013219
22	Ala-105-tag-1	tag	25	0.4794941
23	Ala-105-tag-2	tag	25	0.41422995
24	Ala-105-tag-3	tag	25	0.9323165
25	Ala-105-tga-1	tga	25	8.5486165
26	Ala-105-tga-2	tga	25	10.18288
27	Ala-105-tga-3	tga	25	11.65599
28	Asp-155-taa-1	taa	25	0.1536319
29	Asp-155-taa-2	taa	25	0.08135094
30	Asp-155-taa-3	taa	25	0.1186675
31	Asp-155-tag-1	tag	25	0.2472323
32	Asp-155-tag-2	tag	25	0.1600905
33	Asp-155-tag-3	tag	25	0.2615948
34	Asp-155-tga-1	tga	25	12.17597
35	Asp-155-tga-2	tga	25	3.935564
36	Asp-155-tga-3	tga	25	8.863286
37	Ala-105-taa-1	taa	30	0.4962432
38	Ala-105-taa-2	taa	30	0.22495275
39	Ala-105-taa-3	taa	30	0.5374039
40	Ala-105-tag-1	tag	30	0.8639385
41	Ala-105-tag-2	tag	30	0.6906753
42	Ala-105-tag-3	tag	30	1.0120405
43	Ala-105-tga-1	tga	30	5.225436
44	Ala-105-tga-2	tga	30	5.854314
45	Ala-105-tga-3	tga	30	5.1365855
46	Asp-155-taa-1	taa	30	0
47	Asp-155-taa-2	taa	30	0
48	Asp-155-taa-3	taa	30	0.018146995
49	Asp-155-tag-1	tag	30	0
50	Asp-155-tag-2	tag	30	0.047109025
51	Asp-155-tga-1	tga	30	0.034806925
52	Asp-155-tga-2	tga	30	2.650026
53	Asp-155-tga-3	tga	30	3.248352
54	Ala-105-taa-1	taa	37	1.359959
55	Ala-105-taa-2	taa	37	1.1366725
56	Ala-105-taa-3	taa	37	0.9991667
57	Ala-105-tag-1	tag	37	1.259498
58	Ala-105-tag-2	tag	37	1.098103
59	Ala-105-tag-3	tag	37	1.328146
60	Ala-105-tga-1	tga	37	4.684794
61	Ala-105-tga-2	tga	37	6.112234
62	Ala-105-tga-3	tga	37	5.785139
63	Asp-155-taa-1	taa	37	0.4101254
64	Asp-155-taa-2	taa	37	0.2287577
65	Asp-155-taa-3	taa	37	0.18229455
66	Asp-155-tag-1	tag	37	0.3911096
67	Asp-155-tag-2	tag	37	0.2545905
68	Asp-155-tag-3	tag	37	0.2053766
69	Asp-155-tga-1	tga	37	0
70	Asp-155-tga-3	tga	37	1.8188795
71	Ala-105-taa-1	taa	42	3.2545645
72	Ala-105-taa-2	taa	42	0
73	Ala-105-taa-3	taa	42	0.29612845
74	Ala-105-tag-1	tag	42	0
75	Ala-105-tag-2	tag	42	0.242195
76	Ala-105-tag-3	tag	42	0
77	Ala-105-tga-1	tga	42	3.384391
78	Ala-105-tga-2	tga	42	4.63662
79	Ala-105-tga-3	tga	42	7.449795
80	Asp-155-taa-1	taa	42	0
81	Asp-155-taa-2	taa	42	0
82	Asp-155-taa-3	taa	42	0
83	Asp-155-tag-1	tag	42	0
84	Asp-155-tag-2	tag	42	0
85	Asp-155-tag-3	tag	42	0
86	Asp-155-tga-1	tga	42	0.55476995
87	Asp-155-tga-2	tga	42	0
88	Asp-155-tga-3	tga	42	0.7047177
