# Supplementary material for: Environment modulates protein heterogeneity through transcriptional and translational stop codon readthrough
Source: Nat Commun. 2024 May 24;15:4446. doi: 10.1038/s41467-024-48387-x (PMC11126739; doi:10.1038/s41467-024-48387-x)
Supplement: Supplementary file 8 — Source Data [file 41467_2024_48387_MOESM8_ESM.zip › Source_Data_file/FigS5.csv]

	sample_name	Temperature	Percentage_median_fluorescence	codon	Culture	id
1	Ala-105-taa	18	0.01	taa	LB	1
2	Ala-105-taa	18	0.2	taa	M9	115
3	Ala-105-taa	25	0.01	taa	LB	1
4	Ala-105-taa	25	0.4	taa	M9	115
5	Ala-105-taa	37	0.7	taa	LB	1
6	Ala-105-taa	37	1	taa	M9	115
7	Ala-105-taa	42	0.01	taa	LB	1
8	Ala-105-taa	42	1	taa	M9	115
9	Ala-105-tag	18	10	tag	LB	2
10	Ala-105-tag	18	20	tag	M9	116
11	Ala-105-tag	25	20	tag	LB	2
12	Ala-105-tag	25	3	tag	M9	116
13	Ala-105-tag	37	0.9	tag	LB	2
14	Ala-105-tag	37	0.01	tag	M9	116
15	Ala-105-tag	42	0.01	tag	LB	2
16	Ala-105-tag	42	1	tag	M9	116
17	Ala-105-tga	18	80	tga	LB	3
18	Ala-105-tga	18	80	tga	M9	117
19	Ala-105-tga	25	1	tga	LB	3
20	Ala-105-tga	25	7	tga	M9	117
21	Ala-105-tga	37	6	tga	LB	3
22	Ala-105-tga	37	9	tga	M9	117
23	Ala-105-tga	42	10	tga	LB	3
24	Ala-105-tga	42	8	tga	M9	117
25	Ala-165-tag	18	0.3	tag	LB	4
26	Ala-165-tag	18	0.7	tag	M9	118
27	Ala-165-tag	25	0.01	tag	LB	4
28	Ala-165-tag	25	0.5	tag	M9	118
29	Ala-165-tag	37	0.01	tag	LB	4
30	Ala-165-tag	37	0.01	tag	M9	118
31	Ala-165-tag	42	0.01	tag	LB	4
32	Ala-165-tag	42	0.01	tag	M9	118
33	Ala-165-tga	18	4	tga	LB	5
34	Ala-165-tga	18	2	tga	M9	119
35	Ala-165-tga	25	0.01	tga	LB	5
36	Ala-165-tga	25	1	tga	M9	119
37	Ala-165-tga	37	0.8	tga	LB	5
38	Ala-165-tga	37	0.7	tga	M9	119
39	Ala-165-tga	42	0.01	tga	LB	5
40	Ala-165-tga	42	0.3	tga	M9	119
41	Arg-150-tag	18	0.4	tag	LB	7
42	Arg-150-tag	18	2	tag	M9	121
43	Arg-150-tag	25	0.01	tag	LB	7
44	Arg-150-tag	25	0.5	tag	M9	121
45	Arg-150-tag	37	0.01	tag	LB	7
46	Arg-150-tag	37	0.01	tag	M9	121
47	Arg-150-tag	42	0.01	tag	LB	7
48	Arg-150-tag	42	0.1	tag	M9	121
49	Arg-150-tga	18	4	tga	LB	8
50	Arg-150-tga	18	0.3	tga	M9	122
51	Arg-150-tga	25	0.01	tga	LB	8
52	Arg-150-tga	25	2	tga	M9	122
53	Arg-150-tga	37	0.9	tga	LB	8
54	Arg-150-tga	37	1	tga	M9	122
55	Arg-150-tga	42	0.01	tga	LB	8
56	Arg-150-tga	42	1	tga	M9	122
57	Asn-195-taa	18	0.1	taa	M9	123
58	Asn-195-taa	18	0.3	taa	LB	9
59	Asn-195-taa	25	0.1	taa	M9	123
60	Asn-195-taa	25	0.01	taa	LB	9
61	Asn-195-taa	37	0.01	taa	M9	123
62	Asn-195-taa	37	0.01	taa	LB	9
63	Asn-195-taa	42	0.01	taa	M9	123
64	Asn-195-taa	42	0.01	taa	LB	9
65	Asn-195-tag	18	0.1	tag	LB	10
66	Asn-195-tag	18	0.2	tag	M9	124
67	Asn-195-tag	25	0.01	tag	LB	10
68	Asn-195-tag	25	0.1	tag	M9	124
69	Asn-195-tag	37	0.01	tag	LB	10
70	Asn-195-tag	37	0.4	tag	M9	124
71	Asn-195-tag	42	0.01	tag	LB	10
72	Asn-195-tag	42	0.01	tag	M9	124
73	Asn-195-tga	18	1	tga	LB	11
74	Asn-195-tga	18	0.3	tga	M9	125
75	Asn-195-tga	25	0.01	tga	LB	11
76	Asn-195-tga	25	0.4	tga	M9	125
77	Asn-195-tga	37	0.6	tga	LB	11
78	Asn-195-tga	37	0.7	tga	M9	125
79	Asn-195-tga	42	0.01	tga	LB	11
80	Asn-195-tga	42	1	tga	M9	125
81	Asp-155-taa	18	0.1	taa	LB	12
82	Asp-155-taa	18	0.1	taa	M9	126
83	Asp-155-taa	25	0.01	taa	LB	12
84	Asp-155-taa	25	0.01	taa	M9	126
85	Asp-155-taa	37	0.01	taa	LB	12
86	Asp-155-taa	37	0.01	taa	M9	126
87	Asp-155-taa	42	0.01	taa	LB	12
88	Asp-155-taa	42	0.01	taa	M9	126
89	Asp-155-tag	18	1	tag	M9	127
90	Asp-155-tag	18	0.4	tag	LB	13
91	Asp-155-tag	25	0.6	tag	M9	127
92	Asp-155-tag	25	0.01	tag	LB	13
93	Asp-155-tag	37	0.01	tag	M9	127
94	Asp-155-tag	37	0.01	tag	LB	13
95	Asp-155-tag	42	0.01	tag	M9	127
96	Asp-155-tag	42	0.01	tag	LB	13
97	Asp-155-tga	18	20	tga	LB	14
98	Asp-155-tga	18	20	tga	M9	128
99	Asp-155-tga	25	0.01	tga	LB	14
100	Asp-155-tga	25	5	tga	M9	128
101	Asp-155-tga	37	0.4	tga	LB	14
102	Asp-155-tga	37	5	tga	M9	128
103	Asp-155-tga	42	0.01	tga	LB	14
104	Asp-155-tga	42	0.2	tga	M9	128
105	Gln-110-tag	18	2	tag	LB	18
106	Gln-110-tag	18	0.9	tag	M9	132
107	Gln-110-tag	25	0.01	tag	LB	18
108	Gln-110-tag	25	0.2	tag	M9	132
109	Gln-110-tag	37	0.01	tag	LB	18
110	Gln-110-tag	37	0.2	tag	M9	132
111	Gln-110-tag	42	0.01	tag	LB	18
112	Gln-110-tag	42	0.01	tag	M9	132
113	Glu-11-tga	18	0.01	tga	M9	136
114	Glu-11-tga	18	0.06	tga	LB	22
115	Glu-11-tga	25	0.01	tga	M9	136
116	Glu-11-tga	25	0.01	tga	LB	22
117	Glu-11-tga	37	0.01	tga	M9	136
118	Glu-11-tga	37	0.01	tga	LB	22
119	Glu-11-tga	42	0.01	tga	M9	136
120	Glu-11-tga	42	0.01	tga	LB	22
121	Glu-115-tga	18	0.6	tga	LB	24
122	Glu-115-tga	18	0.5	tga	M9	138
123	Glu-115-tga	25	0.01	tga	LB	24
124	Glu-115-tga	25	0.4	tga	M9	138
125	Glu-115-tga	37	0.01	tga	LB	24
126	Glu-115-tga	37	0.2	tga	M9	138
127	Glu-115-tga	42	0.01	tga	LB	24
128	Glu-115-tga	42	0.01	tga	M9	138
129	Glu-145-tag	18	0.2	tag	M9	140
130	Glu-145-tag	18	0.06	tag	LB	26
131	Glu-145-tag	25	0.2	tag	M9	140
132	Glu-145-tag	25	0.8	tag	LB	26
133	Glu-145-tag	37	0.01	tag	M9	140
134	Glu-145-tag	37	0.01	tag	LB	26
135	Glu-145-tag	42	0.01	tag	M9	140
136	Glu-145-tag	42	0.01	tag	LB	26
137	Glu-145-tga	18	6	tga	LB	27
138	Glu-145-tga	18	3	tga	M9	141
139	Glu-145-tga	25	5	tga	LB	27
140	Glu-145-tga	25	2	tga	M9	141
141	Glu-145-tga	37	0.5	tga	LB	27
142	Glu-145-tga	37	0.01	tga	M9	141
143	Glu-145-tga	42	0.01	tga	LB	27
144	Glu-145-tga	42	0.3	tga	M9	141
145	Glu-31-tag	18	0.08	tag	LB	29
146	Glu-31-tag	18	0.4	tag	M9	143
147	Glu-31-tag	25	0.01	tag	LB	29
148	Glu-31-tag	25	0.3	tag	M9	143
149	Glu-31-tag	37	0.01	tag	LB	29
150	Glu-31-tag	37	0.01	tag	M9	143
151	Glu-31-tag	42	0.01	tag	LB	29
152	Glu-31-tag	42	0.01	tag	M9	143
153	Glu-31-tga	18	0.6	tga	LB	30
154	Glu-31-tga	18	3	tga	M9	144
155	Glu-31-tga	25	0.01	tga	LB	30
156	Glu-31-tga	25	0.5	tga	M9	144
157	Glu-31-tga	37	0.2	tga	LB	30
158	Glu-31-tga	37	0.01	tga	M9	144
159	Glu-31-tga	42	0.01	tga	LB	30
160	Glu-31-tga	42	0.2	tga	M9	144
161	Glu-90-taa	18	0.4	taa	LB	31
162	Glu-90-taa	18	0.3	taa	M9	145
163	Glu-90-taa	25	0.01	taa	LB	31
164	Glu-90-taa	25	0.08	taa	M9	145
165	Glu-90-taa	37	0.01	taa	LB	31
166	Glu-90-taa	37	0.01	taa	M9	145
167	Glu-90-taa	42	0.01	taa	LB	31
168	Glu-90-taa	42	0.01	taa	M9	145
169	Glu-90-tag	18	0.06	tag	LB	32
170	Glu-90-tag	18	0.1	tag	M9	146
171	Glu-90-tag	25	0.01	tag	LB	32
172	Glu-90-tag	25	0.01	tag	M9	146
173	Glu-90-tag	37	0.01	tag	LB	32
174	Glu-90-tag	37	0.01	tag	M9	146
175	Glu-90-tag	42	0.01	tag	LB	32
176	Glu-90-tag	42	0.01	tag	M9	146
177	Glu-90-tga	18	3	tga	LB	33
178	Glu-90-tga	18	2	tga	M9	147
179	Glu-90-tga	25	0.01	tga	LB	33
180	Glu-90-tga	25	0.6	tga	M9	147
181	Glu-90-tga	37	0.01	tga	LB	33
182	Glu-90-tga	37	0.4	tga	M9	147
183	Glu-90-tga	42	0.01	tga	LB	33
184	Glu-90-tga	42	0.1	tga	M9	147
185	Glu-95-tga	18	2	tga	M9	149
186	Glu-95-tga	18	3	tga	LB	35
187	Glu-95-tga	25	2	tga	M9	149
188	Glu-95-tga	25	0.01	tga	LB	35
189	Glu-95-tga	37	5	tga	M9	149
190	Glu-95-tga	37	2	tga	LB	35
191	Glu-95-tga	42	1	tga	M9	149
192	Glu-95-tga	42	0.01	tga	LB	35
193	His-205-tga	18	2	tga	LB	47
194	His-205-tga	18	0.5	tga	M9	161
195	His-205-tga	25	0.01	tga	LB	47
196	His-205-tga	25	0.3	tga	M9	161
197	His-205-tga	37	0.01	tga	LB	47
198	His-205-tga	37	0.01	tga	M9	161
199	His-205-tga	42	0.01	tga	LB	47
200	His-205-tga	42	0.01	tga	M9	161
201	His-26-tag	18	0.2	tag	M9	163
202	His-26-tag	18	0.06	tag	LB	49
203	His-26-tag	25	0.01	tag	M9	163
204	His-26-tag	25	0.01	tag	LB	49
205	His-26-tag	37	0.01	tag	M9	163
206	His-26-tag	37	0.01	tag	LB	49
207	His-26-tag	42	0.01	tag	M9	163
208	His-26-tag	42	0.01	tag	LB	49
209	His-26-tga	18	2	tga	LB	50
210	His-26-tga	18	0.01	tga	M9	164
211	His-26-tga	25	0.01	tga	LB	50
212	His-26-tga	25	0.2	tga	M9	164
213	His-26-tga	37	0.01	tga	LB	50
214	His-26-tga	37	0.2	tga	M9	164
215	His-26-tga	42	0.01	tga	LB	50
216	His-26-tga	42	0.01	tga	M9	164
217	Ile-80-tga	18	1	tga	LB	56
218	Ile-80-tga	18	0.1	tga	M9	170
219	Ile-80-tga	25	0.01	tga	LB	56
220	Ile-80-tga	25	0.01	tga	M9	170
221	Ile-80-tga	37	0.01	tga	LB	56
222	Ile-80-tga	37	0.01	tga	M9	170
223	Ile-80-tga	42	0.01	tga	LB	56
224	Ile-80-tga	42	0.01	tga	M9	170
225	Leu-125-tga	18	0.6	tga	LB	59
226	Leu-125-tga	18	0.01	tga	M9	173
227	Leu-125-tga	25	0.01	tga	LB	59
228	Leu-125-tga	25	0.08	tga	M9	173
229	Leu-125-tga	37	0.01	tga	LB	59
230	Leu-125-tga	37	0.01	tga	M9	173
231	Leu-125-tga	42	0.01	tga	LB	59
232	Leu-125-tga	42	0.01	tga	M9	173
233	Leu-175-tag	18	0.01	tag	LB	61
234	Leu-175-tag	18	0.01	tag	M9	175
235	Leu-175-tag	25	0.01	tag	LB	61
236	Leu-175-tag	25	0.08	tag	M9	175
237	Leu-175-tag	37	0.01	tag	LB	61
238	Leu-175-tag	37	0.01	tag	M9	175
239	Leu-175-tag	42	0.01	tag	LB	61
240	Leu-175-tag	42	0.01	tag	M9	175
241	Leu-175-tga	18	0.4	tga	M9	176
242	Leu-175-tga	18	0.6	tga	LB	62
243	Leu-175-tga	25	0.4	tga	M9	176
244	Leu-175-tga	25	0.01	tga	LB	62
245	Leu-175-tga	37	0.4	tga	M9	176
246	Leu-175-tga	37	0.4	tga	LB	62
247	Leu-175-tga	42	0.3	tga	M9	176
248	Leu-175-tga	42	0.01	tga	LB	62
249	Lys-140-tag	18	0.06	tag	LB	67
250	Lys-140-tag	18	0.2	tag	M9	181
251	Lys-140-tag	25	0.01	tag	LB	67
252	Lys-140-tag	25	0.3	tag	M9	181
253	Lys-140-tag	37	0.01	tag	LB	67
254	Lys-140-tag	37	0.01	tag	M9	181
255	Lys-140-tag	42	0.01	tag	LB	67
256	Lys-140-tag	42	0.01	tag	M9	181
257	Lys-140-tga	18	2	tga	LB	68
258	Lys-140-tga	18	1	tga	M9	182
259	Lys-140-tga	25	0.01	tga	LB	68
260	Lys-140-tga	25	0.7	tga	M9	182
261	Lys-140-tga	37	0.5	tga	LB	68
262	Lys-140-tga	37	0.3	tga	M9	182
263	Lys-140-tga	42	0.01	tga	LB	68
264	Lys-140-tga	42	0.3	tga	M9	182
265	Lys-16-taa	18	0.09	taa	LB	69
266	Lys-16-taa	18	0.3	taa	M9	183
267	Lys-16-taa	25	0.01	taa	LB	69
268	Lys-16-taa	25	0.1	taa	M9	183
269	Lys-16-taa	37	0.01	taa	LB	69
270	Lys-16-taa	37	0.01	taa	M9	183
271	Lys-16-taa	42	0.01	taa	LB	69
272	Lys-16-taa	42	0.01	taa	M9	183
273	Lys-16-tag	18	0.2	tag	LB	70
274	Lys-16-tag	18	0.5	tag	M9	184
275	Lys-16-tag	25	0.01	tag	LB	70
276	Lys-16-tag	25	0.3	tag	M9	184
277	Lys-16-tag	37	0.01	tag	LB	70
278	Lys-16-tag	37	0.01	tag	M9	184
279	Lys-16-tag	42	0.01	tag	LB	70
280	Lys-16-tag	42	0.01	tag	M9	184
281	Lys-16-tga	18	0.3	tga	LB	71
282	Lys-16-tga	18	0.01	tga	M9	185
283	Lys-16-tga	25	0.01	tga	LB	71
284	Lys-16-tga	25	0.3	tga	M9	185
285	Lys-16-tga	37	0.01	tga	LB	71
286	Lys-16-tga	37	0.3	tga	M9	185
287	Lys-16-tga	42	0.01	tga	LB	71
288	Lys-16-tga	42	0.2	tga	M9	185
289	Lys-46-tag	18	0.1	tag	M9	189
290	Lys-46-tag	18	0.01	tag	LB	75
291	Lys-46-tag	25	0.01	tag	M9	189
292	Lys-46-tag	25	0.01	tag	LB	75
293	Lys-46-tag	37	0.01	tag	M9	189
294	Lys-46-tag	37	0.01	tag	LB	75
295	Lys-46-tag	42	0.01	tag	M9	189
296	Lys-46-tag	42	0.01	tag	LB	75
297	Lys-46-tga	18	0.9	tga	M9	190
298	Lys-46-tga	18	0.8	tga	LB	76
299	Lys-46-tga	25	0.5	tga	M9	190
300	Lys-46-tga	25	0.01	tga	LB	76
301	Lys-46-tga	37	0.3	tga	M9	190
302	Lys-46-tga	37	0.4	tga	LB	76
303	Lys-46-tga	42	0.3	tga	M9	190
304	Lys-46-tga	42	0.01	tga	LB	76
305	Lys-75-tga	18	2	tga	M9	193
306	Lys-75-tga	18	6	tga	LB	79
307	Lys-75-tga	25	0.6	tga	M9	193
308	Lys-75-tga	25	0.01	tga	LB	79
309	Lys-75-tga	37	1	tga	M9	193
310	Lys-75-tga	37	0.01	tga	LB	79
311	Lys-75-tga	42	0.01	tga	M9	193
312	Lys-75-tga	42	0.01	tga	LB	79
313	Met-190-tga	18	0.2	tga	LB	90
314	Met-190-tga	18	0.3	tga	M9	204
315	Met-190-tga	25	0.01	tga	LB	90
316	Met-190-tga	25	0.1	tga	M9	204
317	Met-190-tga	37	0.01	tga	LB	90
318	Met-190-tga	37	0.2	tga	M9	204
319	Met-190-tga	42	0.01	tga	LB	90
320	Met-190-tga	42	0.2	tga	M9	204
321	Phe-130-tga	18	5	tga	LB	96
322	Phe-130-tga	18	2	tga	M9	210
323	Phe-130-tga	25	0.01	tga	LB	96
324	Phe-130-tga	25	0.3	tga	M9	210
325	Phe-130-tga	37	0.01	tga	LB	96
326	Phe-130-tga	37	0.01	tga	M9	210
327	Phe-130-tga	42	0.01	tga	LB	96
328	Phe-130-tga	42	0.01	tga	M9	210
329	Pro-135-taa	18	0.3	taa	LB	97
330	Pro-135-taa	18	0.01	taa	M9	211
331	Pro-135-taa	25	0.01	taa	LB	97
332	Pro-135-taa	25	0.01	taa	M9	211
333	Pro-135-taa	37	0.01	taa	LB	97
334	Pro-135-taa	37	0.01	taa	M9	211
335	Pro-135-taa	42	0.01	taa	LB	97
336	Pro-135-taa	42	0.01	taa	M9	211
337	Pro-135-tag	18	5	tag	LB	98
338	Pro-135-tag	18	1	tag	M9	212
339	Pro-135-tag	25	10	tag	LB	98
340	Pro-135-tag	25	0.3	tag	M9	212
341	Pro-135-tag	37	0.01	tag	LB	98
342	Pro-135-tag	37	0.01	tag	M9	212
343	Pro-135-tag	42	0.01	tag	LB	98
344	Pro-135-tag	42	0.01	tag	M9	212
345	Pro-135-tga	18	80	tga	LB	99
346	Pro-135-tga	18	60	tga	M9	213
347	Pro-135-tga	25	2	tga	LB	99
348	Pro-135-tga	25	10	tga	M9	213
349	Pro-135-tga	37	1	tga	LB	99
350	Pro-135-tga	37	3	tga	M9	213
351	Pro-135-tga	42	0.01	tga	LB	99
352	Pro-135-tga	42	1	tga	M9	213
353	Pro-56-tga	18	2	tga	M9	216
354	Pro-56-tga	18	3	tga	LB	102
355	Pro-56-tga	25	0.1	tga	M9	216
356	Pro-56-tga	25	0.01	tga	LB	102
357	Pro-56-tga	37	0.01	tga	M9	216
358	Pro-56-tga	37	0.01	tga	LB	102
359	Pro-56-tga	42	0.01	tga	M9	216
360	Pro-56-tga	42	0.01	tga	LB	102
361	Thr-210-taa	18	0.01	taa	M9	220
362	Thr-210-taa	18	0.1	taa	LB	106
363	Thr-210-taa	25	0.01	taa	M9	220
364	Thr-210-taa	25	0.01	taa	LB	106
365	Thr-210-taa	37	0.01	taa	M9	220
366	Thr-210-taa	37	0.01	taa	LB	106
367	Thr-210-taa	42	0.01	taa	M9	220
368	Thr-210-taa	42	0.01	taa	LB	106
369	Thr-210-tag	18	0.2	tag	LB	107
370	Thr-210-tag	18	0.2	tag	M9	221
371	Thr-210-tag	25	0.01	tag	LB	107
372	Thr-210-tag	25	0.01	tag	M9	221
373	Thr-210-tag	37	0.01	tag	LB	107
374	Thr-210-tag	37	0.01	tag	M9	221
375	Thr-210-tag	42	0.01	tag	LB	107
376	Thr-210-tag	42	0.01	tag	M9	221
377	Thr-210-tga	18	0.3	tga	LB	108
378	Thr-210-tga	18	0.1	tga	M9	222
379	Thr-210-tga	25	0.01	tga	LB	108
380	Thr-210-tga	25	0.01	tga	M9	222
381	Thr-210-tga	37	0.01	tga	LB	108
382	Thr-210-tga	37	0.01	tga	M9	222
383	Thr-210-tga	42	0.01	tga	LB	108
384	Thr-210-tga	42	0.01	tga	M9	222
385	Trp-94-tga	18	60	tga	LB	111
386	Trp-94-tga	18	40	tga	M9	225
387	Trp-94-tga	25	0.01	tga	LB	111
388	Trp-94-tga	25	9	tga	M9	225
389	Trp-94-tga	37	6	tga	LB	111
390	Trp-94-tga	37	7	tga	M9	225
391	Trp-94-tga	42	5	tga	LB	111
392	Trp-94-tga	42	6	tga	M9	225
393	Tyr-215-tag	18	0.01	tag	LB	113
394	Tyr-215-tag	18	0.1	tag	M9	227
395	Tyr-215-tag	25	0.01	tag	LB	113
396	Tyr-215-tag	25	0.01	tag	M9	227
397	Tyr-215-tag	37	0.01	tag	LB	113
398	Tyr-215-tag	37	0.01	tag	M9	227
399	Tyr-215-tag	42	0.01	tag	LB	113
400	Tyr-215-tag	42	0.01	tag	M9	227
401	Tyr-215-tga	18	3	tga	LB	114
402	Tyr-215-tga	18	0.8	tga	M9	228
403	Tyr-215-tga	25	0.01	tga	LB	114
404	Tyr-215-tga	25	0.9	tga	M9	228
405	Tyr-215-tga	37	0.6	tga	LB	114
406	Tyr-215-tga	37	0.6	tga	M9	228
407	Tyr-215-tga	42	0.01	tga	LB	114
408	Tyr-215-tga	42	0.3	tga	M9	228
