# Supplementary material for: Environment modulates protein heterogeneity through transcriptional and translational stop codon readthrough
Source: Nat Commun. 2024 May 24;15:4446. doi: 10.1038/s41467-024-48387-x (PMC11126739; doi:10.1038/s41467-024-48387-x)
Supplement: Supplementary file 8 — Source Data [file 41467_2024_48387_MOESM8_ESM.zip › Source_Data_file/FigS6/FigS6A.csv]

	sample_name	position	codon	Mean_fluorescence	Percentage_above_Threshold
1	Pro-135-tag	135	tag	138.424	NA
2	Pro-135-tag	135	tag	139.176	NA
3	Pro-135-tag	135	tag	146.739	NA
4	Pro-135-tag	135	tag	139.16	NA
5	Pro-135-tag	135	tag	139.656	NA
6	Pro-135-tag	135	tag	140.492	NA
7	Pro-135-tag	135	tag	139.173	NA
8	Pro-135-tag	135	tag	153.386	NA
9	Pro-135-tag	135	tag	139.372	NA
10	Pro-135-tag	135	tag	154.447	NA
11	Pro-135-tag	135	tag	141.076	NA
12	Pro-135-tag	135	tag	149.726	NA
13	Pro-135-tag	135	tag	149.211	NA
14	Pro-135-tag	135	tag	143.003	NA
15	Pro-135-tag	135	tag	136.079	NA
16	Pro-135-tag	135	tag	142.078	NA
17	Pro-135-tag	135	tag	140.269	NA
18	Pro-135-tag	135	tag	132.65	NA
19	Pro-135-tag	135	tag	139.975	NA
20	Pro-135-tag	135	tag	164.267	NA
21	Pro-135-tag	135	tag	139.406	NA
22	Pro-135-tag	135	tag	134.899	NA
23	Pro-135-tag	135	tag	130.99	NA
24	Pro-135-tag	135	tag	141.358	NA
25	Pro-135-tag	135	tag	132.254	NA
26	Pro-135-tag	135	tag	136.506	NA
27	Pro-135-tag	135	tag	133.149	NA
28	Pro-135-tag	135	tag	135.041	NA
29	Pro-135-tag	135	tag	159.141	NA
30	Pro-135-tag	135	tag	134.296	NA
31	Pro-135-tag	135	tag	131.997	NA
32	Pro-135-tag	135	tag	130.338	NA
33	Pro-135-tag	135	tag	131.894	NA
34	Pro-135-tag	135	tag	136.013	NA
35	Pro-135-tag	135	tag	139.631	NA
36	Pro-135-tag	135	tag	136.639	NA
37	Pro-135-tag	135	tag	132.012	NA
38	Pro-135-tag	135	tag	152.512	NA
39	Pro-135-tag	135	tag	130.644	NA
40	Pro-135-tag	135	tag	146.189	NA
41	Pro-135-tag	135	tag	133.058	NA
42	Pro-135-tag	135	tag	138.079	NA
43	Pro-135-tag	135	tag	139.458	NA
44	Pro-135-tag	135	tag	132.521	NA
45	Pro-135-tag	135	tag	134.677	NA
46	Pro-135-tag	135	tag	130.451	NA
47	Pro-135-tag	135	tag	129.714	NA
48	Pro-135-tag	135	tag	138.585	NA
49	Pro-135-tag	135	tag	129.504	NA
50	Pro-135-tag	135	tag	137.658	NA
51	Pro-135-tag	135	tag	136.217	NA
52	Pro-135-tag	135	tag	137.609	NA
53	Pro-135-tag	135	tag	133.305	NA
54	Pro-135-tag	135	tag	174.597	NA
55	Pro-135-tag	135	tag	129.904	NA
56	Pro-135-tag	135	tag	143.039	NA
57	Pro-135-tag	135	tag	136.292	NA
58	Pro-135-tag	135	tag	136.803	NA
59	Pro-135-tag	135	tag	145.911	NA
60	Pro-135-tag	135	tag	127.243	NA
61	Pro-135-tag	135	tag	129.487	NA
62	Pro-135-tag	135	tag	140.054	NA
63	Pro-135-tag	135	tag	135.571	NA
64	Pro-135-tag	135	tag	130.088	NA
65	Pro-135-tag	135	tag	125.481	NA
66	Pro-135-tag	135	tag	131.61	NA
67	Pro-135-tag	135	tag	139.713	NA
68	Pro-135-tag	135	tag	132.82	NA
69	Pro-135-tag	135	tag	135.192	NA
70	Pro-135-tag	135	tag	142.122	NA
71	Pro-135-tag	135	tag	149.307	NA
72	Pro-135-tag	135	tag	133.528	NA
73	Pro-135-tag	135	tag	132.649	NA
74	Pro-135-tag	135	tag	132.889	NA
75	Pro-135-tag	135	tag	128.804	NA
76	Pro-135-tag	135	tag	141.08	NA
77	Pro-135-tag	135	tag	132.704	NA
78	Pro-135-tag	135	tag	130.243	NA
79	Pro-135-tag	135	tag	137.133	NA
80	Pro-135-tag	135	tag	133.983	NA
81	Pro-135-tag	135	tag	141.43	NA
82	Pro-135-tag	135	tag	140.389	NA
83	Pro-135-tag	135	tag	135.632	NA
84	Pro-135-tag	135	tag	160.57	NA
85	Pro-135-tag	135	tag	136.069	NA
86	Pro-135-tag	135	tag	136.374	NA
87	Pro-135-tag	135	tag	159.107	NA
88	Pro-135-tag	135	tag	131.134	NA
89	Pro-135-tag	135	tag	139.816	NA
90	Pro-135-tag	135	tag	150.509	NA
91	Pro-135-tag	135	tag	133.919	NA
92	Pro-135-tag	135	tag	130.856	NA
93	Pro-135-tag	135	tag	149.212	NA
94	Pro-135-tag	135	tag	152.395	NA
95	Pro-135-tag	135	tag	134.424	NA
96	Pro-135-tag	135	tag	130.486	NA
97	Pro-135-tag	135	tag	137.566	NA
98	Pro-135-tag	135	tag	150.25	NA
99	Pro-135-tag	135	tag	128.409	NA
100	Pro-135-tag	135	tag	129.027	NA
101	Pro-135-tag	135	tag	139.814	NA
102	Pro-135-tag	135	tag	129.163	NA
103	Pro-135-tag	135	tag	151.296	NA
104	Pro-135-tag	135	tag	132.137	NA
105	Pro-135-tag	135	tag	129.252	NA
106	Pro-135-tag	135	tag	132.322	NA
107	Pro-135-tag	135	tag	133.109	NA
108	Pro-135-tag	135	tag	133.625	NA
109	Pro-135-tag	135	tag	162.808	NA
110	Pro-135-tag	135	tag	140.635	NA
111	Pro-135-tag	135	tag	138.453	NA
112	Pro-135-tag	135	tag	126.367	NA
113	Pro-135-tag	135	tag	153.256	NA
114	Pro-135-tag	135	tag	134.073	NA
115	Pro-135-tag	135	tag	138.997	NA
116	Pro-135-tag	135	tag	136.914	NA
117	Pro-135-tag	135	tag	130.619	NA
118	Pro-135-tag	135	tag	138.117	NA
119	Pro-135-tag	135	tag	135.272	NA
120	Pro-135-tag	135	tag	131.793	NA
121	Pro-135-tag	135	tag	132.665	NA
122	Pro-135-tag	135	tag	129.187	NA
123	Pro-135-tag	135	tag	126.89	NA
124	Pro-135-tag	135	tag	127.222	NA
125	Pro-135-tag	135	tag	145.782	NA
126	Pro-135-tag	135	tag	131.286	NA
127	Pro-135-tag	135	tag	130.717	NA
128	Pro-135-tag	135	tag	175.581	NA
129	Pro-135-tag	135	tag	134.031	NA
130	Pro-135-tag	135	tag	132.23	NA
131	Pro-135-tag	135	tag	133.481	NA
132	Pro-135-tag	135	tag	131.406	NA
133	Pro-135-tag	135	tag	155.083	NA
134	Pro-135-tag	135	tag	149.897	NA
135	Pro-135-tag	135	tag	147.14	NA
136	Pro-135-tag	135	tag	138.389	NA
137	Pro-135-tag	135	tag	138.305	NA
138	Pro-135-tag	135	tag	133.379	NA
139	Pro-135-tag	135	tag	145.077	NA
140	Pro-135-tag	135	tag	155.437	NA
141	Pro-135-tag	135	tag	133.009	NA
142	Pro-135-tag	135	tag	132.584	NA
143	Pro-135-tag	135	tag	156.095	NA
144	Pro-135-tag	135	tag	135.85	NA
145	Pro-135-tag	135	tag	146.017	NA
146	Pro-135-tag	135	tag	128.254	NA
147	Pro-135-tag	135	tag	130.721	NA
148	Pro-135-tag	135	tag	132.963	NA
149	Pro-135-tag	135	tag	158.8	NA
150	Pro-135-tag	135	tag	138.446	NA
151	Pro-135-tag	135	tag	144.976	NA
152	Pro-135-tag	135	tag	138.453	NA
153	Pro-135-tag	135	tag	125.629	NA
154	Pro-135-tag	135	tag	132.953	NA
155	Pro-135-tag	135	tag	129.883	NA
156	Pro-135-tag	135	tag	135.638	NA
157	Pro-135-tag	135	tag	130.023	NA
158	Pro-135-tag	135	tag	127.762	NA
159	Pro-135-tag	135	tag	168.458	NA
160	Pro-135-tag	135	tag	129.438	NA
161	Pro-135-tag	135	tag	132.135	NA
162	Pro-135-tag	135	tag	135.706	NA
163	Pro-135-tag	135	tag	134.273	NA
164	Pro-135-tag	135	tag	129.927	NA
165	Pro-135-tag	135	tag	131.054	NA
166	Pro-135-tag	135	tag	130.671	NA
167	Pro-135-tag	135	tag	137.386	NA
168	Pro-135-tag	135	tag	135.393	NA
169	Pro-135-tag	135	tag	131.511	NA
170	Pro-135-tag	135	tag	133.292	NA
171	Pro-135-tag	135	tag	133.592	NA
172	Pro-135-tag	135	tag	133.587	NA
173	Pro-135-tag	135	tag	130.986	NA
174	Pro-135-tag	135	tag	132.929	NA
175	Pro-135-tag	135	tag	144.594	NA
176	Pro-135-tag	135	tag	132.722	NA
177	Pro-135-tag	135	tag	130.795	NA
178	Pro-135-tag	135	tag	131.943	NA
179	Pro-135-tag	135	tag	135.964	NA
180	Pro-135-tag	135	tag	133.455	NA
181	Pro-135-tag	135	tag	129.478	NA
182	Pro-135-tag	135	tag	129.715	NA
183	Pro-135-tag	135	tag	135.503	NA
184	Pro-135-tag	135	tag	133.022	NA
185	Pro-135-tag	135	tag	148.305	NA
186	Pro-135-tag	135	tag	130.865	NA
187	Pro-135-tag	135	tag	140.183	NA
188	Pro-135-tag	135	tag	129.353	NA
189	Pro-135-tag	135	tag	129.826	NA
190	Pro-135-tag	135	tag	131.211	NA
191	Pro-135-tag	135	tag	128.774	NA
192	Pro-135-tag	135	tag	124.077	NA
193	Pro-135-tag	135	tag	132.827	NA
194	Pro-135-tag	135	tag	128.212	NA
195	Pro-135-tag	135	tag	133.372	NA
196	Pro-135-tag	135	tag	131.811	NA
197	Pro-135-tag	135	tag	134.555	NA
198	Pro-135-tag	135	tag	129.684	NA
199	Pro-135-tag	135	tag	130.017	NA
200	Pro-135-tag	135	tag	132.008	NA
201	Pro-135-tag	135	tag	129.904	NA
202	Pro-135-tag	135	tag	128.973	NA
203	Pro-135-tag	135	tag	146.362	NA
204	Pro-135-tag	135	tag	131.68	NA
205	Pro-135-tag	135	tag	132.211	NA
206	Pro-135-tag	135	tag	134.317	NA
207	Pro-135-tag	135	tag	133.818	NA
208	Pro-135-tag	135	tag	139.365	NA
209	Pro-135-tag	135	tag	125.396	NA
210	Pro-135-tag	135	tag	155.027	NA
211	Pro-135-tag	135	tag	132.933	NA
212	Pro-135-tag	135	tag	139.463	NA
213	Pro-135-tag	135	tag	141.367	NA
214	Pro-135-tag	135	tag	131.909	NA
215	Pro-135-tag	135	tag	125.116	NA
216	Pro-135-tag	135	tag	128.836	NA
217	Pro-135-tag	135	tag	131.343	NA
218	Pro-135-tag	135	tag	130.746	NA
219	Pro-135-tag	135	tag	146.343	NA
220	Pro-135-tag	135	tag	132.369	NA
221	Pro-135-tag	135	tag	128.443	NA
222	Pro-135-tag	135	tag	130.578	NA
223	Pro-135-tag	135	tag	130.777	NA
224	Pro-135-tag	135	tag	131.091	NA
225	Pro-135-tag	135	tag	129.431	NA
226	Pro-135-tag	135	tag	129.935	NA
227	Pro-135-tag	135	tag	135.821	NA
228	Pro-135-tag	135	tag	158.457	NA
229	Pro-135-tag	135	tag	129.862	NA
230	Pro-135-tag	135	tag	128.42	NA
231	Pro-135-tag	135	tag	129.167	NA
232	Pro-135-tag	135	tag	130.716	NA
233	Pro-135-tag	135	tag	126.735	NA
234	Pro-135-tag	135	tag	134.311	NA
235	Pro-135-tag	135	tag	127.417	NA
236	Pro-135-tag	135	tag	130.468	NA
237	Pro-135-tag	135	tag	130.59	NA
238	Pro-135-tag	135	tag	152.608	NA
239	Pro-135-tag	135	tag	133.469	NA
240	Pro-135-tag	135	tag	132.435	NA
241	Pro-135-tag	135	tag	133.313	NA
242	Pro-135-tag	135	tag	148.042	NA
243	Pro-135-tag	135	tag	129.041	NA
244	Pro-135-tag	135	tag	127.6	NA
245	Pro-135-tag	135	tag	139.521	NA
246	Pro-135-tag	135	tag	129.43	NA
247	Pro-135-tag	135	tag	133.636	NA
248	Pro-135-tag	135	tag	137.087	NA
249	Pro-135-tag	135	tag	130.454	NA
250	Pro-135-tag	135	tag	128.635	NA
251	Pro-135-tag	135	tag	129.151	NA
252	Pro-135-tag	135	tag	126.331	NA
253	Pro-135-tag	135	tag	148.561	NA
254	Pro-135-tag	135	tag	124.943	NA
255	Pro-135-tag	135	tag	144.982	NA
256	Pro-135-tag	135	tag	141.517	NA
257	Pro-135-tag	135	tag	126.801	NA
258	Pro-135-tag	135	tag	127.03	NA
259	Pro-135-tag	135	tag	128.115	NA
260	Pro-135-tag	135	tag	128.62	NA
261	Pro-135-tag	135	tag	132.013	NA
262	Pro-135-tag	135	tag	139.306	NA
263	Pro-135-tag	135	tag	131.831	NA
264	Pro-135-tag	135	tag	127.696	NA
265	Pro-135-tag	135	tag	168.321	NA
266	Pro-135-tag	135	tag	133.755	NA
267	Pro-135-tag	135	tag	129.11	NA
268	Pro-135-tag	135	tag	129.405	NA
269	Pro-135-tag	135	tag	130.448	NA
270	Pro-135-tag	135	tag	131.911	NA
271	Pro-135-tag	135	tag	131.351	NA
272	Pro-135-tag	135	tag	135.493	NA
273	Pro-135-tag	135	tag	130.365	NA
274	Pro-135-tag	135	tag	132.164	NA
275	Pro-135-tag	135	tag	143.73	NA
276	Pro-135-tag	135	tag	134.74	NA
277	Pro-135-tag	135	tag	128.38	NA
278	Pro-135-tag	135	tag	126.409	NA
279	Pro-135-tag	135	tag	140.644	NA
280	Pro-135-tag	135	tag	125.22	NA
281	Pro-135-tag	135	tag	129.169	NA
282	Pro-135-tag	135	tag	125.891	NA
283	Pro-135-tag	135	tag	136.682	NA
284	Pro-135-tag	135	tag	135.098	NA
285	Pro-135-tag	135	tag	136.643	NA
286	Pro-135-tag	135	tag	135.865	NA
287	Pro-135-tag	135	tag	138.044	NA
288	Pro-135-tag	135	tag	136.228	NA
289	Pro-135-tag	135	tag	133.344	NA
290	Pro-135-tag	135	tag	135.192	NA
291	Pro-135-tag	135	tag	146.267	NA
292	Pro-135-tag	135	tag	151.936	NA
293	Pro-135-tag	135	tag	131.28	NA
294	Pro-135-tag	135	tag	132.882	NA
295	Pro-135-tag	135	tag	130.485	NA
296	Pro-135-tag	135	tag	134.024	NA
297	Pro-135-tag	135	tag	141.868	NA
298	Pro-135-tag	135	tag	130.034	NA
299	Pro-135-tag	135	tag	131.699	NA
300	Pro-135-tag	135	tag	136.085	NA
301	Pro-135-tag	135	tag	135.589	NA
302	Pro-135-tag	135	tag	129.19	NA
303	Pro-135-tag	135	tag	134.603	NA
304	Pro-135-tag	135	tag	134.879	NA
305	Pro-135-tag	135	tag	129.289	NA
306	Pro-135-tag	135	tag	125.74	NA
307	Pro-135-tag	135	tag	130.101	NA
308	Pro-135-tag	135	tag	138.469	NA
309	Pro-135-tag	135	tag	127.717	NA
310	Pro-135-tag	135	tag	130.102	NA
311	Pro-135-tag	135	tag	128.591	NA
312	Pro-135-tag	135	tag	142.682	NA
313	Pro-135-tag	135	tag	128.811	NA
314	Pro-135-tag	135	tag	147.123	NA
315	Pro-135-tag	135	tag	134.432	NA
316	Pro-135-tag	135	tag	134.788	NA
317	Pro-135-tag	135	tag	128.819	NA
318	Pro-135-tag	135	tag	133.542	NA
319	Pro-135-tag	135	tag	134.318	NA
320	Pro-135-tag	135	tag	132.221	NA
321	Pro-135-tag	135	tag	132.447	NA
322	Pro-135-tag	135	tag	126.909	NA
323	Pro-135-tag	135	tag	128.549	NA
324	Pro-135-tag	135	tag	130.809	NA
325	Pro-135-tag	135	tag	131.096	NA
326	Pro-135-tag	135	tag	130.022	NA
327	Pro-135-tag	135	tag	130.729	NA
328	Pro-135-tag	135	tag	128.889	NA
329	Pro-135-tag	135	tag	131.993	NA
330	Pro-135-tag	135	tag	125.401	NA
331	Pro-135-tag	135	tag	129.506	NA
332	Pro-135-tag	135	tag	131.344	NA
333	Pro-135-tag	135	tag	135.386	NA
334	Pro-135-tag	135	tag	143.658	NA
335	Pro-135-tag	135	tag	128.312	NA
336	Pro-135-tag	135	tag	136.028	NA
337	Pro-135-tag	135	tag	144.462	NA
338	Pro-135-tag	135	tag	140.607	NA
339	Pro-135-tag	135	tag	129.709	NA
340	Pro-135-tag	135	tag	134.678	NA
341	Pro-135-tag	135	tag	127.67	NA
342	Pro-135-tag	135	tag	137.703	NA
343	Pro-135-tag	135	tag	139.633	NA
344	Pro-135-tag	135	tag	132.263	NA
345	Pro-135-tag	135	tag	127.73	NA
346	Pro-135-tag	135	tag	135.768	NA
347	Pro-135-tag	135	tag	142.719	NA
348	Pro-135-tag	135	tag	135.043	NA
349	Pro-135-tag	135	tag	134.406	NA
350	Pro-135-tag	135	tag	131.86	NA
351	Pro-135-tag	135	tag	142.161	NA
352	Pro-135-tag	135	tag	141.091	NA
353	Pro-135-tag	135	tag	127.265	NA
354	Pro-135-tag	135	tag	129.159	NA
355	Pro-135-tag	135	tag	127.041	NA
356	Pro-135-tag	135	tag	129.74	NA
357	Pro-135-tag	135	tag	129.297	NA
358	Pro-135-tag	135	tag	128.506	NA
359	Pro-135-tag	135	tag	133.542	NA
360	Pro-135-tag	135	tag	132.554	NA
361	Pro-135-tag	135	tag	130.148	NA
362	Pro-135-tag	135	tag	132.508	NA
363	Pro-135-tag	135	tag	129.552	NA
364	Pro-135-tag	135	tag	132.859	NA
365	Pro-135-tag	135	tag	131.784	NA
366	Pro-135-tag	135	tag	132.356	NA
367	Pro-135-tag	135	tag	141.175	NA
368	Pro-135-tag	135	tag	131.679	NA
369	Pro-135-tag	135	tag	131.206	NA
370	Pro-135-tag	135	tag	130.917	NA
371	Pro-135-tag	135	tag	136.827	NA
372	Pro-135-tag	135	tag	132.282	NA
373	Pro-135-tag	135	tag	132.757	NA
374	Pro-135-tag	135	tag	133.714	NA
375	Pro-135-tag	135	tag	133.325	NA
376	Pro-135-tag	135	tag	125.898	NA
377	Pro-135-tag	135	tag	133.078	NA
378	Pro-135-tag	135	tag	128.606	NA
379	Pro-135-tag	135	tag	130.152	NA
380	Pro-135-tag	135	tag	132.42	NA
381	Pro-135-tag	135	tag	132.351	NA
382	Pro-135-tag	135	tag	129.425	NA
383	Pro-135-tag	135	tag	130.938	NA
384	Pro-135-tag	135	tag	131.29	NA
385	Pro-135-tag	135	tag	135.748	NA
386	Pro-135-tag	135	tag	131.552	NA
387	Pro-135-tag	135	tag	129.988	NA
388	Pro-135-tag	135	tag	139.004	NA
389	Pro-135-tag	135	tag	147.214	NA
390	Pro-135-tag	135	tag	130.173	NA
391	Pro-135-tag	135	tag	140.446	NA
392	Pro-135-tag	135	tag	127.465	NA
393	Pro-135-tag	135	tag	134.332	NA
394	Pro-135-tag	135	tag	131.772	NA
395	Pro-135-tag	135	tag	138.648	NA
396	Pro-135-tag	135	tag	131.631	NA
397	Pro-135-tag	135	tag	131.291	NA
398	Pro-135-tag	135	tag	139.132	NA
399	Pro-135-tag	135	tag	134.297	NA
400	Pro-135-tag	135	tag	138.178	NA
401	Pro-135-tag	135	tag	143.489	NA
402	Pro-135-tag	135	tag	128.315	NA
403	Pro-135-tag	135	tag	136.936	NA
404	Pro-135-tag	135	tag	135.36	NA
405	Pro-135-tag	135	tag	133.778	NA
406	Pro-135-tag	135	tag	134.909	NA
407	Pro-135-tag	135	tag	135.144	NA
408	Pro-135-tag	135	tag	142.141	NA
409	Pro-135-tag	135	tag	131.119	NA
410	Pro-135-tag	135	tag	137.459	NA
411	Pro-135-tag	135	tag	128.938	NA
412	Pro-135-tag	135	tag	133.12	NA
413	Pro-135-tag	135	tag	163.603	NA
414	Pro-135-tag	135	tag	131.55	NA
415	Pro-135-tag	135	tag	138.149	NA
416	Pro-135-tag	135	tag	155.789	NA
417	Pro-135-tag	135	tag	131.77	NA
418	Pro-135-tag	135	tag	135.095	NA
419	Pro-135-tag	135	tag	135.972	NA
420	Pro-135-tag	135	tag	136.726	NA
421	Pro-135-tag	135	tag	137.388	NA
422	Pro-135-tag	135	tag	128.597	NA
423	Pro-135-tag	135	tag	133.964	NA
424	Pro-135-tag	135	tag	128.534	NA
425	Pro-135-tag	135	tag	128.705	NA
426	Pro-135-tag	135	tag	128.931	NA
427	Pro-135-tag	135	tag	136.983	NA
428	Pro-135-tag	135	tag	142.071	NA
429	Pro-135-tag	135	tag	164.332	NA
430	Pro-135-tag	135	tag	134.271	NA
431	Pro-135-tag	135	tag	148.094	NA
432	Pro-135-tag	135	tag	135.528	NA
433	Pro-135-tag	135	tag	139.544	NA
434	Pro-135-tag	135	tag	132.357	NA
435	Pro-135-tag	135	tag	131.758	NA
436	Pro-135-tag	135	tag	134.496	NA
437	Pro-135-tag	135	tag	131.129	NA
438	Pro-135-tag	135	tag	131.111	NA
439	Pro-135-tag	135	tag	136.381	NA
440	Pro-135-tag	135	tag	142.721	NA
441	Pro-135-tag	135	tag	155.863	NA
442	Pro-135-tag	135	tag	136.13	NA
443	Pro-135-tag	135	tag	135.45	NA
444	Pro-135-tag	135	tag	130.834	NA
445	Pro-135-tag	135	tag	137.629	NA
446	Pro-135-tag	135	tag	152.93	NA
447	Pro-135-tag	135	tag	138.465	NA
448	Pro-135-tag	135	tag	135.656	NA
449	Pro-135-tag	135	tag	135.993	NA
450	Pro-135-tag	135	tag	142.51	NA
451	Pro-135-tag	135	tag	132.758	NA
452	Pro-135-tag	135	tag	135.563	NA
453	Pro-135-tag	135	tag	132.667	NA
454	Pro-135-tag	135	tag	132.819	NA
455	Pro-135-tag	135	tag	132.802	NA
456	Pro-135-tag	135	tag	133.208	NA
457	Pro-135-tag	135	tag	138.298	NA
458	Pro-135-tag	135	tag	128.751	NA
459	Pro-135-tag	135	tag	131.321	NA
460	Pro-135-tag	135	tag	131.305	NA
461	Pro-135-tag	135	tag	140.559	NA
462	Pro-135-tag	135	tag	150.959	NA
463	Pro-135-tag	135	tag	136.672	NA
464	Pro-135-tag	135	tag	133.568	NA
465	Pro-135-tag	135	tag	139.204	NA
466	Pro-135-tag	135	tag	140.375	NA
467	Pro-135-tag	135	tag	137.114	NA
468	Pro-135-tag	135	tag	144.664	NA
469	Pro-135-tag	135	tag	127.603	NA
470	Pro-135-tag	135	tag	137.679	NA
471	Pro-135-tag	135	tag	132.066	NA
472	Pro-135-tag	135	tag	137.577	NA
473	Pro-135-tag	135	tag	132.698	NA
474	Pro-135-tag	135	tag	133.421	NA
475	Pro-135-tag	135	tag	131.678	NA
476	Pro-135-tag	135	tag	140.006	NA
477	Pro-135-tag	135	tag	159.825	NA
478	Pro-135-tag	135	tag	135.54	NA
479	Pro-135-tag	135	tag	140.23	NA
480	Pro-135-tag	135	tag	137.667	NA
481	Pro-135-tag	135	tag	138.426	NA
482	Pro-135-tag	135	tag	145.205	NA
483	Pro-135-tag	135	tag	133.732	NA
484	Pro-135-tag	135	tag	141.403	NA
485	Pro-135-tag	135	tag	132.795	NA
486	Pro-135-tag	135	tag	168.446	NA
487	Pro-135-tag	135	tag	162.532	NA
488	Pro-135-tag	135	tag	133.636	NA
489	Pro-135-tag	135	tag	133.416	NA
490	Pro-135-tag	135	tag	134.903	NA
491	Pro-135-tag	135	tag	136.931	NA
492	Pro-135-tag	135	tag	137.597	NA
493	Pro-135-tag	135	tag	141.991	NA
494	Pro-135-tag	135	tag	158.753	NA
495	Pro-135-tag	135	tag	135.921	NA
496	Pro-135-tag	135	tag	147.336	NA
497	Pro-135-tag	135	tag	147.893	NA
498	Pro-135-tag	135	tag	138.246	NA
499	Pro-135-tag	135	tag	152.041	NA
500	Pro-135-tag	135	tag	147.188	NA
501	Pro-135-tag	135	tag	143.519	NA
502	Pro-135-tag	135	tag	167.69	NA
503	Pro-135-tag	135	tag	150.038	NA
504	Pro-135-tag	135	tag	163.168	NA
505	Pro-135-tag	135	tag	165.9	NA
506	Pro-135-tag	135	tag	136.664	NA
507	Pro-135-tag	135	tag	136.829	NA
508	Pro-135-tag	135	tag	151.014	NA
509	Pro-135-tag	135	tag	140.131	NA
510	Pro-135-tag	135	tag	140.24	NA
511	Pro-135-tag	135	tag	139.874	NA
512	Pro-135-tag	135	tag	136.766	NA
513	Pro-135-tag	135	tag	143.268	NA
514	Pro-135-tag	135	tag	150.007	NA
515	Pro-135-tag	135	tag	149.414	NA
516	Pro-135-tag	135	tag	134.628	NA
517	Pro-135-tag	135	tag	143.35	NA
518	Pro-135-tag	135	tag	143.62	NA
519	Pro-135-tag	135	tag	152.28	NA
520	Pro-135-tag	135	tag	141.344	NA
521	Pro-135-tag	135	tag	143.813	NA
522	Pro-135-tag	135	tag	148.537	NA
523	Pro-135-tag	135	tag	137.488	NA
524	Pro-135-tag	135	tag	134.493	NA
525	Pro-135-tag	135	tag	133.657	NA
526	Pro-135-tag	135	tag	137.882	NA
527	Pro-135-tag	135	tag	148.766	NA
528	Pro-135-tag	135	tag	134.496	NA
529	Pro-135-tag	135	tag	153.142	NA
530	Pro-135-tag	135	tag	138.75	NA
531	Pro-135-tag	135	tag	130.696	NA
532	Pro-135-tag	135	tag	141.27	NA
533	Pro-135-tag	135	tag	138.29	NA
534	Pro-135-tag	135	tag	144.517	NA
535	Pro-135-tag	135	tag	135.589	NA
536	Pro-135-tag	135	tag	137.99	NA
537	Pro-135-tag	135	tag	135.873	NA
538	Pro-135-tag	135	tag	141.597	NA
539	Pro-135-tag	135	tag	157.88	NA
540	Pro-135-tag	135	tag	137.269	NA
541	Pro-135-tag	135	tag	142.083	NA
542	Pro-135-tag	135	tag	153.823	NA
543	Pro-135-tag	135	tag	150.558	NA
544	Pro-135-tag	135	tag	135.039	NA
545	Pro-135-tag	135	tag	145.292	NA
546	Pro-135-tag	135	tag	166.146	NA
547	Pro-135-tag	135	tag	148.601	NA
548	Pro-135-tag	135	tag	155.398	NA
549	Pro-135-tag	135	tag	155.139	NA
550	Pro-135-tag	135	tag	145.374	NA
551	Pro-135-tag	135	tag	141.584	NA
552	Pro-135-tag	135	tag	140.217	NA
553	Pro-135-tag	135	tag	136.671	NA
554	Pro-135-tag	135	tag	143.521	NA
555	Pro-135-tag	135	tag	156.42	NA
556	Pro-135-tag	135	tag	144.122	NA
557	Pro-135-tag	135	tag	145.798	NA
558	Pro-135-tag	135	tag	133.936	NA
559	Pro-135-tag	135	tag	135.477	NA
560	Pro-135-tag	135	tag	151.146	NA
561	Pro-135-tag	135	tag	143.913	NA
562	Pro-135-tag	135	tag	138.074	NA
563	Pro-135-tag	135	tag	136.147	NA
564	Pro-135-tag	135	tag	135.563	NA
565	Pro-135-tag	135	tag	135.502	NA
566	Pro-135-tag	135	tag	133.324	NA
567	Pro-135-tag	135	tag	130.525	NA
568	Pro-135-tag	135	tag	136.841	NA
569	Pro-135-tag	135	tag	145.921	NA
570	Pro-135-tag	135	tag	141.044	NA
571	Pro-135-tag	135	tag	140.375	NA
572	Pro-135-tag	135	tag	131.912	NA
573	Pro-135-tag	135	tag	134.101	NA
574	Pro-135-tag	135	tag	132.835	NA
575	Pro-135-tag	135	tag	135.163	NA
576	Pro-135-tag	135	tag	156.12	NA
577	Pro-135-tag	135	tag	136.675	NA
578	Pro-135-tag	135	tag	131.541	NA
579	Pro-135-tag	135	tag	133.403	NA
580	Pro-135-tag	135	tag	129.75	NA
581	Pro-135-tag	135	tag	137.442	NA
582	Pro-135-tag	135	tag	153.64	NA
583	Pro-135-tag	135	tag	138.589	NA
584	Pro-135-tag	135	tag	150.845	NA
585	Pro-135-tag	135	tag	139.015	NA
586	Pro-135-tag	135	tag	133.336	NA
587	Pro-135-tag	135	tag	134.711	NA
588	Pro-135-tag	135	tag	128.392	NA
589	Pro-135-tag	135	tag	128.828	NA
590	Pro-135-tag	135	tag	136.228	NA
591	Pro-135-tag	135	tag	131.219	NA
592	Pro-135-tag	135	tag	134.651	NA
593	Pro-135-tag	135	tag	133.185	NA
594	Pro-135-tag	135	tag	123.567	NA
595	Pro-135-tag	135	tag	134.637	NA
596	Pro-135-tag	135	tag	133.51	NA
597	Pro-135-tag	135	tag	137.356	NA
598	Pro-135-tag	135	tag	137.81	NA
599	Pro-135-tag	135	tag	129.597	NA
600	Pro-135-tag	135	tag	134.354	NA
601	Pro-135-tag	135	tag	148.625	NA
602	Pro-135-tag	135	tag	134.433	NA
603	Pro-135-tag	135	tag	129.227	NA
604	Pro-135-tag	135	tag	143.068	NA
605	Pro-135-tag	135	tag	122.714	NA
606	Pro-135-tag	135	tag	139.82	NA
607	Pro-135-tag	135	tag	133.335	NA
608	Pro-135-tag	135	tag	131.859	NA
609	Pro-135-tag	135	tag	132.78	NA
610	Pro-135-tag	135	tag	137.877	NA
611	Pro-135-tag	135	tag	148.277	NA
612	Pro-135-tag	135	tag	128.909	NA
613	Pro-135-tag	135	tag	141.39	NA
614	Pro-135-tag	135	tag	132.653	NA
615	Pro-135-tag	135	tag	130.041	NA
616	Pro-135-tag	135	tag	153.327	NA
617	Pro-135-tag	135	tag	135.627	NA
618	Pro-135-tag	135	tag	129.386	NA
619	Pro-135-tag	135	tag	130.373	NA
620	Pro-135-tag	135	tag	135.026	NA
621	Pro-135-tag	135	tag	134.476	NA
622	Pro-135-tag	135	tag	131.614	NA
623	Pro-135-tag	135	tag	135.12	NA
624	Pro-135-tag	135	tag	150.1	NA
625	Pro-135-tag	135	tag	140.424	NA
626	Pro-135-tag	135	tag	132.743	NA
627	Pro-135-tag	135	tag	127.928	NA
628	Pro-135-tag	135	tag	136.613	NA
629	Pro-135-tag	135	tag	126.196	NA
630	Pro-135-tag	135	tag	151.999	NA
631	Pro-135-tag	135	tag	138.714	NA
632	Pro-135-tag	135	tag	131.949	NA
633	Pro-135-tag	135	tag	134.847	NA
634	Pro-135-tag	135	tag	126.017	NA
635	Pro-135-tag	135	tag	129.804	NA
636	Pro-135-tag	135	tag	125.937	NA
637	Pro-135-tag	135	tag	126.794	NA
638	Pro-135-tag	135	tag	127.526	NA
639	Pro-135-tag	135	tag	140.509	NA
640	Pro-135-tag	135	tag	130.513	NA
641	Pro-135-tag	135	tag	132.098	NA
642	Pro-135-tag	135	tag	139.381	NA
643	Pro-135-tag	135	tag	132.326	NA
644	Pro-135-tag	135	tag	138.337	NA
645	Pro-135-tag	135	tag	140.823	NA
646	Pro-135-tag	135	tag	149.398	NA
647	Pro-135-tag	135	tag	132.255	NA
648	Pro-135-tag	135	tag	127.56	NA
649	Pro-135-tag	135	tag	144.016	NA
650	Pro-135-tag	135	tag	130.402	NA
651	Pro-135-tag	135	tag	126.918	NA
652	Pro-135-tag	135	tag	147.263	NA
653	Pro-135-tag	135	tag	130.587	NA
654	Pro-135-tag	135	tag	140.042	NA
655	Pro-135-tag	135	tag	129.976	NA
656	Pro-135-tag	135	tag	133.948	NA
657	Pro-135-tag	135	tag	141.892	NA
658	Pro-135-tag	135	tag	130.08	NA
659	Pro-135-tag	135	tag	136.952	NA
660	Pro-135-tag	135	tag	134.678	NA
661	Pro-135-tag	135	tag	126.599	NA
662	Pro-135-tag	135	tag	145.518	NA
663	Pro-135-tag	135	tag	129.772	NA
664	Pro-135-tag	135	tag	127.546	NA
665	Pro-135-tag	135	tag	130.621	NA
666	Pro-135-tag	135	tag	130.319	NA
667	Pro-135-tag	135	tag	130.614	NA
668	Pro-135-tag	135	tag	132.852	NA
669	Pro-135-tag	135	tag	131.042	NA
670	Pro-135-tag	135	tag	143.289	NA
671	Pro-135-tag	135	tag	128.559	NA
672	Pro-135-tag	135	tag	130.941	NA
673	Pro-135-tag	135	tag	132.815	NA
674	Pro-135-tag	135	tag	127.996	NA
675	Pro-135-tag	135	tag	127.432	NA
676	Pro-135-tag	135	tag	127.269	NA
677	Pro-135-tag	135	tag	130.78	NA
678	Pro-135-tag	135	tag	128.714	NA
679	Pro-135-tag	135	tag	132.585	NA
680	Pro-135-tag	135	tag	154.289	NA
681	Pro-135-tag	135	tag	127.229	NA
682	Pro-135-tag	135	tag	127.991	NA
683	Pro-135-tag	135	tag	138.429	NA
684	Pro-135-tag	135	tag	130.62	NA
685	Pro-135-tag	135	tag	128.553	NA
686	Pro-135-tag	135	tag	134.525	NA
687	Pro-135-tag	135	tag	130.895	NA
688	Pro-135-tag	135	tag	127.016	NA
689	Pro-135-tag	135	tag	128.639	NA
690	Pro-135-tag	135	tag	131.08	NA
691	Pro-135-tag	135	tag	128.226	NA
692	Pro-135-tag	135	tag	130.171	NA
693	Pro-135-tag	135	tag	135.074	NA
694	Pro-135-tag	135	tag	129.011	NA
695	Pro-135-tag	135	tag	138.571	NA
696	Pro-135-tag	135	tag	128.082	NA
697	Pro-135-tag	135	tag	129.55	NA
698	Pro-135-tag	135	tag	135.951	NA
699	Pro-135-tag	135	tag	130.931	NA
700	Pro-135-tag	135	tag	143.341	NA
701	Pro-135-tag	135	tag	154.691	NA
702	Pro-135-tag	135	tag	131.949	NA
703	Pro-135-tag	135	tag	131.156	NA
704	Pro-135-tag	135	tag	129.602	NA
705	Pro-135-tag	135	tag	131.373	NA
706	Pro-135-tag	135	tag	145.192	NA
707	Pro-135-tag	135	tag	131.921	NA
708	Pro-135-tag	135	tag	146.906	NA
709	Pro-135-tag	135	tag	139.333	NA
710	Pro-135-tag	135	tag	136.472	NA
711	Pro-135-tag	135	tag	130.289	NA
712	Pro-135-tag	135	tag	130.771	NA
713	Pro-135-tag	135	tag	134.435	NA
714	Pro-135-tag	135	tag	127.081	NA
715	Pro-135-tag	135	tag	132.059	NA
716	Pro-135-tag	135	tag	129.65	NA
717	Pro-135-tag	135	tag	124.984	NA
718	Pro-135-tag	135	tag	136.701	NA
719	Pro-135-tag	135	tag	132.524	NA
720	Pro-135-tag	135	tag	126.772	NA
721	Pro-135-tag	135	tag	168.295	NA
722	Pro-135-tag	135	tag	128.324	NA
723	Pro-135-tag	135	tag	178.858	NA
724	Pro-135-tag	135	tag	130.29	NA
725	Pro-135-tag	135	tag	124.271	NA
726	Pro-135-tag	135	tag	126.47	NA
727	Pro-135-tag	135	tag	171.012	NA
728	Pro-135-tag	135	tag	128.618	NA
729	Pro-135-tag	135	tag	128.989	NA
730	Pro-135-tag	135	tag	129.141	NA
731	Pro-135-tag	135	tag	132.674	NA
732	Pro-135-tag	135	tag	158.53	NA
733	Pro-135-tag	135	tag	130.593	NA
734	Pro-135-tag	135	tag	128.3	NA
735	Pro-135-tag	135	tag	133.114	NA
736	Pro-135-tag	135	tag	130.753	NA
737	Pro-135-tag	135	tag	133.396	NA
738	Pro-135-tag	135	tag	131.612	NA
739	Pro-135-tag	135	tag	134.551	NA
740	Pro-135-tag	135	tag	131.579	NA
741	Pro-135-tag	135	tag	129.132	NA
742	Pro-135-tag	135	tag	132.531	NA
743	Pro-135-tag	135	tag	135.694	NA
744	Pro-135-tag	135	tag	132.91	NA
745	Pro-135-tag	135	tag	132.566	NA
746	Pro-135-tag	135	tag	128.017	NA
747	Pro-135-tag	135	tag	127.718	NA
748	Pro-135-tag	135	tag	135.474	NA
749	Pro-135-tag	135	tag	129.924	NA
750	Pro-135-tag	135	tag	133.495	NA
751	Pro-135-tag	135	tag	130.479	NA
752	Pro-135-tag	135	tag	131.797	NA
753	Pro-135-tag	135	tag	131.86	NA
754	Pro-135-tag	135	tag	133.192	NA
755	Pro-135-tag	135	tag	129.047	NA
756	Pro-135-tag	135	tag	133.118	NA
757	Pro-135-tag	135	tag	142.925	NA
758	Pro-135-tag	135	tag	129.474	NA
759	Pro-135-tag	135	tag	135.209	NA
760	Pro-135-tag	135	tag	129.896	NA
761	Pro-135-tag	135	tag	131.167	NA
762	Pro-135-tag	135	tag	133.049	NA
763	Pro-135-tag	135	tag	134.672	NA
764	Pro-135-tag	135	tag	132.796	NA
765	Pro-135-tag	135	tag	131.484	NA
766	Pro-135-tag	135	tag	132.514	NA
767	Pro-135-tag	135	tag	134.838	NA
768	Pro-135-tag	135	tag	130.172	NA
769	Pro-135-tag	135	tag	137.698	NA
770	Pro-135-tag	135	tag	128.896	NA
771	Pro-135-tag	135	tag	131.247	NA
772	Pro-135-tag	135	tag	131.387	NA
773	Pro-135-tag	135	tag	129.47	NA
774	Pro-135-tag	135	tag	133.8	NA
775	Pro-135-tag	135	tag	128.774	NA
776	Pro-135-tag	135	tag	127.671	NA
777	Pro-135-tag	135	tag	128.029	NA
778	Pro-135-tag	135	tag	121.627	NA
779	Pro-135-tag	135	tag	133.45	NA
780	Pro-135-tag	135	tag	129.637	NA
781	Pro-135-tag	135	tag	131.973	NA
782	Pro-135-tag	135	tag	134.533	NA
783	Pro-135-tag	135	tag	130.32	NA
784	Pro-135-tag	135	tag	130.67	NA
785	Pro-135-tag	135	tag	141.498	NA
786	Pro-135-tag	135	tag	133.74	NA
787	Pro-135-tag	135	tag	130.333	NA
788	Pro-135-tag	135	tag	133.063	NA
789	Pro-135-tag	135	tag	129.483	NA
790	Pro-135-tag	135	tag	132.648	NA
791	Pro-135-tag	135	tag	131.38	NA
792	Pro-135-tag	135	tag	129.864	NA
793	Pro-135-tag	135	tag	132.955	NA
794	Pro-135-tag	135	tag	128.041	NA
795	Pro-135-tag	135	tag	133.475	NA
796	Pro-135-tag	135	tag	130.218	NA
797	Pro-135-tag	135	tag	126.02	NA
798	Pro-135-tag	135	tag	196.092	NA
799	Pro-135-tag	135	tag	134.733	NA
800	Pro-135-tag	135	tag	135.21	NA
801	Pro-135-tag	135	tag	130.029	NA
802	Pro-135-tag	135	tag	144.912	NA
803	Pro-135-tag	135	tag	129.933	NA
804	Pro-135-tag	135	tag	142.177	NA
805	Pro-135-tag	135	tag	138.266	NA
806	Pro-135-tag	135	tag	134.731	NA
807	Pro-135-tag	135	tag	130.266	NA
808	Pro-135-tag	135	tag	130.401	NA
809	Pro-135-tag	135	tag	149.904	NA
810	Pro-135-tag	135	tag	127.124	NA
811	Pro-135-tag	135	tag	144.046	NA
812	Pro-135-tag	135	tag	129.76	NA
813	Pro-135-tag	135	tag	133.37	NA
814	Pro-135-tag	135	tag	130.753	NA
815	Pro-135-tag	135	tag	137.434	NA
816	Pro-135-tag	135	tag	134.672	NA
817	Pro-135-tag	135	tag	129.359	NA
818	Pro-135-tag	135	tag	129.745	NA
819	Pro-135-tag	135	tag	133.24	NA
820	Pro-135-tag	135	tag	140.019	NA
821	Pro-135-tag	135	tag	131.625	NA
822	Pro-135-tag	135	tag	145.003	NA
823	Pro-135-tag	135	tag	133.973	NA
824	Pro-135-tag	135	tag	135.66	NA
825	Pro-135-tag	135	tag	132.251	NA
826	Pro-135-tag	135	tag	130.638	NA
827	Pro-135-tag	135	tag	145.598	NA
828	Pro-135-tag	135	tag	141.684	NA
829	Pro-135-tag	135	tag	129.688	NA
830	Pro-135-tag	135	tag	132.169	NA
831	Pro-135-tag	135	tag	130.126	NA
832	Pro-135-tag	135	tag	139.518	NA
833	Pro-135-tag	135	tag	127.218	NA
834	Pro-135-tag	135	tag	136.655	NA
835	Pro-135-tag	135	tag	166.748	NA
836	Pro-135-tag	135	tag	130.883	NA
837	Pro-135-tag	135	tag	141.332	NA
838	Pro-135-tag	135	tag	131.221	NA
839	Pro-135-tag	135	tag	132.908	NA
840	Pro-135-tag	135	tag	133.108	NA
841	Pro-135-tag	135	tag	150.679	NA
842	Pro-135-tag	135	tag	136.003	NA
843	Pro-135-tag	135	tag	135.277	NA
844	Pro-135-tag	135	tag	144.956	NA
845	Pro-135-tag	135	tag	135.208	NA
846	Pro-135-tag	135	tag	133.432	NA
847	Pro-135-tag	135	tag	132.205	NA
848	Pro-135-tag	135	tag	135.294	NA
849	Pro-135-tag	135	tag	136.785	NA
850	Pro-135-tag	135	tag	133.201	NA
851	Pro-135-tag	135	tag	129.696	NA
852	Pro-135-tag	135	tag	134.243	NA
853	Pro-135-tag	135	tag	132.033	NA
854	Pro-135-tag	135	tag	131.926	NA
855	Pro-135-tag	135	tag	126.821	NA
856	Pro-135-tag	135	tag	135.619	NA
857	Pro-135-tag	135	tag	146.122	NA
858	Pro-135-tag	135	tag	129.669	NA
859	Pro-135-tag	135	tag	127.173	NA
860	Pro-135-tag	135	tag	137.434	NA
861	Pro-135-tag	135	tag	128.653	NA
862	Pro-135-tag	135	tag	139.122	NA
863	Pro-135-tag	135	tag	162.319	NA
864	Pro-135-tag	135	tag	139.846	NA
865	Pro-135-tag	135	tag	128.841	NA
866	Pro-135-tag	135	tag	131.776	NA
867	Pro-135-tag	135	tag	128.583	NA
868	Pro-135-tag	135	tag	131.007	NA
869	Pro-135-tag	135	tag	133.814	NA
870	Pro-135-tag	135	tag	130.898	NA
871	Pro-135-tag	135	tag	130.166	NA
872	Pro-135-tag	135	tag	132.19	NA
873	Pro-135-tag	135	tag	139.576	NA
874	Pro-135-tag	135	tag	129.732	NA
875	Pro-135-tag	135	tag	133.613	NA
876	Pro-135-tag	135	tag	133.163	NA
877	Pro-135-tag	135	tag	130.423	NA
878	Pro-135-tag	135	tag	132.673	NA
879	Pro-135-tag	135	tag	136.023	NA
880	Pro-135-tag	135	tag	135.871	NA
881	Pro-135-tag	135	tag	134.168	NA
882	Pro-135-tag	135	tag	127.248	NA
883	Pro-135-tag	135	tag	134.782	NA
884	Pro-135-tag	135	tag	130.13	NA
885	Pro-135-tag	135	tag	136.14	NA
886	Pro-135-tag	135	tag	133.027	NA
887	Pro-135-tag	135	tag	133.755	NA
888	Pro-135-tag	135	tag	130.091	NA
889	Pro-135-tag	135	tag	131.773	NA
890	Pro-135-tag	135	tag	130.941	NA
891	Pro-135-tag	135	tag	135.138	NA
892	Pro-135-tag	135	tag	129.005	NA
893	Pro-135-tag	135	tag	131.456	NA
894	Pro-135-tag	135	tag	134.689	NA
895	Pro-135-tag	135	tag	134.578	NA
896	Pro-135-tag	135	tag	134.328	NA
897	Pro-135-tag	135	tag	144.744	NA
898	Pro-135-tag	135	tag	140.211	NA
899	Pro-135-tag	135	tag	132.869	NA
900	Pro-135-tag	135	tag	142.082	NA
901	Pro-135-tag	135	tag	134.744	NA
902	Pro-135-tag	135	tag	133.595	NA
903	Pro-135-tag	135	tag	148.664	NA
904	Pro-135-tag	135	tag	131.64	NA
905	Pro-135-tag	135	tag	132.358	NA
906	Pro-135-tag	135	tag	144.864	NA
907	Pro-135-tag	135	tag	154.953	NA
908	Pro-135-tag	135	tag	153.66	NA
909	Pro-135-tag	135	tag	154.294	NA
910	Pro-135-tag	135	tag	142.531	NA
911	Pro-135-tag	135	tag	135.171	NA
912	Pro-135-tag	135	tag	136.625	NA
913	Pro-135-tag	135	tag	143.668	NA
914	Pro-135-tag	135	tag	144.466	NA
915	Pro-135-tag	135	tag	139.265	NA
916	Pro-135-tag	135	tag	138.403	NA
917	Pro-135-tag	135	tag	132.217	NA
918	Pro-135-tag	135	tag	134.38	NA
919	Pro-135-tag	135	tag	137.543	NA
920	Pro-135-tag	135	tag	134.616	NA
921	Pro-135-tag	135	tag	135.883	NA
922	Pro-135-tag	135	tag	163.224	NA
923	Pro-135-tag	135	tag	135.266	NA
924	Pro-135-tag	135	tag	153.349	NA
925	Pro-135-tag	135	tag	144.867	NA
926	Pro-135-tag	135	tag	138.917	NA
927	Pro-135-tag	135	tag	148.575	NA
928	Pro-135-tag	135	tag	134.064	NA
929	Pro-135-tag	135	tag	183.86	NA
930	Pro-135-tag	135	tag	143.428	NA
931	Pro-135-tag	135	tag	136.878	NA
932	Pro-135-tag	135	tag	143.752	NA
933	Pro-135-tag	135	tag	148.168	NA
934	Pro-135-tag	135	tag	137.369	NA
935	Pro-135-tag	135	tag	130.103	NA
936	Pro-135-tag	135	tag	132.513	NA
937	Pro-135-tag	135	tag	136.685	NA
938	Pro-135-tag	135	tag	146.636	NA
939	Pro-135-tag	135	tag	164.731	NA
940	Pro-135-tag	135	tag	138.446	NA
941	Pro-135-tag	135	tag	136.757	NA
942	Pro-135-tag	135	tag	132.055	NA
943	Pro-135-tag	135	tag	134.98	NA
944	Pro-135-tag	135	tag	143.555	NA
945	Pro-135-tag	135	tag	140.465	NA
946	Pro-135-tag	135	tag	144.232	NA
947	Pro-135-tag	135	tag	133.735	NA
948	Pro-135-tag	135	tag	139.405	NA
949	Pro-135-tag	135	tag	146.84	NA
950	Pro-135-tag	135	tag	141.658	NA
951	Pro-135-tag	135	tag	149.279	NA
952	Pro-135-tag	135	tag	141.705	NA
953	Pro-135-tag	135	tag	152.217	NA
954	Pro-135-tag	135	tag	147.367	NA
955	Pro-135-tag	135	tag	144.044	NA
956	Pro-135-tag	135	tag	144.034	NA
957	Pro-135-tag	135	tag	138.168	NA
958	Pro-135-tag	135	tag	139.521	NA
959	Pro-135-tag	135	tag	137.919	NA
960	Pro-135-tag	135	tag	136.06	NA
961	Pro-135-tag	135	tag	153.627	NA
962	Pro-135-tag	135	tag	155.717	NA
963	Pro-135-tag	135	tag	148.87	NA
964	Pro-135-tag	135	tag	148.862	NA
965	Pro-135-tag	135	tag	141.91	NA
966	Pro-135-tag	135	tag	138.439	NA
967	Pro-135-tag	135	tag	152.546	NA
968	Pro-135-tag	135	tag	157.273	NA
969	Pro-135-tag	135	tag	150.729	NA
970	Pro-135-tag	135	tag	150.027	NA
971	Pro-135-tag	135	tag	161.446	NA
972	Pro-135-tag	135	tag	144.007	NA
973	Pro-135-tag	135	tag	148.307	NA
974	Pro-135-tag	135	tag	155.691	NA
975	Pro-135-tag	135	tag	135.871	NA
976	Pro-135-tag	135	tag	193.558	NA
977	Pro-135-tag	135	tag	180.224	NA
978	Pro-135-tag	135	tag	152.889	NA
979	Pro-135-tag	135	tag	155.606	NA
980	Pro-135-tag	135	tag	143.417	NA
981	Pro-135-tag	135	tag	148.34	NA
982	Pro-135-tag	135	tag	160.354	NA
983	Pro-135-tag	135	tag	149.809	NA
984	Pro-135-tag	135	tag	172.997	NA
985	Pro-135-tag	135	tag	145.03	NA
986	Pro-135-tag	135	tag	156.083	NA
987	Pro-135-tag	135	tag	157.585	NA
988	Pro-135-tag	135	tag	136.992	NA
989	Pro-135-tag	135	tag	148.797	NA
990	Pro-135-tag	135	tag	135.975	NA
991	Pro-135-tag	135	tag	142.069	NA
992	Pro-135-tag	135	tag	132.615	NA
993	Pro-135-tag	135	tag	136.035	NA
994	Pro-135-tag	135	tag	136.924	NA
995	Pro-135-tag	135	tag	134.324	NA
996	Pro-135-tag	135	tag	129.058	NA
997	Pro-135-tag	135	tag	131.819	NA
998	Pro-135-tag	135	tag	133.608	NA
999	Pro-135-tag	135	tag	133.935	NA
1000	Pro-135-tag	135	tag	150.324	NA
1001	Pro-135-tag	135	tag	138.165	NA
1002	Pro-135-tag	135	tag	130.237	NA
1003	Pro-135-tag	135	tag	149.59	NA
1004	Pro-135-tag	135	tag	131.98	NA
1005	Pro-135-tag	135	tag	137.593	NA
1006	Pro-135-tag	135	tag	136.691	NA
1007	Pro-135-tag	135	tag	134.895	NA
1008	Pro-135-tag	135	tag	131.236	NA
1009	Pro-135-tag	135	tag	130.126	NA
1010	Pro-135-tag	135	tag	132.611	NA
1011	Pro-135-tag	135	tag	133.576	NA
1012	Pro-135-tag	135	tag	130.953	NA
1013	Pro-135-tag	135	tag	132.882	NA
1014	Pro-135-tag	135	tag	135.902	NA
1015	Pro-135-tag	135	tag	150.744	NA
1016	Pro-135-tag	135	tag	128.452	NA
1017	Pro-135-tag	135	tag	132.38	NA
1018	Pro-135-tag	135	tag	137.512	NA
1019	Pro-135-tag	135	tag	131.184	NA
1020	Pro-135-tag	135	tag	132.511	NA
1021	Pro-135-tag	135	tag	130.256	NA
1022	Pro-135-tag	135	tag	124.317	NA
1023	Pro-135-tag	135	tag	135.697	NA
1024	Pro-135-tag	135	tag	129.506	NA
1025	Pro-135-tag	135	tag	131.073	NA
1026	Pro-135-tag	135	tag	125.712	NA
1027	Pro-135-tag	135	tag	144.648	NA
1028	Pro-135-tag	135	tag	153.182	NA
1029	Pro-135-tag	135	tag	129.793	NA
1030	Pro-135-tag	135	tag	132.789	NA
1031	Pro-135-tag	135	tag	147.351	NA
1032	Pro-135-tag	135	tag	129.138	NA
1033	Pro-135-tag	135	tag	134.184	NA
1034	Pro-135-tag	135	tag	143.818	NA
1035	Pro-135-tag	135	tag	145.575	NA
1036	Pro-135-tag	135	tag	163.508	NA
1037	Pro-135-tag	135	tag	133.244	NA
1038	Pro-135-tag	135	tag	129.28	NA
1039	Pro-135-tag	135	tag	137.718	NA
1040	Pro-135-tag	135	tag	134.342	NA
1041	Pro-135-tag	135	tag	133.765	NA
1042	Pro-135-tag	135	tag	136.458	NA
1043	Pro-135-tag	135	tag	130.423	NA
1044	Pro-135-tag	135	tag	129.444	NA
1045	Pro-135-tag	135	tag	130.061	NA
1046	Pro-135-tag	135	tag	133.17	NA
1047	Pro-135-tag	135	tag	134.711	NA
1048	Pro-135-tag	135	tag	137.351	NA
1049	Pro-135-tag	135	tag	131.036	NA
1050	Pro-135-tag	135	tag	142.647	NA
1051	Pro-135-tag	135	tag	129.475	NA
1052	Pro-135-tag	135	tag	143.289	NA
1053	Pro-135-tag	135	tag	129.227	NA
1054	Pro-135-tag	135	tag	127.622	NA
1055	Pro-135-tag	135	tag	133.587	NA
1056	Pro-135-tag	135	tag	141.529	NA
1057	Pro-135-tag	135	tag	127.68	NA
1058	Pro-135-tag	135	tag	132.446	NA
1059	Pro-135-tag	135	tag	126.146	NA
1060	Pro-135-tag	135	tag	130.282	NA
1061	Pro-135-tag	135	tag	129.034	NA
1062	Pro-135-tag	135	tag	125.545	NA
1063	Pro-135-tag	135	tag	132.135	NA
1064	Pro-135-tag	135	tag	131.471	NA
1065	Pro-135-tag	135	tag	135.462	NA
1066	Pro-135-tag	135	tag	141.495	NA
1067	Pro-135-tag	135	tag	138.593	NA
1068	Pro-135-tag	135	tag	128.43	NA
1069	Pro-135-tag	135	tag	130.813	NA
1070	Pro-135-tag	135	tag	132.461	NA
1071	Pro-135-tag	135	tag	132.384	NA
1072	Pro-135-tag	135	tag	127.326	NA
1073	Pro-135-tag	135	tag	132.486	NA
1074	Pro-135-tag	135	tag	130.205	NA
1075	Pro-135-tag	135	tag	130.792	NA
1076	Pro-135-tag	135	tag	133.969	NA
1077	Pro-135-tag	135	tag	134.554	NA
1078	Pro-135-tag	135	tag	134.116	NA
1079	Pro-135-tag	135	tag	131.603	NA
1080	Pro-135-tag	135	tag	130.855	NA
1081	Pro-135-tag	135	tag	129.302	NA
1082	Pro-135-tag	135	tag	131.229	NA
1083	Pro-135-tag	135	tag	135.037	NA
1084	Pro-135-tag	135	tag	139.253	NA
1085	Pro-135-tag	135	tag	129.574	NA
1086	Pro-135-tag	135	tag	133.482	NA
1087	Pro-135-tag	135	tag	128.452	NA
1088	Pro-135-tag	135	tag	143.437	NA
1089	Pro-135-tag	135	tag	132.701	NA
1090	Pro-135-tag	135	tag	128.133	NA
1091	Pro-135-tag	135	tag	128.861	NA
1092	Pro-135-tag	135	tag	125.298	NA
1093	Pro-135-tag	135	tag	127.489	NA
1094	Pro-135-tag	135	tag	129.385	NA
1095	Pro-135-tag	135	tag	139.123	NA
1096	Pro-135-tag	135	tag	131.755	NA
1097	Pro-135-tag	135	tag	133.603	NA
1098	Pro-135-tag	135	tag	130.681	NA
1099	Pro-135-tag	135	tag	137.712	NA
1100	Pro-135-tag	135	tag	129.678	NA
1101	Pro-135-tag	135	tag	128.674	NA
1102	Pro-135-tag	135	tag	128.253	NA
1103	Pro-135-tag	135	tag	135.562	NA
1104	Pro-135-tag	135	tag	131.3	NA
1105	Pro-135-tag	135	tag	132.47	NA
1106	Pro-135-tag	135	tag	134.327	NA
1107	Pro-135-tag	135	tag	134.363	NA
1108	Pro-135-tag	135	tag	131.932	NA
1109	Pro-135-tag	135	tag	158.472	NA
1110	Pro-135-tag	135	tag	130.272	NA
1111	Pro-135-tag	135	tag	131.028	NA
1112	Pro-135-tag	135	tag	132.241	NA
1113	Pro-135-tag	135	tag	129.575	NA
1114	Pro-135-tag	135	tag	131.587	NA
1115	Pro-135-tag	135	tag	126.179	NA
1116	Pro-135-tag	135	tag	132.659	NA
1117	Pro-135-tag	135	tag	140.77	NA
1118	Pro-135-tag	135	tag	135.9	NA
1119	Pro-135-tag	135	tag	144.082	NA
1120	Pro-135-tag	135	tag	137.301	NA
1121	Pro-135-tag	135	tag	145.538	NA
1122	Pro-135-tag	135	tag	136.952	NA
1123	Pro-135-tag	135	tag	132.275	NA
1124	Pro-135-tag	135	tag	150.935	NA
1125	Pro-135-tag	135	tag	142.104	NA
1126	Pro-135-tag	135	tag	137.676	NA
1127	Pro-135-tag	135	tag	147.14	NA
1128	Pro-135-tag	135	tag	131.227	NA
1129	Pro-135-tag	135	tag	140.069	NA
1130	Pro-135-tag	135	tag	133.048	NA
1131	Pro-135-tag	135	tag	128.834	NA
1132	Pro-135-tag	135	tag	131.534	NA
1133	Pro-135-tag	135	tag	138.046	NA
1134	Pro-135-tag	135	tag	135.525	NA
1135	Pro-135-tag	135	tag	128.74	NA
1136	Pro-135-tag	135	tag	129.798	NA
1137	Pro-135-tag	135	tag	145.904	NA
1138	Pro-135-tag	135	tag	144.194	NA
1139	Pro-135-tag	135	tag	129.72	NA
1140	Pro-135-tag	135	tag	146.734	NA
1141	Pro-135-tag	135	tag	128.269	NA
1142	Pro-135-tag	135	tag	135.016	NA
1143	Pro-135-tag	135	tag	132.129	NA
1144	Pro-135-tag	135	tag	156.234	NA
1145	Pro-135-tag	135	tag	133.165	NA
1146	Pro-135-tag	135	tag	131.987	NA
1147	Pro-135-tag	135	tag	129.814	NA
1148	Pro-135-tag	135	tag	134.334	NA
1149	Pro-135-tag	135	tag	134.423	NA
1150	Pro-135-tag	135	tag	154.533	NA
1151	Pro-135-tag	135	tag	130.495	NA
1152	Pro-135-tag	135	tag	140.442	NA
1153	Pro-135-tag	135	tag	129.909	NA
1154	Pro-135-tag	135	tag	128.446	NA
1155	Pro-135-tag	135	tag	131.456	NA
1156	Pro-135-tag	135	tag	132.07	NA
1157	Pro-135-tag	135	tag	144.964	NA
1158	Pro-135-tag	135	tag	131.732	NA
1159	Pro-135-tag	135	tag	132.871	NA
1160	Pro-135-tag	135	tag	128.952	NA
1161	Pro-135-tag	135	tag	133.173	NA
1162	Pro-135-tag	135	tag	135.323	NA
1163	Pro-135-tag	135	tag	131.517	NA
1164	Pro-135-tag	135	tag	142.09	NA
1165	Pro-135-tag	135	tag	132.686	NA
1166	Pro-135-tag	135	tag	132.527	NA
1167	Pro-135-tag	135	tag	135.156	NA
1168	Pro-135-tag	135	tag	133.365	NA
1169	Pro-135-tag	135	tag	128.588	NA
1170	Pro-135-tag	135	tag	132.605	NA
1171	Pro-135-tag	135	tag	142.215	NA
1172	Pro-135-tag	135	tag	128.951	NA
1173	Pro-135-tag	135	tag	132.145	NA
1174	Pro-135-tag	135	tag	156.958	NA
1175	Pro-135-tag	135	tag	134.57	NA
1176	Pro-135-tag	135	tag	136.064	NA
1177	Pro-135-tag	135	tag	130.36	NA
1178	Pro-135-tag	135	tag	128.517	NA
1179	Pro-135-tag	135	tag	162.692	NA
1180	Pro-135-tag	135	tag	134.098	NA
1181	Pro-135-tag	135	tag	130.037	NA
1182	Pro-135-tag	135	tag	129.77	NA
1183	Pro-135-tag	135	tag	133.49	NA
1184	Pro-135-tag	135	tag	161.115	NA
1185	Pro-135-tag	135	tag	173.023	NA
1186	Pro-135-tag	135	tag	156.134	NA
1187	Pro-135-tag	135	tag	135.173	NA
1188	Pro-135-tag	135	tag	129.084	NA
1189	Pro-135-tag	135	tag	139.937	NA
1190	Pro-135-tag	135	tag	131.568	NA
1191	Pro-135-tag	135	tag	128.409	NA
1192	Pro-135-tag	135	tag	133.6	NA
1193	Pro-135-tag	135	tag	139.623	NA
1194	Pro-135-tag	135	tag	142.121	NA
1195	Pro-135-tag	135	tag	153.061	NA
1196	Pro-135-tag	135	tag	127.763	NA
1197	Pro-135-tag	135	tag	130.745	NA
1198	Pro-135-tag	135	tag	136.909	NA
1199	Pro-135-tag	135	tag	161.526	NA
1200	Pro-135-tag	135	tag	151.263	NA
1201	Pro-135-tag	135	tag	165.047	NA
1202	Pro-135-tag	135	tag	131.999	NA
1203	Pro-135-tag	135	tag	138.866	NA
1204	Pro-135-tag	135	tag	131.226	NA
1205	Pro-135-tag	135	tag	135.112	NA
1206	Pro-135-tag	135	tag	135.249	NA
1207	Pro-135-tag	135	tag	152.72	NA
1208	Pro-135-tag	135	tag	134.34	NA
1209	Pro-135-tag	135	tag	141.472	NA
1210	Pro-135-tag	135	tag	129.96	NA
1211	Pro-135-tag	135	tag	135.542	NA
1212	Pro-135-tag	135	tag	132.274	NA
1213	Pro-135-tag	135	tag	146.206	NA
1214	Pro-135-tag	135	tag	144.097	NA
1215	Pro-135-tag	135	tag	134.531	NA
1216	Pro-135-tag	135	tag	132.169	NA
1217	Pro-135-tag	135	tag	130.372	NA
1218	Pro-135-tag	135	tag	149.555	NA
1219	Pro-135-tag	135	tag	151.289	NA
1220	Pro-135-tag	135	tag	153.894	NA
1221	Pro-135-tag	135	tag	134.165	NA
1222	Pro-135-tag	135	tag	131.781	NA
1223	Pro-135-tag	135	tag	130.551	NA
1224	Pro-135-tag	135	tag	131.816	NA
1225	Pro-135-tag	135	tag	140.946	NA
1226	Pro-135-tag	135	tag	133.393	NA
1227	Pro-135-tag	135	tag	147.595	NA
1228	Pro-135-tag	135	tag	130.183	NA
1229	Pro-135-tag	135	tag	133.027	NA
1230	Pro-135-tag	135	tag	130.396	NA
1231	Pro-135-tag	135	tag	148.795	NA
1232	Pro-135-tag	135	tag	141.648	NA
1233	Pro-135-tag	135	tag	136.75	NA
1234	Pro-135-tag	135	tag	145.445	NA
1235	Pro-135-tag	135	tag	136.456	NA
1236	Pro-135-tag	135	tag	136.868	NA
1237	Pro-135-tag	135	tag	137.474	NA
1238	Pro-135-tag	135	tag	134.488	NA
1239	Pro-135-tag	135	tag	143.134	NA
1240	Pro-135-tag	135	tag	136.853	NA
1241	Pro-135-tag	135	tag	147.344	NA
1242	Pro-135-tag	135	tag	135.461	NA
1243	Pro-135-tag	135	tag	155.725	NA
1244	Pro-135-tag	135	tag	143.943	NA
1245	Pro-135-tag	135	tag	165.851	NA
1246	Pro-135-tag	135	tag	136.009	NA
1247	Pro-135-tag	135	tag	154.267	NA
1248	Pro-135-tag	135	tag	142.778	NA
1249	Pro-135-tag	135	tag	137.853	NA
1250	Pro-135-tag	135	tag	144.476	NA
1251	Pro-135-tag	135	tag	136.563	NA
1252	Pro-135-tag	135	tag	139.315	NA
1253	Pro-135-tag	135	tag	137.781	NA
1254	Pro-135-tag	135	tag	134.259	NA
1255	Pro-135-tag	135	tag	135.404	NA
1256	Pro-135-tag	135	tag	135.319	NA
1257	Pro-135-tag	135	tag	133.462	NA
1258	Pro-135-tag	135	tag	144.027	NA
1259	Pro-135-tag	135	tag	133.566	NA
1260	Pro-135-tag	135	tag	135.49	NA
1261	Pro-135-tag	135	tag	133.489	NA
1262	Pro-135-tag	135	tag	139.322	NA
1263	Pro-135-tag	135	tag	134.376	NA
1264	Pro-135-tag	135	tag	137.089	NA
1265	Pro-135-tag	135	tag	135.605	NA
1266	Pro-135-tag	135	tag	139.324	NA
1267	Pro-135-tag	135	tag	149.35	NA
1268	Pro-135-tag	135	tag	140.091	NA
1269	Pro-135-tag	135	tag	132.27	NA
1270	Pro-135-tag	135	tag	143.826	NA
1271	Pro-135-tag	135	tag	146.312	NA
1272	Pro-135-tag	135	tag	137.142	NA
1273	Pro-135-tag	135	tag	139.127	NA
1274	Pro-135-tag	135	tag	146.563	NA
1275	Pro-135-tag	135	tag	131.162	NA
1276	Pro-135-tag	135	tag	141.571	NA
1277	Pro-135-tag	135	tag	134.476	NA
1278	Pro-135-tag	135	tag	142.518	NA
1279	Pro-135-tag	135	tag	144.911	NA
1280	Pro-135-tag	135	tag	142.537	NA
1281	Pro-135-tag	135	tag	148.318	NA
1282	Pro-135-tag	135	tag	135.465	NA
1283	Pro-135-tag	135	tag	148.794	NA
1284	Pro-135-tag	135	tag	161.731	NA
1285	Pro-135-tag	135	tag	140.772	NA
1286	Pro-135-tag	135	tag	154.939	NA
1287	Pro-135-tag	135	tag	149.017	NA
1288	Pro-135-tag	135	tag	142.185	NA
1289	Pro-135-tag	135	tag	146.578	NA
1290	Pro-135-tag	135	tag	149.733	NA
1291	Pro-135-tag	135	tag	150.764	NA
1292	Pro-135-tag	135	tag	135.341	NA
1293	Pro-135-tag	135	tag	157.581	NA
1294	Pro-135-tag	135	tag	144.786	NA
1295	Pro-135-tag	135	tag	166.614	NA
1296	Pro-135-tag	135	tag	144.018	NA
1297	Pro-135-tag	135	tag	166.777	NA
1298	Pro-135-tag	135	tag	151.51	NA
1299	Pro-135-tag	135	tag	156.253	NA
1300	Pro-135-tag	135	tag	155.426	NA
1301	Pro-135-tag	135	tag	144.265	NA
1302	Pro-135-tag	135	tag	153.487	NA
1303	Pro-135-tag	135	tag	141.564	NA
1304	Pro-135-tag	135	tag	137.771	NA
1305	Pro-135-tag	135	tag	138.532	NA
1306	Pro-135-tag	135	tag	152.373	NA
1307	Pro-135-tag	135	tag	135.082	NA
1308	Pro-135-tag	135	tag	186.695	NA
1309	Pro-135-tag	135	tag	138.134	NA
1310	Pro-135-tag	135	tag	132.946	NA
1311	Pro-135-tag	135	tag	135.947	NA
1312	Pro-135-tag	135	tag	151.84	NA
1313	Pro-135-tag	135	tag	152.706	NA
1314	Pro-135-tag	135	tag	172.493	NA
1315	Pro-135-tag	135	tag	147.613	NA
1316	Pro-135-tag	135	tag	145.813	NA
1317	Pro-135-tag	135	tag	137.672	NA
1318	Pro-135-tag	135	tag	138.367	NA
1319	Pro-135-tag	135	tag	135.168	NA
1320	Pro-135-tag	135	tag	143.475	NA
1321	Pro-135-tag	135	tag	162.735	NA
1322	Pro-135-tag	135	tag	146.783	NA
1323	Pro-135-tag	135	tag	125.992	NA
1324	Pro-135-tag	135	tag	136.333	NA
1325	Pro-135-tag	135	tag	128.782	NA
1326	Pro-135-tag	135	tag	135.141	NA
1327	Pro-135-tag	135	tag	140.995	NA
1328	Pro-135-tag	135	tag	130.117	NA
1329	Pro-135-tag	135	tag	129.924	NA
1330	Pro-135-tag	135	tag	137.257	NA
1331	Pro-135-tag	135	tag	152.894	NA
1332	Pro-135-tag	135	tag	153.783	NA
1333	Pro-135-tag	135	tag	135.026	NA
1334	Pro-135-tag	135	tag	136.151	NA
1335	Pro-135-tag	135	tag	159	NA
1336	Pro-135-tag	135	tag	130.462	NA
1337	Pro-135-tag	135	tag	134.07	NA
1338	Pro-135-tag	135	tag	130.426	NA
1339	Pro-135-tag	135	tag	133.501	NA
1340	Pro-135-tag	135	tag	148.634	NA
1341	Pro-135-tag	135	tag	134.933	NA
1342	Pro-135-tag	135	tag	130.747	NA
1343	Pro-135-tag	135	tag	145.461	NA
1344	Pro-135-tag	135	tag	132.783	NA
1345	Pro-135-tag	135	tag	130.469	NA
1346	Pro-135-tag	135	tag	133.004	NA
1347	Pro-135-tag	135	tag	149.898	NA
1348	Pro-135-tag	135	tag	157.284	NA
1349	Pro-135-tag	135	tag	144.905	NA
1350	Pro-135-tag	135	tag	132.167	NA
1351	Pro-135-tag	135	tag	129.031	NA
1352	Pro-135-tag	135	tag	149.233	NA
1353	Pro-135-tag	135	tag	139.081	NA
1354	Pro-135-tag	135	tag	134.875	NA
1355	Pro-135-tag	135	tag	129.93	NA
1356	Pro-135-tag	135	tag	147.675	NA
1357	Pro-135-tag	135	tag	137.147	NA
1358	Pro-135-tag	135	tag	133.46	NA
1359	Pro-135-tag	135	tag	132.105	NA
1360	Pro-135-tag	135	tag	140.636	NA
1361	Pro-135-tag	135	tag	124.599	NA
1362	Pro-135-tag	135	tag	139.229	NA
1363	Pro-135-tag	135	tag	131.807	NA
1364	Pro-135-tag	135	tag	145.737	NA
1365	Pro-135-tag	135	tag	136.299	NA
1366	Pro-135-tag	135	tag	134.444	NA
1367	Pro-135-tag	135	tag	136.59	NA
1368	Pro-135-tag	135	tag	147.145	NA
1369	Pro-135-tag	135	tag	134.027	NA
1370	Pro-135-tag	135	tag	129.089	NA
1371	Pro-135-tag	135	tag	134.831	NA
1372	Pro-135-tag	135	tag	131.557	NA
1373	Pro-135-tag	135	tag	131.796	NA
1374	Pro-135-tag	135	tag	127.151	NA
1375	Pro-135-tag	135	tag	132.575	NA
1376	Pro-135-tag	135	tag	128.096	NA
1377	Pro-135-tag	135	tag	135.498	NA
1378	Pro-135-tag	135	tag	149.486	NA
1379	Pro-135-tag	135	tag	125.454	NA
1380	Pro-135-tag	135	tag	133.499	NA
1381	Pro-135-tag	135	tag	140.268	NA
1382	Pro-135-tag	135	tag	151.919	NA
1383	Pro-135-tag	135	tag	141.646	NA
1384	Pro-135-tag	135	tag	144.383	NA
1385	Pro-135-tag	135	tag	139.017	NA
1386	Pro-135-tag	135	tag	142.821	NA
1387	Pro-135-tag	135	tag	147.703	NA
1388	Pro-135-tag	135	tag	138.623	NA
1389	Pro-135-tag	135	tag	136.899	NA
1390	Pro-135-tag	135	tag	133.343	NA
1391	Pro-135-tag	135	tag	129.709	NA
1392	Pro-135-tag	135	tag	143.465	NA
1393	Pro-135-tag	135	tag	133.13	NA
1394	Pro-135-tag	135	tag	131.724	NA
1395	Pro-135-tag	135	tag	132.597	NA
1396	Pro-135-tag	135	tag	143.222	NA
1397	Pro-135-tag	135	tag	134.095	NA
1398	Pro-135-tag	135	tag	129.855	NA
1399	Pro-135-tag	135	tag	131.085	NA
1400	Pro-135-tag	135	tag	150.302	NA
1401	Pro-135-tag	135	tag	131.852	NA
1402	Pro-135-tag	135	tag	126.71	NA
1403	Pro-135-tag	135	tag	126.242	NA
1404	Pro-135-tag	135	tag	131.872	NA
1405	Pro-135-tag	135	tag	134.157	NA
1406	Pro-135-tag	135	tag	134.494	NA
1407	Pro-135-tag	135	tag	136.233	NA
1408	Pro-135-tag	135	tag	131.122	NA
1409	Pro-135-tag	135	tag	129.85	NA
1410	Pro-135-tag	135	tag	146.902	NA
1411	Pro-135-tag	135	tag	132.554	NA
1412	Pro-135-tag	135	tag	134.312	NA
1413	Pro-135-tag	135	tag	133.382	NA
1414	Pro-135-tag	135	tag	141.838	NA
1415	Pro-135-tag	135	tag	142.365	NA
1416	Pro-135-tag	135	tag	136.799	NA
1417	Pro-135-tag	135	tag	133.29	NA
1418	Pro-135-tag	135	tag	150.587	NA
1419	Pro-135-tag	135	tag	131.078	NA
1420	Pro-135-tag	135	tag	137.393	NA
1421	Pro-135-tag	135	tag	127.449	NA
1422	Pro-135-tag	135	tag	137.717	NA
1423	Pro-135-tag	135	tag	155.233	NA
1424	Pro-135-tag	135	tag	136.164	NA
1425	Pro-135-tag	135	tag	135.256	NA
1426	Pro-135-tag	135	tag	132.756	NA
1427	Pro-135-tag	135	tag	137.867	NA
1428	Pro-135-tag	135	tag	153.367	NA
1429	Pro-135-tag	135	tag	130.712	NA
1430	Pro-135-tag	135	tag	130.493	NA
1431	Pro-135-tag	135	tag	135.351	NA
1432	Pro-135-tag	135	tag	134.016	NA
1433	Pro-135-tag	135	tag	131.267	NA
1434	Pro-135-tag	135	tag	127.705	NA
1435	Pro-135-tag	135	tag	134.69	NA
1436	Pro-135-tag	135	tag	133.032	NA
1437	Pro-135-tag	135	tag	135.072	NA
1438	Pro-135-tag	135	tag	128.978	NA
1439	Pro-135-tag	135	tag	135.579	NA
1440	Pro-135-tag	135	tag	128.877	NA
1441	Pro-135-tag	135	tag	132.876	NA
1442	Pro-135-tag	135	tag	125.455	NA
1443	Pro-135-tag	135	tag	136.197	NA
1444	Pro-135-tag	135	tag	128.396	NA
1445	Pro-135-tag	135	tag	128.905	NA
1446	Pro-135-tag	135	tag	132.111	NA
1447	Pro-135-tag	135	tag	138.34	NA
1448	Pro-135-tag	135	tag	128.581	NA
1449	Pro-135-tag	135	tag	128.218	NA
1450	Pro-135-tag	135	tag	128.885	NA
1451	Pro-135-tag	135	tag	133.986	NA
1452	Pro-135-tag	135	tag	137.111	NA
1453	Pro-135-tag	135	tag	129.676	NA
1454	Pro-135-tag	135	tag	126.123	NA
1455	Pro-135-tag	135	tag	130.937	NA
1456	Pro-135-tag	135	tag	148.779	NA
1457	Pro-135-tag	135	tag	133.842	NA
1458	Pro-135-tag	135	tag	173.995	NA
1459	Pro-135-tag	135	tag	129.15	NA
1460	Pro-135-tag	135	tag	140.788	NA
1461	Pro-135-tag	135	tag	125.018	NA
1462	Pro-135-tag	135	tag	162.382	NA
1463	Pro-135-tag	135	tag	144.116	NA
1464	Pro-135-tag	135	tag	127.198	NA
1465	Pro-135-tag	135	tag	141.904	NA
1466	Pro-135-tag	135	tag	130.702	NA
1467	Pro-135-tag	135	tag	132.338	NA
1468	Pro-135-tag	135	tag	133.003	NA
1469	Pro-135-tag	135	tag	129.125	NA
1470	Pro-135-tag	135	tag	127.895	NA
1471	Pro-135-tag	135	tag	142.415	NA
1472	Pro-135-tag	135	tag	174.571	NA
1473	Pro-135-tag	135	tag	126.589	NA
1474	Pro-135-tag	135	tag	130.382	NA
1475	Pro-135-tag	135	tag	144.938	NA
1476	Pro-135-tag	135	tag	131.044	NA
1477	Pro-135-tag	135	tag	133.893	NA
1478	Pro-135-tag	135	tag	126.571	NA
1479	Pro-135-tag	135	tag	129.179	NA
1480	Pro-135-tag	135	tag	128.643	NA
1481	Pro-135-tag	135	tag	135.114	NA
1482	Pro-135-tag	135	tag	126.862	NA
1483	Pro-135-tag	135	tag	132.644	NA
1484	Pro-135-tag	135	tag	130.849	NA
1485	Pro-135-tag	135	tag	130.022	NA
1486	Pro-135-tag	135	tag	134.325	NA
1487	Pro-135-tag	135	tag	129.883	NA
1488	Pro-135-tag	135	tag	125.483	NA
1489	Pro-135-tag	135	tag	131.4	NA
1490	Pro-135-tag	135	tag	126.568	NA
1491	Pro-135-tag	135	tag	129.172	NA
1492	Pro-135-tag	135	tag	149.813	NA
1493	Pro-135-tag	135	tag	159.143	NA
1494	Pro-135-tag	135	tag	132.955	NA
1495	Pro-135-tag	135	tag	128.806	NA
1496	Pro-135-tag	135	tag	127.726	NA
1497	Pro-135-tag	135	tag	124.594	NA
1498	Pro-135-tag	135	tag	127.728	NA
1499	Pro-135-tag	135	tag	136.006	NA
1500	Pro-135-tag	135	tag	124.301	NA
1501	Pro-135-tag	135	tag	129.646	NA
1502	Pro-135-tag	135	tag	130.265	NA
1503	Pro-135-tag	135	tag	124.223	NA
1504	Pro-135-tag	135	tag	134.49	NA
1505	Pro-135-tag	135	tag	160.373	NA
1506	Pro-135-tag	135	tag	132.15	NA
1507	Pro-135-tag	135	tag	130.363	NA
1508	Pro-135-tag	135	tag	132.804	NA
1509	Pro-135-tag	135	tag	153.201	NA
1510	Pro-135-tag	135	tag	130.163	NA
1511	Pro-135-tag	135	tag	131.372	NA
1512	Pro-135-tag	135	tag	132.293	NA
1513	Pro-135-tag	135	tag	128.664	NA
1514	Pro-135-tag	135	tag	128.697	NA
1515	Pro-135-tag	135	tag	129.111	NA
1516	Pro-135-tag	135	tag	121.036	NA
1517	Pro-135-tag	135	tag	129.776	NA
1518	Pro-135-tag	135	tag	128.93	NA
1519	Pro-135-tag	135	tag	125.363	NA
1520	Pro-135-tag	135	tag	127.762	NA
1521	Pro-135-tag	135	tag	146.892	NA
1522	Pro-135-tag	135	tag	139.363	NA
1523	Pro-135-tag	135	tag	127.388	NA
1524	Pro-135-tag	135	tag	121.867	NA
1525	Pro-135-tag	135	tag	125.619	NA
1526	Pro-135-tag	135	tag	128.807	NA
1527	Pro-135-tag	135	tag	139.212	NA
1528	Pro-135-tag	135	tag	121.859	NA
1529	Pro-135-tag	135	tag	120.413	NA
1530	Pro-135-tag	135	tag	127.718	NA
1531	Pro-135-tag	135	tag	126.269	NA
1532	Pro-135-tag	135	tag	125.773	NA
1533	Pro-135-tag	135	tag	128.088	NA
1534	Pro-135-tag	135	tag	123.342	NA
1535	Pro-135-tag	135	tag	136.897	NA
1536	Pro-135-tag	135	tag	133.954	NA
1537	Pro-135-tag	135	tag	135.961	NA
1538	Pro-135-tag	135	tag	131.944	NA
1539	Pro-135-tag	135	tag	128.723	NA
1540	Pro-135-tag	135	tag	136.388	NA
1541	Pro-135-tag	135	tag	126.656	NA
1542	Pro-135-tag	135	tag	130.476	NA
1543	Pro-135-tag	135	tag	131.681	NA
1544	Pro-135-tag	135	tag	129.475	NA
1545	Pro-135-tag	135	tag	127.26	NA
1546	Pro-135-tag	135	tag	127.303	NA
1547	Pro-135-tag	135	tag	129.197	NA
1548	Pro-135-tag	135	tag	129.871	NA
1549	Pro-135-tag	135	tag	127.529	NA
1550	Pro-135-tag	135	tag	127.114	NA
1551	Pro-135-tag	135	tag	132.3	NA
1552	Pro-135-tag	135	tag	133.913	NA
1553	Pro-135-tag	135	tag	127.193	NA
1554	Pro-135-tag	135	tag	128.725	NA
1555	Pro-135-tag	135	tag	138.399	NA
1556	Pro-135-tag	135	tag	136.221	NA
1557	Pro-135-tag	135	tag	131.717	NA
1558	Pro-135-tag	135	tag	129.937	NA
1559	Pro-135-tag	135	tag	131.141	NA
1560	Pro-135-tag	135	tag	131.942	NA
1561	Pro-135-tag	135	tag	134.221	NA
1562	Pro-135-tag	135	tag	125.65	NA
1563	Pro-135-tag	135	tag	128.32	NA
1564	Pro-135-tag	135	tag	129.483	NA
1565	Pro-135-tag	135	tag	128.846	NA
1566	Pro-135-tag	135	tag	132.877	NA
1567	Pro-135-tag	135	tag	130.762	NA
1568	Pro-135-tag	135	tag	127.148	NA
1569	Pro-135-tag	135	tag	160.866	NA
1570	Pro-135-tag	135	tag	133.948	NA
1571	Pro-135-tag	135	tag	139.698	NA
1572	Pro-135-tag	135	tag	136.531	NA
1573	Pro-135-tag	135	tag	127.74	NA
1574	Pro-135-tag	135	tag	135.917	NA
1575	Pro-135-tag	135	tag	126.773	NA
1576	Pro-135-tag	135	tag	156.239	NA
1577	Pro-135-tag	135	tag	129.718	NA
1578	Pro-135-tag	135	tag	128.017	NA
1579	Pro-135-tag	135	tag	140.275	NA
1580	Pro-135-tag	135	tag	130.27	NA
1581	Pro-135-tag	135	tag	127.282	NA
1582	Pro-135-tag	135	tag	129.896	NA
1583	Pro-135-tag	135	tag	147.039	NA
1584	Pro-135-tag	135	tag	131.456	NA
1585	Pro-135-tag	135	tag	128.802	NA
1586	Pro-135-tag	135	tag	127.171	NA
1587	Pro-135-tag	135	tag	140.738	NA
1588	Pro-135-tag	135	tag	144.989	NA
1589	Pro-135-tag	135	tag	173.638	NA
1590	Pro-135-tag	135	tag	126.488	NA
1591	Pro-135-tag	135	tag	153.969	NA
1592	Pro-135-tag	135	tag	126.385	NA
1593	Pro-135-tag	135	tag	131.157	NA
1594	Pro-135-tag	135	tag	139.422	NA
1595	Pro-135-tag	135	tag	145.911	NA
1596	Pro-135-tag	135	tag	132.307	NA
1597	Pro-135-tag	135	tag	142.909	NA
1598	Pro-135-tag	135	tag	130.265	NA
1599	Pro-135-tag	135	tag	127.771	NA
1600	Pro-135-tag	135	tag	126.801	NA
1601	Pro-135-tag	135	tag	152.132	NA
1602	Pro-135-tag	135	tag	126.612	NA
1603	Pro-135-tag	135	tag	127.766	NA
1604	Pro-135-tag	135	tag	131.642	NA
1605	Pro-135-tag	135	tag	132.629	NA
1606	Pro-135-tag	135	tag	131.23	NA
1607	Pro-135-tag	135	tag	133.505	NA
1608	Pro-135-tag	135	tag	130.475	NA
1609	Pro-135-tag	135	tag	132.93	NA
1610	Pro-135-tag	135	tag	130.357	NA
1611	Pro-135-tag	135	tag	148.039	NA
1612	Pro-135-tag	135	tag	129.901	NA
1613	Pro-135-tag	135	tag	131.418	NA
1614	Pro-135-tag	135	tag	142.381	NA
1615	Pro-135-tag	135	tag	129.042	NA
1616	Pro-135-tag	135	tag	142.693	NA
1617	Pro-135-tag	135	tag	132.918	NA
1618	Pro-135-tag	135	tag	150.126	NA
1619	Pro-135-tag	135	tag	131.979	NA
1620	Pro-135-tag	135	tag	126.139	NA
1621	Pro-135-tag	135	tag	134.606	NA
1622	Pro-135-tag	135	tag	126.464	NA
1623	Pro-135-tag	135	tag	149.003	NA
1624	Pro-135-tag	135	tag	126.171	NA
1625	Pro-135-tag	135	tag	146.513	NA
1626	Pro-135-tag	135	tag	128.85	NA
1627	Pro-135-tag	135	tag	139	NA
1628	Pro-135-tag	135	tag	136.805	NA
1629	Pro-135-tag	135	tag	167.226	NA
1630	Pro-135-tag	135	tag	136.717	NA
1631	Pro-135-tag	135	tag	127.565	NA
1632	Pro-135-tag	135	tag	132.366	NA
1633	Pro-135-tag	135	tag	133.049	NA
1634	Pro-135-tag	135	tag	128.562	NA
1635	Pro-135-tag	135	tag	130.896	NA
1636	Pro-135-tag	135	tag	126.992	NA
1637	Pro-135-tag	135	tag	139.048	NA
1638	Pro-135-tag	135	tag	128.199	NA
1639	Pro-135-tag	135	tag	137.233	NA
1640	Pro-135-tag	135	tag	130.932	NA
1641	Pro-135-tag	135	tag	140.429	NA
1642	Pro-135-tag	135	tag	153.475	NA
1643	Pro-135-tag	135	tag	128.21	NA
1644	Pro-135-tag	135	tag	127.202	NA
1645	Pro-135-tag	135	tag	136.224	NA
1646	Pro-135-tag	135	tag	157.83	NA
1647	Pro-135-tag	135	tag	130.706	NA
1648	Pro-135-tag	135	tag	129.643	NA
1649	Pro-135-tag	135	tag	137.274	NA
1650	Pro-135-tag	135	tag	129.544	NA
1651	Pro-135-tag	135	tag	129.196	NA
1652	Pro-135-tag	135	tag	136.11	NA
1653	Pro-135-tag	135	tag	163.32	NA
1654	Pro-135-tag	135	tag	141.365	NA
1655	Pro-135-tag	135	tag	130.518	NA
1656	Pro-135-tag	135	tag	130.55	NA
1657	Pro-135-tag	135	tag	127.304	NA
1658	Pro-135-tag	135	tag	220.314	NA
1659	Pro-135-tag	135	tag	127.919	NA
1660	Pro-135-tag	135	tag	136.784	NA
1661	Pro-135-tag	135	tag	129.769	NA
1662	Pro-135-tag	135	tag	169.919	NA
1663	Pro-135-tag	135	tag	129.224	NA
1664	Pro-135-tag	135	tag	133.023	NA
1665	Pro-135-tag	135	tag	138.225	NA
1666	Pro-135-tag	135	tag	129.785	NA
1667	Pro-135-tag	135	tag	132.654	NA
1668	Pro-135-tag	135	tag	135.883	NA
1669	Pro-135-tag	135	tag	131.968	NA
1670	Pro-135-tag	135	tag	137.435	NA
1671	Pro-135-tag	135	tag	131.284	NA
1672	Pro-135-tag	135	tag	127.88	NA
1673	Pro-135-tag	135	tag	127.288	NA
1674	Pro-135-tag	135	tag	132.014	NA
1675	Pro-135-tag	135	tag	133.9	NA
1676	Pro-135-tag	135	tag	136.095	NA
1677	Pro-135-tag	135	tag	137.992	NA
1678	Pro-135-tag	135	tag	130.889	NA
1679	Pro-135-tag	135	tag	128.545	NA
1680	Pro-135-tag	135	tag	147.688	NA
1681	Pro-135-tag	135	tag	128.867	NA
1682	Pro-135-tag	135	tag	128.552	NA
1683	Pro-135-tag	135	tag	128.533	NA
1684	Pro-135-tag	135	tag	150.528	NA
1685	Pro-135-tag	135	tag	129.153	NA
1686	Pro-135-tag	135	tag	155.898	NA
1687	Pro-135-tag	135	tag	137.16	NA
1688	Pro-135-tag	135	tag	127.714	NA
1689	Pro-135-tag	135	tag	138.982	NA
1690	Pro-135-tag	135	tag	132.104	NA
1691	Pro-135-tag	135	tag	144.728	NA
1692	Pro-135-tag	135	tag	128.361	NA
1693	Pro-135-tag	135	tag	131.827	NA
1694	Pro-135-tag	135	tag	129.678	NA
1695	Pro-135-tag	135	tag	128.485	NA
1696	Pro-135-tag	135	tag	163.666	NA
1697	Pro-135-tag	135	tag	128.44	NA
1698	Pro-135-tag	135	tag	135.522	NA
1699	Pro-135-tag	135	tag	136.967	NA
1700	Pro-135-tag	135	tag	130.03	NA
1701	Pro-135-tag	135	tag	128.562	NA
1702	Pro-135-tag	135	tag	151.162	NA
1703	Pro-135-tag	135	tag	129.575	NA
1704	Pro-135-tag	135	tag	129.612	NA
1705	Pro-135-tag	135	tag	131.527	NA
1706	Pro-135-tag	135	tag	132.197	NA
1707	Pro-135-tag	135	tag	135.769	NA
1708	Pro-135-tag	135	tag	128.837	NA
1709	Pro-135-tag	135	tag	130.561	NA
1710	Pro-135-tag	135	tag	128.492	NA
1711	Pro-135-tag	135	tag	127.801	NA
1712	Pro-135-tag	135	tag	134.272	NA
1713	Pro-135-tag	135	tag	143.215	NA
1714	Pro-135-tag	135	tag	149.931	NA
1715	Pro-135-tag	135	tag	148.357	NA
1716	Pro-135-tag	135	tag	129.077	NA
1717	Pro-135-tag	135	tag	136.125	NA
1718	Pro-135-tag	135	tag	151.43	NA
1719	Pro-135-tag	135	tag	133.795	NA
1720	Pro-135-tag	135	tag	133.173	NA
1721	Pro-135-tag	135	tag	150.017	NA
1722	Pro-135-tag	135	tag	139.161	NA
1723	Pro-135-tag	135	tag	123.365	NA
1724	Pro-135-tag	135	tag	132.538	NA
1725	Pro-135-tag	135	tag	131.823	NA
1726	Pro-135-tag	135	tag	130.786	NA
1727	Pro-135-tag	135	tag	142.511	NA
1728	Pro-135-tag	135	tag	134.591	NA
1729	Pro-135-tag	135	tag	133.591	NA
1730	Pro-135-tag	135	tag	132.716	NA
1731	Pro-135-tag	135	tag	129.712	NA
1732	Pro-135-tag	135	tag	134.195	NA
1733	Pro-135-tag	135	tag	136.191	NA
1734	Pro-135-tag	135	tag	134.351	NA
1735	Pro-135-tag	135	tag	135.718	NA
1736	Pro-135-tag	135	tag	128.706	NA
1737	Pro-135-tag	135	tag	135.525	NA
1738	Pro-135-tag	135	tag	156.263	NA
1739	Pro-135-tag	135	tag	141.019	NA
1740	Pro-135-tag	135	tag	133.683	NA
1741	Pro-135-tag	135	tag	141.933	NA
1742	Pro-135-tag	135	tag	137.876	NA
1743	Pro-135-tag	135	tag	149.043	NA
1744	Pro-135-tag	135	tag	128.183	NA
1745	Pro-135-tag	135	tag	155.333	NA
1746	Pro-135-tag	135	tag	131.144	NA
1747	Pro-135-tag	135	tag	150.682	NA
1748	Pro-135-tag	135	tag	159.757	NA
1749	Pro-135-tag	135	tag	147.962	NA
1750	Pro-135-tag	135	tag	132.452	NA
1751	Pro-135-tag	135	tag	130.322	NA
1752	Pro-135-tag	135	tag	135.725	NA
1753	Pro-135-tag	135	tag	162.938	NA
1754	Pro-135-tag	135	tag	129.806	NA
1755	Pro-135-tag	135	tag	134.848	NA
1756	Pro-135-tag	135	tag	157.887	NA
1757	Pro-135-tag	135	tag	147.447	NA
1758	Pro-135-tag	135	tag	139.943	NA
1759	Pro-135-tag	135	tag	145.001	NA
1760	Pro-135-tag	135	tag	153.94	NA
1761	Pro-135-tag	135	tag	144.697	NA
1762	Pro-135-tag	135	tag	144.125	NA
1763	Pro-135-tag	135	tag	134.164	NA
1764	Pro-135-tag	135	tag	150.56	NA
1765	Pro-135-tag	135	tag	138.594	NA
1766	Pro-135-tag	135	tag	134.876	NA
1767	Pro-135-tag	135	tag	137.243	NA
1768	Pro-135-tag	135	tag	133.007	NA
1769	Pro-135-tag	135	tag	134.185	NA
1770	Pro-135-tag	135	tag	137.957	NA
1771	Pro-135-tag	135	tag	144.692	NA
1772	Pro-135-tag	135	tag	145.347	NA
1773	Pro-135-tag	135	tag	133.354	NA
1774	Pro-135-tag	135	tag	137.583	NA
1775	Pro-135-tag	135	tag	136.466	NA
1776	Pro-135-tag	135	tag	138.755	NA
1777	Pro-135-tag	135	tag	151.628	NA
1778	Pro-135-tag	135	tag	130.583	NA
1779	Pro-135-tag	135	tag	137.003	NA
1780	Pro-135-tag	135	tag	130.597	NA
1781	Pro-135-tag	135	tag	136.991	NA
1782	Pro-135-tag	135	tag	142.393	NA
1783	Pro-135-tag	135	tag	150.697	NA
1784	Pro-135-tag	135	tag	147.815	NA
1785	Pro-135-tag	135	tag	137.912	NA
1786	Pro-135-tag	135	tag	138.649	NA
1787	Pro-135-tag	135	tag	165.084	NA
1788	Pro-135-tag	135	tag	151.97	NA
1789	Pro-135-tag	135	tag	132.169	NA
1790	Pro-135-tag	135	tag	168.521	NA
1791	Pro-135-tag	135	tag	147.439	NA
1792	Pro-135-tag	135	tag	154.447	NA
1793	Pro-135-tag	135	tag	149.564	NA
1794	Pro-135-tag	135	tag	149.4	NA
1795	Pro-135-tag	135	tag	138.896	NA
1796	Pro-135-tag	135	tag	137.964	NA
1797	Pro-135-tag	135	tag	138.97	NA
1798	Pro-135-tag	135	tag	159.376	NA
1799	Pro-135-tag	135	tag	146.607	NA
1800	Pro-135-tag	135	tag	137.128	NA
1801	Pro-135-tag	135	tag	168.649	NA
1802	Pro-135-tag	135	tag	170.713	NA
1803	Pro-135-tag	135	tag	154.327	NA
1804	Pro-135-tag	135	tag	149.129	NA
1805	Pro-135-tag	135	tag	154.632	NA
1806	Pro-135-tag	135	tag	178.329	NA
1807	Pro-135-tag	135	tag	158.253	NA
1808	Pro-135-tag	135	tag	133.84	NA
1809	Pro-135-tag	135	tag	153.314	NA
1810	Pro-135-tag	135	tag	218.214	NA
1811	Pro-135-tag	135	tag	140.947	NA
1812	Pro-135-tag	135	tag	139.172	NA
1813	Pro-135-tag	135	tag	136.585	NA
1814	Pro-135-tag	135	tag	146.194	NA
1815	Pro-135-tag	135	tag	138.747	NA
1816	Pro-135-tag	135	tag	139.423	NA
1817	Pro-135-tag	135	tag	137.375	NA
1818	Pro-135-tag	135	tag	138.894	NA
1819	Pro-135-tag	135	tag	139.417	NA
1820	Pro-135-tag	135	tag	141.226	NA
1821	Pro-135-tag	135	tag	162.869	NA
1822	Pro-135-tag	135	tag	142.963	NA
1823	Pro-135-tag	135	tag	134.177	NA
1824	Pro-135-tag	135	tag	145.173	NA
1825	Pro-135-tag	135	tag	138.658	NA
1826	Pro-135-tag	135	tag	144.372	NA
1827	Pro-135-tag	135	tag	168.214	NA
1828	Pro-135-tag	135	tag	144.027	NA
1829	Pro-135-tag	135	tag	156.894	NA
1830	Pro-135-tag	135	tag	170.479	NA
1831	Pro-135-tag	135	tag	143.45	NA
1832	Pro-135-tag	135	tag	152.688	NA
1833	Pro-135-tag	135	tag	144.807	NA
1834	Pro-135-tag	135	tag	143.598	NA
1835	Pro-135-tag	135	tag	166.503	NA
1836	Pro-135-tag	135	tag	139.76	NA
1837	Pro-135-tag	135	tag	140.587	NA
1838	Pro-135-tag	135	tag	163.904	NA
1839	Pro-135-tag	135	tag	138.274	NA
1840	Pro-135-tag	135	tag	148.378	NA
1841	Pro-135-tag	135	tag	136.707	NA
1842	Pro-135-tag	135	tag	137.195	NA
1843	Pro-135-tag	135	tag	153.731	NA
1844	Pro-135-tag	135	tag	190.609	NA
1845	Pro-135-tag	135	tag	135.395	NA
1846	Pro-135-tag	135	tag	140.192	NA
1847	Pro-135-tag	135	tag	139.374	NA
1848	Pro-135-tag	135	tag	138.216	NA
1849	Pro-135-tag	135	tag	148.349	NA
1850	Pro-135-tag	135	tag	134.7	NA
1851	Pro-135-tag	135	tag	137.598	NA
1852	Pro-135-tag	135	tag	135.85	NA
1853	Pro-135-tag	135	tag	148.515	NA
1854	Pro-135-tag	135	tag	150.393	NA
1855	Pro-135-tag	135	tag	137.318	NA
1856	Pro-135-tag	135	tag	140.703	NA
1857	Pro-135-tag	135	tag	139.041	NA
1858	Pro-135-tag	135	tag	142.428	NA
1859	Pro-135-tag	135	tag	132.083	NA
1860	Pro-135-tag	135	tag	137.174	NA
1861	Pro-135-tag	135	tag	136.467	NA
1862	Pro-135-tag	135	tag	132.973	NA
1863	Pro-135-tag	135	tag	134.624	NA
1864	Pro-135-tag	135	tag	135.475	NA
1865	Pro-135-tag	135	tag	136.845	NA
1866	Pro-135-tag	135	tag	128.238	NA
1867	Pro-135-tag	135	tag	140.008	NA
1868	Pro-135-tag	135	tag	139.048	NA
1869	Pro-135-tag	135	tag	131.862	NA
1870	Pro-135-tag	135	tag	141.517	NA
1871	Pro-135-tag	135	tag	129.889	NA
1872	Pro-135-tag	135	tag	135.12	NA
1873	Pro-135-tag	135	tag	131.995	NA
1874	Pro-135-tag	135	tag	148.075	NA
1875	Pro-135-tag	135	tag	129.877	NA
1876	Pro-135-tag	135	tag	132.58	NA
1877	Pro-135-tag	135	tag	137.131	NA
1878	Pro-135-tag	135	tag	135.062	NA
1879	Pro-135-tag	135	tag	137.111	NA
1880	Pro-135-tag	135	tag	132.196	NA
1881	Pro-135-tag	135	tag	140.584	NA
1882	Pro-135-tag	135	tag	139.942	NA
1883	Pro-135-tag	135	tag	139.281	NA
1884	Pro-135-tag	135	tag	126.757	NA
1885	Pro-135-tag	135	tag	129.644	NA
1886	Pro-135-tag	135	tag	135.292	NA
1887	Pro-135-tag	135	tag	141.162	NA
1888	Pro-135-tag	135	tag	144.851	NA
1889	Pro-135-tag	135	tag	135.447	NA
1890	Pro-135-tag	135	tag	137.226	NA
1891	Pro-135-tag	135	tag	131.206	NA
1892	Pro-135-tag	135	tag	135.522	NA
1893	Pro-135-tag	135	tag	136.874	NA
1894	Pro-135-tag	135	tag	133.927	NA
1895	Pro-135-tag	135	tag	170.184	NA
1896	Pro-135-tag	135	tag	134.05	NA
1897	Pro-135-tag	135	tag	140.777	NA
1898	Pro-135-tag	135	tag	143.31	NA
1899	Pro-135-tag	135	tag	144.368	NA
1900	Pro-135-tag	135	tag	136.371	NA
1901	Pro-135-tag	135	tag	133.684	NA
1902	Pro-135-tag	135	tag	150.656	NA
1903	Pro-135-tag	135	tag	136.807	NA
1904	Pro-135-tag	135	tag	132.02	NA
1905	Pro-135-tag	135	tag	145.955	NA
1906	Pro-135-tag	135	tag	131.467	NA
1907	Pro-135-tag	135	tag	128.804	NA
1908	Pro-135-tag	135	tag	153.968	NA
1909	Pro-135-tag	135	tag	136.47	NA
1910	Pro-135-tag	135	tag	135.341	NA
1911	Pro-135-tag	135	tag	147.164	NA
1912	Pro-135-tag	135	tag	127.87	NA
1913	Pro-135-tag	135	tag	131.476	NA
1914	Pro-135-tag	135	tag	129.426	NA
1915	Pro-135-tag	135	tag	134.851	NA
1916	Pro-135-tag	135	tag	142.664	NA
1917	Pro-135-tag	135	tag	149.53	NA
1918	Pro-135-tag	135	tag	158.611	NA
1919	Pro-135-tag	135	tag	138.014	NA
1920	Pro-135-tag	135	tag	132.287	NA
1921	Pro-135-tag	135	tag	130.912	NA
1922	Pro-135-tag	135	tag	139.272	NA
1923	Pro-135-tag	135	tag	131.866	NA
1924	Pro-135-tag	135	tag	138.603	NA
1925	Pro-135-tag	135	tag	131.093	NA
1926	Pro-135-tag	135	tag	152.762	NA
1927	Pro-135-tag	135	tag	129.694	NA
1928	Pro-135-tag	135	tag	140.928	NA
1929	Pro-135-tag	135	tag	133.369	NA
1930	Pro-135-tag	135	tag	128.605	NA
1931	Pro-135-tag	135	tag	150.062	NA
1932	Pro-135-tag	135	tag	128.076	NA
1933	Pro-135-tag	135	tag	145.985	NA
1934	Pro-135-tag	135	tag	132.409	NA
1935	Pro-135-tag	135	tag	151.269	NA
1936	Pro-135-tag	135	tag	132.718	NA
1937	Pro-135-tag	135	tag	127.483	NA
1938	Pro-135-tag	135	tag	135.031	NA
1939	Pro-135-tag	135	tag	133.658	NA
1940	Pro-135-tag	135	tag	127.355	NA
1941	Pro-135-tag	135	tag	130.225	NA
1942	Pro-135-tag	135	tag	129.863	NA
1943	Pro-135-tag	135	tag	128.202	NA
1944	Pro-135-tag	135	tag	148.161	NA
1945	Pro-135-tag	135	tag	129.283	NA
1946	Pro-135-tag	135	tag	135.334	NA
1947	Pro-135-tag	135	tag	135.052	NA
1948	Pro-135-tag	135	tag	127.721	NA
1949	Pro-135-tag	135	tag	130.675	NA
1950	Pro-135-tag	135	tag	129.378	NA
1951	Pro-135-tag	135	tag	148.224	NA
1952	Pro-135-tag	135	tag	129.96	NA
1953	Pro-135-tag	135	tag	131.91	NA
1954	Pro-135-tag	135	tag	130.936	NA
1955	Pro-135-tag	135	tag	150.089	NA
1956	Pro-135-tag	135	tag	136.166	NA
1957	Pro-135-tag	135	tag	132.327	NA
1958	Pro-135-tag	135	tag	127.714	NA
1959	Pro-135-tag	135	tag	129.727	NA
1960	Pro-135-tag	135	tag	131.458	NA
1961	Pro-135-tag	135	tag	126.097	NA
1962	Pro-135-tag	135	tag	127.818	NA
1963	Pro-135-tag	135	tag	133.951	NA
1964	Pro-135-tag	135	tag	130.269	NA
1965	Pro-135-tag	135	tag	134.337	NA
1966	Pro-135-tag	135	tag	132.823	NA
1967	Pro-135-tag	135	tag	135.294	NA
1968	Pro-135-tag	135	tag	135.906	NA
1969	Pro-135-tag	135	tag	147.128	NA
1970	Pro-135-tag	135	tag	134.295	NA
1971	Pro-135-tag	135	tag	128.873	NA
1972	Pro-135-tag	135	tag	131.357	NA
1973	Pro-135-tag	135	tag	125.445	NA
1974	Pro-135-tag	135	tag	135.389	NA
1975	Pro-135-tag	135	tag	128.069	NA
1976	Pro-135-tag	135	tag	131.274	NA
1977	Pro-135-tag	135	tag	132.996	NA
1978	Pro-135-tag	135	tag	131.61	NA
1979	Pro-135-tag	135	tag	131.471	NA
1980	Pro-135-tag	135	tag	127.844	NA
1981	Pro-135-tag	135	tag	127.839	NA
1982	Pro-135-tag	135	tag	126.196	NA
1983	Pro-135-tag	135	tag	159.21	NA
1984	Pro-135-tag	135	tag	135.706	NA
1985	Pro-135-tag	135	tag	133.418	NA
1986	Pro-135-tag	135	tag	136.535	NA
1987	Pro-135-tag	135	tag	130.388	NA
1988	Pro-135-tag	135	tag	131.595	NA
1989	Pro-135-tag	135	tag	133.643	NA
1990	Pro-135-tag	135	tag	147.303	NA
1991	Pro-135-tag	135	tag	131.899	NA
1992	Pro-135-tag	135	tag	131.737	NA
1993	Pro-135-tag	135	tag	133.177	NA
1994	Pro-135-tag	135	tag	148.047	NA
1995	Pro-135-tag	135	tag	141.378	NA
1996	Pro-135-tag	135	tag	130.269	NA
1997	Pro-135-tag	135	tag	162.011	NA
1998	Pro-135-tag	135	tag	126.714	NA
1999	Pro-135-tag	135	tag	133.658	NA
[truncated: 746,338 more rows]
