# Supplementary material for: Environment modulates protein heterogeneity through transcriptional and translational stop codon readthrough
Source: Nat Commun. 2024 May 24;15:4446. doi: 10.1038/s41467-024-48387-x (PMC11126739; doi:10.1038/s41467-024-48387-x)
Supplement: Supplementary file 8 — Source Data [file 41467_2024_48387_MOESM8_ESM.zip › Source_Data_file/FigS6/FigS6B.csv]

	sample_name	position	codon	Mean_fluorescence	Percentage_above_Threshold
1	Pro-135-tag	135	tag	102.88	NA
2	Pro-135-tag	135	tag	100.292	NA
3	Pro-135-tag	135	tag	93.325	NA
4	Pro-135-tag	135	tag	118.754	NA
5	Pro-135-tag	135	tag	98.735	NA
6	Pro-135-tag	135	tag	98.623	NA
7	Pro-135-tag	135	tag	97.27	NA
8	Pro-135-tag	135	tag	106.251	NA
9	Pro-135-tag	135	tag	102.326	NA
10	Pro-135-tag	135	tag	99.358	NA
11	Pro-135-tag	135	tag	110.81	NA
12	Pro-135-tag	135	tag	105.698	NA
13	Pro-135-tag	135	tag	100.23	NA
14	Pro-135-tag	135	tag	100.357	NA
15	Pro-135-tag	135	tag	99.194	NA
16	Pro-135-tag	135	tag	98.878	NA
17	Pro-135-tag	135	tag	103.781	NA
18	Pro-135-tag	135	tag	101.575	NA
19	Pro-135-tag	135	tag	99.723	NA
20	Pro-135-tag	135	tag	102.758	NA
21	Pro-135-tag	135	tag	108.276	NA
22	Pro-135-tag	135	tag	111.6	NA
23	Pro-135-tag	135	tag	105.492	NA
24	Pro-135-tag	135	tag	101.584	NA
25	Pro-135-tag	135	tag	106.544	NA
26	Pro-135-tag	135	tag	98.728	NA
27	Pro-135-tag	135	tag	101.855	NA
28	Pro-135-tag	135	tag	99.196	NA
29	Pro-135-tag	135	tag	103.753	NA
30	Pro-135-tag	135	tag	99.907	NA
31	Pro-135-tag	135	tag	99.823	NA
32	Pro-135-tag	135	tag	104.398	NA
33	Pro-135-tag	135	tag	101.53	NA
34	Pro-135-tag	135	tag	105.598	NA
35	Pro-135-tag	135	tag	105.676	NA
36	Pro-135-tag	135	tag	104.386	NA
37	Pro-135-tag	135	tag	105.983	NA
38	Pro-135-tag	135	tag	106.501	NA
39	Pro-135-tag	135	tag	100.886	NA
40	Pro-135-tag	135	tag	100.135	NA
41	Pro-135-tag	135	tag	103.53	NA
42	Pro-135-tag	135	tag	101.804	NA
43	Pro-135-tag	135	tag	108.632	NA
44	Pro-135-tag	135	tag	105.114	NA
45	Pro-135-tag	135	tag	104.14	NA
46	Pro-135-tag	135	tag	102.098	NA
47	Pro-135-tag	135	tag	104.557	NA
48	Pro-135-tag	135	tag	110.579	NA
49	Pro-135-tag	135	tag	102.776	NA
50	Pro-135-tag	135	tag	100.903	NA
51	Pro-135-tag	135	tag	92.638	NA
52	Pro-135-tag	135	tag	105.898	NA
53	Pro-135-tag	135	tag	102.071	NA
54	Pro-135-tag	135	tag	100.142	NA
55	Pro-135-tag	135	tag	101.641	NA
56	Pro-135-tag	135	tag	97.174	NA
57	Pro-135-tag	135	tag	96.889	NA
58	Pro-135-tag	135	tag	105.893	NA
59	Pro-135-tag	135	tag	108.082	NA
60	Pro-135-tag	135	tag	99.954	NA
61	Pro-135-tag	135	tag	104.235	NA
62	Pro-135-tag	135	tag	98.281	NA
63	Pro-135-tag	135	tag	100.515	NA
64	Pro-135-tag	135	tag	101.509	NA
65	Pro-135-tag	135	tag	98.091	NA
66	Pro-135-tag	135	tag	109.845	NA
67	Pro-135-tag	135	tag	103.956	NA
68	Pro-135-tag	135	tag	103.687	NA
69	Pro-135-tag	135	tag	105.63	NA
70	Pro-135-tag	135	tag	109.443	NA
71	Pro-135-tag	135	tag	101.046	NA
72	Pro-135-tag	135	tag	105.831	NA
73	Pro-135-tag	135	tag	103.176	NA
74	Pro-135-tag	135	tag	99.613	NA
75	Pro-135-tag	135	tag	100.619	NA
76	Pro-135-tag	135	tag	109.854	NA
77	Pro-135-tag	135	tag	100.558	NA
78	Pro-135-tag	135	tag	102.083	NA
79	Pro-135-tag	135	tag	102.284	NA
80	Pro-135-tag	135	tag	102.352	NA
81	Pro-135-tag	135	tag	109.898	NA
82	Pro-135-tag	135	tag	99.636	NA
83	Pro-135-tag	135	tag	97.805	NA
84	Pro-135-tag	135	tag	100.889	NA
85	Pro-135-tag	135	tag	98.358	NA
86	Pro-135-tag	135	tag	100.796	NA
87	Pro-135-tag	135	tag	103.374	NA
88	Pro-135-tag	135	tag	102.749	NA
89	Pro-135-tag	135	tag	99.578	NA
90	Pro-135-tag	135	tag	94.54	NA
91	Pro-135-tag	135	tag	101.187	NA
92	Pro-135-tag	135	tag	99.06	NA
93	Pro-135-tag	135	tag	102.382	NA
94	Pro-135-tag	135	tag	106.824	NA
95	Pro-135-tag	135	tag	98.249	NA
96	Pro-135-tag	135	tag	106.055	NA
97	Pro-135-tag	135	tag	109.268	NA
98	Pro-135-tag	135	tag	98.504	NA
99	Pro-135-tag	135	tag	99.797	NA
100	Pro-135-tag	135	tag	100.351	NA
101	Pro-135-tag	135	tag	101.25	NA
102	Pro-135-tag	135	tag	95.583	NA
103	Pro-135-tag	135	tag	101.618	NA
104	Pro-135-tag	135	tag	104.309	NA
105	Pro-135-tag	135	tag	102.487	NA
106	Pro-135-tag	135	tag	104.359	NA
107	Pro-135-tag	135	tag	98.161	NA
108	Pro-135-tag	135	tag	97.465	NA
109	Pro-135-tag	135	tag	101.501	NA
110	Pro-135-tag	135	tag	102.529	NA
111	Pro-135-tag	135	tag	100.757	NA
112	Pro-135-tag	135	tag	98.965	NA
113	Pro-135-tag	135	tag	96.584	NA
114	Pro-135-tag	135	tag	106.379	NA
115	Pro-135-tag	135	tag	99.415	NA
116	Pro-135-tag	135	tag	100.607	NA
117	Pro-135-tag	135	tag	99.428	NA
118	Pro-135-tag	135	tag	100.795	NA
119	Pro-135-tag	135	tag	98.391	NA
120	Pro-135-tag	135	tag	97.224	NA
121	Pro-135-tag	135	tag	103.4	NA
122	Pro-135-tag	135	tag	103.603	NA
123	Pro-135-tag	135	tag	99.323	NA
124	Pro-135-tag	135	tag	104.819	NA
125	Pro-135-tag	135	tag	109.244	NA
126	Pro-135-tag	135	tag	103.475	NA
127	Pro-135-tag	135	tag	105.563	NA
128	Pro-135-tag	135	tag	104.481	NA
129	Pro-135-tag	135	tag	92.049	NA
130	Pro-135-tag	135	tag	103.06	NA
131	Pro-135-tag	135	tag	93.845	NA
132	Pro-135-tag	135	tag	98.918	NA
133	Pro-135-tag	135	tag	97.782	NA
134	Pro-135-tag	135	tag	102.017	NA
135	Pro-135-tag	135	tag	112.568	NA
136	Pro-135-tag	135	tag	100.637	NA
137	Pro-135-tag	135	tag	101.955	NA
138	Pro-135-tag	135	tag	99.39	NA
139	Pro-135-tag	135	tag	100.475	NA
140	Pro-135-tag	135	tag	100.762	NA
141	Pro-135-tag	135	tag	99.47	NA
142	Pro-135-tag	135	tag	105.24	NA
143	Pro-135-tag	135	tag	103.501	NA
144	Pro-135-tag	135	tag	102.566	NA
145	Pro-135-tag	135	tag	105.048	NA
146	Pro-135-tag	135	tag	100.869	NA
147	Pro-135-tag	135	tag	103.294	NA
148	Pro-135-tag	135	tag	99.949	NA
149	Pro-135-tag	135	tag	107.468	NA
150	Pro-135-tag	135	tag	104.932	NA
151	Pro-135-tag	135	tag	103.267	NA
152	Pro-135-tag	135	tag	106.576	NA
153	Pro-135-tag	135	tag	100.08	NA
154	Pro-135-tag	135	tag	102.2	NA
155	Pro-135-tag	135	tag	100.868	NA
156	Pro-135-tag	135	tag	101.921	NA
157	Pro-135-tag	135	tag	98.466	NA
158	Pro-135-tag	135	tag	99.656	NA
159	Pro-135-tag	135	tag	109.773	NA
160	Pro-135-tag	135	tag	99.052	NA
161	Pro-135-tag	135	tag	104.57	NA
162	Pro-135-tag	135	tag	109.573	NA
163	Pro-135-tag	135	tag	102.265	NA
164	Pro-135-tag	135	tag	108.308	NA
165	Pro-135-tag	135	tag	97.553	NA
166	Pro-135-tag	135	tag	108.789	NA
167	Pro-135-tag	135	tag	102.571	NA
168	Pro-135-tag	135	tag	106.051	NA
169	Pro-135-tag	135	tag	99.132	NA
170	Pro-135-tag	135	tag	100.088	NA
171	Pro-135-tag	135	tag	97.494	NA
172	Pro-135-tag	135	tag	103.389	NA
173	Pro-135-tag	135	tag	100.847	NA
174	Pro-135-tag	135	tag	102.56	NA
175	Pro-135-tag	135	tag	99.113	NA
176	Pro-135-tag	135	tag	101.907	NA
177	Pro-135-tag	135	tag	96.416	NA
178	Pro-135-tag	135	tag	100.895	NA
179	Pro-135-tag	135	tag	91.365	NA
180	Pro-135-tag	135	tag	104.06	NA
181	Pro-135-tag	135	tag	96.614	NA
182	Pro-135-tag	135	tag	104.976	NA
183	Pro-135-tag	135	tag	103.07	NA
184	Pro-135-tag	135	tag	99.709	NA
185	Pro-135-tag	135	tag	95.382	NA
186	Pro-135-tag	135	tag	100.538	NA
187	Pro-135-tag	135	tag	107.123	NA
188	Pro-135-tag	135	tag	99.737	NA
189	Pro-135-tag	135	tag	106.535	NA
190	Pro-135-tag	135	tag	102.636	NA
191	Pro-135-tag	135	tag	104.788	NA
192	Pro-135-tag	135	tag	107.207	NA
193	Pro-135-tag	135	tag	102.187	NA
194	Pro-135-tag	135	tag	101.428	NA
195	Pro-135-tag	135	tag	100.287	NA
196	Pro-135-tag	135	tag	101.095	NA
197	Pro-135-tag	135	tag	93.921	NA
198	Pro-135-tag	135	tag	106.824	NA
199	Pro-135-tag	135	tag	104.231	NA
200	Pro-135-tag	135	tag	109.718	NA
201	Pro-135-tag	135	tag	103.314	NA
202	Pro-135-tag	135	tag	97.352	NA
203	Pro-135-tag	135	tag	104.643	NA
204	Pro-135-tag	135	tag	102.935	NA
205	Pro-135-tag	135	tag	106.479	NA
206	Pro-135-tag	135	tag	122.205	NA
207	Pro-135-tag	135	tag	97.944	NA
208	Pro-135-tag	135	tag	100.939	NA
209	Pro-135-tag	135	tag	108.955	NA
210	Pro-135-tag	135	tag	101.137	NA
211	Pro-135-tag	135	tag	103.83	NA
212	Pro-135-tag	135	tag	103.052	NA
213	Pro-135-tag	135	tag	104.079	NA
214	Pro-135-tag	135	tag	101.433	NA
215	Pro-135-tag	135	tag	98.385	NA
216	Pro-135-tag	135	tag	99.818	NA
217	Pro-135-tag	135	tag	98.285	NA
218	Pro-135-tag	135	tag	103.496	NA
219	Pro-135-tag	135	tag	98.583	NA
220	Pro-135-tag	135	tag	101.861	NA
221	Pro-135-tag	135	tag	102.532	NA
222	Pro-135-tag	135	tag	107.365	NA
223	Pro-135-tag	135	tag	101.578	NA
224	Pro-135-tag	135	tag	109.272	NA
225	Pro-135-tag	135	tag	99.842	NA
226	Pro-135-tag	135	tag	98.565	NA
227	Pro-135-tag	135	tag	96.091	NA
228	Pro-135-tag	135	tag	94.948	NA
229	Pro-135-tag	135	tag	96.099	NA
230	Pro-135-tag	135	tag	94.96	NA
231	Pro-135-tag	135	tag	107.808	NA
232	Pro-135-tag	135	tag	98.749	NA
233	Pro-135-tag	135	tag	93.482	NA
234	Pro-135-tag	135	tag	96.555	NA
235	Pro-135-tag	135	tag	102.473	NA
236	Pro-135-tag	135	tag	98.34	NA
237	Pro-135-tag	135	tag	99.096	NA
238	Pro-135-tag	135	tag	98.761	NA
239	Pro-135-tag	135	tag	104.511	NA
240	Pro-135-tag	135	tag	101.849	NA
241	Pro-135-tag	135	tag	105.926	NA
242	Pro-135-tag	135	tag	99.712	NA
243	Pro-135-tag	135	tag	102.98	NA
244	Pro-135-tag	135	tag	103.614	NA
245	Pro-135-tag	135	tag	101.804	NA
246	Pro-135-tag	135	tag	102.746	NA
247	Pro-135-tag	135	tag	109.757	NA
248	Pro-135-tag	135	tag	104.962	NA
249	Pro-135-tag	135	tag	92.081	NA
250	Pro-135-tag	135	tag	101.137	NA
251	Pro-135-tag	135	tag	100.428	NA
252	Pro-135-tag	135	tag	107.542	NA
253	Pro-135-tag	135	tag	101.815	NA
254	Pro-135-tag	135	tag	103.639	NA
255	Pro-135-tag	135	tag	98.945	NA
256	Pro-135-tag	135	tag	101.794	NA
257	Pro-135-tag	135	tag	96.885	NA
258	Pro-135-tag	135	tag	101.939	NA
259	Pro-135-tag	135	tag	99.942	NA
260	Pro-135-tag	135	tag	101.167	NA
261	Pro-135-tag	135	tag	106.513	NA
262	Pro-135-tag	135	tag	101.52	NA
263	Pro-135-tag	135	tag	102.166	NA
264	Pro-135-tag	135	tag	99.574	NA
265	Pro-135-tag	135	tag	95.829	NA
266	Pro-135-tag	135	tag	103.286	NA
267	Pro-135-tag	135	tag	101.041	NA
268	Pro-135-tag	135	tag	100.102	NA
269	Pro-135-tag	135	tag	103.149	NA
270	Pro-135-tag	135	tag	106.684	NA
271	Pro-135-tag	135	tag	101.181	NA
272	Pro-135-tag	135	tag	99.157	NA
273	Pro-135-tag	135	tag	101.627	NA
274	Pro-135-tag	135	tag	98.178	NA
275	Pro-135-tag	135	tag	100.486	NA
276	Pro-135-tag	135	tag	109.232	NA
277	Pro-135-tag	135	tag	97.053	NA
278	Pro-135-tag	135	tag	103.433	NA
279	Pro-135-tag	135	tag	98.236	NA
280	Pro-135-tag	135	tag	97.801	NA
281	Pro-135-tag	135	tag	103.191	NA
282	Pro-135-tag	135	tag	100.318	NA
283	Pro-135-tag	135	tag	99.609	NA
284	Pro-135-tag	135	tag	100.463	NA
285	Pro-135-tag	135	tag	101.364	NA
286	Pro-135-tag	135	tag	100.306	NA
287	Pro-135-tag	135	tag	104.687	NA
288	Pro-135-tag	135	tag	99.671	NA
289	Pro-135-tag	135	tag	104.5	NA
290	Pro-135-tag	135	tag	98.418	NA
291	Pro-135-tag	135	tag	97.454	NA
292	Pro-135-tag	135	tag	100.503	NA
293	Pro-135-tag	135	tag	94.115	NA
294	Pro-135-tag	135	tag	104.086	NA
295	Pro-135-tag	135	tag	99.799	NA
296	Pro-135-tag	135	tag	105.986	NA
297	Pro-135-tag	135	tag	99.66	NA
298	Pro-135-tag	135	tag	100.406	NA
299	Pro-135-tag	135	tag	102.011	NA
300	Pro-135-tag	135	tag	105.034	NA
301	Pro-135-tag	135	tag	99.326	NA
302	Pro-135-tag	135	tag	106.675	NA
303	Pro-135-tag	135	tag	101.741	NA
304	Pro-135-tag	135	tag	99.968	NA
305	Pro-135-tag	135	tag	98.189	NA
306	Pro-135-tag	135	tag	97.338	NA
307	Pro-135-tag	135	tag	96.487	NA
308	Pro-135-tag	135	tag	99.609	NA
309	Pro-135-tag	135	tag	104.809	NA
310	Pro-135-tag	135	tag	100.517	NA
311	Pro-135-tag	135	tag	99.997	NA
312	Pro-135-tag	135	tag	98.604	NA
313	Pro-135-tag	135	tag	102.601	NA
314	Pro-135-tag	135	tag	98.117	NA
315	Pro-135-tag	135	tag	101.063	NA
316	Pro-135-tag	135	tag	104.862	NA
317	Pro-135-tag	135	tag	101.97	NA
318	Pro-135-tag	135	tag	102.192	NA
319	Pro-135-tag	135	tag	103.174	NA
320	Pro-135-tag	135	tag	101.287	NA
321	Pro-135-tag	135	tag	106.054	NA
322	Pro-135-tag	135	tag	104.885	NA
323	Pro-135-tag	135	tag	109.209	NA
324	Pro-135-tag	135	tag	102.291	NA
325	Pro-135-tag	135	tag	101.311	NA
326	Pro-135-tag	135	tag	99.699	NA
327	Pro-135-tag	135	tag	106.415	NA
328	Pro-135-tag	135	tag	100.761	NA
329	Pro-135-tag	135	tag	98.92	NA
330	Pro-135-tag	135	tag	101.026	NA
331	Pro-135-tag	135	tag	98.979	NA
332	Pro-135-tag	135	tag	105.945	NA
333	Pro-135-tag	135	tag	99.345	NA
334	Pro-135-tag	135	tag	100.946	NA
335	Pro-135-tag	135	tag	103.153	NA
336	Pro-135-tag	135	tag	102.81	NA
337	Pro-135-tag	135	tag	103.697	NA
338	Pro-135-tag	135	tag	102.922	NA
339	Pro-135-tag	135	tag	108.631	NA
340	Pro-135-tag	135	tag	102.383	NA
341	Pro-135-tag	135	tag	96.827	NA
342	Pro-135-tag	135	tag	100.282	NA
343	Pro-135-tag	135	tag	102.705	NA
344	Pro-135-tag	135	tag	101.236	NA
345	Pro-135-tag	135	tag	101.866	NA
346	Pro-135-tag	135	tag	98.096	NA
347	Pro-135-tag	135	tag	101.001	NA
348	Pro-135-tag	135	tag	105.065	NA
349	Pro-135-tag	135	tag	102.578	NA
350	Pro-135-tag	135	tag	105.298	NA
351	Pro-135-tag	135	tag	96.461	NA
352	Pro-135-tag	135	tag	99.898	NA
353	Pro-135-tag	135	tag	113.384	NA
354	Pro-135-tag	135	tag	89.759	NA
355	Pro-135-tag	135	tag	103.469	NA
356	Pro-135-tag	135	tag	98.143	NA
357	Pro-135-tag	135	tag	98.405	NA
358	Pro-135-tag	135	tag	107.767	NA
359	Pro-135-tag	135	tag	97.455	NA
360	Pro-135-tag	135	tag	98.227	NA
361	Pro-135-tag	135	tag	100.647	NA
362	Pro-135-tag	135	tag	102.3	NA
363	Pro-135-tag	135	tag	100.972	NA
364	Pro-135-tag	135	tag	103.102	NA
365	Pro-135-tag	135	tag	99.997	NA
366	Pro-135-tag	135	tag	100.282	NA
367	Pro-135-tag	135	tag	99.093	NA
368	Pro-135-tag	135	tag	98.98	NA
369	Pro-135-tag	135	tag	99.854	NA
370	Pro-135-tag	135	tag	93.575	NA
371	Pro-135-tag	135	tag	107.125	NA
372	Pro-135-tag	135	tag	94.184	NA
373	Pro-135-tag	135	tag	99.517	NA
374	Pro-135-tag	135	tag	114.682	NA
375	Pro-135-tag	135	tag	98.095	NA
376	Pro-135-tag	135	tag	98.943	NA
377	Pro-135-tag	135	tag	109.66	NA
378	Pro-135-tag	135	tag	106.635	NA
379	Pro-135-tag	135	tag	103.169	NA
380	Pro-135-tag	135	tag	110.672	NA
381	Pro-135-tag	135	tag	100.801	NA
382	Pro-135-tag	135	tag	96.7	NA
383	Pro-135-tag	135	tag	99.368	NA
384	Pro-135-tag	135	tag	98.545	NA
385	Pro-135-tag	135	tag	99.651	NA
386	Pro-135-tag	135	tag	103.404	NA
387	Pro-135-tag	135	tag	100.658	NA
388	Pro-135-tag	135	tag	102.201	NA
389	Pro-135-tag	135	tag	108.833	NA
390	Pro-135-tag	135	tag	111.861	NA
391	Pro-135-tag	135	tag	101.146	NA
392	Pro-135-tag	135	tag	94.831	NA
393	Pro-135-tag	135	tag	100.865	NA
394	Pro-135-tag	135	tag	100.911	NA
395	Pro-135-tag	135	tag	101.117	NA
396	Pro-135-tag	135	tag	98.576	NA
397	Pro-135-tag	135	tag	102.813	NA
398	Pro-135-tag	135	tag	108.701	NA
399	Pro-135-tag	135	tag	95.57	NA
400	Pro-135-tag	135	tag	97.245	NA
401	Pro-135-tag	135	tag	101.429	NA
402	Pro-135-tag	135	tag	99.356	NA
403	Pro-135-tag	135	tag	101.792	NA
404	Pro-135-tag	135	tag	101.665	NA
405	Pro-135-tag	135	tag	104.843	NA
406	Pro-135-tag	135	tag	97.29	NA
407	Pro-135-tag	135	tag	100.663	NA
408	Pro-135-tag	135	tag	98.341	NA
409	Pro-135-tag	135	tag	96.521	NA
410	Pro-135-tag	135	tag	100.66	NA
411	Pro-135-tag	135	tag	110.782	NA
412	Pro-135-tag	135	tag	95.438	NA
413	Pro-135-tag	135	tag	101.076	NA
414	Pro-135-tag	135	tag	101.395	NA
415	Pro-135-tag	135	tag	106.317	NA
416	Pro-135-tag	135	tag	98.04	NA
417	Pro-135-tag	135	tag	102.089	NA
418	Pro-135-tag	135	tag	102.561	NA
419	Pro-135-tag	135	tag	98.502	NA
420	Pro-135-tag	135	tag	98.284	NA
421	Pro-135-tag	135	tag	104.444	NA
422	Pro-135-tag	135	tag	97.064	NA
423	Pro-135-tag	135	tag	108.64	NA
424	Pro-135-tag	135	tag	136.039	NA
425	Pro-135-tag	135	tag	101.175	NA
426	Pro-135-tag	135	tag	98.601	NA
427	Pro-135-tag	135	tag	111.437	NA
428	Pro-135-tag	135	tag	104.065	NA
429	Pro-135-tag	135	tag	99.272	NA
430	Pro-135-tag	135	tag	102.978	NA
431	Pro-135-tag	135	tag	104.184	NA
432	Pro-135-tag	135	tag	103.297	NA
433	Pro-135-tag	135	tag	98.795	NA
434	Pro-135-tag	135	tag	101.459	NA
435	Pro-135-tag	135	tag	99.667	NA
436	Pro-135-tag	135	tag	112.963	NA
437	Pro-135-tag	135	tag	104.335	NA
438	Pro-135-tag	135	tag	102.313	NA
439	Pro-135-tag	135	tag	106.643	NA
440	Pro-135-tag	135	tag	100.79	NA
441	Pro-135-tag	135	tag	101.749	NA
442	Pro-135-tag	135	tag	102.008	NA
443	Pro-135-tag	135	tag	105.011	NA
444	Pro-135-tag	135	tag	103.469	NA
445	Pro-135-tag	135	tag	105.712	NA
446	Pro-135-tag	135	tag	102.309	NA
447	Pro-135-tag	135	tag	109.396	NA
448	Pro-135-tag	135	tag	98.211	NA
449	Pro-135-tag	135	tag	98.653	NA
450	Pro-135-tag	135	tag	106.956	NA
451	Pro-135-tag	135	tag	106.241	NA
452	Pro-135-tag	135	tag	97.906	NA
453	Pro-135-tag	135	tag	99.254	NA
454	Pro-135-tag	135	tag	102.379	NA
455	Pro-135-tag	135	tag	104.235	NA
456	Pro-135-tag	135	tag	102.403	NA
457	Pro-135-tag	135	tag	99.11	NA
458	Pro-135-tag	135	tag	96.337	NA
459	Pro-135-tag	135	tag	100.802	NA
460	Pro-135-tag	135	tag	111.477	NA
461	Pro-135-tag	135	tag	102.223	NA
462	Pro-135-tag	135	tag	96.792	NA
463	Pro-135-tag	135	tag	101.734	NA
464	Pro-135-tag	135	tag	100.623	NA
465	Pro-135-tag	135	tag	106.88	NA
466	Pro-135-tag	135	tag	100.782	NA
467	Pro-135-tag	135	tag	97.733	NA
468	Pro-135-tag	135	tag	119.126	NA
469	Pro-135-tag	135	tag	99.518	NA
470	Pro-135-tag	135	tag	97.93	NA
471	Pro-135-tag	135	tag	95.849	NA
472	Pro-135-tag	135	tag	94.582	NA
473	Pro-135-tag	135	tag	98.65	NA
474	Pro-135-tag	135	tag	112.577	NA
475	Pro-135-tag	135	tag	105.142	NA
476	Pro-135-tag	135	tag	93.991	NA
477	Pro-135-tag	135	tag	98.792	NA
478	Pro-135-tag	135	tag	107.389	NA
479	Pro-135-tag	135	tag	98.713	NA
480	Pro-135-tag	135	tag	101.094	NA
481	Pro-135-tag	135	tag	102.149	NA
482	Pro-135-tag	135	tag	100.958	NA
483	Pro-135-tag	135	tag	99.52	NA
484	Pro-135-tag	135	tag	94.164	NA
485	Pro-135-tag	135	tag	103.392	NA
486	Pro-135-tag	135	tag	100.482	NA
487	Pro-135-tag	135	tag	101.493	NA
488	Pro-135-tag	135	tag	99.759	NA
489	Pro-135-tag	135	tag	97.904	NA
490	Pro-135-tag	135	tag	106.924	NA
491	Pro-135-tag	135	tag	100.278	NA
492	Pro-135-tag	135	tag	105.047	NA
493	Pro-135-tag	135	tag	101.308	NA
494	Pro-135-tag	135	tag	103.607	NA
495	Pro-135-tag	135	tag	102.945	NA
496	Pro-135-tag	135	tag	104.402	NA
497	Pro-135-tag	135	tag	100.749	NA
498	Pro-135-tag	135	tag	118.304	NA
499	Pro-135-tag	135	tag	98.525	NA
500	Pro-135-tag	135	tag	101.65	NA
501	Pro-135-tag	135	tag	98.315	NA
502	Pro-135-tag	135	tag	105.406	NA
503	Pro-135-tag	135	tag	105.387	NA
504	Pro-135-tag	135	tag	96.873	NA
505	Pro-135-tag	135	tag	103.528	NA
506	Pro-135-tag	135	tag	100.052	NA
507	Pro-135-tag	135	tag	94.628	NA
508	Pro-135-tag	135	tag	101.21	NA
509	Pro-135-tag	135	tag	97.457	NA
510	Pro-135-tag	135	tag	103.905	NA
511	Pro-135-tag	135	tag	96.691	NA
512	Pro-135-tag	135	tag	99.05	NA
513	Pro-135-tag	135	tag	103.557	NA
514	Pro-135-tag	135	tag	106.704	NA
515	Pro-135-tag	135	tag	103.562	NA
516	Pro-135-tag	135	tag	98.648	NA
517	Pro-135-tag	135	tag	96.825	NA
518	Pro-135-tag	135	tag	111.394	NA
519	Pro-135-tag	135	tag	101.826	NA
520	Pro-135-tag	135	tag	101.744	NA
521	Pro-135-tag	135	tag	98.642	NA
522	Pro-135-tag	135	tag	97.583	NA
523	Pro-135-tag	135	tag	105.874	NA
524	Pro-135-tag	135	tag	98.697	NA
525	Pro-135-tag	135	tag	99.648	NA
526	Pro-135-tag	135	tag	97.693	NA
527	Pro-135-tag	135	tag	104.134	NA
528	Pro-135-tag	135	tag	99.169	NA
529	Pro-135-tag	135	tag	107.72	NA
530	Pro-135-tag	135	tag	101.09	NA
531	Pro-135-tag	135	tag	107.346	NA
532	Pro-135-tag	135	tag	113.009	NA
533	Pro-135-tag	135	tag	101.792	NA
534	Pro-135-tag	135	tag	104.41	NA
535	Pro-135-tag	135	tag	101.6	NA
536	Pro-135-tag	135	tag	109.594	NA
537	Pro-135-tag	135	tag	106.994	NA
538	Pro-135-tag	135	tag	103.684	NA
539	Pro-135-tag	135	tag	100.587	NA
540	Pro-135-tag	135	tag	103.959	NA
541	Pro-135-tag	135	tag	101.415	NA
542	Pro-135-tag	135	tag	104.369	NA
543	Pro-135-tag	135	tag	114.84	NA
544	Pro-135-tag	135	tag	101.252	NA
545	Pro-135-tag	135	tag	97.779	NA
546	Pro-135-tag	135	tag	97.36	NA
547	Pro-135-tag	135	tag	105.94	NA
548	Pro-135-tag	135	tag	103.532	NA
549	Pro-135-tag	135	tag	95.011	NA
550	Pro-135-tag	135	tag	99.143	NA
551	Pro-135-tag	135	tag	109.932	NA
552	Pro-135-tag	135	tag	97.17	NA
553	Pro-135-tag	135	tag	99.363	NA
554	Pro-135-tag	135	tag	95.791	NA
555	Pro-135-tag	135	tag	109.024	NA
556	Pro-135-tag	135	tag	99.412	NA
557	Pro-135-tag	135	tag	107.613	NA
558	Pro-135-tag	135	tag	119.149	NA
559	Pro-135-tag	135	tag	103.154	NA
560	Pro-135-tag	135	tag	103.423	NA
561	Pro-135-tag	135	tag	109.873	NA
562	Pro-135-tag	135	tag	110.689	NA
563	Pro-135-tag	135	tag	101.344	NA
564	Pro-135-tag	135	tag	102.926	NA
565	Pro-135-tag	135	tag	97.39	NA
566	Pro-135-tag	135	tag	98.909	NA
567	Pro-135-tag	135	tag	101.852	NA
568	Pro-135-tag	135	tag	99.49	NA
569	Pro-135-tag	135	tag	107.014	NA
570	Pro-135-tag	135	tag	98.943	NA
571	Pro-135-tag	135	tag	97.871	NA
572	Pro-135-tag	135	tag	99.354	NA
573	Pro-135-tag	135	tag	125.334	NA
574	Pro-135-tag	135	tag	99.559	NA
575	Pro-135-tag	135	tag	102.457	NA
576	Pro-135-tag	135	tag	100.601	NA
577	Pro-135-tag	135	tag	101.204	NA
578	Pro-135-tag	135	tag	99.904	NA
579	Pro-135-tag	135	tag	102.347	NA
580	Pro-135-tag	135	tag	99.149	NA
581	Pro-135-tag	135	tag	103.827	NA
582	Pro-135-tag	135	tag	105.23	NA
583	Pro-135-tag	135	tag	105.033	NA
584	Pro-135-tag	135	tag	102.167	NA
585	Pro-135-tag	135	tag	108.37	NA
586	Pro-135-tag	135	tag	93.296	NA
587	Pro-135-tag	135	tag	107.332	NA
588	Pro-135-tag	135	tag	91.148	NA
589	Pro-135-tag	135	tag	112.011	NA
590	Pro-135-tag	135	tag	93.279	NA
591	Pro-135-tag	135	tag	102.938	NA
592	Pro-135-tag	135	tag	101.958	NA
593	Pro-135-tag	135	tag	111.175	NA
594	Pro-135-tag	135	tag	95.468	NA
595	Pro-135-tag	135	tag	103.009	NA
596	Pro-135-tag	135	tag	101.603	NA
597	Pro-135-tag	135	tag	98.29	NA
598	Pro-135-tag	135	tag	108.481	NA
599	Pro-135-tag	135	tag	100.884	NA
600	Pro-135-tag	135	tag	100.827	NA
601	Pro-135-tag	135	tag	95.682	NA
602	Pro-135-tag	135	tag	102.713	NA
603	Pro-135-tag	135	tag	99.749	NA
604	Pro-135-tag	135	tag	96.685	NA
605	Pro-135-tag	135	tag	99.908	NA
606	Pro-135-tag	135	tag	94.525	NA
607	Pro-135-tag	135	tag	95.3	NA
608	Pro-135-tag	135	tag	104.792	NA
609	Pro-135-tag	135	tag	106.814	NA
610	Pro-135-tag	135	tag	98.833	NA
611	Pro-135-tag	135	tag	96.641	NA
612	Pro-135-tag	135	tag	98.69	NA
613	Pro-135-tag	135	tag	100.271	NA
614	Pro-135-tag	135	tag	99.933	NA
615	Pro-135-tag	135	tag	100.756	NA
616	Pro-135-tag	135	tag	106.399	NA
617	Pro-135-tag	135	tag	96.801	NA
618	Pro-135-tag	135	tag	99.798	NA
619	Pro-135-tag	135	tag	99.579	NA
620	Pro-135-tag	135	tag	102.383	NA
621	Pro-135-tag	135	tag	115.568	NA
622	Pro-135-tag	135	tag	97.979	NA
623	Pro-135-tag	135	tag	102.166	NA
624	Pro-135-tag	135	tag	101.127	NA
625	Pro-135-tag	135	tag	103.994	NA
626	Pro-135-tag	135	tag	96.268	NA
627	Pro-135-tag	135	tag	101.292	NA
628	Pro-135-tag	135	tag	97.442	NA
629	Pro-135-tag	135	tag	99.712	NA
630	Pro-135-tag	135	tag	102.302	NA
631	Pro-135-tag	135	tag	101.287	NA
632	Pro-135-tag	135	tag	103.716	NA
633	Pro-135-tag	135	tag	110.952	NA
634	Pro-135-tag	135	tag	102.554	NA
635	Pro-135-tag	135	tag	102.356	NA
636	Pro-135-tag	135	tag	104.981	NA
637	Pro-135-tag	135	tag	105.015	NA
638	Pro-135-tag	135	tag	96.931	NA
639	Pro-135-tag	135	tag	103.392	NA
640	Pro-135-tag	135	tag	106.489	NA
641	Pro-135-tag	135	tag	100.513	NA
642	Pro-135-tag	135	tag	101.927	NA
643	Pro-135-tag	135	tag	104.911	NA
644	Pro-135-tag	135	tag	111.902	NA
645	Pro-135-tag	135	tag	104.566	NA
646	Pro-135-tag	135	tag	104.763	NA
647	Pro-135-tag	135	tag	101.602	NA
648	Pro-135-tag	135	tag	94.689	NA
649	Pro-135-tag	135	tag	99.065	NA
650	Pro-135-tag	135	tag	97.41	NA
651	Pro-135-tag	135	tag	99.752	NA
652	Pro-135-tag	135	tag	101.839	NA
653	Pro-135-tag	135	tag	100.361	NA
654	Pro-135-tag	135	tag	102.3	NA
655	Pro-135-tag	135	tag	103.588	NA
656	Pro-135-tag	135	tag	114.908	NA
657	Pro-135-tag	135	tag	106.713	NA
658	Pro-135-tag	135	tag	100.613	NA
659	Pro-135-tag	135	tag	96.601	NA
660	Pro-135-tag	135	tag	97.742	NA
661	Pro-135-tag	135	tag	94.17	NA
662	Pro-135-tag	135	tag	100.908	NA
663	Pro-135-tag	135	tag	107.515	NA
664	Pro-135-tag	135	tag	104.465	NA
665	Pro-135-tag	135	tag	103.319	NA
666	Pro-135-tag	135	tag	102.038	NA
667	Pro-135-tag	135	tag	100.289	NA
668	Pro-135-tag	135	tag	102.404	NA
669	Pro-135-tag	135	tag	98.406	NA
670	Pro-135-tag	135	tag	100.075	NA
671	Pro-135-tag	135	tag	99.408	NA
672	Pro-135-tag	135	tag	102.022	NA
673	Pro-135-tag	135	tag	96.646	NA
674	Pro-135-tag	135	tag	101.717	NA
675	Pro-135-tag	135	tag	99.067	NA
676	Pro-135-tag	135	tag	99.254	NA
677	Pro-135-tag	135	tag	97.82	NA
678	Pro-135-tag	135	tag	100.521	NA
679	Pro-135-tag	135	tag	97.214	NA
680	Pro-135-tag	135	tag	103.459	NA
681	Pro-135-tag	135	tag	97.297	NA
682	Pro-135-tag	135	tag	98.988	NA
683	Pro-135-tag	135	tag	94.951	NA
684	Pro-135-tag	135	tag	101.058	NA
685	Pro-135-tag	135	tag	99.608	NA
686	Pro-135-tag	135	tag	98.91	NA
687	Pro-135-tag	135	tag	102.648	NA
688	Pro-135-tag	135	tag	97.777	NA
689	Pro-135-tag	135	tag	98.912	NA
690	Pro-135-tag	135	tag	100.994	NA
691	Pro-135-tag	135	tag	106.766	NA
692	Pro-135-tag	135	tag	100.807	NA
693	Pro-135-tag	135	tag	99.328	NA
694	Pro-135-tag	135	tag	108.851	NA
695	Pro-135-tag	135	tag	102.618	NA
696	Pro-135-tag	135	tag	97.821	NA
697	Pro-135-tag	135	tag	98.871	NA
698	Pro-135-tag	135	tag	103.448	NA
699	Pro-135-tag	135	tag	102.159	NA
700	Pro-135-tag	135	tag	97.461	NA
701	Pro-135-tag	135	tag	101.61	NA
702	Pro-135-tag	135	tag	94.149	NA
703	Pro-135-tag	135	tag	103.771	NA
704	Pro-135-tag	135	tag	101.554	NA
705	Pro-135-tag	135	tag	100.159	NA
706	Pro-135-tag	135	tag	103.4	NA
707	Pro-135-tag	135	tag	101.896	NA
708	Pro-135-tag	135	tag	102.121	NA
709	Pro-135-tag	135	tag	102.5	NA
710	Pro-135-tag	135	tag	98.894	NA
711	Pro-135-tag	135	tag	102.864	NA
712	Pro-135-tag	135	tag	97.665	NA
713	Pro-135-tag	135	tag	100.589	NA
714	Pro-135-tag	135	tag	106.486	NA
715	Pro-135-tag	135	tag	103.454	NA
716	Pro-135-tag	135	tag	98.752	NA
717	Pro-135-tag	135	tag	102.257	NA
718	Pro-135-tag	135	tag	99.472	NA
719	Pro-135-tag	135	tag	100.759	NA
720	Pro-135-tag	135	tag	101.623	NA
721	Pro-135-tag	135	tag	99.868	NA
722	Pro-135-tag	135	tag	101.04	NA
723	Pro-135-tag	135	tag	98.305	NA
724	Pro-135-tag	135	tag	102.942	NA
725	Pro-135-tag	135	tag	99.651	NA
726	Pro-135-tag	135	tag	116.745	NA
727	Pro-135-tag	135	tag	105.244	NA
728	Pro-135-tag	135	tag	98.939	NA
729	Pro-135-tag	135	tag	102.437	NA
730	Pro-135-tag	135	tag	137.514	NA
731	Pro-135-tag	135	tag	99.488	NA
732	Pro-135-tag	135	tag	100.91	NA
733	Pro-135-tag	135	tag	97.642	NA
734	Pro-135-tag	135	tag	105.098	NA
735	Pro-135-tag	135	tag	96.39	NA
736	Pro-135-tag	135	tag	108.977	NA
737	Pro-135-tag	135	tag	100.455	NA
738	Pro-135-tag	135	tag	101.682	NA
739	Pro-135-tag	135	tag	99.579	NA
740	Pro-135-tag	135	tag	99.359	NA
741	Pro-135-tag	135	tag	107.338	NA
742	Pro-135-tag	135	tag	102.32	NA
743	Pro-135-tag	135	tag	102.377	NA
744	Pro-135-tag	135	tag	98.68	NA
745	Pro-135-tag	135	tag	97.589	NA
746	Pro-135-tag	135	tag	98.581	NA
747	Pro-135-tag	135	tag	99.425	NA
748	Pro-135-tag	135	tag	100.725	NA
749	Pro-135-tag	135	tag	104.867	NA
750	Pro-135-tag	135	tag	101.26	NA
751	Pro-135-tag	135	tag	104.553	NA
752	Pro-135-tag	135	tag	101.832	NA
753	Pro-135-tag	135	tag	103.277	NA
754	Pro-135-tag	135	tag	98.189	NA
755	Pro-135-tag	135	tag	101.571	NA
756	Pro-135-tag	135	tag	101.72	NA
757	Pro-135-tag	135	tag	105.915	NA
758	Pro-135-tag	135	tag	102.984	NA
759	Pro-135-tag	135	tag	98.752	NA
760	Pro-135-tag	135	tag	101.255	NA
761	Pro-135-tag	135	tag	94.866	NA
762	Pro-135-tag	135	tag	100.801	NA
763	Pro-135-tag	135	tag	101.014	NA
764	Pro-135-tag	135	tag	101.046	NA
765	Pro-135-tag	135	tag	98.081	NA
766	Pro-135-tag	135	tag	102.699	NA
767	Pro-135-tag	135	tag	105.894	NA
768	Pro-135-tag	135	tag	98.956	NA
769	Pro-135-tag	135	tag	103.048	NA
770	Pro-135-tag	135	tag	100.744	NA
771	Pro-135-tag	135	tag	101.56	NA
772	Pro-135-tag	135	tag	101.622	NA
773	Pro-135-tag	135	tag	102.747	NA
774	Pro-135-tag	135	tag	101.589	NA
775	Pro-135-tag	135	tag	102.362	NA
776	Pro-135-tag	135	tag	106.525	NA
777	Pro-135-tag	135	tag	101.122	NA
778	Pro-135-tag	135	tag	107.297	NA
779	Pro-135-tag	135	tag	102.833	NA
780	Pro-135-tag	135	tag	103.218	NA
781	Pro-135-tag	135	tag	102.575	NA
782	Pro-135-tag	135	tag	101.818	NA
783	Pro-135-tag	135	tag	96.922	NA
784	Pro-135-tag	135	tag	99.86	NA
785	Pro-135-tag	135	tag	99.551	NA
786	Pro-135-tag	135	tag	102.936	NA
787	Pro-135-tag	135	tag	107.317	NA
788	Pro-135-tag	135	tag	104.059	NA
789	Pro-135-tag	135	tag	98.226	NA
790	Pro-135-tag	135	tag	103.982	NA
791	Pro-135-tag	135	tag	98.043	NA
792	Pro-135-tag	135	tag	106.329	NA
793	Pro-135-tag	135	tag	103.86	NA
794	Pro-135-tag	135	tag	102.686	NA
795	Pro-135-tag	135	tag	102.671	NA
796	Pro-135-tag	135	tag	103.082	NA
797	Pro-135-tag	135	tag	101.982	NA
798	Pro-135-tag	135	tag	105.394	NA
799	Pro-135-tag	135	tag	103.534	NA
800	Pro-135-tag	135	tag	100.372	NA
801	Pro-135-tag	135	tag	107.412	NA
802	Pro-135-tag	135	tag	104.326	NA
803	Pro-135-tag	135	tag	101.144	NA
804	Pro-135-tag	135	tag	97.574	NA
805	Pro-135-tag	135	tag	96.025	NA
806	Pro-135-tag	135	tag	110.287	NA
807	Pro-135-tag	135	tag	97.725	NA
808	Pro-135-tag	135	tag	103.903	NA
809	Pro-135-tag	135	tag	107.519	NA
810	Pro-135-tag	135	tag	99.397	NA
811	Pro-135-tag	135	tag	95.539	NA
812	Pro-135-tag	135	tag	103.87	NA
813	Pro-135-tag	135	tag	99.781	NA
814	Pro-135-tag	135	tag	97.56	NA
815	Pro-135-tag	135	tag	96.532	NA
816	Pro-135-tag	135	tag	97.543	NA
817	Pro-135-tag	135	tag	101.417	NA
818	Pro-135-tag	135	tag	99.052	NA
819	Pro-135-tag	135	tag	102.628	NA
820	Pro-135-tag	135	tag	100.482	NA
821	Pro-135-tag	135	tag	99.051	NA
822	Pro-135-tag	135	tag	106.357	NA
823	Pro-135-tag	135	tag	97.731	NA
824	Pro-135-tag	135	tag	114.154	NA
825	Pro-135-tag	135	tag	103.731	NA
826	Pro-135-tag	135	tag	99.851	NA
827	Pro-135-tag	135	tag	99.58	NA
828	Pro-135-tag	135	tag	103.81	NA
829	Pro-135-tag	135	tag	99.63	NA
830	Pro-135-tag	135	tag	99.728	NA
831	Pro-135-tag	135	tag	99.386	NA
832	Pro-135-tag	135	tag	104.43	NA
833	Pro-135-tag	135	tag	97.542	NA
834	Pro-135-tag	135	tag	100.538	NA
835	Pro-135-tag	135	tag	106.071	NA
836	Pro-135-tag	135	tag	101.762	NA
837	Pro-135-tag	135	tag	101.174	NA
838	Pro-135-tag	135	tag	103.038	NA
839	Pro-135-tag	135	tag	118.929	NA
840	Pro-135-tag	135	tag	94.241	NA
841	Pro-135-tag	135	tag	99.422	NA
842	Pro-135-tag	135	tag	97.898	NA
843	Pro-135-tag	135	tag	102.473	NA
844	Pro-135-tag	135	tag	98.374	NA
845	Pro-135-tag	135	tag	104.503	NA
846	Pro-135-tag	135	tag	102.538	NA
847	Pro-135-tag	135	tag	100.711	NA
848	Pro-135-tag	135	tag	93.037	NA
849	Pro-135-tag	135	tag	100.799	NA
850	Pro-135-tag	135	tag	98.837	NA
851	Pro-135-tag	135	tag	101.879	NA
852	Pro-135-tag	135	tag	102.693	NA
853	Pro-135-tag	135	tag	98.364	NA
854	Pro-135-tag	135	tag	102.028	NA
855	Pro-135-tag	135	tag	100.412	NA
856	Pro-135-tag	135	tag	98.973	NA
857	Pro-135-tag	135	tag	99.902	NA
858	Pro-135-tag	135	tag	104.633	NA
859	Pro-135-tag	135	tag	99.469	NA
860	Pro-135-tag	135	tag	99.243	NA
861	Pro-135-tag	135	tag	100.232	NA
862	Pro-135-tag	135	tag	101.131	NA
863	Pro-135-tag	135	tag	104.28	NA
864	Pro-135-tag	135	tag	101.993	NA
865	Pro-135-tag	135	tag	95.525	NA
866	Pro-135-tag	135	tag	100.1	NA
867	Pro-135-tag	135	tag	97.363	NA
868	Pro-135-tag	135	tag	99.422	NA
869	Pro-135-tag	135	tag	94.991	NA
870	Pro-135-tag	135	tag	98.289	NA
871	Pro-135-tag	135	tag	98.053	NA
872	Pro-135-tag	135	tag	99.918	NA
873	Pro-135-tag	135	tag	98.334	NA
874	Pro-135-tag	135	tag	100.326	NA
875	Pro-135-tag	135	tag	101.029	NA
876	Pro-135-tag	135	tag	104.764	NA
877	Pro-135-tag	135	tag	106.778	NA
878	Pro-135-tag	135	tag	100.787	NA
879	Pro-135-tag	135	tag	104.082	NA
880	Pro-135-tag	135	tag	101.097	NA
881	Pro-135-tag	135	tag	97.412	NA
882	Pro-135-tag	135	tag	100.467	NA
883	Pro-135-tag	135	tag	97.568	NA
884	Pro-135-tag	135	tag	98.495	NA
885	Pro-135-tag	135	tag	99.247	NA
886	Pro-135-tag	135	tag	96.793	NA
887	Pro-135-tag	135	tag	102.556	NA
888	Pro-135-tag	135	tag	107.273	NA
889	Pro-135-tag	135	tag	101.429	NA
890	Pro-135-tag	135	tag	103.562	NA
891	Pro-135-tag	135	tag	99.783	NA
892	Pro-135-tag	135	tag	99.432	NA
893	Pro-135-tag	135	tag	106.235	NA
894	Pro-135-tag	135	tag	99.547	NA
895	Pro-135-tag	135	tag	96.384	NA
896	Pro-135-tag	135	tag	97.884	NA
897	Pro-135-tag	135	tag	100.185	NA
898	Pro-135-tag	135	tag	99.864	NA
899	Pro-135-tag	135	tag	100.822	NA
900	Pro-135-tag	135	tag	107.193	NA
901	Pro-135-tag	135	tag	101.236	NA
902	Pro-135-tag	135	tag	103.538	NA
903	Pro-135-tag	135	tag	104.576	NA
904	Pro-135-tag	135	tag	99.597	NA
905	Pro-135-tag	135	tag	100.291	NA
906	Pro-135-tag	135	tag	105.181	NA
907	Pro-135-tag	135	tag	99.016	NA
908	Pro-135-tag	135	tag	99.546	NA
909	Pro-135-tag	135	tag	99.203	NA
910	Pro-135-tag	135	tag	102.635	NA
911	Pro-135-tag	135	tag	96.5	NA
912	Pro-135-tag	135	tag	101.375	NA
913	Pro-135-tag	135	tag	97.239	NA
914	Pro-135-tag	135	tag	103.442	NA
915	Pro-135-tag	135	tag	99.192	NA
916	Pro-135-tag	135	tag	103.767	NA
917	Pro-135-tag	135	tag	103.578	NA
918	Pro-135-tag	135	tag	116.382	NA
919	Pro-135-tag	135	tag	97.567	NA
920	Pro-135-tag	135	tag	104.543	NA
921	Pro-135-tag	135	tag	97.436	NA
922	Pro-135-tag	135	tag	99.356	NA
923	Pro-135-tag	135	tag	104.125	NA
924	Pro-135-tag	135	tag	101.022	NA
925	Pro-135-tag	135	tag	99.201	NA
926	Pro-135-tag	135	tag	97.382	NA
927	Pro-135-tag	135	tag	98.038	NA
928	Pro-135-tag	135	tag	96.024	NA
929	Pro-135-tag	135	tag	102.88	NA
930	Pro-135-tag	135	tag	102.37	NA
931	Pro-135-tag	135	tag	97.728	NA
932	Pro-135-tag	135	tag	99.586	NA
933	Pro-135-tag	135	tag	98.637	NA
934	Pro-135-tag	135	tag	107.323	NA
935	Pro-135-tag	135	tag	99.484	NA
936	Pro-135-tag	135	tag	100.121	NA
937	Pro-135-tag	135	tag	94.076	NA
938	Pro-135-tag	135	tag	107.155	NA
939	Pro-135-tag	135	tag	100.627	NA
940	Pro-135-tag	135	tag	102.397	NA
941	Pro-135-tag	135	tag	118.496	NA
942	Pro-135-tag	135	tag	100.718	NA
943	Pro-135-tag	135	tag	96.903	NA
944	Pro-135-tag	135	tag	91.539	NA
945	Pro-135-tag	135	tag	96.583	NA
946	Pro-135-tag	135	tag	99.008	NA
947	Pro-135-tag	135	tag	98.234	NA
948	Pro-135-tag	135	tag	97.096	NA
949	Pro-135-tag	135	tag	105.757	NA
950	Pro-135-tag	135	tag	98.506	NA
951	Pro-135-tag	135	tag	99.335	NA
952	Pro-135-tag	135	tag	98.895	NA
953	Pro-135-tag	135	tag	98.797	NA
954	Pro-135-tag	135	tag	99.074	NA
955	Pro-135-tag	135	tag	101.284	NA
956	Pro-135-tag	135	tag	104.248	NA
957	Pro-135-tag	135	tag	98.013	NA
958	Pro-135-tag	135	tag	93	NA
959	Pro-135-tag	135	tag	102.395	NA
960	Pro-135-tag	135	tag	107.856	NA
961	Pro-135-tag	135	tag	103.966	NA
962	Pro-135-tag	135	tag	103.39	NA
963	Pro-135-tag	135	tag	101.767	NA
964	Pro-135-tag	135	tag	113.949	NA
965	Pro-135-tag	135	tag	105.635	NA
966	Pro-135-tag	135	tag	99.584	NA
967	Pro-135-tag	135	tag	99.764	NA
968	Pro-135-tag	135	tag	99.433	NA
969	Pro-135-tag	135	tag	105.779	NA
970	Pro-135-tag	135	tag	106.105	NA
971	Pro-135-tag	135	tag	105.79	NA
972	Pro-135-tag	135	tag	99.844	NA
973	Pro-135-tag	135	tag	99.669	NA
974	Pro-135-tag	135	tag	100.121	NA
975	Pro-135-tag	135	tag	103.053	NA
976	Pro-135-tag	135	tag	101.692	NA
977	Pro-135-tag	135	tag	103.961	NA
978	Pro-135-tag	135	tag	100.283	NA
979	Pro-135-tag	135	tag	103.775	NA
980	Pro-135-tag	135	tag	100.467	NA
981	Pro-135-tag	135	tag	105.4	NA
982	Pro-135-tag	135	tag	95.82	NA
983	Pro-135-tag	135	tag	101.878	NA
984	Pro-135-tag	135	tag	103.998	NA
985	Pro-135-tag	135	tag	96.848	NA
986	Pro-135-tag	135	tag	100.8	NA
987	Pro-135-tag	135	tag	103.167	NA
988	Pro-135-tag	135	tag	99.921	NA
989	Pro-135-tag	135	tag	98.428	NA
990	Pro-135-tag	135	tag	101.426	NA
991	Pro-135-tag	135	tag	99.582	NA
992	Pro-135-tag	135	tag	115.016	NA
993	Pro-135-tag	135	tag	101.83	NA
994	Pro-135-tag	135	tag	100.781	NA
995	Pro-135-tag	135	tag	98.137	NA
996	Pro-135-tag	135	tag	100.182	NA
997	Pro-135-tag	135	tag	110.165	NA
998	Pro-135-tag	135	tag	102.985	NA
999	Pro-135-tag	135	tag	99.678	NA
1000	Pro-135-tag	135	tag	100.895	NA
1001	Pro-135-tag	135	tag	103.77	NA
1002	Pro-135-tag	135	tag	97.692	NA
1003	Pro-135-tag	135	tag	96.757	NA
1004	Pro-135-tag	135	tag	102.489	NA
1005	Pro-135-tag	135	tag	104.678	NA
1006	Pro-135-tag	135	tag	101.833	NA
1007	Pro-135-tag	135	tag	98.684	NA
1008	Pro-135-tag	135	tag	103.113	NA
1009	Pro-135-tag	135	tag	98.083	NA
1010	Pro-135-tag	135	tag	103.79	NA
1011	Pro-135-tag	135	tag	102.796	NA
1012	Pro-135-tag	135	tag	103.18	NA
1013	Pro-135-tag	135	tag	104.017	NA
1014	Pro-135-tag	135	tag	99.739	NA
1015	Pro-135-tag	135	tag	100.724	NA
1016	Pro-135-tag	135	tag	100.106	NA
1017	Pro-135-tag	135	tag	99.078	NA
1018	Pro-135-tag	135	tag	101.559	NA
1019	Pro-135-tag	135	tag	100.98	NA
1020	Pro-135-tag	135	tag	100.452	NA
1021	Pro-135-tag	135	tag	100.159	NA
1022	Pro-135-tag	135	tag	102.248	NA
1023	Pro-135-tag	135	tag	100.107	NA
1024	Pro-135-tag	135	tag	109.288	NA
1025	Pro-135-tag	135	tag	101.971	NA
1026	Pro-135-tag	135	tag	99.326	NA
1027	Pro-135-tag	135	tag	107.534	NA
1028	Pro-135-tag	135	tag	102.112	NA
1029	Pro-135-tag	135	tag	99.171	NA
1030	Pro-135-tag	135	tag	99.913	NA
1031	Pro-135-tag	135	tag	98.673	NA
1032	Pro-135-tag	135	tag	103.332	NA
1033	Pro-135-tag	135	tag	112.322	NA
1034	Pro-135-tag	135	tag	100.535	NA
1035	Pro-135-tag	135	tag	102.531	NA
1036	Pro-135-tag	135	tag	107.304	NA
1037	Pro-135-tag	135	tag	98.363	NA
1038	Pro-135-tag	135	tag	102.279	NA
1039	Pro-135-tag	135	tag	98.836	NA
1040	Pro-135-tag	135	tag	97.783	NA
1041	Pro-135-tag	135	tag	96.515	NA
1042	Pro-135-tag	135	tag	100.28	NA
1043	Pro-135-tag	135	tag	98.95	NA
1044	Pro-135-tag	135	tag	103.279	NA
1045	Pro-135-tag	135	tag	104.205	NA
1046	Pro-135-tag	135	tag	101.749	NA
1047	Pro-135-tag	135	tag	101.938	NA
1048	Pro-135-tag	135	tag	106.198	NA
1049	Pro-135-tag	135	tag	98.921	NA
1050	Pro-135-tag	135	tag	101.629	NA
1051	Pro-135-tag	135	tag	99.204	NA
1052	Pro-135-tag	135	tag	102.628	NA
1053	Pro-135-tag	135	tag	100.482	NA
1054	Pro-135-tag	135	tag	99.859	NA
1055	Pro-135-tag	135	tag	100.321	NA
1056	Pro-135-tag	135	tag	100.276	NA
1057	Pro-135-tag	135	tag	102.348	NA
1058	Pro-135-tag	135	tag	97.774	NA
1059	Pro-135-tag	135	tag	103.94	NA
1060	Pro-135-tag	135	tag	102.416	NA
1061	Pro-135-tag	135	tag	101.597	NA
1062	Pro-135-tag	135	tag	99.06	NA
1063	Pro-135-tag	135	tag	99.214	NA
1064	Pro-135-tag	135	tag	103.611	NA
1065	Pro-135-tag	135	tag	97.826	NA
1066	Pro-135-tag	135	tag	100.823	NA
1067	Pro-135-tag	135	tag	94.581	NA
1068	Pro-135-tag	135	tag	99.53	NA
1069	Pro-135-tag	135	tag	98.978	NA
1070	Pro-135-tag	135	tag	99.106	NA
1071	Pro-135-tag	135	tag	106.08	NA
1072	Pro-135-tag	135	tag	101.38	NA
1073	Pro-135-tag	135	tag	101.141	NA
1074	Pro-135-tag	135	tag	101.158	NA
1075	Pro-135-tag	135	tag	105.447	NA
1076	Pro-135-tag	135	tag	97.033	NA
1077	Pro-135-tag	135	tag	105.403	NA
1078	Pro-135-tag	135	tag	99.537	NA
1079	Pro-135-tag	135	tag	99.07	NA
1080	Pro-135-tag	135	tag	108.929	NA
1081	Pro-135-tag	135	tag	100.54	NA
1082	Pro-135-tag	135	tag	102.958	NA
1083	Pro-135-tag	135	tag	98.39	NA
1084	Pro-135-tag	135	tag	97.593	NA
1085	Pro-135-tag	135	tag	98.901	NA
1086	Pro-135-tag	135	tag	101.09	NA
1087	Pro-135-tag	135	tag	104.63	NA
1088	Pro-135-tag	135	tag	98.945	NA
1089	Pro-135-tag	135	tag	100.137	NA
1090	Pro-135-tag	135	tag	101.155	NA
1091	Pro-135-tag	135	tag	92.565	NA
1092	Pro-135-tag	135	tag	96.445	NA
1093	Pro-135-tag	135	tag	100.916	NA
1094	Pro-135-tag	135	tag	100.412	NA
1095	Pro-135-tag	135	tag	104.03	NA
1096	Pro-135-tag	135	tag	102.256	NA
1097	Pro-135-tag	135	tag	101.999	NA
1098	Pro-135-tag	135	tag	99.016	NA
1099	Pro-135-tag	135	tag	105.275	NA
1100	Pro-135-tag	135	tag	104.051	NA
1101	Pro-135-tag	135	tag	100.91	NA
1102	Pro-135-tag	135	tag	100.186	NA
1103	Pro-135-tag	135	tag	98.98	NA
1104	Pro-135-tag	135	tag	98.422	NA
1105	Pro-135-tag	135	tag	103.054	NA
1106	Pro-135-tag	135	tag	97.062	NA
1107	Pro-135-tag	135	tag	105.489	NA
1108	Pro-135-tag	135	tag	102.91	NA
1109	Pro-135-tag	135	tag	95.356	NA
1110	Pro-135-tag	135	tag	101.596	NA
1111	Pro-135-tag	135	tag	100.437	NA
1112	Pro-135-tag	135	tag	100.406	NA
1113	Pro-135-tag	135	tag	102.605	NA
1114	Pro-135-tag	135	tag	102.238	NA
1115	Pro-135-tag	135	tag	101.609	NA
1116	Pro-135-tag	135	tag	103.567	NA
1117	Pro-135-tag	135	tag	101.717	NA
1118	Pro-135-tag	135	tag	98.685	NA
1119	Pro-135-tag	135	tag	98.686	NA
1120	Pro-135-tag	135	tag	98.609	NA
1121	Pro-135-tag	135	tag	98.964	NA
1122	Pro-135-tag	135	tag	102.801	NA
1123	Pro-135-tag	135	tag	104.662	NA
1124	Pro-135-tag	135	tag	106.744	NA
1125	Pro-135-tag	135	tag	104.661	NA
1126	Pro-135-tag	135	tag	101.652	NA
1127	Pro-135-tag	135	tag	101.486	NA
1128	Pro-135-tag	135	tag	114.302	NA
1129	Pro-135-tag	135	tag	95.598	NA
1130	Pro-135-tag	135	tag	98.698	NA
1131	Pro-135-tag	135	tag	95.143	NA
1132	Pro-135-tag	135	tag	103.381	NA
1133	Pro-135-tag	135	tag	100.104	NA
1134	Pro-135-tag	135	tag	96.846	NA
1135	Pro-135-tag	135	tag	102.774	NA
1136	Pro-135-tag	135	tag	101.933	NA
1137	Pro-135-tag	135	tag	103.8	NA
1138	Pro-135-tag	135	tag	97.971	NA
1139	Pro-135-tag	135	tag	102.005	NA
1140	Pro-135-tag	135	tag	106.814	NA
1141	Pro-135-tag	135	tag	105.933	NA
1142	Pro-135-tag	135	tag	98.548	NA
1143	Pro-135-tag	135	tag	101.606	NA
1144	Pro-135-tag	135	tag	99.29	NA
1145	Pro-135-tag	135	tag	98.689	NA
1146	Pro-135-tag	135	tag	100.21	NA
1147	Pro-135-tag	135	tag	117.118	NA
1148	Pro-135-tag	135	tag	98.252	NA
1149	Pro-135-tag	135	tag	99.535	NA
1150	Pro-135-tag	135	tag	99.663	NA
1151	Pro-135-tag	135	tag	99.978	NA
1152	Pro-135-tag	135	tag	98.612	NA
1153	Pro-135-tag	135	tag	97.858	NA
1154	Pro-135-tag	135	tag	99.376	NA
1155	Pro-135-tag	135	tag	98.15	NA
1156	Pro-135-tag	135	tag	98.629	NA
1157	Pro-135-tag	135	tag	99.535	NA
1158	Pro-135-tag	135	tag	101.798	NA
1159	Pro-135-tag	135	tag	101.77	NA
1160	Pro-135-tag	135	tag	104.454	NA
1161	Pro-135-tag	135	tag	98.552	NA
1162	Pro-135-tag	135	tag	98.193	NA
1163	Pro-135-tag	135	tag	104.38	NA
1164	Pro-135-tag	135	tag	101.689	NA
1165	Pro-135-tag	135	tag	93.887	NA
1166	Pro-135-tag	135	tag	101.343	NA
1167	Pro-135-tag	135	tag	98.692	NA
1168	Pro-135-tag	135	tag	100.692	NA
1169	Pro-135-tag	135	tag	100.011	NA
1170	Pro-135-tag	135	tag	100.276	NA
1171	Pro-135-tag	135	tag	100.84	NA
1172	Pro-135-tag	135	tag	102.099	NA
1173	Pro-135-tag	135	tag	96.273	NA
1174	Pro-135-tag	135	tag	98.893	NA
1175	Pro-135-tag	135	tag	102.984	NA
1176	Pro-135-tag	135	tag	101.277	NA
1177	Pro-135-tag	135	tag	100.287	NA
1178	Pro-135-tag	135	tag	105.93	NA
1179	Pro-135-tag	135	tag	102.092	NA
1180	Pro-135-tag	135	tag	99.938	NA
1181	Pro-135-tag	135	tag	96.674	NA
1182	Pro-135-tag	135	tag	101.902	NA
1183	Pro-135-tag	135	tag	100.794	NA
1184	Pro-135-tag	135	tag	102.613	NA
1185	Pro-135-tag	135	tag	96.932	NA
1186	Pro-135-tag	135	tag	99.955	NA
1187	Pro-135-tag	135	tag	107.391	NA
1188	Pro-135-tag	135	tag	100.321	NA
1189	Pro-135-tag	135	tag	97.339	NA
1190	Pro-135-tag	135	tag	101.331	NA
1191	Pro-135-tag	135	tag	95.935	NA
1192	Pro-135-tag	135	tag	98.608	NA
1193	Pro-135-tag	135	tag	96.369	NA
1194	Pro-135-tag	135	tag	103.441	NA
1195	Pro-135-tag	135	tag	99.39	NA
1196	Pro-135-tag	135	tag	97.295	NA
1197	Pro-135-tag	135	tag	100.78	NA
1198	Pro-135-tag	135	tag	100.272	NA
1199	Pro-135-tag	135	tag	100.446	NA
1200	Pro-135-tag	135	tag	101.671	NA
1201	Pro-135-tag	135	tag	104.157	NA
1202	Pro-135-tag	135	tag	97.854	NA
1203	Pro-135-tag	135	tag	107.087	NA
1204	Pro-135-tag	135	tag	101.286	NA
1205	Pro-135-tag	135	tag	102.982	NA
1206	Pro-135-tag	135	tag	100.256	NA
1207	Pro-135-tag	135	tag	105.044	NA
1208	Pro-135-tag	135	tag	100.615	NA
1209	Pro-135-tag	135	tag	102.777	NA
1210	Pro-135-tag	135	tag	97.676	NA
1211	Pro-135-tag	135	tag	102.158	NA
1212	Pro-135-tag	135	tag	105.702	NA
1213	Pro-135-tag	135	tag	106.151	NA
1214	Pro-135-tag	135	tag	105.066	NA
1215	Pro-135-tag	135	tag	98.05	NA
1216	Pro-135-tag	135	tag	106.512	NA
1217	Pro-135-tag	135	tag	101.569	NA
1218	Pro-135-tag	135	tag	99.747	NA
1219	Pro-135-tag	135	tag	100.108	NA
1220	Pro-135-tag	135	tag	102.122	NA
1221	Pro-135-tag	135	tag	100.91	NA
1222	Pro-135-tag	135	tag	100.944	NA
1223	Pro-135-tag	135	tag	100.896	NA
1224	Pro-135-tag	135	tag	105.613	NA
1225	Pro-135-tag	135	tag	99.977	NA
1226	Pro-135-tag	135	tag	97.693	NA
1227	Pro-135-tag	135	tag	111.415	NA
1228	Pro-135-tag	135	tag	100.209	NA
1229	Pro-135-tag	135	tag	100.549	NA
1230	Pro-135-tag	135	tag	100.286	NA
1231	Pro-135-tag	135	tag	101.732	NA
1232	Pro-135-tag	135	tag	101.455	NA
1233	Pro-135-tag	135	tag	96.985	NA
1234	Pro-135-tag	135	tag	98.99	NA
1235	Pro-135-tag	135	tag	100.145	NA
1236	Pro-135-tag	135	tag	105.826	NA
1237	Pro-135-tag	135	tag	99.105	NA
1238	Pro-135-tag	135	tag	100.005	NA
1239	Pro-135-tag	135	tag	101.978	NA
1240	Pro-135-tag	135	tag	100.253	NA
1241	Pro-135-tag	135	tag	101.438	NA
1242	Pro-135-tag	135	tag	101.562	NA
1243	Pro-135-tag	135	tag	101.407	NA
1244	Pro-135-tag	135	tag	99.15	NA
1245	Pro-135-tag	135	tag	99.822	NA
1246	Pro-135-tag	135	tag	96.567	NA
1247	Pro-135-tag	135	tag	98.095	NA
1248	Pro-135-tag	135	tag	99.507	NA
1249	Pro-135-tag	135	tag	100.15	NA
1250	Pro-135-tag	135	tag	100.724	NA
1251	Pro-135-tag	135	tag	99.365	NA
1252	Pro-135-tag	135	tag	99.091	NA
1253	Pro-135-tag	135	tag	99.463	NA
1254	Pro-135-tag	135	tag	100.782	NA
1255	Pro-135-tag	135	tag	95.644	NA
1256	Pro-135-tag	135	tag	98.035	NA
1257	Pro-135-tag	135	tag	96.596	NA
1258	Pro-135-tag	135	tag	101.229	NA
1259	Pro-135-tag	135	tag	101.4	NA
1260	Pro-135-tag	135	tag	100.716	NA
1261	Pro-135-tag	135	tag	99.972	NA
1262	Pro-135-tag	135	tag	102.398	NA
1263	Pro-135-tag	135	tag	101.208	NA
1264	Pro-135-tag	135	tag	103.429	NA
1265	Pro-135-tag	135	tag	99.228	NA
1266	Pro-135-tag	135	tag	109.919	NA
1267	Pro-135-tag	135	tag	104.858	NA
1268	Pro-135-tag	135	tag	99.014	NA
1269	Pro-135-tag	135	tag	99.735	NA
1270	Pro-135-tag	135	tag	102.013	NA
1271	Pro-135-tag	135	tag	103.023	NA
1272	Pro-135-tag	135	tag	104.988	NA
1273	Pro-135-tag	135	tag	98.896	NA
1274	Pro-135-tag	135	tag	104.261	NA
1275	Pro-135-tag	135	tag	100.867	NA
1276	Pro-135-tag	135	tag	102.438	NA
1277	Pro-135-tag	135	tag	100.645	NA
1278	Pro-135-tag	135	tag	99.667	NA
1279	Pro-135-tag	135	tag	101.936	NA
1280	Pro-135-tag	135	tag	103.226	NA
1281	Pro-135-tag	135	tag	99.829	NA
1282	Pro-135-tag	135	tag	101.712	NA
1283	Pro-135-tag	135	tag	99.104	NA
1284	Pro-135-tag	135	tag	100.64	NA
1285	Pro-135-tag	135	tag	111.138	NA
1286	Pro-135-tag	135	tag	97.657	NA
1287	Pro-135-tag	135	tag	101.466	NA
1288	Pro-135-tag	135	tag	100.591	NA
1289	Pro-135-tag	135	tag	101.022	NA
1290	Pro-135-tag	135	tag	100.344	NA
1291	Pro-135-tag	135	tag	100.186	NA
1292	Pro-135-tag	135	tag	96.788	NA
1293	Pro-135-tag	135	tag	101.207	NA
1294	Pro-135-tag	135	tag	101.806	NA
1295	Pro-135-tag	135	tag	110.128	NA
1296	Pro-135-tag	135	tag	103.633	NA
1297	Pro-135-tag	135	tag	100.788	NA
1298	Pro-135-tag	135	tag	106.711	NA
1299	Pro-135-tag	135	tag	96.143	NA
1300	Pro-135-tag	135	tag	98.54	NA
1301	Pro-135-tag	135	tag	105.153	NA
1302	Pro-135-tag	135	tag	104.481	NA
1303	Pro-135-tag	135	tag	106.907	NA
1304	Pro-135-tag	135	tag	97.08	NA
1305	Pro-135-tag	135	tag	97.149	NA
1306	Pro-135-tag	135	tag	101.382	NA
1307	Pro-135-tag	135	tag	107.131	NA
1308	Pro-135-tag	135	tag	100.222	NA
1309	Pro-135-tag	135	tag	97.578	NA
1310	Pro-135-tag	135	tag	101.486	NA
1311	Pro-135-tag	135	tag	100.285	NA
1312	Pro-135-tag	135	tag	103.242	NA
1313	Pro-135-tag	135	tag	99.669	NA
1314	Pro-135-tag	135	tag	102.766	NA
1315	Pro-135-tag	135	tag	96.905	NA
1316	Pro-135-tag	135	tag	108.46	NA
1317	Pro-135-tag	135	tag	101.795	NA
1318	Pro-135-tag	135	tag	103.38	NA
1319	Pro-135-tag	135	tag	97.031	NA
1320	Pro-135-tag	135	tag	101.993	NA
1321	Pro-135-tag	135	tag	98.396	NA
1322	Pro-135-tag	135	tag	102.978	NA
1323	Pro-135-tag	135	tag	98.502	NA
1324	Pro-135-tag	135	tag	100.765	NA
1325	Pro-135-tag	135	tag	102.542	NA
1326	Pro-135-tag	135	tag	96.045	NA
1327	Pro-135-tag	135	tag	100.189	NA
1328	Pro-135-tag	135	tag	101.339	NA
1329	Pro-135-tag	135	tag	102.75	NA
1330	Pro-135-tag	135	tag	104.859	NA
1331	Pro-135-tag	135	tag	102.375	NA
1332	Pro-135-tag	135	tag	98.246	NA
1333	Pro-135-tag	135	tag	101.818	NA
1334	Pro-135-tag	135	tag	99.651	NA
1335	Pro-135-tag	135	tag	99.678	NA
1336	Pro-135-tag	135	tag	99.778	NA
1337	Pro-135-tag	135	tag	109.707	NA
1338	Pro-135-tag	135	tag	103.71	NA
1339	Pro-135-tag	135	tag	104.754	NA
1340	Pro-135-tag	135	tag	97.651	NA
1341	Pro-135-tag	135	tag	97.714	NA
1342	Pro-135-tag	135	tag	106.576	NA
1343	Pro-135-tag	135	tag	101.305	NA
1344	Pro-135-tag	135	tag	104.244	NA
1345	Pro-135-tag	135	tag	108.583	NA
1346	Pro-135-tag	135	tag	101.495	NA
1347	Pro-135-tag	135	tag	97.157	NA
1348	Pro-135-tag	135	tag	100.838	NA
1349	Pro-135-tag	135	tag	103.321	NA
1350	Pro-135-tag	135	tag	103.002	NA
1351	Pro-135-tag	135	tag	95.301	NA
1352	Pro-135-tag	135	tag	101.71	NA
1353	Pro-135-tag	135	tag	100.507	NA
1354	Pro-135-tag	135	tag	100.139	NA
1355	Pro-135-tag	135	tag	102.502	NA
1356	Pro-135-tag	135	tag	97.851	NA
1357	Pro-135-tag	135	tag	100.185	NA
1358	Pro-135-tag	135	tag	105.101	NA
1359	Pro-135-tag	135	tag	104.649	NA
1360	Pro-135-tag	135	tag	104.056	NA
1361	Pro-135-tag	135	tag	101.03	NA
1362	Pro-135-tag	135	tag	99.788	NA
1363	Pro-135-tag	135	tag	98.349	NA
1364	Pro-135-tag	135	tag	97.511	NA
1365	Pro-135-tag	135	tag	98.185	NA
1366	Pro-135-tag	135	tag	97.439	NA
1367	Pro-135-tag	135	tag	136.239	NA
1368	Pro-135-tag	135	tag	102.422	NA
1369	Pro-135-tag	135	tag	104.667	NA
1370	Pro-135-tag	135	tag	102.252	NA
1371	Pro-135-tag	135	tag	109.008	NA
1372	Pro-135-tag	135	tag	100.997	NA
1373	Pro-135-tag	135	tag	101.605	NA
1374	Pro-135-tag	135	tag	109.044	NA
1375	Pro-135-tag	135	tag	96.72	NA
1376	Pro-135-tag	135	tag	99.009	NA
1377	Pro-135-tag	135	tag	102.845	NA
1378	Pro-135-tag	135	tag	114.109	NA
1379	Pro-135-tag	135	tag	102.07	NA
1380	Pro-135-tag	135	tag	98.624	NA
1381	Pro-135-tag	135	tag	98.792	NA
1382	Pro-135-tag	135	tag	101.007	NA
1383	Pro-135-tag	135	tag	95.649	NA
1384	Pro-135-tag	135	tag	102.734	NA
1385	Pro-135-tag	135	tag	99.457	NA
1386	Pro-135-tag	135	tag	104.766	NA
1387	Pro-135-tag	135	tag	109.193	NA
1388	Pro-135-tag	135	tag	94.767	NA
1389	Pro-135-tag	135	tag	100.443	NA
1390	Pro-135-tag	135	tag	111.031	NA
1391	Pro-135-tag	135	tag	103.346	NA
1392	Pro-135-tag	135	tag	100.902	NA
1393	Pro-135-tag	135	tag	100.541	NA
1394	Pro-135-tag	135	tag	100.086	NA
1395	Pro-135-tag	135	tag	99.79	NA
1396	Pro-135-tag	135	tag	102.529	NA
1397	Pro-135-tag	135	tag	108.356	NA
1398	Pro-135-tag	135	tag	97.71	NA
1399	Pro-135-tag	135	tag	98.969	NA
1400	Pro-135-tag	135	tag	96.44	NA
1401	Pro-135-tag	135	tag	99.854	NA
1402	Pro-135-tag	135	tag	96.684	NA
1403	Pro-135-tag	135	tag	96.389	NA
1404	Pro-135-tag	135	tag	99.445	NA
1405	Pro-135-tag	135	tag	100.352	NA
1406	Pro-135-tag	135	tag	100.64	NA
1407	Pro-135-tag	135	tag	103.084	NA
1408	Pro-135-tag	135	tag	95.609	NA
1409	Pro-135-tag	135	tag	96.058	NA
1410	Pro-135-tag	135	tag	103.424	NA
1411	Pro-135-tag	135	tag	101.743	NA
1412	Pro-135-tag	135	tag	104.308	NA
1413	Pro-135-tag	135	tag	99.351	NA
1414	Pro-135-tag	135	tag	101.427	NA
1415	Pro-135-tag	135	tag	95.56	NA
1416	Pro-135-tag	135	tag	101.524	NA
1417	Pro-135-tag	135	tag	99.88	NA
1418	Pro-135-tag	135	tag	99.492	NA
1419	Pro-135-tag	135	tag	100.535	NA
1420	Pro-135-tag	135	tag	109.535	NA
1421	Pro-135-tag	135	tag	94.798	NA
1422	Pro-135-tag	135	tag	98.434	NA
1423	Pro-135-tag	135	tag	99.436	NA
1424	Pro-135-tag	135	tag	100.997	NA
1425	Pro-135-tag	135	tag	102.845	NA
1426	Pro-135-tag	135	tag	103.009	NA
1427	Pro-135-tag	135	tag	96.555	NA
1428	Pro-135-tag	135	tag	99.252	NA
1429	Pro-135-tag	135	tag	96.562	NA
1430	Pro-135-tag	135	tag	97.613	NA
1431	Pro-135-tag	135	tag	98.906	NA
1432	Pro-135-tag	135	tag	100.186	NA
1433	Pro-135-tag	135	tag	105.312	NA
1434	Pro-135-tag	135	tag	102.125	NA
1435	Pro-135-tag	135	tag	100.374	NA
1436	Pro-135-tag	135	tag	99.106	NA
1437	Pro-135-tag	135	tag	102.434	NA
1438	Pro-135-tag	135	tag	100.945	NA
1439	Pro-135-tag	135	tag	100.497	NA
1440	Pro-135-tag	135	tag	98.757	NA
1441	Pro-135-tag	135	tag	97.164	NA
1442	Pro-135-tag	135	tag	103.965	NA
1443	Pro-135-tag	135	tag	104.083	NA
1444	Pro-135-tag	135	tag	105.032	NA
1445	Pro-135-tag	135	tag	99.315	NA
1446	Pro-135-tag	135	tag	98.803	NA
1447	Pro-135-tag	135	tag	101.25	NA
1448	Pro-135-tag	135	tag	100.078	NA
1449	Pro-135-tag	135	tag	102.88	NA
1450	Pro-135-tag	135	tag	95.535	NA
1451	Pro-135-tag	135	tag	99.61	NA
1452	Pro-135-tag	135	tag	106.113	NA
1453	Pro-135-tag	135	tag	98.37	NA
1454	Pro-135-tag	135	tag	104.141	NA
1455	Pro-135-tag	135	tag	100.674	NA
1456	Pro-135-tag	135	tag	104.141	NA
1457	Pro-135-tag	135	tag	107.568	NA
1458	Pro-135-tag	135	tag	107.952	NA
1459	Pro-135-tag	135	tag	101.046	NA
1460	Pro-135-tag	135	tag	109.528	NA
1461	Pro-135-tag	135	tag	101.617	NA
1462	Pro-135-tag	135	tag	101.498	NA
1463	Pro-135-tag	135	tag	99.296	NA
1464	Pro-135-tag	135	tag	107.999	NA
1465	Pro-135-tag	135	tag	103.096	NA
1466	Pro-135-tag	135	tag	101.322	NA
1467	Pro-135-tag	135	tag	98.226	NA
1468	Pro-135-tag	135	tag	101.835	NA
1469	Pro-135-tag	135	tag	102.427	NA
1470	Pro-135-tag	135	tag	102.628	NA
1471	Pro-135-tag	135	tag	99.391	NA
1472	Pro-135-tag	135	tag	100.317	NA
1473	Pro-135-tag	135	tag	104.005	NA
1474	Pro-135-tag	135	tag	100.186	NA
1475	Pro-135-tag	135	tag	100.348	NA
1476	Pro-135-tag	135	tag	104.254	NA
1477	Pro-135-tag	135	tag	102.267	NA
1478	Pro-135-tag	135	tag	98.683	NA
1479	Pro-135-tag	135	tag	101.776	NA
1480	Pro-135-tag	135	tag	100.203	NA
1481	Pro-135-tag	135	tag	98.34	NA
1482	Pro-135-tag	135	tag	101.505	NA
1483	Pro-135-tag	135	tag	99.894	NA
1484	Pro-135-tag	135	tag	107.792	NA
1485	Pro-135-tag	135	tag	96.234	NA
1486	Pro-135-tag	135	tag	104.995	NA
1487	Pro-135-tag	135	tag	99.389	NA
1488	Pro-135-tag	135	tag	99.798	NA
1489	Pro-135-tag	135	tag	99.773	NA
1490	Pro-135-tag	135	tag	98.516	NA
1491	Pro-135-tag	135	tag	102.058	NA
1492	Pro-135-tag	135	tag	99.707	NA
1493	Pro-135-tag	135	tag	102.342	NA
1494	Pro-135-tag	135	tag	102.35	NA
1495	Pro-135-tag	135	tag	104.601	NA
1496	Pro-135-tag	135	tag	97.363	NA
1497	Pro-135-tag	135	tag	106.285	NA
1498	Pro-135-tag	135	tag	98.36	NA
1499	Pro-135-tag	135	tag	95.249	NA
1500	Pro-135-tag	135	tag	105.309	NA
1501	Pro-135-tag	135	tag	97.085	NA
1502	Pro-135-tag	135	tag	102.551	NA
1503	Pro-135-tag	135	tag	107.62	NA
1504	Pro-135-tag	135	tag	103.017	NA
1505	Pro-135-tag	135	tag	102.579	NA
1506	Pro-135-tag	135	tag	100.356	NA
1507	Pro-135-tag	135	tag	99.276	NA
1508	Pro-135-tag	135	tag	101.604	NA
1509	Pro-135-tag	135	tag	100.905	NA
1510	Pro-135-tag	135	tag	101.481	NA
1511	Pro-135-tag	135	tag	99.408	NA
1512	Pro-135-tag	135	tag	102.793	NA
1513	Pro-135-tag	135	tag	99.907	NA
1514	Pro-135-tag	135	tag	202.106	NA
1515	Pro-135-tag	135	tag	100.606	NA
1516	Pro-135-tag	135	tag	102.952	NA
1517	Pro-135-tag	135	tag	101.319	NA
1518	Pro-135-tag	135	tag	106.533	NA
1519	Pro-135-tag	135	tag	100.665	NA
1520	Pro-135-tag	135	tag	100.622	NA
1521	Pro-135-tag	135	tag	102.107	NA
1522	Pro-135-tag	135	tag	101.674	NA
1523	Pro-135-tag	135	tag	100.312	NA
1524	Pro-135-tag	135	tag	102.563	NA
1525	Pro-135-tag	135	tag	97.078	NA
1526	Pro-135-tag	135	tag	103.913	NA
1527	Pro-135-tag	135	tag	100.359	NA
1528	Pro-135-tag	135	tag	101.958	NA
1529	Pro-135-tag	135	tag	104.213	NA
1530	Pro-135-tag	135	tag	112.184	NA
1531	Pro-135-tag	135	tag	93.943	NA
1532	Pro-135-tag	135	tag	98.261	NA
1533	Pro-135-tag	135	tag	98.83	NA
1534	Pro-135-tag	135	tag	101.213	NA
1535	Pro-135-tag	135	tag	97.857	NA
1536	Pro-135-tag	135	tag	100.596	NA
1537	Pro-135-tag	135	tag	97.613	NA
1538	Pro-135-tag	135	tag	97.361	NA
1539	Pro-135-tag	135	tag	99.695	NA
1540	Pro-135-tag	135	tag	111.994	NA
1541	Pro-135-tag	135	tag	105.265	NA
1542	Pro-135-tag	135	tag	102.373	NA
1543	Pro-135-tag	135	tag	98.15	NA
1544	Pro-135-tag	135	tag	102.019	NA
1545	Pro-135-tag	135	tag	102.742	NA
1546	Pro-135-tag	135	tag	103.662	NA
1547	Pro-135-tag	135	tag	99.054	NA
1548	Pro-135-tag	135	tag	98.98	NA
1549	Pro-135-tag	135	tag	100.421	NA
1550	Pro-135-tag	135	tag	101.895	NA
1551	Pro-135-tag	135	tag	104.893	NA
1552	Pro-135-tag	135	tag	106.274	NA
1553	Pro-135-tag	135	tag	101.749	NA
1554	Pro-135-tag	135	tag	107.748	NA
1555	Pro-135-tag	135	tag	111.734	NA
1556	Pro-135-tag	135	tag	100.516	NA
1557	Pro-135-tag	135	tag	101.607	NA
1558	Pro-135-tag	135	tag	102.653	NA
1559	Pro-135-tag	135	tag	106.557	NA
1560	Pro-135-tag	135	tag	103.227	NA
1561	Pro-135-tag	135	tag	98.718	NA
1562	Pro-135-tag	135	tag	101.141	NA
1563	Pro-135-tag	135	tag	103.863	NA
1564	Pro-135-tag	135	tag	103.887	NA
1565	Pro-135-tag	135	tag	110.845	NA
1566	Pro-135-tag	135	tag	112.156	NA
1567	Pro-135-tag	135	tag	109.523	NA
1568	Pro-135-tag	135	tag	99.964	NA
1569	Pro-135-tag	135	tag	103.872	NA
1570	Pro-135-tag	135	tag	100.856	NA
1571	Pro-135-tag	135	tag	97.851	NA
1572	Pro-135-tag	135	tag	106.686	NA
1573	Pro-135-tag	135	tag	99.728	NA
1574	Pro-135-tag	135	tag	111.477	NA
1575	Pro-135-tag	135	tag	107.11	NA
1576	Pro-135-tag	135	tag	100.323	NA
1577	Pro-135-tag	135	tag	105.085	NA
1578	Pro-135-tag	135	tag	98.958	NA
1579	Pro-135-tag	135	tag	101.174	NA
1580	Pro-135-tag	135	tag	102.781	NA
1581	Pro-135-tag	135	tag	104.67	NA
1582	Pro-135-tag	135	tag	100.66	NA
1583	Pro-135-tag	135	tag	99.683	NA
1584	Pro-135-tag	135	tag	98.523	NA
1585	Pro-135-tag	135	tag	104.338	NA
1586	Pro-135-tag	135	tag	109.654	NA
1587	Pro-135-tag	135	tag	100.016	NA
1588	Pro-135-tag	135	tag	100.151	NA
1589	Pro-135-tag	135	tag	103.197	NA
1590	Pro-135-tag	135	tag	99.573	NA
1591	Pro-135-tag	135	tag	101.122	NA
1592	Pro-135-tag	135	tag	100.117	NA
1593	Pro-135-tag	135	tag	108.319	NA
1594	Pro-135-tag	135	tag	100.248	NA
1595	Pro-135-tag	135	tag	97.118	NA
1596	Pro-135-tag	135	tag	101.656	NA
1597	Pro-135-tag	135	tag	97.547	NA
1598	Pro-135-tag	135	tag	100.381	NA
1599	Pro-135-tag	135	tag	87.864	NA
1600	Pro-135-tag	135	tag	99.32	NA
1601	Pro-135-tag	135	tag	99.291	NA
1602	Pro-135-tag	135	tag	100.093	NA
1603	Pro-135-tag	135	tag	96.788	NA
1604	Pro-135-tag	135	tag	99.319	NA
1605	Pro-135-tag	135	tag	94.502	NA
1606	Pro-135-tag	135	tag	96.589	NA
1607	Pro-135-tag	135	tag	97.311	NA
1608	Pro-135-tag	135	tag	100.447	NA
1609	Pro-135-tag	135	tag	98.585	NA
1610	Pro-135-tag	135	tag	97.131	NA
1611	Pro-135-tag	135	tag	103.035	NA
1612	Pro-135-tag	135	tag	103.974	NA
1613	Pro-135-tag	135	tag	101.421	NA
1614	Pro-135-tag	135	tag	100.521	NA
1615	Pro-135-tag	135	tag	103.495	NA
1616	Pro-135-tag	135	tag	101.009	NA
1617	Pro-135-tag	135	tag	110.659	NA
1618	Pro-135-tag	135	tag	99.679	NA
1619	Pro-135-tag	135	tag	99.589	NA
1620	Pro-135-tag	135	tag	105.409	NA
1621	Pro-135-tag	135	tag	101.748	NA
1622	Pro-135-tag	135	tag	108.34	NA
1623	Pro-135-tag	135	tag	110.292	NA
1624	Pro-135-tag	135	tag	113.118	NA
1625	Pro-135-tag	135	tag	101.649	NA
1626	Pro-135-tag	135	tag	100.899	NA
1627	Pro-135-tag	135	tag	101.212	NA
1628	Pro-135-tag	135	tag	95.847	NA
1629	Pro-135-tag	135	tag	101.397	NA
1630	Pro-135-tag	135	tag	98.375	NA
1631	Pro-135-tag	135	tag	105.408	NA
1632	Pro-135-tag	135	tag	106.07	NA
1633	Pro-135-tag	135	tag	89.21	NA
1634	Pro-135-tag	135	tag	98.854	NA
1635	Pro-135-tag	135	tag	103.446	NA
1636	Pro-135-tag	135	tag	100.631	NA
1637	Pro-135-tag	135	tag	96.119	NA
1638	Pro-135-tag	135	tag	100.903	NA
1639	Pro-135-tag	135	tag	105.38	NA
1640	Pro-135-tag	135	tag	101.571	NA
1641	Pro-135-tag	135	tag	106.927	NA
1642	Pro-135-tag	135	tag	101.104	NA
1643	Pro-135-tag	135	tag	105.236	NA
1644	Pro-135-tag	135	tag	106.03	NA
1645	Pro-135-tag	135	tag	103.614	NA
1646	Pro-135-tag	135	tag	103.826	NA
1647	Pro-135-tag	135	tag	99.996	NA
1648	Pro-135-tag	135	tag	94.204	NA
1649	Pro-135-tag	135	tag	103.058	NA
1650	Pro-135-tag	135	tag	100.461	NA
1651	Pro-135-tag	135	tag	103.137	NA
1652	Pro-135-tag	135	tag	112.007	NA
1653	Pro-135-tag	135	tag	101.275	NA
1654	Pro-135-tag	135	tag	103.016	NA
1655	Pro-135-tag	135	tag	100.117	NA
1656	Pro-135-tag	135	tag	95.813	NA
1657	Pro-135-tag	135	tag	99.305	NA
1658	Pro-135-tag	135	tag	92.753	NA
1659	Pro-135-tag	135	tag	101.931	NA
1660	Pro-135-tag	135	tag	96.832	NA
1661	Pro-135-tag	135	tag	99.252	NA
1662	Pro-135-tag	135	tag	103.272	NA
1663	Pro-135-tag	135	tag	100.506	NA
1664	Pro-135-tag	135	tag	116.184	NA
1665	Pro-135-tag	135	tag	105.202	NA
1666	Pro-135-tag	135	tag	97.579	NA
1667	Pro-135-tag	135	tag	103.257	NA
1668	Pro-135-tag	135	tag	100.202	NA
1669	Pro-135-tag	135	tag	99.132	NA
1670	Pro-135-tag	135	tag	101.138	NA
1671	Pro-135-tag	135	tag	99.528	NA
1672	Pro-135-tag	135	tag	102.913	NA
1673	Pro-135-tag	135	tag	95.819	NA
1674	Pro-135-tag	135	tag	105.239	NA
1675	Pro-135-tag	135	tag	92.932	NA
1676	Pro-135-tag	135	tag	98.445	NA
1677	Pro-135-tag	135	tag	93.615	NA
1678	Pro-135-tag	135	tag	103.093	NA
1679	Pro-135-tag	135	tag	98.825	NA
1680	Pro-135-tag	135	tag	102.838	NA
1681	Pro-135-tag	135	tag	99.285	NA
1682	Pro-135-tag	135	tag	97.896	NA
1683	Pro-135-tag	135	tag	99.443	NA
1684	Pro-135-tag	135	tag	99.896	NA
1685	Pro-135-tag	135	tag	96.896	NA
1686	Pro-135-tag	135	tag	95.873	NA
1687	Pro-135-tag	135	tag	104.459	NA
1688	Pro-135-tag	135	tag	102.409	NA
1689	Pro-135-tag	135	tag	113.061	NA
1690	Pro-135-tag	135	tag	94.402	NA
1691	Pro-135-tag	135	tag	103.423	NA
1692	Pro-135-tag	135	tag	101.927	NA
1693	Pro-135-tag	135	tag	98.906	NA
1694	Pro-135-tag	135	tag	101.168	NA
1695	Pro-135-tag	135	tag	97.027	NA
1696	Pro-135-tag	135	tag	101.481	NA
1697	Pro-135-tag	135	tag	104.315	NA
1698	Pro-135-tag	135	tag	98.66	NA
1699	Pro-135-tag	135	tag	101.554	NA
1700	Pro-135-tag	135	tag	104.917	NA
1701	Pro-135-tag	135	tag	98.18	NA
1702	Pro-135-tag	135	tag	104.946	NA
1703	Pro-135-tag	135	tag	100.658	NA
1704	Pro-135-tag	135	tag	99.469	NA
1705	Pro-135-tag	135	tag	104.02	NA
1706	Pro-135-tag	135	tag	99.228	NA
1707	Pro-135-tag	135	tag	122.375	NA
1708	Pro-135-tag	135	tag	103.869	NA
1709	Pro-135-tag	135	tag	100.465	NA
1710	Pro-135-tag	135	tag	105.884	NA
1711	Pro-135-tag	135	tag	95.032	NA
1712	Pro-135-tag	135	tag	95.46	NA
1713	Pro-135-tag	135	tag	103.816	NA
1714	Pro-135-tag	135	tag	100.369	NA
1715	Pro-135-tag	135	tag	103.801	NA
1716	Pro-135-tag	135	tag	114.054	NA
1717	Pro-135-tag	135	tag	115.141	NA
1718	Pro-135-tag	135	tag	98.526	NA
1719	Pro-135-tag	135	tag	97.09	NA
1720	Pro-135-tag	135	tag	100.056	NA
1721	Pro-135-tag	135	tag	99.338	NA
1722	Pro-135-tag	135	tag	99.07	NA
1723	Pro-135-tag	135	tag	108.795	NA
1724	Pro-135-tag	135	tag	103.108	NA
1725	Pro-135-tag	135	tag	99.591	NA
1726	Pro-135-tag	135	tag	103.049	NA
1727	Pro-135-tag	135	tag	103.15	NA
1728	Pro-135-tag	135	tag	101.503	NA
1729	Pro-135-tag	135	tag	102.47	NA
1730	Pro-135-tag	135	tag	103.514	NA
1731	Pro-135-tag	135	tag	100.051	NA
1732	Pro-135-tag	135	tag	99.841	NA
1733	Pro-135-tag	135	tag	101.196	NA
1734	Pro-135-tag	135	tag	98.871	NA
1735	Pro-135-tag	135	tag	100.939	NA
1736	Pro-135-tag	135	tag	104.621	NA
1737	Pro-135-tag	135	tag	102.121	NA
1738	Pro-135-tag	135	tag	98.568	NA
1739	Pro-135-tag	135	tag	95.747	NA
1740	Pro-135-tag	135	tag	100.341	NA
1741	Pro-135-tag	135	tag	111.257	NA
1742	Pro-135-tag	135	tag	95.628	NA
1743	Pro-135-tag	135	tag	101.429	NA
1744	Pro-135-tag	135	tag	106.429	NA
1745	Pro-135-tag	135	tag	112.051	NA
1746	Pro-135-tag	135	tag	95.222	NA
1747	Pro-135-tag	135	tag	101.848	NA
1748	Pro-135-tag	135	tag	95.169	NA
1749	Pro-135-tag	135	tag	98.527	NA
1750	Pro-135-tag	135	tag	91.293	NA
1751	Pro-135-tag	135	tag	99.466	NA
1752	Pro-135-tag	135	tag	100.845	NA
1753	Pro-135-tag	135	tag	101.626	NA
1754	Pro-135-tag	135	tag	100.239	NA
1755	Pro-135-tag	135	tag	99.896	NA
1756	Pro-135-tag	135	tag	111.451	NA
1757	Pro-135-tag	135	tag	100.145	NA
1758	Pro-135-tag	135	tag	99.623	NA
1759	Pro-135-tag	135	tag	101.51	NA
1760	Pro-135-tag	135	tag	101.718	NA
1761	Pro-135-tag	135	tag	101.632	NA
1762	Pro-135-tag	135	tag	95.664	NA
1763	Pro-135-tag	135	tag	100.439	NA
1764	Pro-135-tag	135	tag	102.898	NA
1765	Pro-135-tag	135	tag	100.187	NA
1766	Pro-135-tag	135	tag	105.634	NA
1767	Pro-135-tag	135	tag	98.339	NA
1768	Pro-135-tag	135	tag	100.107	NA
1769	Pro-135-tag	135	tag	95.27	NA
1770	Pro-135-tag	135	tag	104.969	NA
1771	Pro-135-tag	135	tag	105.557	NA
1772	Pro-135-tag	135	tag	107.238	NA
1773	Pro-135-tag	135	tag	102.024	NA
1774	Pro-135-tag	135	tag	104.84	NA
1775	Pro-135-tag	135	tag	101.609	NA
1776	Pro-135-tag	135	tag	102.509	NA
1777	Pro-135-tag	135	tag	102.878	NA
1778	Pro-135-tag	135	tag	100.476	NA
1779	Pro-135-tag	135	tag	102.907	NA
1780	Pro-135-tag	135	tag	104.131	NA
1781	Pro-135-tag	135	tag	100.72	NA
1782	Pro-135-tag	135	tag	98.231	NA
1783	Pro-135-tag	135	tag	100.52	NA
1784	Pro-135-tag	135	tag	112.981	NA
1785	Pro-135-tag	135	tag	103.116	NA
1786	Pro-135-tag	135	tag	103.157	NA
1787	Pro-135-tag	135	tag	102.363	NA
1788	Pro-135-tag	135	tag	99.058	NA
1789	Pro-135-tag	135	tag	101.171	NA
1790	Pro-135-tag	135	tag	105.012	NA
1791	Pro-135-tag	135	tag	98.835	NA
1792	Pro-135-tag	135	tag	99.133	NA
1793	Pro-135-tag	135	tag	98.429	NA
1794	Pro-135-tag	135	tag	99.927	NA
1795	Pro-135-tag	135	tag	96.778	NA
1796	Pro-135-tag	135	tag	98.15	NA
1797	Pro-135-tag	135	tag	99.271	NA
1798	Pro-135-tag	135	tag	105.815	NA
1799	Pro-135-tag	135	tag	105.251	NA
1800	Pro-135-tag	135	tag	116.252	NA
1801	Pro-135-tag	135	tag	100.467	NA
1802	Pro-135-tag	135	tag	109.939	NA
1803	Pro-135-tag	135	tag	99.065	NA
1804	Pro-135-tag	135	tag	106.247	NA
1805	Pro-135-tag	135	tag	101.55	NA
1806	Pro-135-tag	135	tag	92.778	NA
1807	Pro-135-tag	135	tag	98.958	NA
1808	Pro-135-tag	135	tag	103.839	NA
1809	Pro-135-tag	135	tag	99.314	NA
1810	Pro-135-tag	135	tag	101.268	NA
1811	Pro-135-tag	135	tag	107.544	NA
1812	Pro-135-tag	135	tag	108.645	NA
1813	Pro-135-tag	135	tag	105.139	NA
1814	Pro-135-tag	135	tag	112.667	NA
1815	Pro-135-tag	135	tag	103.77	NA
1816	Pro-135-tag	135	tag	103.519	NA
1817	Pro-135-tag	135	tag	94.919	NA
1818	Pro-135-tag	135	tag	99.686	NA
1819	Pro-135-tag	135	tag	102.557	NA
1820	Pro-135-tag	135	tag	104.777	NA
1821	Pro-135-tag	135	tag	100.578	NA
1822	Pro-135-tag	135	tag	102.95	NA
1823	Pro-135-tag	135	tag	102.937	NA
1824	Pro-135-tag	135	tag	95.626	NA
1825	Pro-135-tag	135	tag	95.973	NA
1826	Pro-135-tag	135	tag	92.964	NA
1827	Pro-135-tag	135	tag	100.552	NA
1828	Pro-135-tag	135	tag	100.781	NA
1829	Pro-135-tag	135	tag	96.325	NA
1830	Pro-135-tag	135	tag	98.437	NA
1831	Pro-135-tag	135	tag	103.894	NA
1832	Pro-135-tag	135	tag	96.309	NA
1833	Pro-135-tag	135	tag	100.864	NA
1834	Pro-135-tag	135	tag	100.651	NA
1835	Pro-135-tag	135	tag	99.971	NA
1836	Pro-135-tag	135	tag	111.594	NA
1837	Pro-135-tag	135	tag	100.602	NA
1838	Pro-135-tag	135	tag	98.268	NA
1839	Pro-135-tag	135	tag	101.594	NA
1840	Pro-135-tag	135	tag	99.634	NA
1841	Pro-135-tag	135	tag	98.687	NA
1842	Pro-135-tag	135	tag	97.672	NA
1843	Pro-135-tag	135	tag	99.151	NA
1844	Pro-135-tag	135	tag	103.391	NA
1845	Pro-135-tag	135	tag	104.054	NA
1846	Pro-135-tag	135	tag	99.713	NA
1847	Pro-135-tag	135	tag	99.385	NA
1848	Pro-135-tag	135	tag	102.117	NA
1849	Pro-135-tag	135	tag	104.719	NA
1850	Pro-135-tag	135	tag	103.306	NA
1851	Pro-135-tag	135	tag	102.293	NA
1852	Pro-135-tag	135	tag	99.654	NA
1853	Pro-135-tag	135	tag	101.199	NA
1854	Pro-135-tag	135	tag	99.764	NA
1855	Pro-135-tag	135	tag	98.129	NA
1856	Pro-135-tag	135	tag	108.252	NA
1857	Pro-135-tag	135	tag	106.193	NA
1858	Pro-135-tag	135	tag	101.085	NA
1859	Pro-135-tag	135	tag	96.202	NA
1860	Pro-135-tag	135	tag	103.93	NA
1861	Pro-135-tag	135	tag	100.358	NA
1862	Pro-135-tag	135	tag	102.975	NA
1863	Pro-135-tag	135	tag	98.427	NA
1864	Pro-135-tag	135	tag	110.126	NA
1865	Pro-135-tag	135	tag	99.381	NA
1866	Pro-135-tag	135	tag	102.469	NA
1867	Pro-135-tag	135	tag	103.804	NA
1868	Pro-135-tag	135	tag	101.083	NA
1869	Pro-135-tag	135	tag	105.275	NA
1870	Pro-135-tag	135	tag	103.086	NA
1871	Pro-135-tag	135	tag	101.739	NA
1872	Pro-135-tag	135	tag	100.071	NA
1873	Pro-135-tag	135	tag	104.451	NA
1874	Pro-135-tag	135	tag	101.303	NA
1875	Pro-135-tag	135	tag	100.031	NA
1876	Pro-135-tag	135	tag	102.47	NA
1877	Pro-135-tag	135	tag	99.873	NA
1878	Pro-135-tag	135	tag	101.568	NA
1879	Pro-135-tag	135	tag	97.039	NA
1880	Pro-135-tag	135	tag	99.994	NA
1881	Pro-135-tag	135	tag	96.931	NA
1882	Pro-135-tag	135	tag	100.547	NA
1883	Pro-135-tag	135	tag	99.537	NA
1884	Pro-135-tag	135	tag	97.646	NA
1885	Pro-135-tag	135	tag	108.242	NA
1886	Pro-135-tag	135	tag	99.535	NA
1887	Pro-135-tag	135	tag	103.977	NA
1888	Pro-135-tag	135	tag	103.914	NA
1889	Pro-135-tag	135	tag	102.321	NA
1890	Pro-135-tag	135	tag	106.335	NA
1891	Pro-135-tag	135	tag	100.815	NA
1892	Pro-135-tag	135	tag	100.667	NA
1893	Pro-135-tag	135	tag	107.281	NA
1894	Pro-135-tag	135	tag	98.306	NA
1895	Pro-135-tag	135	tag	99.181	NA
1896	Pro-135-tag	135	tag	103.132	NA
1897	Pro-135-tag	135	tag	102.627	NA
1898	Pro-135-tag	135	tag	100.331	NA
1899	Pro-135-tag	135	tag	103.343	NA
1900	Pro-135-tag	135	tag	101.91	NA
1901	Pro-135-tag	135	tag	108.711	NA
1902	Pro-135-tag	135	tag	104.655	NA
1903	Pro-135-tag	135	tag	100.639	NA
1904	Pro-135-tag	135	tag	105.88	NA
1905	Pro-135-tag	135	tag	101.397	NA
1906	Pro-135-tag	135	tag	101.105	NA
1907	Pro-135-tag	135	tag	96.194	NA
1908	Pro-135-tag	135	tag	101.094	NA
1909	Pro-135-tag	135	tag	108.576	NA
1910	Pro-135-tag	135	tag	104.178	NA
1911	Pro-135-tag	135	tag	98.448	NA
1912	Pro-135-tag	135	tag	100.734	NA
1913	Pro-135-tag	135	tag	104.163	NA
1914	Pro-135-tag	135	tag	101.613	NA
1915	Pro-135-tag	135	tag	95.116	NA
1916	Pro-135-tag	135	tag	97.014	NA
1917	Pro-135-tag	135	tag	100.835	NA
1918	Pro-135-tag	135	tag	109.496	NA
1919	Pro-135-tag	135	tag	101.036	NA
1920	Pro-135-tag	135	tag	100.809	NA
1921	Pro-135-tag	135	tag	97.273	NA
1922	Pro-135-tag	135	tag	97.218	NA
1923	Pro-135-tag	135	tag	103.408	NA
1924	Pro-135-tag	135	tag	103.936	NA
1925	Pro-135-tag	135	tag	93.547	NA
1926	Pro-135-tag	135	tag	100.47	NA
1927	Pro-135-tag	135	tag	98.905	NA
1928	Pro-135-tag	135	tag	100.803	NA
1929	Pro-135-tag	135	tag	94.315	NA
1930	Pro-135-tag	135	tag	98.363	NA
1931	Pro-135-tag	135	tag	102.229	NA
1932	Pro-135-tag	135	tag	102.742	NA
1933	Pro-135-tag	135	tag	99.969	NA
1934	Pro-135-tag	135	tag	103.107	NA
1935	Pro-135-tag	135	tag	101.226	NA
1936	Pro-135-tag	135	tag	101.267	NA
1937	Pro-135-tag	135	tag	108.079	NA
1938	Pro-135-tag	135	tag	99.063	NA
1939	Pro-135-tag	135	tag	105.734	NA
1940	Pro-135-tag	135	tag	99.545	NA
1941	Pro-135-tag	135	tag	100.069	NA
1942	Pro-135-tag	135	tag	103.56	NA
1943	Pro-135-tag	135	tag	100.698	NA
1944	Pro-135-tag	135	tag	97.711	NA
1945	Pro-135-tag	135	tag	99.625	NA
1946	Pro-135-tag	135	tag	103.453	NA
1947	Pro-135-tag	135	tag	98.18	NA
1948	Pro-135-tag	135	tag	106.166	NA
1949	Pro-135-tag	135	tag	102.58	NA
1950	Pro-135-tag	135	tag	102.44	NA
1951	Pro-135-tag	135	tag	99.025	NA
1952	Pro-135-tag	135	tag	100.424	NA
1953	Pro-135-tag	135	tag	102.332	NA
1954	Pro-135-tag	135	tag	101.44	NA
1955	Pro-135-tag	135	tag	102.345	NA
1956	Pro-135-tag	135	tag	94.914	NA
1957	Pro-135-tag	135	tag	101.99	NA
1958	Pro-135-tag	135	tag	103.735	NA
1959	Pro-135-tag	135	tag	103.538	NA
1960	Pro-135-tag	135	tag	101.277	NA
1961	Pro-135-tag	135	tag	101.517	NA
1962	Pro-135-tag	135	tag	100.935	NA
1963	Pro-135-tag	135	tag	99.607	NA
1964	Pro-135-tag	135	tag	107.577	NA
1965	Pro-135-tag	135	tag	102.037	NA
1966	Pro-135-tag	135	tag	103.36	NA
1967	Pro-135-tag	135	tag	101.896	NA
1968	Pro-135-tag	135	tag	102.156	NA
1969	Pro-135-tag	135	tag	105.603	NA
1970	Pro-135-tag	135	tag	102.028	NA
1971	Pro-135-tag	135	tag	100.131	NA
1972	Pro-135-tag	135	tag	102.643	NA
1973	Pro-135-tag	135	tag	109.141	NA
1974	Pro-135-tag	135	tag	99.881	NA
1975	Pro-135-tag	135	tag	97.595	NA
1976	Pro-135-tag	135	tag	104.541	NA
1977	Pro-135-tag	135	tag	101.496	NA
1978	Pro-135-tag	135	tag	99.534	NA
1979	Pro-135-tag	135	tag	99.496	NA
1980	Pro-135-tag	135	tag	99.111	NA
1981	Pro-135-tag	135	tag	105.922	NA
1982	Pro-135-tag	135	tag	109.766	NA
1983	Pro-135-tag	135	tag	99.307	NA
1984	Pro-135-tag	135	tag	100.502	NA
1985	Pro-135-tag	135	tag	99.488	NA
1986	Pro-135-tag	135	tag	114.379	NA
1987	Pro-135-tag	135	tag	102.3	NA
1988	Pro-135-tag	135	tag	99.929	NA
1989	Pro-135-tag	135	tag	102.088	NA
1990	Pro-135-tag	135	tag	99.497	NA
1991	Pro-135-tag	135	tag	106.026	NA
1992	Pro-135-tag	135	tag	98.49	NA
1993	Pro-135-tag	135	tag	100.905	NA
1994	Pro-135-tag	135	tag	99.943	NA
1995	Pro-135-tag	135	tag	99.568	NA
1996	Pro-135-tag	135	tag	100.936	NA
1997	Pro-135-tag	135	tag	103.468	NA
1998	Pro-135-tag	135	tag	101.262	NA
1999	Pro-135-tag	135	tag	102.464	NA
[truncated: 109,722 more rows]
