# Supplementary material for: Environment modulates protein heterogeneity through transcriptional and translational stop codon readthrough
Source: Nat Commun. 2024 May 24;15:4446. doi: 10.1038/s41467-024-48387-x (PMC11126739; doi:10.1038/s41467-024-48387-x)
Supplement: Supplementary file 8 — Source Data [file 41467_2024_48387_MOESM8_ESM.zip › Source_Data_file/FigS9.csv]

	sample_name	Percentage_fluorescence
1	Ala-105-Trp	95.9489715602507
2	Ala-105-Trp	15.369745189709
3	Ala-105-Trp	100.76713355018
4	Ala-105-Trp	93.7642127623256
5	Ala-105-Trp	10.143336715631
6	Ala-105-Trp	56.1210894159373
7	Ala-105-Trp	7.28101203402528
8	Ala-105-Trp	52.9809579804838
9	Ala-105-Trp	75.2407753364122
10	Ala-105-Trp	46.6271538439654
11	Ala-105-Trp	39.2973513764687
12	Ala-105-Trp	11.6834833240083
13	Ala-105-Trp	73.0129159514846
14	Ala-105-Trp	46.7994139458137
15	Ala-105-Trp	35.4092422072811
16	Ala-105-Trp	81.180927634636
17	Ala-105-Trp	36.5968554115181
18	Ala-105-Trp	57.0501939289338
19	Ala-105-Trp	52.8066116015969
20	Ala-105-Trp	61.5064342680487
21	Ala-105-Trp	62.0220766042996
22	Ala-105-Trp	128.675024418924
23	Ala-105-Trp	49.4436278461086
24	Ala-105-Trp	45.5512512920693
25	Ala-105-Trp	58.9090667703483
26	Ala-105-Trp	67.682904856284
27	Ala-105-Trp	80.2726384766384
28	Ala-105-Trp	76.4878948516373
29	Ala-105-Trp	52.9161411461247
30	Ala-105-Trp	43.1345838351462
31	Ala-105-Trp	10.8704042635916
32	Ala-105-Trp	38.9966429905833
33	Ala-105-Trp	53.4400337597557
34	Ala-105-Trp	77.8689154204322
35	Ala-105-Trp	94.9770035371879
36	Ala-105-Trp	35.9819726697708
37	Ala-105-Trp	42.8354401570398
38	Ala-105-Trp	32.8999250836882
39	Ala-105-Trp	39.1964988478061
40	Ala-105-Trp	39.1612692150857
41	Ala-105-Trp	41.6078557813582
42	Ala-105-Trp	53.72855639112
43	Ala-105-Trp	49.0959308114669
44	Ala-105-Trp	48.2448720258698
45	Ala-105-Trp	6.8621919185214
46	Ala-105-Trp	64.5171691117201
47	Ala-105-Trp	56.1574096025642
48	Ala-105-Trp	39.0917582573897
49	Ala-105-Trp	83.1937582384235
50	Ala-105-Trp	58.2586699035571
51	Ala-105-Trp	23.0251017060056
52	Ala-105-Trp	74.5928440697575
53	Ala-105-Trp	52.366170069511
54	Ala-105-Trp	46.6235976899223
55	Ala-105-Trp	23.5029065632379
56	Ala-105-Trp	42.5593877725199
57	Ala-105-Trp	58.6362386321609
58	Ala-105-Trp	31.0956273529886
59	Ala-105-Trp	71.1084295075438
60	Ala-105-Trp	25.3687968819641
61	Ala-105-Trp	49.1410702601208
62	Ala-105-Trp	55.1265042531602
63	Ala-105-Trp	58.7380394685683
64	Ala-105-Trp	63.0582924770747
65	Ala-105-Trp	65.4381181781112
66	Ala-105-Trp	41.50297294478
67	Ala-105-Trp	38.8397928895885
68	Ala-105-Trp	43.0276621369167
69	Ala-105-Trp	7.05825454476487
70	Ala-105-Trp	52.189642582811
71	Ala-105-Trp	55.6861954841585
72	Ala-105-Trp	42.7955638163697
73	Ala-105-Trp	30.1800836407431
74	Ala-105-Trp	53.3381380925738
75	Ala-105-Trp	52.280964618638
76	Ala-105-Trp	75.2126105963907
77	Ala-105-Trp	43.0682497083954
78	Ala-105-Trp	37.9718542261335
79	Ala-105-Trp	46.9161980445894
80	Ala-105-Trp	60.1534361931134
81	Ala-105-Trp	49.5923699158851
82	Ala-105-Trp	47.8257674180425
83	Ala-105-Trp	47.9415083782989
84	Ala-105-Trp	73.5701889977335
85	Ala-105-Trp	78.7766355937829
86	Ala-105-Trp	40.4744383647381
87	Ala-105-Trp	41.7758484983547
88	Ala-105-Trp	44.8567106997563
89	Ala-105-Trp	47.818797356118
90	Ala-105-Trp	48.0457273994557
91	Ala-105-Trp	54.4091568595841
92	Ala-105-Trp	40.6552332362898
93	Ala-105-Trp	37.2133502764317
94	Ala-105-Trp	54.3837896274099
95	Ala-105-Trp	38.9011958160662
96	Ala-105-Trp	39.6382680107348
97	Ala-105-Trp	33.3943727418422
98	Ala-105-Trp	83.0745559548985
99	Ala-105-Trp	33.5179372409934
100	Ala-105-Trp	45.6657594522574
101	Ala-105-Trp	71.0619624280472
102	Ala-105-Trp	38.0641245697054
103	Ala-105-Trp	46.8237380394686
104	Ala-105-Trp	89.1224360129349
105	Ala-105-Trp	38.5516495813221
106	Ala-105-Trp	36.1194298773838
107	Ala-105-Trp	43.8988724620914
108	Ala-105-Trp	60.9174877431224
109	Ala-105-Trp	41.8630453954917
110	Ala-105-Trp	35.1389745000047
111	Ala-105-Trp	37.7679206456079
112	Ala-105-Trp	53.5141440100141
113	Ala-105-Trp	41.1877080350115
114	Ala-105-Trp	36.1263999393083
115	Ala-105-Trp	84.6032280395634
116	Ala-105-Trp	79.9603133208789
117	Ala-105-Trp	38.0275673061422
118	Ala-105-Trp	62.6180406065376
119	Ala-105-Trp	34.0453385932803
120	Ala-105-Trp	58.4237228665446
121	Ala-105-Trp	76.3711581682488
122	Ala-105-Trp	30.1683720400945
123	Ala-105-Trp	26.2153986211605
124	Ala-105-Trp	47.8704801282112
125	Ala-105-Trp	68.9896729286588
126	Ala-105-Trp	42.628709068667
127	Ala-105-Trp	35.5660923082759
128	Ala-105-Trp	51.8213672701065
129	Ala-105-Trp	48.4311670823416
130	Ala-105-Trp	38.4698106229434
131	Ala-105-Trp	58.387260433756
132	Ala-105-Trp	71.6579738456724
133	Ala-105-Trp	31.2495376999744
134	Ala-105-Trp	5.88026666413785
135	Ala-105-Trp	44.0397435775858
136	Ala-105-Trp	60.1092924675916
137	Ala-105-Trp	41.6129766431802
138	Ala-105-Trp	39.1974471555509
139	Ala-105-Trp	50.3127044788575
140	Ala-105-Trp	44.1041336734597
141	Ala-105-Trp	34.0150875762202
142	Ala-105-Trp	58.5241012413348
143	Ala-105-Trp	48.2292249480802
144	Ala-105-Trp	67.7124920579226
145	Ala-105-Trp	94.7617850944989
146	Ala-105-Trp	54.262074328361
147	Ala-105-Trp	43.2279447326246
148	Ala-105-Trp	43.4155674199391
149	Ala-105-Trp	112.646584669657
150	Ala-105-Trp	22.77441655366
151	Ala-105-Trp	55.6835876378602
152	Ala-105-Trp	50.4506358403429
153	Ala-105-Trp	47.5215502935012
154	Ala-105-Trp	40.4803652881433
155	Ala-105-Trp	90.4620155332809
156	Ala-105-Trp	63.4217788356677
157	Ala-105-Trp	54.9715033522679
158	Ala-105-Trp	58.809447041754
159	Ala-105-Trp	49.6077325013513
160	Ala-105-Trp	56.728006372628
161	Ala-105-Trp	40.1077277598126
162	Ala-105-Trp	39.0683350560924
163	Ala-105-Trp	51.3977582004912
164	Ala-105-Trp	32.0719575916777
165	Ala-105-Trp	46.4183838939413
166	Ala-105-Trp	55.7936861670349
167	Ala-105-Trp	45.9722050999991
168	Ala-105-Trp	61.0243620259647
169	Ala-105-Trp	36.2218471138254
170	Ala-105-Trp	44.0935600421049
171	Ala-105-Trp	50.315170078994
172	Ala-105-Trp	63.0310286294108
173	Ala-105-Trp	6.78187025253435
174	Ala-105-Trp	47.1484860266854
175	Ala-105-Trp	45.7646205346559
176	Ala-105-Trp	71.9590141392685
177	Ala-105-Trp	39.0924694881983
178	Ala-105-Trp	52.2867018804943
179	Ala-105-Trp	44.2123355871447
180	Ala-105-Trp	6.35461019810149
181	Ala-105-Trp	28.0122521360632
182	Ala-105-Trp	59.4530635081697
183	Ala-105-Trp	72.2755592644925
184	Ala-105-Trp	36.3624337369963
185	Ala-105-Trp	5.04167812538525
186	Ala-105-Trp	85.0668556960105
187	Ala-105-Trp	5.02716901688936
188	Ala-105-Trp	23.0215455519625
189	Ala-105-Trp	5.03010877089833
190	Ala-105-Trp	40.0035561540431
191	Ala-105-Trp	5.18055779461551
192	Ala-105-Trp	47.2613346483201
193	Ala-105-Trp	73.8479483361941
194	Ala-105-Trp	71.9512854311481
195	Ala-105-Trp	47.4580610899849
196	Ala-105-Trp	35.3015144474685
197	Ala-105-Trp	26.5101326682535
198	Ala-105-Trp	43.353690339589
199	Ala-105-Trp	5.12010317588264
200	Ala-105-Trp	33.5352438573366
201	Ala-105-Trp	26.8235483779196
202	Ala-105-Trp	68.702240851201
203	Ala-105-Trp	42.3068060046846
204	Ala-105-Trp	26.950479369565
205	Ala-105-Trp	39.5778608073892
206	Ala-105-Trp	5.03134157096661
207	Ala-105-Trp	71.8941024741349
208	Ala-105-Trp	37.2827664033532
209	Ala-105-Trp	76.1786042806612
210	Ala-105-Trp	86.2103251747257
211	Ala-105-Trp	36.6802116622886
212	Ala-105-Trp	50.8090961678884
213	Ala-105-Trp	7.74113095181648
214	Ala-105-Trp	60.6261201885236
215	Ala-105-Trp	45.4437606091929
216	Ala-105-Trp	31.3692615527591
217	Ala-105-Trp	39.5674768375833
218	Ala-105-Trp	95.8555158319978
219	Ala-105-Trp	47.6498563313767
220	Ala-105-Trp	44.7871997420603
221	Ala-105-Trp	37.7132507041185
222	Ala-105-Trp	60.9950593166494
223	Ala-105-Trp	63.3021498136575
224	Ala-105-Trp	77.8706697897602
225	Ala-105-Trp	51.8466396715062
226	Ala-105-Trp	46.0033570094167
227	Ala-105-Trp	47.9109254535282
228	Ala-105-Trp	57.2170960920238
229	Ala-105-Trp	46.9368711534267
230	Ala-105-Trp	44.6480355805066
231	Ala-105-Trp	71.971484386113
232	Ala-105-Trp	52.2638476638439
233	Ala-105-Trp	44.8809399626367
234	Ala-105-Trp	67.2054793221496
235	Ala-105-Trp	61.1993722202729
236	Ala-105-Trp	61.3899346615964
237	Ala-105-Trp	35.9364064826317
238	Ala-105-Trp	45.2323353974832
239	Ala-105-Trp	11.2289120065244
240	Ala-105-Trp	117.932120131625
241	Ala-105-Trp	142.250144616931
242	Ala-105-Trp	179.120254905122
243	Ala-105-Trp	36.3305705967701
244	Ala-105-Trp	58.0019629970318
245	Ala-105-Trp	61.2331793913761
246	Ala-105-Trp	50.8008933058956
247	Ala-105-Trp	63.5201183488066
248	Ala-105-Trp	60.9548984836559
249	Ala-105-Trp	55.5398241837441
250	Ala-105-Trp	65.8765208485458
251	Ala-105-Trp	167.138244303041
252	Ala-105-Trp	74.5200614503419
253	Ala-105-Trp	42.2858484035239
254	Ala-105-Trp	8.76810082407943
255	Ala-105-Trp	93.7380394685683
256	Ala-105-Trp	40.0260310475956
257	Ala-105-Trp	86.3639036140008
258	Ala-105-Trp	67.9316933931399
259	Ala-105-Trp	66.8438421636589
260	Ala-105-Trp	87.747721690643
261	Ala-105-Trp	57.2815336032849
262	Ala-105-Trp	123.254023195607
263	Ala-105-Trp	84.5763909303847
264	Ala-105-Trp	5.76177561142142
265	Ala-105-Trp	67.8818598211492
266	Ala-105-Trp	60.72123545533
267	Ala-105-Trp	5.66552237532124
268	Ala-105-Trp	67.3856577936672
269	Ala-105-Trp	111.972622355407
270	Ala-105-Trp	27.725910612512
271	Ala-105-Trp	79.3330077476743
272	Ala-105-Trp	56.401646262245
273	Ala-105-Trp	78.0679178006847
274	Ala-105-Trp	80.7590729343487
275	Ala-105-Trp	73.4584783453926
276	Ala-105-Trp	47.5029160463154
277	Ala-105-Trp	35.7897032745066
278	Ala-105-Trp	44.9518259665627
279	Ala-105-Trp	49.7005244141829
280	Ala-105-Trp	46.0450825501892
281	Ala-105-Trp	87.8726138206371
282	Ala-105-Trp	51.3346957354601
283	Ala-105-Trp	51.8222207470768
284	Ala-105-Trp	32.7094574731392
285	Ala-105-Trp	57.4710529060891
286	Ala-105-Trp	49.4208210448455
287	Ala-105-Trp	74.4514039696162
288	Ala-105-Trp	93.0813837706613
289	Ala-105-Trp	191.535262823491
290	Ala-105-Trp	81.9626177086988
291	Ala-105-Trp	138.891286000133
292	Ala-105-Trp	132.546443371803
293	Ala-105-Trp	98.9466197570436
294	Ala-105-Trp	50.5476477226389
295	Ala-105-Trp	68.1838958378773
296	Ala-105-Trp	37.765976614731
297	Ala-105-Trp	93.9015277237769
298	Ala-105-Trp	5.60748594133768
299	Ala-105-Trp	5.73650321002172
300	Ala-105-Trp	42.7706707380679
301	Ala-105-Trp	58.0840390323468
302	Ala-105-Trp	95.8971939573831
303	Ala-105-Trp	96.1938720353529
304	Ala-105-Trp	7.5684915268703
305	Ala-105-Trp	66.8357815478279
306	Ala-105-Trp	65.5583161847683
307	Ala-105-Trp	42.8808640980171
308	Ala-105-Trp	33.0526500459929
309	Ala-105-Trp	65.7703103811249
310	Ala-105-Trp	77.2807749570891
311	Ala-105-Trp	114.568757053039
312	Ala-105-Trp	30.182217333169
313	Ala-105-Trp	47.2500972015438
314	Ala-105-Trp	127.207518183801
315	Ala-105-Trp	55.2272619510484
316	Ala-105-Trp	59.2961185764004
317	Ala-105-Trp	36.6994148941214
318	Ala-105-Trp	82.9820011190031
319	Ala-105-Trp	64.1924685398906
320	Ala-105-Trp	92.3689675773582
321	Ala-105-Trp	44.5376999743957
322	Ala-105-Trp	85.8235104456098
323	Ala-105-Trp	44.5591317294288
324	Ala-105-Trp	49.4275540298338
325	Ala-105-Trp	37.396421086571
326	Ala-105-Trp	46.0522422736626
327	Ala-105-Trp	71.9972783567723
328	Ala-105-Trp	123.50888090203
329	Ala-105-Trp	65.419626177087
330	Ala-105-Trp	109.77449241828
331	Ala-105-Trp	38.0451109994215
332	Ala-105-Trp	54.9857753838276
333	Ala-105-Trp	38.1633649752018
334	Ala-105-Trp	57.9762638571469
335	Ala-105-Trp	150.18065262539
336	Ala-105-Trp	56.3532825672587
337	Ala-105-Trp	66.3344112431366
338	Ala-105-Trp	78.952594095836
339	Ala-105-Trp	66.0390607960095
340	Ala-105-Trp	7.32866449820296
341	Ala-105-Trp	38.8015760874719
342	Ala-105-Trp	25.590653478867
343	Ala-105-Trp	61.1147357540469
344	Ala-105-Trp	47.8859375444519
345	Ala-105-Trp	56.5897431034319
346	Ala-105-Trp	61.5478753164977
347	Ala-105-Trp	82.037865928251
348	Ala-105-Trp	50.5850584631725
349	Ala-105-Trp	66.8665067187604
350	Ala-105-Trp	45.5136983053741
351	Ala-105-Trp	45.9630065148742
352	Ala-105-Trp	73.128656911741
353	Ala-105-Trp	56.5653715943898
354	Ala-105-Trp	56.2583095466141
355	Ala-105-Trp	108.200111900314
356	Ala-105-Trp	46.1496334790566
357	Ala-105-Trp	57.9153824999289
358	Ala-105-Trp	86.7694474210771
359	Ala-105-Trp	18.5216356411983
360	Ala-105-Trp	60.2521076139629
361	Ala-105-Trp	5.39497017572143
362	Ala-105-Trp	55.4449459938739
363	Ala-105-Trp	55.5814548937421
364	Ala-105-Trp	38.6479502328096
365	Ala-105-Trp	74.3454305791315
366	Ala-105-Trp	54.2875838066969
367	Ala-105-Trp	118.055305307678
368	Ala-105-Trp	51.0437549193464
369	Ala-105-Trp	57.5651724497634
370	Ala-105-Trp	28.8539226749865
371	Ala-105-Trp	113.246531564423
372	Ala-105-Trp	67.6419853770946
373	Ala-105-Trp	112.812301448066
374	Ala-105-Trp	72.5429820485344
375	Ala-105-Trp	14.2791912831552
376	Ala-105-Trp	54.2336250960162
377	Ala-105-Trp	59.8960654711667
378	Ala-105-Trp	35.1016111748585
379	Ala-105-Trp	66.4629543579482
380	Ala-105-Trp	51.7730984058947
381	Ala-105-Trp	67.2981289888194
382	Ala-105-Trp	78.7417852841604
383	Ala-105-Trp	88.4965054859603
384	Ala-105-Trp	41.3706365989891
385	Ala-105-Trp	50.8739130022475
386	Ala-105-Trp	107.482859337512
387	Ala-105-Trp	76.5831523646054
388	Ala-105-Trp	56.3467392438194
389	Ala-105-Trp	44.6425353955866
390	Ala-105-Trp	55.7576504727314
391	Ala-105-Trp	46.7208466491546
392	Ala-105-Trp	72.3271472058112
393	Ala-105-Trp	35.894443864923
394	Ala-105-Trp	35.7908886591877
395	Ala-105-Trp	119.709817830082
396	Ala-105-Trp	61.7594901897564
397	Ala-105-Trp	37.8564451735877
398	Ala-105-Trp	36.8251130856986
399	Ala-105-Trp	54.9940730765948
400	Ala-105-Trp	54.0600373633251
401	Ala-105-Trp	92.7709552303914
402	Ala-105-Trp	64.0380366236451
403	Ala-105-Trp	60.2504480754094
404	Ala-105-Trp	74.3945529203137
405	Ala-105-Trp	57.1812974746565
406	Ala-105-Trp	87.4080852718324
407	Ala-105-Trp	77.9757422878873
408	Ala-105-Trp	76.0333709495405
409	Ala-105-Trp	44.367715811135
410	Ala-105-Trp	68.1855553764308
411	Ala-105-Trp	39.0633564404321
412	Ala-105-Trp	39.5432949900902
413	Ala-105-Trp	66.4316602023689
414	Ala-105-Trp	68.1360537121507
415	Ala-105-Trp	56.8928696740666
416	Ala-105-Trp	62.4955192459057
417	Ala-105-Trp	81.3274411812121
418	Ala-105-Trp	42.4974158613953
419	Ala-105-Trp	39.0110572683047
420	Ala-105-Trp	58.1947539615556
421	Ala-105-Trp	104.404557567022
422	Ala-105-Trp	83.0405117068591
423	Ala-105-Trp	52.6670681169453
424	Ala-105-Trp	67.8027709552304
425	Ala-105-Trp	95.5072972280965
426	Ala-105-Trp	54.0502697935534
427	Ala-105-Trp	131.442044172175
428	Ala-105-Trp	4.44007169206551
429	Ala-105-Trp	4.61745265573584
430	Ala-105-Trp	65.5646698466586
431	Ala-105-Trp	49.4533480004931
432	Ala-105-Trp	68.5812367829608
433	Ala-105-Trp	6.18306132706186
434	Ala-105-Trp	77.8045253245583
435	Ala-105-Trp	87.0335511280121
436	Ala-105-Trp	85.7957250286863
437	Ala-105-Trp	65.4769039648747
438	Ala-105-Trp	76.3356914585921
439	Ala-105-Trp	76.2610596390741
440	Ala-105-Trp	89.8479862685039
441	Ala-105-Trp	63.6373766014547
442	Ala-105-Trp	61.921413737186
443	Ala-105-Trp	4.37819461171539
444	Ala-105-Trp	77.2440754473642
445	Ala-105-Trp	5.18160093313482
446	Ala-105-Trp	114.579757422879
447	Ala-105-Trp	4.2272714341258
448	Ala-105-Trp	29.1320139211577
449	Ala-105-Trp	59.1798560468843
450	Ala-105-Trp	80.204218072849
451	Ala-105-Trp	116.340859735801
452	Ala-105-Trp	45.5054006126068
453	Ala-105-Trp	50.4204322386701
454	Ala-105-Trp	49.4396449535803
455	Ala-105-Trp	69.9465154431916
456	Ala-105-Trp	57.5235891551526
457	Ala-105-Trp	54.824657897981
458	Ala-105-Trp	101.634455813601
459	Ala-105-Trp	46.083536429242
460	Ala-105-Trp	158.013200443808
461	Ala-105-Trp	52.2445970166238
462	Ala-105-Trp	107.17968535149
463	Ala-105-Trp	79.8158860513414
464	Ala-105-Trp	130.153056870015
465	Ala-105-Trp	77.2721927719984
466	Ala-105-Trp	96.7788356677509
467	Ala-105-Trp	5.63835335843188
468	Ala-105-Trp	102.140567657016
469	Ala-105-Trp	55.8878057107092
470	Ala-105-Trp	58.5477615195683
471	Ala-105-Trp	52.4163829645997
472	Ala-105-Trp	52.7433120596296
473	Ala-105-Trp	75.9064399578951
474	Ala-105-Trp	35.3269765104172
475	Ala-105-Trp	86.0071028250088
476	Ala-105-Trp	4.43566206105205
477	Ala-105-Trp	90.7598789959318
478	Ala-105-Trp	122.132696702734
479	Ala-105-Trp	87.8250561872339
480	Ala-105-Trp	5.16974708632445
481	Ala-105-Trp	94.6499796113835
482	Ala-105-Trp	72.9192705616827
483	Ala-105-Trp	82.1328389488957
484	Ala-105-Trp	52.5379086020996
485	Ala-105-Trp	82.9904884733194
486	Ala-105-Trp	113.31224929114
487	Ala-105-Trp	142.746963044447
488	Ala-105-Trp	86.3210875193218
489	Ala-105-Trp	57.463181951807
490	Ala-105-Trp	58.3245772918227
491	Ala-105-Trp	31.913163459806
492	Ala-105-Trp	81.6426586755934
493	Ala-105-Trp	55.2455642905236
494	Ala-105-Trp	56.9587770623323
495	Ala-105-Trp	34.0254715460261
496	Ala-105-Trp	37.9037657300547
497	Ala-105-Trp	81.7779821907805
498	Ala-105-Trp	108.735052299172
499	Ala-105-Trp	19.961119382462
500	Ala-105-Trp	40.1098140368512
501	Ala-105-Trp	61.6653706460821
502	Ala-105-Trp	132.096945500754
503	Ala-105-Trp	70.2560905064912
504	Ala-105-Trp	22.0841433461987
505	Ala-105-Trp	58.4852680391841
506	Ala-105-Trp	42.8636048970612
507	Ala-105-Trp	41.5568842400736
508	Ala-105-Trp	75.4241780542622
509	Ala-105-Trp	46.1001318147765
510	Ala-105-Trp	37.4490995817963
511	Ala-105-Trp	58.1743653450418
512	Ala-105-Trp	59.7006192449574
513	Ala-105-Trp	68.2778731353899
514	Ala-105-Trp	42.5072308465543
515	Ala-105-Trp	26.1134555385914
516	Ala-105-Trp	69.3115759926411
517	Ala-105-Trp	47.3820542242368
518	Ala-105-Trp	62.851988127187
519	Ala-105-Trp	72.5721899270751
520	Ala-105-Trp	43.3110164910717
521	Ala-105-Trp	29.6274573024438
522	Ala-105-Trp	72.852177788736
523	Ala-105-Trp	58.0784914320395
524	Ala-105-Trp	38.9000578467724
525	Ala-105-Trp	7.77033883035723
526	Ala-105-Trp	47.0534181752662
527	Ala-105-Trp	53.9295976330239
528	Ala-105-Trp	62.7226863661796
529	Ala-105-Trp	67.7558297218613
530	Ala-105-Trp	74.039980654522
531	Ala-105-Trp	50.451631563475
532	Ala-105-Trp	37.6454941157504
533	Ala-105-Trp	25.4925984580516
534	Ala-105-Trp	118.190818484415
535	Ala-105-Trp	44.4231918142075
536	Ala-105-Trp	37.2821025879318
537	Ala-105-Trp	45.7310504404889
538	Ala-105-Trp	45.6686043754919
539	Ala-105-Trp	49.9412997505951
540	Ala-105-Trp	34.7915619576865
541	Ala-105-Trp	74.5260832045215
542	Ala-105-Trp	46.7786934215892
543	Ala-105-Trp	56.0479274734237
544	Ala-105-Trp	52.9070848071616
545	Ala-105-Trp	60.0071123080862
546	Ala-105-Trp	61.8382945633517
547	Ala-105-Trp	14.9171653184892
548	Ala-105-Trp	137.170344520204
549	Ala-105-Trp	63.7331556836825
550	Ala-105-Trp	58.877203630122
551	Ala-105-Trp	45.1364140690937
552	Ala-105-Trp	21.6660344615034
553	Ala-105-Trp	36.5775099335236
554	Ala-105-Trp	54.6573764117932
555	Ala-105-Trp	37.0142530654048
556	Ala-105-Trp	110.244521152004
557	Ala-105-Trp	49.662449858228
558	Ala-105-Trp	49.2854501142711
559	Ala-105-Trp	53.6314022626623
560	Ala-105-Trp	54.6444320110762
561	Ala-105-Trp	63.6972148201534
562	Ala-105-Trp	73.374505694588
563	Ala-105-Trp	34.3182141468549
564	Ala-105-Trp	5.44105793212013
565	Ala-105-Trp	54.6697992432504
566	Ala-105-Trp	39.3316327014443
567	Ala-105-Trp	106.877080350115
568	Ala-105-Trp	5.48761984239125
569	Ala-105-Trp	60.8614901707902
570	Ala-105-Trp	125.246986752141
571	Ala-105-Trp	47.2886933267584
572	Ala-105-Trp	44.7256545694209
573	Ala-105-Trp	53.0972679253872
574	Ala-105-Trp	35.5329015372069
575	Ala-105-Trp	62.1667883661606
576	Ala-105-Trp	38.6114403846336
577	Ala-105-Trp	64.1216299513518
578	Ala-105-Trp	53.8488966439389
579	Ala-105-Trp	86.7523778816702
580	Ala-105-Trp	43.1503731590976
581	Ala-105-Trp	43.8179343960702
582	Ala-105-Trp	76.6842893855914
583	Ala-105-Trp	42.2429848934576
584	Ala-105-Trp	61.999364633811
585	Ala-105-Trp	28.4156148353264
586	Ala-105-Trp	29.3870138737423
587	Ala-105-Trp	41.9898815563627
588	Ala-105-Trp	45.3646243278869
589	Ala-105-Trp	56.0852907985699
590	Ala-105-Trp	58.5185536410276
591	Ala-105-Trp	53.3275170458317
592	Ala-105-Trp	48.277493812292
593	Ala-105-Trp	41.3364026894008
594	Ala-105-Trp	37.650899469896
595	Ala-105-Trp	83.9360935410759
596	Ala-105-Trp	87.1025879318356
597	Ala-105-Trp	72.2666925870784
598	Ala-105-Trp	48.2645968269623
599	Ala-105-Trp	40.0297768631876
600	Ala-105-Trp	38.8296934121061
601	Ala-105-Trp	34.080615641388
602	Ala-105-Trp	92.7526528909162
603	Ala-105-Trp	116.009046855886
604	Ala-105-Trp	92.9102616381068
605	Ala-105-Trp	64.4524945235228
606	Ala-105-Trp	54.0056993295464
607	Ala-105-Trp	52.2288551080597
608	Ala-105-Trp	37.1656503968668
609	Ala-105-Trp	35.8458430930005
610	Ala-105-Trp	51.5442243316801
611	Ala-105-Trp	40.3481711885141
612	Ala-105-Trp	54.1414021678315
613	Ala-105-Trp	72.7238243354734
614	Ala-105-Trp	47.5111663236954
615	Ala-105-Trp	58.9673402812681
616	Ala-105-Trp	99.2077837099695
617	Ala-105-Trp	85.4059231301742
618	Ala-105-Trp	46.6477321220282
619	Ala-105-Trp	75.615404311007
620	Ala-105-Trp	54.6803728746053
621	Ala-105-Trp	79.6560487809504
622	Ala-105-Trp	40.3074887862609
623	Ala-105-Trp	50.8417179543105
624	Ala-105-Trp	52.384045670501
625	Ala-105-Trp	73.2140046087756
626	Ala-105-Trp	44.2644925131104
627	Ala-105-Trp	92.2390020009293
628	Ala-105-Trp	46.1291974471556
629	Ala-105-Trp	134.077912964315
630	Ala-105-Trp	80.6134128647429
631	Ala-105-Trp	123.021213644252
632	Ala-105-Trp	56.9994120491982
633	Ala-105-Trp	52.3200823131123
634	Ala-105-Trp	39.8786166086618
635	Ala-105-Trp	75.1659538553451
636	Ala-105-Trp	47.3686356696475
637	Ala-105-Trp	46.8272467781244
638	Ala-105-Trp	51.0156375947122
639	Ala-105-Trp	92.3539368996027
640	Ala-105-Trp	72.0002655261685
641	Ala-105-Trp	61.7414249272174
642	Ala-105-Trp	61.1848156963898
643	Ala-105-Trp	64.4751590786242
644	Ala-105-Trp	25.6311936349584
645	Ala-105-Trp	64.0258982845113
646	Ala-105-Trp	135.582545447649
647	Ala-105-Trp	52.0014034954623
648	Ala-105-Trp	192.876359636229
649	Ala-105-Trp	50.3320025414648
650	Ala-105-Trp	41.9987956491641
651	Ala-105-Trp	49.3368009786536
652	Ala-105-Trp	71.1842941271301
653	Ala-105-Trp	80.8057770907815
654	Ala-105-Trp	77.0475386672483
655	Ala-105-Trp	67.6690121478222
656	Ala-105-Trp	55.773676873619
657	Ala-105-Trp	8.53439038036624
658	Ala-105-Trp	28.0075580127263
659	Ala-105-Trp	51.473907312401
660	Ala-105-Trp	52.1148211017439
661	Ala-105-Trp	114.112668443163
662	Ala-105-Trp	49.0922324112621
663	Ala-105-Trp	42.3348759139316
664	Ala-105-Trp	67.5159078624195
665	Ala-105-Trp	95.4851542422547
666	Ala-105-Trp	52.3637993001489
667	Ala-105-Trp	58.9810907435681
668	Ala-105-Trp	138.561606812643
669	Ala-105-Trp	52.8620401892822
670	Ala-105-Trp	79.2110553716892
671	Ala-105-Trp	61.5319911617718
672	Ala-105-Trp	55.5123232591441
673	Ala-105-Trp	56.3163933959849
674	Ala-105-Trp	98.2092156546642
675	Ala-105-Trp	40.4468900247508
676	Ala-105-Trp	54.0564337938948
677	Ala-105-Trp	60.320859925463
678	Ala-105-Trp	41.2964789333435
679	Ala-105-Trp	55.6970061924496
680	Ala-105-Trp	29.0958833960797
681	Ala-105-Trp	58.8792899071607
682	Ala-105-Trp	67.1450247034168
683	Ala-105-Trp	51.8033020075675
684	Ala-105-Trp	75.5961062483997
685	Ala-105-Trp	56.5013134062266
686	Ala-105-Trp	63.7959810717774
687	Ala-105-Trp	36.64649932196
688	Ala-105-Trp	40.8177257683664
689	Ala-105-Trp	41.1007007994234
690	Ala-105-Trp	47.0802078690577
691	Ala-105-Trp	49.1570966610084
692	Ala-105-Trp	35.9121772197514
693	Ala-105-Trp	53.3383277541228
694	Ala-105-Trp	75.8456534314516
695	Ala-105-Trp	39.5580411755223
696	Ala-105-Trp	54.7461854320964
697	Ala-105-Trp	36.7717707750519
698	Ala-105-Trp	60.2727807228002
699	Ala-105-Trp	108.393139941774
700	Ala-105-Trp	132.936766839575
701	Ala-105-Trp	55.2566120757508
702	Ala-105-Trp	49.6000512086182
703	Ala-105-Trp	45.5575575385724
704	Ala-105-Trp	26.4312334638837
705	Ala-105-Trp	55.2166883196935
706	Ala-105-Trp	142.303249850642
707	Ala-105-Trp	50.1395909000389
708	Ala-105-Trp	46.3320878891618
709	Ala-105-Trp	46.4845283591431
710	Ala-105-Trp	43.6893912812586
711	Ala-105-Trp	71.0248361798371
712	Ala-105-Trp	62.7127291348588
713	Ala-105-Trp	51.0223705797005
714	Ala-105-Trp	57.6899697489829
715	Ala-105-Trp	48.0341580449688
716	Ala-105-Trp	62.8749845899992
717	Ala-105-Trp	67.0644185451063
718	Ala-105-Trp	59.2732169443628
719	Ala-105-Trp	62.4030118253976
720	Ala-105-Trp	50.4500194403088
721	Ala-105-Trp	55.2706944457615
722	Ala-105-Trp	63.8996311082873
723	Ala-105-Trp	100.124986960769
724	Ala-105-Trp	78.4379948981043
725	Ala-105-Trp	123.322301353235
726	Ala-105-Trp	61.7594427743691
727	Ala-105-Trp	54.106551858209
728	Ala-105-Trp	43.3958900342339
729	Ala-105-Trp	30.2797033693374
730	Ala-105-Trp	62.1385287953647
731	Ala-105-Trp	55.7527666878455
732	Ala-105-Trp	55.7679396117628
733	Ala-105-Trp	65.5333756910793
734	Ala-105-Trp	72.4020635176527
735	Ala-105-Trp	75.3131312173426
736	Ala-105-Trp	95.9242207281107
737	Ala-105-Trp	70.1165944372268
738	Ala-105-Trp	63.1282301732558
739	Ala-105-Trp	77.2078500915117
740	Ala-105-Trp	65.4756711648064
741	Ala-105-Trp	65.4650501180643
742	Ala-105-Trp	64.1896710320433
743	Ala-105-Trp	49.2301163573603
744	Ala-105-Trp	74.4204417217475
745	Ala-105-Trp	55.476761718713
746	Ala-105-Trp	42.7675887378972
747	Ala-105-Trp	64.1145650586528
748	Ala-105-Trp	84.9339977809599
749	Ala-105-Trp	24.0828915799755
750	Ala-105-Trp	128.347336677699
751	Ala-105-Trp	63.1563949132773
752	Ala-105-Trp	41.7965690225792
753	Ala-105-Trp	84.8219078055211
754	Ala-105-Trp	71.4582128192241
755	Ala-105-Trp	75.1456126542186
756	Ala-105-Trp	65.9077675887379
757	Ala-105-Trp	65.5299617831979
758	Ala-105-Trp	46.3597784753108
759	Ala-105-Trp	76.2784136708045
760	Ala-105-Trp	81.755886620326
761	Ala-105-Trp	123.146153189633
762	Ala-105-Trp	62.4152449953059
763	Ala-105-Trp	342.208087168448
764	Ala-105-Trp	91.701690832709
765	Ala-105-Trp	37.0750870072356
766	Ala-105-Trp	65.6689836985899
767	Ala-105-Trp	47.4424614275825
768	Ala-105-Trp	65.1939289338176
769	Ala-105-Trp	59.6442897649145
770	Ala-105-Trp	38.3783463409546
771	Ala-105-Trp	44.3894320584916
772	Ala-105-Trp	53.0951816483485
773	Ala-105-Trp	83.3974547420129
774	Ala-105-Trp	87.4711477368636
775	Ala-105-Trp	75.4790850726878
776	Ala-105-Trp	63.0392789067908
777	Ala-105-Trp	59.2525912509127
778	Ala-105-Trp	76.2807370247793
779	Ala-105-Trp	77.0168134963158
780	Ala-105-Trp	97.9839925652673
781	Ala-105-Trp	108.019317028762
782	Ala-105-Trp	75.159647608842
783	Ala-105-Trp	61.3909303847285
784	Ala-105-Trp	112.453556628197
785	Ala-105-Trp	84.1358545675243
786	Ala-105-Trp	10.4518686404112
787	Ala-105-Trp	96.5348835003935
788	Ala-105-Trp	95.427876454467
789	Ala-105-Trp	94.6222416098472
790	Ala-105-Trp	76.0519577813392
791	Ala-105-Trp	168.619690662014
792	Ala-105-Trp	71.8554589335331
793	Ala-105-Trp	48.3976444035618
794	Ala-105-Trp	72.7514675062351
795	Ala-105-Trp	82.7416999364634
796	Ala-105-Trp	33.6573384794834
797	Ala-105-Trp	5.96305393026145
798	Ala-105-Trp	30.8706413405278
799	Ala-105-Trp	70.6431897279305
800	Ala-105-Trp	75.240538259476
801	Ala-105-Trp	78.3640743093949
802	Ala-105-Trp	141.982152848242
803	Ala-105-Trp	113.360944893837
804	Ala-105-Trp	38.5216830565855
805	Ala-105-Trp	61.7546064048705
806	Ala-105-Trp	100.491839811856
807	Ala-105-Trp	83.9659178196508
808	Ala-105-Trp	5.64864249746328
809	Ala-105-Trp	144.82261903633
810	Ala-105-Trp	5.64257332789637
811	Ala-105-Trp	59.3753022730937
812	Ala-105-Trp	74.4043204900855
813	Ala-105-Trp	13.1962238385601
814	Ala-105-Trp	64.6623550274535
815	Ala-105-Trp	76.8017372997885
816	Ala-105-Trp	106.341191643512
817	Ala-105-Trp	59.5395017591109
818	Ala-105-Trp	66.1248826469166
819	Ala-105-Trp	94.4718400015173
820	Ala-105-Trp	47.5528918644679
821	Ala-105-Trp	44.7628756484054
822	Ala-105-Trp	5.61715868033494
823	Ala-105-Trp	52.2802533878294
824	Ala-105-Trp	42.9220680695299
825	Ala-105-Trp	76.7462138813288
826	Ala-105-Trp	5.74081801026069
827	Ala-105-Trp	55.1516344083982
828	Ala-105-Trp	62.3945244710813
829	Ala-105-Trp	55.123517083764
830	Ala-105-Trp	102.623066637585
831	Ala-105-Trp	145.237740751629
832	Ala-105-Trp	46.7738096367033
833	Ala-105-Trp	84.8359427601445
834	Ala-105-Trp	70.7113730547837
835	Ala-105-Trp	59.5520668367298
836	Ala-105-Trp	101.600364150174
837	Ala-105-Trp	52.5971304207642
838	Ala-105-Trp	44.3805179656902
839	Ala-105-Trp	57.5192743549137
840	Ala-105-Trp	5.19132108751932
841	Ala-105-Trp	134.237181250059
842	Ala-105-Trp	73.8606556599748
843	Ala-105-Trp	60.5435699993362
844	Ala-105-Trp	72.5921043897166
845	Ala-105-Trp	53.3599017553176
846	Ala-105-Trp	40.8358858616798
847	Ala-105-Trp	61.4621482963651
848	Ala-105-Trp	29.1508378298926
849	Ala-105-Trp	63.8784364301903
850	Ala-105-Trp	78.9671032043319
851	Ala-105-Trp	82.9879280424083
852	Ala-105-Trp	167.199884306455
853	Ala-105-Trp	68.1732747911352
854	Ala-105-Trp	103.703852974367
855	Ala-105-Trp	82.0602934064162
856	Ala-105-Trp	52.1697755355568
857	Ala-105-Trp	56.5224606689363
858	Ala-105-Trp	49.9231870726688
859	Ala-105-Trp	34.0266569307072
860	Ala-105-Trp	75.4532911020284
861	Ala-105-Trp	78.4296497899498
862	Ala-105-Trp	55.9116082351044
863	Ala-105-Trp	64.101051673289
864	Ala-105-Trp	70.7976690595632
865	Ala-105-Trp	36.6930138168438
866	Ala-105-Trp	84.2812301448066
867	Ala-105-Trp	83.1233938037572
868	Ala-105-Trp	47.1729049511147
869	Ala-105-Trp	73.5559169661739
870	Ala-105-Trp	90.3362699263165
871	Ala-105-Trp	103.360802647675
872	Ala-105-Trp	61.1367364937269
873	Ala-105-Trp	65.6002313870897
874	Ala-105-Trp	50.5887094479901
875	Ala-105-Trp	50.566898369859
876	Ala-105-Trp	46.7508605892784
877	Ala-105-Trp	89.9806545220055
878	Ala-105-Trp	66.9137798598401
879	Ala-105-Trp	85.101326682535
880	Ala-105-Trp	73.1040483257627
881	Ala-105-Trp	58.1928573460659
882	Ala-105-Trp	51.6648016614352
883	Ala-105-Trp	49.6451432418849
884	Ala-105-Trp	4.89099202473187
885	Ala-105-Trp	109.70332192203
886	Ala-105-Trp	70.0982920977516
887	Ala-105-Trp	5.38017657490209
888	Ala-105-Trp	4.87178879289907
889	Ala-105-Trp	74.5340015741909
890	Ala-105-Trp	4.78705749589857
891	Ala-105-Trp	5.51459919773165
892	Ala-105-Trp	58.8267536580971
893	Ala-105-Trp	63.8813761841993
894	Ala-105-Trp	50.8067728139136
895	Ala-105-Trp	57.5845653431452
896	Ala-105-Trp	38.9927549288295
897	Ala-105-Trp	56.8457387791486
898	Ala-105-Trp	5.06842040378944
899	Ala-105-Trp	78.3810964334146
900	Ala-105-Trp	63.2332552559957
901	Ala-105-Trp	38.9771552664271
902	Ala-105-Trp	39.4925131103546
903	Ala-105-Trp	49.8515898379342
904	Ala-105-Trp	56.4932053750083
905	Ala-105-Trp	64.4591326777366
906	Ala-105-Trp	47.8319314183839
907	Ala-105-Trp	124.364254487866
908	Ala-105-Trp	94.2500308200017
909	Ala-105-Trp	42.9577244407355
910	Ala-105-Trp	74.3297360859546
911	Ala-105-Trp	41.7286227726622
912	Ala-105-Trp	4.90009577908223
913	Ala-105-Trp	95.0483636949863
914	Ala-105-Trp	91.0429014423761
915	Ala-105-Trp	57.1345933182236
916	Ala-105-Trp	59.0247603152175
917	Ala-105-Trp	74.4729779708111
918	Ala-105-Trp	42.6533176546453
919	Ala-105-Trp	41.7953362225109
920	Ala-105-Trp	101.898464689761
921	Ala-105-Trp	59.8642971617149
922	Ala-105-Trp	33.5347697034642
923	Ala-105-Trp	62.5087955543333
924	Ala-105-Trp	65.7705474580611
925	Ala-105-Trp	50.9814036851239
926	Ala-105-Trp	84.7033219220301
927	Ala-105-Trp	77.9499483172279
928	Ala-105-Trp	48.089586632654
929	Ala-105-Trp	69.6175000711231
930	Ala-105-Trp	63.2663986116775
931	Ala-105-Trp	50.0823605276384
932	Ala-105-Trp	62.5371973712909
933	Ala-105-Trp	43.838702335682
934	Ala-105-Trp	54.3515471640857
935	Ala-105-Trp	64.9075874102664
936	Ala-105-Trp	4.78250561872339
937	Ala-105-Trp	65.6123223108363
938	Ala-105-Trp	71.3672226911077
939	Ala-105-Trp	60.6378317891722
940	Ala-105-Trp	46.7113635717063
941	Ala-105-Trp	99.5574247754881
942	Ala-105-Trp	58.1489506974803
943	Ala-105-Trp	59.5741149917971
944	Ala-105-Trp	64.7991484196451
945	Ala-105-Trp	59.4207736294582
946	Ala-105-Trp	101.007150240396
947	Ala-105-Trp	67.0163867578306
948	Ala-105-Trp	86.2399123763644
949	Ala-105-Trp	38.3123915373017
950	Ala-105-Trp	53.0645513081905
951	Ala-105-Trp	133.489203516325
952	Ala-105-Trp	4.4159372599596
953	Ala-105-Trp	36.1563190486577
954	Ala-105-Trp	41.3931589079288
955	Ala-105-Trp	41.6847161240766
956	Ala-105-Trp	4.48032735583352
957	Ala-105-Trp	78.1208333728461
958	Ala-105-Trp	55.3156442328664
959	Ala-105-Trp	50.6251244653915
960	Ala-105-Trp	68.6618429412713
961	Ala-105-Trp	4.60047794710339
962	Ala-105-Trp	41.1814492038956
963	Ala-105-Trp	51.6142568586358
964	Ala-105-Trp	53.3079819062882
965	Ala-105-Trp	69.0169841917099
966	Ala-105-Trp	4.55448502147917
967	Ala-105-Trp	65.8047813676494
968	Ala-105-Trp	131.477036727959
969	Ala-105-Trp	43.2984988288399
970	Ala-105-Trp	4.32561094726461
971	Ala-105-Trp	79.4578050468938
972	Ala-105-Trp	62.0916823927701
973	Ala-105-Trp	61.0177238717509
974	Ala-105-Trp	78.6130999231871
975	Ala-105-Trp	4.5973959469327
976	Ala-105-Trp	4.51000938824667
977	Ala-105-Trp	54.0868270571166
978	Ala-105-Trp	81.2465505305782
979	Ala-105-Trp	4.40631193634958
980	Ala-105-Trp	47.1312742411167
981	Ala-105-Trp	68.9331063716797
982	Ala-105-Trp	4.67975647457113
983	Ala-105-Trp	53.756815961916
984	Ala-105-Trp	56.8625238262321
985	Ala-105-Trp	107.105527685845
986	Ala-105-Trp	47.838427326436
987	Ala-105-Trp	74.7188741690453
988	Ala-105-Trp	84.0432997316289
989	Ala-105-Trp	65.2419607210932
990	Ala-105-Trp	50.4766194725512
991	Ala-105-Trp	63.9604176347308
992	Ala-105-Trp	54.7562849095789
993	Ala-105-Trp	54.6960199523949
994	Ala-105-Trp	67.385231055182
995	Ala-105-Trp	4.29355814548937
996	Ala-105-Trp	4.42034689097306
997	Ala-105-Trp	60.2369346900456
998	Ala-105-Trp	69.2945064532342
999	Ala-105-Trp	49.955429535993
1000	Ala-105-Trp	53.5786763520498
1001	Ala-105-Trp	49.9770983679624
1002	Ala-105-Trp	65.8493044162692
1003	Ala-105-Trp	45.551393538231
1004	Ala-105-Trp	43.8629315985624
1005	Ala-105-Trp	4.83992565267281
1006	Ala-105-Trp	167.268304710245
1007	Ala-105-Trp	47.7548814141165
1008	Ala-105-Trp	30.3427184189813
1009	Ala-105-Trp	48.8424007358868
1010	Ala-105-Trp	70.3046912784137
1011	Ala-105-Trp	82.1036784857422
1012	Ala-105-Trp	45.7601634882552
1013	Ala-105-Trp	140.838209215655
1014	Ala-105-Trp	48.3052318138282
1015	Ala-105-Trp	51.1166797849238
1016	Ala-105-Trp	53.5310238878721
1017	Ala-105-Trp	84.2696133749324
1018	Ala-105-Trp	69.4083033826137
1019	Ala-105-Trp	40.9514845757745
1020	Ala-105-Trp	41.5539919014519
1021	Ala-105-Trp	4.60066760865236
1022	Ala-105-Trp	37.5332618941499
1023	Ala-105-Trp	85.9772785464339
1024	Ala-105-Trp	4.75106921698229
1025	Ala-105-Trp	4.68312296706527
1026	Ala-105-Trp	61.225118775545
1027	Ala-105-Trp	56.4685019582555
1028	Ala-105-Trp	69.9104797488881
1029	Ala-105-Trp	4.90882021033466
1030	Ala-105-Trp	24.3230505163536
1031	Ala-105-Trp	66.4049179239647
1032	Ala-105-Trp	73.020454998056
1033	Ala-105-Trp	62.2636580022949
1034	Ala-105-Trp	40.7420982257162
1035	Ala-105-Trp	136.302026533651
1036	Ala-105-Trp	57.0685910991835
1037	Ala-105-Trp	74.5780030535509
1038	Ala-105-Trp	52.5619956188182
1039	Ala-105-Trp	95.7879489051787
1040	Ala-105-Trp	36.8232164702089
1041	Ala-105-Trp	88.9277484329214
1042	Ala-105-Trp	87.9033389915695
1043	Ala-105-Trp	86.383580999706
1044	Ala-105-Trp	34.4942200642953
1045	Ala-105-Trp	52.4627552133218
1046	Ala-105-Trp	84.1940806630568
1047	Ala-105-Trp	115.094973020645
1048	Ala-105-Trp	73.223298024675
1049	Ala-105-Trp	211.143090155617
1050	Ala-105-Trp	71.5511943936046
1051	Ala-105-Trp	78.9709438506984
1052	Ala-105-Trp	133.344112431366
1053	Ala-105-Trp	61.8074745616447
1054	Ala-105-Trp	214.55121335976
1055	Ala-105-Trp	58.300679936653
1056	Ala-105-Trp	180.779698627799
1057	Ala-105-Trp	63.5089283174176
1058	Ala-105-Trp	61.9556002313871
1059	Ala-105-Trp	82.1988411679358
1060	Ala-105-Trp	48.570473490057
1061	Ala-105-Trp	59.8156015590179
1062	Ala-105-Trp	70.0637262804525
1063	Ala-105-Trp	95.1188229604271
1064	Ala-105-Trp	33.6867360195731
1065	Ala-105-Trp	44.5824600999516
1066	Ala-105-Trp	116.646926060445
1067	Ala-105-Trp	126.734691942229
1068	Ala-105-Trp	71.4355482641227
1069	Ala-105-Trp	40.3154071559302
1070	Ala-105-Trp	70.6185337265649
1071	Ala-105-Trp	83.3520782164228
1072	Ala-105-Trp	48.3420735697148
1073	Ala-105-Trp	45.5540013845293
1074	Ala-105-Trp	66.9635660164437
1075	Ala-105-Trp	83.6933741737869
1076	Ala-105-Trp	63.6215398621161
1077	Ala-105-Trp	60.1067320366805
1078	Ala-105-Trp	58.4757375463485
1079	Ala-105-Trp	64.1852614010299
1080	Ala-105-Trp	59.5175484348181
1081	Ala-105-Trp	65.5879982171814
1082	Ala-105-Trp	139.639832718514
1083	Ala-105-Trp	79.8580857459863
1084	Ala-105-Trp	70.509762828233
1085	Ala-105-Trp	60.3613526661672
1086	Ala-105-Trp	75.2517757062522
1087	Ala-105-Trp	55.1641046552427
1088	Ala-105-Trp	88.3181762145451
1089	Ala-105-Trp	52.8051417245925
1090	Ala-105-Trp	64.6028013010782
1091	Ala-105-Trp	70.1911314259704
1092	Ala-105-Trp	66.2396278840409
1093	Ala-105-Trp	53.1343941735972
1094	Ala-105-Trp	77.9586253330931
1095	Ala-105-Trp	51.1590217257304
1096	Ala-105-Trp	77.8418886497046
1097	Ala-105-Trp	93.8960749542442
1098	Ala-105-Trp	43.8239561502499
1099	Ala-105-Trp	5.38283183658761
1100	Ala-105-Trp	45.1366037306427
1101	Ala-105-Trp	57.7741320613365
1102	Ala-105-Trp	66.6455035988279
1103	Ala-105-Trp	49.2841224834283
1104	Ala-105-Trp	88.3317844306834
1105	Ala-105-Trp	5.3339939877289
1106	Ala-105-Trp	96.8284321628055
1107	Ala-105-Trp	88.6353851551906
1108	Ala-105-Trp	45.963954822619
1109	Ala-105-Trp	55.0448075409432
1110	Ala-105-Trp	72.3454969606737
1111	Ala-105-Trp	47.0955704545239
1112	Ala-105-Trp	78.3492807085755
1113	Ala-105-Trp	61.1029293226238
1114	Ala-105-Trp	109.263212297655
1115	Ala-105-Trp	5.39961688367109
1116	Ala-105-Trp	57.4044817024021
1117	Ala-105-Trp	107.787929939024
1118	Ala-105-Trp	46.5636646404491
1119	Ala-105-Trp	66.7353083422632
1120	Ala-105-Trp	52.5040540156091
1121	Ala-105-Trp	88.267868488682
1122	Ala-105-Trp	50.8978577728044
1123	Ala-105-Trp	66.054660458412
1124	Ala-105-Trp	51.0989464300955
1125	Ala-105-Trp	76.1212790774862
1126	Ala-105-Trp	67.8655015125509
1127	Ala-105-Trp	60.6435216356412
1128	Ala-105-Trp	81.4287678637471
1129	Ala-105-Trp	63.7888687636912
1130	Ala-105-Trp	53.6019098917981
1131	Ala-105-Trp	31.0992309224189
1132	Ala-105-Trp	41.0003224246332
1133	Ala-105-Trp	69.3751600269319
1134	Ala-105-Trp	56.8566917336014
1135	Ala-105-Trp	83.5807626290884
1136	Ala-105-Trp	72.1416582109226
1137	Ala-105-Trp	67.8412248342832
1138	Ala-105-Trp	43.2663986116775
1139	Ala-105-Trp	38.70380555898
1140	Ala-105-Trp	55.0306777555452
1141	Ala-105-Trp	60.5043574740875
1142	Ala-105-Trp	44.323714331775
1143	Ala-105-Trp	37.8617082815715
1144	Ala-105-Trp	64.695640629297
1145	Ala-105-Trp	53.545343334819
1146	Ala-105-Trp	76.9478241078795
1147	Ala-105-Trp	41.737821357787
1148	Ala-105-Trp	53.3005851058786
1149	Ala-105-Trp	58.7673421778836
1150	Ala-105-Trp	124.255246512598
1151	Ala-105-Trp	62.5782116812548
1152	Ala-105-Trp	47.7096471346882
1153	Ala-105-Trp	49.2234782031465
1154	Ala-105-Trp	52.8680619434619
1155	Ala-105-Trp	71.5075248219552
1156	Ala-105-Trp	70.9520061450342
1157	Ala-105-Trp	47.4134906259779
1158	Ala-105-Trp	94.2811353140321
1159	Ala-105-Trp	102.071151530095
1160	Ala-105-Trp	35.7196233321637
1161	Ala-105-Trp	56.8779812424728
1162	Ala-105-Trp	49.6810841054139
1163	Ala-105-Trp	56.8496268409024
1164	Ala-105-Trp	5.1778077021555
1165	Ala-105-Trp	53.3437805236555
1166	Ala-105-Trp	95.5026031047596
1167	Ala-105-Trp	58.6130999231871
1168	Ala-105-Trp	58.3711392020939
1169	Ala-105-Trp	55.2107139809011
1170	Ala-105-Trp	53.9835089283174
1171	Ala-105-Trp	34.8852547628756
1172	Ala-105-Trp	82.2572095096301
1173	Ala-105-Trp	35.8023157675129
1174	Ala-105-Trp	52.1904012290068
1175	Ala-105-Trp	60.8962930650255
1176	Ala-105-Trp	50.4007548529649
1177	Ala-105-Trp	57.3511868071427
1178	Ala-105-Trp	94.5415406207622
1179	Ala-105-Trp	80.1078225905871
1180	Ala-105-Trp	7.60552294430589
1181	Ala-105-Trp	66.9105081981205
1182	Ala-105-Trp	49.2618372514248
1183	Ala-105-Trp	42.1456411034509
1184	Ala-105-Trp	67.6916292875364
1185	Ala-105-Trp	41.2829181325924
1186	Ala-105-Trp	63.6005348455681
1187	Ala-105-Trp	61.1954367431319
1188	Ala-105-Trp	74.5367516666509
1189	Ala-105-Trp	51.5745701795147
1190	Ala-105-Trp	53.3341552000455
1191	Ala-105-Trp	49.8780002086277
1192	Ala-105-Trp	41.5204218072849
1193	Ala-105-Trp	51.4177674939071
1194	Ala-105-Trp	42.5382879251975
1195	Ala-105-Trp	78.5285108723483
1196	Ala-105-Trp	42.8695318204664
1197	Ala-105-Trp	51.1328484319732
1198	Ala-105-Trp	46.1190505542859
1199	Ala-105-Trp	61.3896501692729
1200	Ala-105-Trp	83.0965566945785
1201	Ala-105-Trp	9.69796398327185
1202	Ala-105-Trp	101.491356174906
1203	Ala-105-Trp	61.4478288494182
1204	Ala-105-Trp	76.7791201600744
1205	Ala-105-Trp	59.62769437938
1206	Ala-105-Trp	41.4111293396933
1207	Ala-105-Trp	38.6732700495965
1208	Ala-105-Trp	80.5680363391528
1209	Ala-105-Trp	77.5892594664821
1210	Ala-105-Trp	90.670975144854
1211	Ala-105-Trp	41.5906914111767
1212	Ala-105-Trp	96.0390607960095
1213	Ala-105-Trp	39.1734549696067
1214	Ala-105-Trp	41.6331755981451
1215	Ala-105-Trp	29.275018729078
1216	Ala-105-Trp	99.3654872879347
1217	Ala-105-Trp	46.8617651800362
1218	Ala-105-Trp	49.0950773344966
1219	Ala-105-Trp	49.0885814264445
1220	Ala-105-Trp	82.0555992830793
1221	Ala-105-Trp	51.9086115826308
1222	Ala-105-Trp	74.8063081431186
1223	Ala-105-Trp	25.3210970023992
1224	Ala-105-Trp	45.159647608842
1225	Ala-105-Trp	150.973295653906
1226	Ala-105-Trp	47.3028705275436
1227	Ala-105-Trp	60.0701747731174
1228	Ala-105-Trp	58.8459568899299
1229	Ala-105-Trp	59.6034177011124
1230	Ala-105-Trp	41.0186247641085
1231	Ala-105-Trp	74.002664744763
1232	Ala-105-Trp	48.5492313965728
1233	Ala-105-Trp	49.2814198063556
1234	Ala-105-Trp	72.9526509943007
1235	Ala-105-Trp	8.73699633004903
1236	Ala-105-Trp	66.2962892717945
1237	Ala-105-Trp	69.4991986799556
1238	Ala-105-Trp	56.0321381494723
1239	Ala-105-Trp	50.5968648945956
1240	Ala-105-Trp	66.6329385212089
1241	Ala-105-Trp	48.5841291215825
1242	Ala-105-Trp	110.295872016387
1243	Ala-105-Trp	49.0083545912319
1244	Ala-105-Trp	69.6795668130222
1245	Ala-105-Trp	42.2941460962912
1246	Ala-105-Trp	42.1758447051237
1247	Ala-105-Trp	33.6920939583314
1248	Ala-105-Trp	53.4698106229434
1249	Ala-105-Trp	40.7030279466292
1250	Ala-105-Trp	130.919668850936
1251	Ala-105-Trp	5.23660278233492
1252	Ala-105-Trp	70.2543361371632
1253	Ala-105-Trp	76.7711543750178
1254	Ala-105-Trp	60.2387364747608
1255	Ala-105-Trp	136.924685398906
1256	Ala-105-Trp	45.8552313396744
1257	Ala-105-Trp	42.3348759139316
1258	Ala-105-Trp	70.1145081601881
1259	Ala-105-Trp	43.0872632786792
1260	Ala-105-Trp	27.372665977563
1261	Ala-105-Trp	94.4910906487373
1262	Ala-105-Trp	4.53110923556913
1263	Ala-105-Trp	132.361665607723
1264	Ala-105-Trp	87.4434571507146
1265	Ala-105-Trp	61.8151084389906
1266	Ala-105-Trp	30.4486443940788
1267	Ala-105-Trp	37.1620942428237
1268	Ala-105-Trp	4.76249632530749
1269	Ala-105-Trp	37.7010649495974
1270	Ala-105-Trp	74.2044646328627
1271	Ala-105-Trp	49.0590416401931
1272	Ala-105-Trp	19.8637755924553
1273	Ala-105-Trp	67.4006884714227
1274	Ala-105-Trp	55.4821196574712
1275	Ala-105-Trp	79.8443826990735
1276	Ala-105-Trp	4.63205659500621
1277	Ala-105-Trp	73.3240557225631
1278	Ala-105-Trp	48.8639273216944
1279	Ala-105-Trp	67.9930014888432
1280	Ala-105-Trp	86.8608168722914
1281	Ala-105-Trp	71.883718504329
1282	Ala-105-Trp	64.1541094916122
1283	Ala-105-Trp	74.6872955211425
1284	Ala-105-Trp	69.3113389157049
1285	Ala-105-Trp	61.4328930024372
1286	Ala-105-Trp	52.434116319428
1287	Ala-105-Trp	43.8920446463286
1288	Ala-105-Trp	5.71616200889513
1289	Ala-105-Trp	37.9992129045718
1290	Ala-105-Trp	60.6791305914595
1291	Ala-105-Trp	73.1891115304739
1292	Ala-105-Trp	41.3656579833288
1293	Ala-105-Trp	45.693355207632
1294	Ala-105-Trp	33.3281808612531
1295	Ala-105-Trp	5.60127452560905
1296	Ala-105-Trp	44.8537709457473
1297	Ala-105-Trp	65.9908867625722
1298	Ala-105-Trp	81.4724848507838
1299	Ala-105-Trp	70.9155911276327
1300	Ala-105-Trp	31.7574987434922
1301	Ala-105-Trp	34.8155541436307
1302	Ala-105-Trp	46.9014044437701
1303	Ala-105-Trp	68.477397084902
1304	Ala-105-Trp	61.501787560099
1305	Ala-105-Trp	56.6336497520175
1306	Ala-105-Trp	41.2878493328655
1307	Ala-105-Trp	84.6563806886611
1308	Ala-105-Trp	72.6580117779822
1309	Ala-105-Trp	50.4009445145138
1310	Ala-105-Trp	72.9411764705882
1311	Ala-105-Trp	99.7176413689771
1312	Ala-105-Trp	59.7688974025851
1313	Ala-105-Trp	74.5049833571991
1314	Ala-105-Trp	57.6292780533139
1315	Ala-105-Trp	80.6447544357095
1316	Ala-105-Trp	42.39661074812
1317	Ala-105-Trp	97.8437852651943
1318	Ala-105-Trp	47.8767863747143
1319	Ala-105-Trp	59.0911892727428
1320	Ala-105-Trp	48.9252354173977
1321	Ala-105-Trp	34.3259902703625
1322	Ala-105-Trp	49.8132307896559
1323	Ala-105-Trp	45.7105195778134
1324	Ala-105-Trp	41.3006040720335
1325	Ala-105-Trp	49.0056044987719
1326	Ala-105-Trp	38.767816331756
1327	Ala-105-Trp	51.5199002380252
1328	Ala-105-Trp	64.2185470028734
1329	Ala-105-Trp	33.1550672824345
1330	Ala-105-Trp	43.827322642744
1331	Ala-105-Trp	31.5903595034661
1332	Ala-105-Trp	29.7277408464595
1333	Ala-105-Trp	67.6378602384046
1334	Ala-105-Trp	4.99649126134413
1335	Ala-105-Trp	63.6956501123745
1336	Ala-105-Trp	52.261903632967
1337	Ala-105-Trp	107.679775440726
1338	Ala-105-Trp	78.1501834975486
1339	Ala-105-Trp	53.1405581739386
1340	Ala-105-Trp	57.1740903357958
1341	Ala-105-Trp	56.7004106172535
1342	Ala-105-Trp	64.4118121212696
1343	Ala-105-Trp	89.2411641425876
1344	Ala-105-Trp	59.6349489336279
1345	Ala-105-Trp	55.786241951238
1346	Ala-105-Trp	55.3087690017164
1347	Ala-105-Trp	43.5038074555955
1348	Ala-105-Trp	92.3270049596495
1349	Ala-105-Trp	28.9379901565656
1350	Ala-105-Trp	44.6869161980446
1351	Ala-105-Trp	58.6571962333216
1352	Ala-105-Trp	50.4869086115826
1353	Ala-105-Trp	65.3238470948592
1354	Ala-105-Trp	66.3469763207556
1355	Ala-105-Trp	59.3614095646319
1356	Ala-105-Trp	33.5100662867114
1357	Ala-105-Trp	64.5589420678799
1358	Ala-105-Trp	51.8092289309727
1359	Ala-105-Trp	29.5946458544727
1360	Ala-105-Trp	57.8647902817422
1361	Ala-105-Trp	68.4950830243431
1362	Ala-105-Trp	45.1884761642848
1363	Ala-105-Trp	45.954519160558
1364	Ala-105-Trp	53.6594721719092
1365	Ala-105-Trp	77.7369583977392
1366	Ala-105-Trp	71.4590188808072
1367	Ala-105-Trp	58.9335331101649
1368	Ala-105-Trp	66.1288655394449
1369	Ala-105-Trp	53.0557320461636
1370	Ala-105-Trp	34.160747645826
1371	Ala-105-Trp	63.7122929132962
1372	Ala-105-Trp	49.392656304824
1373	Ala-105-Trp	45.6017960948687
1374	Ala-105-Trp	4.24718589676722
1375	Ala-105-Trp	56.7705379749836
1376	Ala-105-Trp	5.23461133607078
1377	Ala-105-Trp	42.0605778987397
1378	Ala-105-Trp	34.0430152393055
1379	Ala-105-Trp	4.16994623095087
1380	Ala-105-Trp	95.1055466519995
1381	Ala-105-Trp	45.3493565731951
1382	Ala-105-Trp	56.1364994167907
1383	Ala-105-Trp	51.5788375643664
1384	Ala-105-Trp	53.638419739974
1385	Ala-105-Trp	72.8016329859366
1386	Ala-105-Trp	63.9030450161687
1387	Ala-105-Trp	29.1893391243326
1388	Ala-105-Trp	32.704715934415
1389	Ala-105-Trp	40.3199116177182
1390	Ala-105-Trp	47.597699405411
1391	Ala-105-Trp	116.865558411016
1392	Ala-105-Trp	57.0406634360983
1393	Ala-105-Trp	51.8265355473158
1394	Ala-105-Trp	40.0469886487563
1395	Ala-105-Trp	56.6057695043195
1396	Ala-105-Trp	65.3935002987169
1397	Ala-105-Trp	32.3516609610151
1398	Ala-105-Trp	70.8512484471461
1399	Ala-105-Trp	64.5537263752833
1400	Ala-105-Trp	58.4466244985823
1401	Ala-105-Trp	65.2763368768433
1402	Ala-105-Trp	4.96292116717717
1403	Ala-105-Trp	34.7281201695574
1404	Ala-105-Trp	90.6606385904354
1405	Ala-105-Trp	51.9473025386198
1406	Ala-105-Trp	114.668329366246
1407	Ala-105-Trp	57.8300348028942
1408	Ala-105-Trp	98.5837497984846
1409	Ala-105-Trp	47.0683540222473
1410	Ala-105-Trp	31.1063432305052
1411	Ala-105-Trp	112.641179315511
1412	Ala-105-Trp	50.7987596134698
1413	Ala-105-Trp	57.7322642744023
1414	Ala-105-Trp	25.1027491441523
1415	Ala-105-Trp	5.352865311851
1416	Ala-105-Trp	60.3884268522821
1417	Ala-105-Trp	68.0636030004457
1418	Ala-105-Trp	69.9047899024191
1419	Ala-105-Trp	60.8771846639671
1420	Ala-105-Trp	52.7733259997534
1421	Ala-105-Trp	43.5314980417445
1422	Ala-105-Trp	62.5785910043527
1423	Ala-105-Trp	113.187357161146
1424	Ala-105-Trp	68.6465277711923
1425	Ala-105-Trp	64.0008629600478
1426	Ala-105-Trp	70.5006116584954
1427	Ala-105-Trp	79.8038899583693
1428	Ala-105-Trp	41.4995590368987
1429	Ala-105-Trp	33.8246673810585
1430	Ala-105-Trp	55.4159751922694
1431	Ala-105-Trp	62.8783510824933
1432	Ala-105-Trp	37.8055210476904
1433	Ala-105-Trp	51.7491062199505
1434	Ala-105-Trp	81.4688338659662
1435	Ala-105-Trp	39.0068372988402
1436	Ala-105-Trp	51.2775601938341
1437	Ala-105-Trp	48.9481844648225
1438	Ala-105-Trp	44.0267991768689
1439	Ala-105-Trp	48.9695688044684
1440	Ala-105-Trp	51.4246427250571
1441	Ala-105-Trp	44.1972100786147
1442	Ala-105-Trp	30.7209983783938
1443	Ala-105-Trp	44.9760078140558
1444	Ala-105-Trp	20.5081507050668
1445	Ala-105-Trp	60.658789390333
1446	Ala-105-Trp	42.9463447477976
1447	Ala-105-Trp	46.4631914348845
1448	Ala-105-Trp	140.324985064153
1449	Ala-105-Trp	45.9512474988383
1450	Ala-105-Trp	50.8943964495358
1451	Ala-105-Trp	88.5248124721435
1452	Ala-105-Trp	64.7054081990688
1453	Ala-105-Trp	55.8139799527743
1454	Ala-105-Trp	39.141496998606
1455	Ala-105-Trp	37.5919621435548
1456	Ala-105-Trp	79.1077846582773
1457	Ala-105-Trp	50.9091426349679
1458	Ala-105-Trp	47.8600487430181
1459	Ala-105-Trp	69.7265554617785
1460	Ala-105-Trp	54.9844477529848
1461	Ala-105-Trp	41.6636162767541
1462	Ala-105-Trp	70.2624915837688
1463	Ala-105-Trp	71.5115077144835
1464	Ala-105-Trp	58.3797213871846
1465	Ala-105-Trp	30.5906060634797
1466	Ala-105-Trp	39.1769637082626
1467	Ala-105-Trp	53.5639775820049
1468	Ala-105-Trp	92.5617111264948
1469	Ala-105-Trp	64.9870081838958
1470	Ala-105-Trp	56.6189983973599
1471	Ala-105-Trp	70.3423390958834
1472	Ala-105-Trp	64.2055551867692
1473	Ala-105-Trp	85.9141212506282
1474	Ala-105-Trp	60.4087680534087
1475	Ala-105-Trp	100.844515462158
1476	Ala-105-Trp	46.0635271358261
1477	Ala-105-Trp	59.4773876018246
1478	Ala-105-Trp	5.04537652559008
1479	Ala-105-Trp	71.8702525343525
1480	Ala-105-Trp	81.6272486747399
1481	Ala-105-Trp	92.4289006268314
1482	Ala-105-Trp	41.2317569297589
1483	Ala-105-Trp	73.2689590425885
1484	Ala-105-Trp	90.0074916311842
1485	Ala-105-Trp	66.9819631866933
1486	Ala-105-Trp	71.3343638277494
1487	Ala-105-Trp	68.1322604811713
1488	Ala-105-Trp	97.8541692350002
1489	Ala-105-Trp	48.1633649752018
1490	Ala-105-Trp	70.1181591450057
1491	Ala-105-Trp	80.0648642497463
1492	Ala-105-Trp	115.279418877014
1493	Ala-105-Trp	63.6469545096775
1494	Ala-105-Trp	86.8506699794217
1495	Ala-105-Trp	72.089690946506
1496	Ala-105-Trp	58.0886857402964
1497	Ala-105-Trp	47.6235882068449
1498	Ala-105-Trp	113.416183819973
1499	Ala-105-Trp	78.1546405439493
1500	Ala-105-Trp	73.9982551137495
1501	Ala-105-Trp	57.6490976851808
1502	Ala-105-Trp	63.1274241116727
1503	Ala-105-Trp	129.819394789997
1504	Ala-105-Trp	39.6740192127149
1505	Ala-105-Trp	61.5263487306901
1506	Ala-105-Trp	112.735109197637
1507	Ala-105-Trp	6.97048866298091
1508	Ala-105-Trp	62.339475206494
1509	Ala-105-Trp	42.3121639434429
1510	Ala-105-Trp	73.1451100511138
1511	Ala-105-Trp	78.753686546358
1512	Ala-105-Trp	62.23520876995
1513	Ala-105-Trp	51.3378725664053
1514	Ala-105-Trp	67.3318887445354
1515	Ala-105-Trp	83.0859830632237
1516	Ala-105-Trp	44.6239011484007
1517	Ala-105-Trp	65.958454637699
1518	Ala-105-Trp	45.5733942779111
1519	Ala-105-Trp	56.2620553622061
1520	Ala-105-Trp	135.964571222653
1521	Ala-105-Trp	37.9127746536306
1522	Ala-105-Trp	51.3939649695119
1523	Ala-105-Trp	69.622004532911
1524	Ala-105-Trp	78.8941783387545
1525	Ala-105-Trp	45.3366966648017
1526	Ala-105-Trp	53.6838436809513
1527	Ala-105-Trp	73.9658229888764
1528	Ala-105-Trp	50.9904126086998
1529	Ala-105-Trp	70.5379749836417
1530	Ala-105-Trp	58.1150961109899
1531	Ala-105-Trp	45.6157836341049
1532	Ala-105-Trp	150.039165109861
1533	Ala-105-Trp	68.2676314117457
1534	Ala-105-Trp	52.7827142464273
1535	Ala-105-Trp	68.4739831770206
1536	Ala-105-Trp	49.0653953020834
1537	Ala-105-Trp	46.8311822552655
1538	Ala-105-Trp	50.5256469829589
1539	Ala-105-Trp	56.3149235189804
1540	Ala-105-Trp	56.0791267982286
1541	Ala-105-Trp	63.1358166352145
1542	Ala-105-Trp	79.5687096376516
1543	Ala-105-Trp	40.8310494921812
1544	Ala-105-Trp	37.2138718456914
1545	Ala-105-Trp	33.3417416620042
1546	Ala-105-Trp	61.1451764326559
1547	Ala-105-Trp	61.4073835241012
1548	Ala-105-Trp	64.8656247925577
1549	Ala-105-Trp	50.8402006619188
1550	Ala-105-Trp	46.2185754521057
1551	Ala-105-Trp	47.0703454685114
1552	Ala-105-Trp	54.3049852538146
1553	Ala-105-Trp	82.389545855421
1554	Ala-105-Trp	38.6809039269424
1555	Ala-105-Trp	49.9510199049796
1556	Ala-105-Trp	28.4982598552882
1557	Ala-105-Trp	72.1196100558553
1558	Ala-105-Trp	70.1869588718931
1559	Ala-105-Trp	50.7230372400451
1560	Ala-105-Trp	72.8545959734853
1561	Ala-105-Trp	52.9799148419645
1562	Ala-105-Trp	78.5930432143839
1563	Ala-105-Trp	72.032365743331
1564	Ala-105-Trp	96.4966666982769
1565	Ala-105-Trp	77.6348730690083
1566	Ala-105-Trp	45.1642943167917
1567	Ala-105-Trp	63.5197864410959
1568	Ala-105-Trp	68.1953229462025
1569	Ala-105-Trp	69.9182558723957
1570	Ala-105-Trp	66.810272069492
1571	Ala-105-Trp	65.0806535736977
1572	Ala-105-Trp	48.138661558449
1573	Ala-105-Trp	58.9875866516202
1574	Ala-105-Trp	54.8376971294725
1575	Ala-105-Trp	64.4522100311993
1576	Ala-105-Trp	65.7175844705124
1577	Ala-105-Trp	103.851931228722
1578	Ala-105-Trp	155.772206996615
1579	Ala-105-Trp	36.5533755014177
1580	Ala-105-Trp	56.8192335776806
1581	Ala-105-Trp	46.649059752871
1582	Ala-105-Trp	49.3452409175826
1583	Ala-105-Trp	51.6004115655613
1584	Ala-105-Trp	54.0983489962163
1585	Ala-105-Trp	34.2374183269955
1586	Ala-105-Trp	58.4193132355312
1587	Ala-105-Trp	51.9143962598743
1588	Ala-105-Trp	46.6868972318897
1589	Ala-105-Trp	75.4396828858901
1590	Ala-105-Trp	53.3951788034253
1591	Ala-105-Trp	55.0018492001024
1592	Ala-105-Trp	57.4540307820694
1593	Ala-105-Trp	41.3231263809732
1594	Ala-105-Trp	43.1236308806934
1595	Ala-105-Trp	64.0335321618572
1596	Ala-105-Trp	84.9379806734882
1597	Ala-105-Trp	54.7109083839888
1598	Ala-105-Trp	74.7516856170164
1599	Ala-105-Trp	38.8355255047368
1600	Ala-105-Trp	59.230448265071
1601	Ala-105-Trp	64.039790992973
1602	Ala-105-Trp	79.4762496325308
1603	Ala-105-Trp	44.308209500147
1604	Ala-105-Trp	34.8932679633195
1605	Ala-105-Trp	54.0348123773127
1606	Ala-105-Trp	57.7027719035381
1607	Ala-105-Trp	48.0772586319712
1608	Ala-105-Trp	44.0434419777906
1609	Ala-105-Trp	68.9859271130667
1610	Ala-105-Trp	59.7946913732445
1611	Ala-105-Trp	39.0494637319703
1612	Ala-105-Trp	58.0949445714123
1613	Ala-105-Trp	107.084333007748
1614	Ala-105-Trp	69.4462831077941
1615	Ala-105-Trp	58.8532588595651
1616	Ala-105-Trp	129.465676001176
1617	Ala-105-Trp	73.0086011512456
1618	Ala-105-Trp	42.3410873296602
1619	Ala-105-Trp	50.6837772994092
1620	Ala-105-Trp	35.4489763017895
1621	Ala-105-Trp	70.2594095835981
1622	Ala-105-Trp	90.5664242159866
1623	Ala-105-Trp	52.0610994679994
1624	Ala-105-Trp	75.9096642042276
1625	Ala-105-Trp	40.5944941252335
1626	Ala-105-Trp	42.9857943499825
1627	Ala-105-Trp	75.6536685285109
1628	Ala-105-Trp	55.5544281230145
1629	Ala-105-Trp	59.8643445771022
1630	Ala-105-Trp	84.166247830746
1631	Ala-105-Trp	35.1218101298233
1632	Ala-105-Trp	51.8709637651611
1633	Ala-105-Trp	47.4750357986174
1634	Ala-105-Trp	34.6230002560431
1635	Ala-105-Trp	53.2851276896378
1636	Ala-105-Trp	80.7449431489507
1637	Ala-105-Trp	50.886572910641
1638	Ala-105-Trp	74.8923196555746
1639	Ala-105-Trp	46.9436515538022
1640	Ala-105-Trp	61.7187129567287
1641	Ala-105-Trp	70.9471697755356
1642	Ala-105-Trp	52.2481531706669
1643	Ala-105-Trp	81.1148780002086
1644	Ala-105-Trp	51.4176726631326
1645	Ala-105-Trp	48.6760675574437
1646	Ala-105-Trp	31.9240689988715
1647	Ala-105-Trp	34.3336241477084
1648	Ala-105-Trp	72.9090288380385
1649	Ala-105-Trp	121.444936510796
1650	Ala-105-Trp	71.2102303439512
1651	Ala-105-Trp	70.8959611573148
1652	Ala-105-Trp	53.4682933305516
1653	Ala-105-Trp	51.1175806772814
1654	Ala-105-Trp	63.0720429393747
1655	Ala-105-Trp	71.4254962020275
1656	Ala-105-Trp	55.2729703843491
1657	Ala-105-Trp	48.2852225204123
1658	Ala-105-Trp	31.0868555063489
1659	Ala-105-Trp	46.9533717081867
1660	Ala-105-Trp	91.2012688357626
1661	Ala-105-Trp	33.9769656048781
1662	Ala-105-Trp	61.5595395017591
1663	Ala-105-Trp	86.0747645826023
1664	Ala-105-Trp	70.5896103403476
1665	Ala-105-Trp	4.65694967330798
1666	Ala-105-Trp	27.6351101459446
1667	Ala-105-Trp	57.1434599956378
1668	Ala-105-Trp	34.102616381068
1669	Ala-105-Trp	45.4325705778039
1670	Ala-105-Trp	40.448502147917
1671	Ala-105-Trp	37.967254933571
1672	Ala-105-Trp	85.7241752093389
1673	Ala-105-Trp	66.1210894159373
1674	Ala-105-Trp	55.7079591469024
1675	Ala-105-Trp	51.1971436970726
1676	Ala-105-Trp	55.228968904989
1677	Ala-105-Trp	54.8312960521949
1678	Ala-105-Trp	40.7920266284815
1679	Ala-105-Trp	44.5257987121981
1680	Ala-105-Trp	47.0740438687163
1681	Ala-105-Trp	58.9099202473187
1682	Ala-105-Trp	36.8501484101621
1683	Ala-105-Trp	56.2711591165565
1684	Ala-105-Trp	41.6233606129861
1685	Ala-105-Trp	41.4883690055097
1686	Ala-105-Trp	67.1920607675603
1687	Ala-105-Trp	40.2328095513556
1688	Ala-105-Trp	63.6545883870234
1689	Ala-105-Trp	60.38605608292
1690	Ala-105-Trp	99.6998131833743
1691	Ala-105-Trp	49.8462318991759
1692	Ala-105-Trp	53.2301258404377
1693	Ala-105-Trp	39.9724516600127
1694	Ala-105-Trp	57.7768347384093
1695	Ala-105-Trp	59.095551488369
1696	Ala-105-Trp	22.2873656959156
1697	Ala-105-Trp	57.2757963414287
1698	Ala-105-Trp	63.4327317901205
1699	Ala-105-Trp	55.9740543001015
1700	Ala-105-Trp	66.7931551146978
1701	Ala-105-Trp	31.830897762942
1702	Ala-105-Trp	60.7135067472096
1703	Ala-105-Trp	42.9989758276356
1704	Ala-105-Trp	41.9363021687798
1705	Ala-105-Trp	87.8111634787721
1706	Ala-105-Trp	68.4262832974557
1707	Ala-105-Trp	42.7315530435937
1708	Ala-105-Trp	45.9019829114944
1709	Ala-105-Trp	75.4779945187812
1710	Ala-105-Trp	38.676114972831
1711	Ala-105-Trp	69.9485068894558
1712	Ala-105-Trp	5.38923291386521
1713	Ala-105-Trp	37.8869806829712
1714	Ala-105-Trp	73.6338678627988
1715	Ala-105-Trp	77.7930033854586
1716	Ala-105-Trp	39.6038444395975
1717	Ala-105-Trp	82.8396601265043
1718	Ala-105-Trp	44.5102464651829
1719	Ala-105-Trp	74.543057913154
1720	Ala-105-Trp	53.2231557785133
1721	Ala-105-Trp	48.6616532797223
1722	Ala-105-Trp	54.5983916700648
1723	Ala-105-Trp	52.3187072668822
1724	Ala-105-Trp	38.4921906857213
1725	Ala-105-Trp	83.9053683701435
1726	Ala-105-Trp	49.0284587154223
1727	Ala-105-Trp	69.5414457899878
1728	Ala-105-Trp	38.4342490825123
1729	Ala-105-Trp	60.0560449877194
1730	Ala-105-Trp	102.007330418868
1731	Ala-105-Trp	57.0831476230666
1732	Ala-105-Trp	38.1717100833562
1733	Ala-105-Trp	55.0141772007852
1734	Ala-105-Trp	50.9321865131673
1735	Ala-105-Trp	67.3246341902874
1736	Ala-105-Trp	88.1109709722999
1737	Ala-105-Trp	38.0818105091464
1738	Ala-105-Trp	55.1378365307109
1739	Ala-105-Trp	43.4574826222606
1740	Ala-105-Trp	54.8807977164749
1741	Ala-105-Trp	49.5880077002589
1742	Ala-105-Trp	72.3597215768461
1743	Ala-105-Trp	103.38460517207
1744	Ala-105-Trp	57.3742781007293
1745	Ala-105-Trp	57.5073730927161
1746	Ala-105-Trp	49.0738352410124
1747	Ala-105-Trp	69.2394571886469
1748	Ala-105-Trp	30.5678466776038
1749	Ala-105-Trp	63.9958369290002
1750	Ala-105-Trp	63.9884875439778
1751	Ala-105-Trp	19.5597007140757
1752	Ala-105-Trp	63.6980682971238
1753	Ala-105-Trp	58.1085053721634
1754	Ala-105-Trp	47.689400764336
1755	Ala-105-Trp	41.4488719879375
1756	Ala-105-Trp	63.3411726773572
1757	Ala-105-Trp	65.3522014964296
1758	Ala-105-Trp	53.0058510587856
1759	Ala-105-Trp	32.5806298660041
1760	Ala-105-Trp	48.1472911589269
1761	Ala-105-Trp	37.76066609136
1762	Ala-105-Trp	64.7682335871637
1763	Ala-105-Trp	45.2182530274725
1764	Ala-105-Trp	41.4752349432438
1765	Ala-105-Trp	68.7442034689097
1766	Ala-105-Trp	100.6533366208
1767	Ala-105-Trp	53.0311708755725
1768	Ala-105-Trp	59.5268418507174
1769	Ala-105-Trp	64.3673364880371
1770	Ala-105-Trp	34.1239058899394
1771	Ala-105-Trp	38.7749286398422
1772	Ala-105-Trp	43.6505106637206
1773	Ala-105-Trp	49.069425609999
1774	Ala-105-Trp	75.2534352448056
1775	Ala-105-Trp	43.452456591213
1776	Ala-105-Trp	89.9482223971323
1777	Ala-105-Trp	81.979545001944
1778	Ala-105-Trp	33.1297474656476
1779	Ala-105-Trp	110.594968279106
1780	Ala-105-Trp	45.1549060701179
1781	Ala-105-Trp	115.93626423647
1782	Ala-105-Trp	52.9127746536306
1783	Ala-105-Trp	41.8205137931362
1784	Ala-105-Trp	68.0994490332003
1785	Ala-105-Trp	103.968241173626
1786	Ala-105-Trp	54.3929882125347
1787	Ala-105-Trp	104.188675308911
1788	Ala-105-Trp	147.342272714341
1789	Ala-105-Trp	89.1288370902125
1790	Ala-105-Trp	97.7055694113854
1791	Ala-105-Trp	56.1245981545931
1792	Ala-105-Trp	103.709021251577
1793	Ala-105-Trp	87.5133000161212
1794	Ala-105-Trp	89.0831286569117
1795	Ala-105-Trp	58.4915742856872
1796	Ala-105-Trp	71.9880323562602
1797	Ala-105-Trp	56.5444139932291
1798	Ala-105-Trp	74.9583218746148
1799	Ala-105-Trp	63.4726081307906
1800	Ala-105-Trp	69.8436714682649
1801	Ala-105-Trp	76.1890356658543
1802	Ala-105-Trp	72.0180937117713
1803	Ala-105-Trp	60.947454267859
1804	Ala-105-Trp	77.8993560990413
1805	Ala-105-Trp	97.425676380499
1806	Ala-105-Trp	59.5776711458403
1807	Ala-105-Trp	78.9643531118719
1808	Ala-105-Trp	123.077306047358
1809	Ala-105-Trp	60.0737309271605
1810	Ala-105-Trp	57.5633706650482
1811	Ala-105-Trp	71.8438895790462
1812	Ala-105-Trp	48.6411224170468
1813	Ala-105-Trp	55.8478819546519
1814	Ala-105-Trp	91.4710623891665
1815	Ala-105-Trp	85.0764336042332
1816	Ala-105-Trp	82.3615233615613
1817	Ala-105-Trp	90.0617822495756
1818	Ala-105-Trp	70.2023688727466
1819	Ala-105-Trp	65.411375899707
1820	Ala-105-Trp	51.4416174336896
1821	Ala-105-Trp	69.4380802458014
1822	Ala-105-Trp	59.1477558297219
1823	Ala-105-Trp	132.573802050241
1824	Ala-105-Trp	44.1140909047804
1825	Ala-105-Trp	45.0191558164456
1826	Ala-105-Trp	67.438431119667
1827	Ala-105-Trp	83.71618097505
1828	Ala-105-Trp	42.6978881186523
1829	Ala-105-Trp	82.2867967112687
1830	Ala-105-Trp	54.3025670690653
1831	Ala-105-Trp	63.550843519739
1832	Ala-105-Trp	49.7477501398754
1833	Ala-105-Trp	110.65883680572
1834	Ala-105-Trp	113.683085034755
1835	Ala-105-Trp	74.2306379266199
1836	Ala-105-Trp	69.7605048790433
1837	Ala-105-Trp	73.5440631193635
1838	Ala-105-Trp	59.0498430550682
1839	Ala-105-Trp	61.9615745701795
1840	Ala-105-Trp	45.9429972214583
1841	Ala-105-Trp	63.3832775412277
1842	Ala-105-Trp	66.5562678400395
1843	Ala-105-Trp	98.3705228020597
1844	Ala-105-Trp	39.8978672558819
1845	Ala-105-Trp	46.4638078349186
1846	Ala-105-Trp	68.892898123299
1847	Ala-105-Trp	45.0030345847835
1848	Ala-105-Trp	49.7560952480299
1849	Ala-105-Trp	87.94406880921
1850	Ala-105-Trp	106.291263240747
1851	Ala-105-Trp	47.6943793799964
1852	Ala-105-Trp	62.0560260215645
1853	Ala-105-Trp	79.99312476885
1854	Ala-105-Trp	7.40580933324482
1855	Ala-105-Trp	69.481607571289
1856	Ala-105-Trp	53.3988772036301
1857	Ala-105-Trp	66.8848090582356
1858	Ala-105-Trp	50.9815933466729
1859	Ala-105-Trp	93.8868763691193
1860	Ala-105-Trp	61.0466946733554
1861	Ala-105-Trp	56.0620572588216
1862	Ala-105-Trp	5.36694768186172
1863	Ala-105-Trp	50.3467961422841
1864	Ala-105-Trp	40.5079610435178
1865	Ala-105-Trp	76.7963793610302
1866	Ala-105-Trp	49.8113341741662
1867	Ala-105-Trp	70.3296317721027
1868	Ala-105-Trp	61.5199002380253
1869	Ala-105-Trp	32.7250097201544
1870	Ala-105-Trp	54.976244890992
1871	Ala-105-Trp	51.1013171994576
1872	Ala-105-Trp	49.5003366492494
1873	Ala-105-Trp	46.7979440688092
1874	Ala-105-Trp	5.70459265440821
1875	Ala-105-Trp	78.5686242899546
1876	Ala-105-Trp	61.4621482963651
1877	Ala-105-Trp	30.8468862315198
1878	Ala-105-Trp	98.9591848346625
1879	Ala-105-Trp	43.0712842931788
1880	Ala-105-Trp	77.7710974765531
1881	Ala-105-Trp	48.9710386814729
1882	Ala-105-Trp	57.5865093740221
1883	Ala-105-Trp	47.0240206351765
1884	Ala-105-Trp	6.61259732008231
1885	Ala-105-Trp	64.6886231519853
1886	Ala-105-Trp	51.0565096585144
1887	Ala-105-Trp	99.4316317531365
1888	Ala-105-Trp	49.9383125811989
1889	Ala-105-Trp	66.2064371129719
1890	Ala-105-Trp	80.1265042531602
1891	Ala-105-Trp	75.7790348123773
1892	Ala-105-Trp	57.9217361618192
1893	Ala-105-Trp	39.321770300898
1894	Ala-105-Trp	53.810632426435
1895	Ala-105-Trp	58.1878313150184
1896	Ala-105-Trp	42.2014015988469
1897	Ala-105-Trp	105.751770964713
1898	Ala-105-Trp	86.4627646963993
1899	Ala-105-Trp	62.374230685342
1900	Ala-105-Trp	82.2265317540848
1901	Ala-105-Trp	54.044105793212
1902	Ala-105-Trp	43.0647883851267
1903	Ala-105-Trp	51.4611051578458
1904	Ala-105-Trp	59.6611696427725
1905	Ala-105-Trp	59.3817033503713
1906	Ala-105-Trp	45.2962987548719
1907	Ala-105-Trp	50.3588870660307
1908	Ala-105-Trp	86.6795478468673
1909	Ala-105-Trp	56.4834378052366
1910	Ala-105-Trp	26.7572142511688
1911	Ala-105-Trp	81.740950773345
1912	Ala-105-Trp	108.798399256527
1913	Ala-105-Trp	63.9935135750254
1914	Ala-105-Trp	158.968098927464
1915	Ala-105-Trp	53.5532142891011
1916	Ala-105-Trp	58.6922836198803
1917	Ala-105-Trp	56.5962864268712
1918	Ala-105-Trp	32.1566414732909
1919	Ala-105-Trp	78.9505078187974
1920	Ala-105-Trp	59.877668300917
1921	Ala-105-Trp	65.5425742762041
1922	Ala-105-Trp	72.3861319475396
1923	Ala-105-Trp	37.7139145195399
1924	Ala-105-Trp	5.08193378915326
1925	Ala-105-Trp	66.8744250884297
1926	Ala-105-Trp	130.667134498487
1927	Ala-105-Trp	35.4565153483609
1928	Ala-105-Trp	67.96056936397
1929	Ala-105-Trp	54.6460915496297
1930	Ala-105-Trp	51.1311888934197
1931	Ala-105-Trp	57.5834747892386
1932	Ala-105-Trp	63.9839356668026
1933	Ala-105-Trp	111.331755981451
1934	Ala-105-Trp	52.2578259096642
1935	Ala-105-Trp	59.0518345013324
1936	Ala-105-Trp	37.7310788897213
1937	Ala-105-Trp	38.5713269670273
1938	Ala-105-Trp	58.8292192582337
1939	Ala-105-Trp	72.0955230391367
1940	Ala-105-Trp	83.7588548235673
1941	Ala-105-Trp	66.1002740609382
1942	Ala-105-Trp	96.1762335112991
1943	Ala-105-Trp	5.4309584546377
1944	Ala-105-Trp	48.4820437928517
1945	Ala-105-Trp	50.1327156688889
1946	Ala-105-Trp	6.56428104048326
1947	Ala-105-Trp	42.9738930877849
1948	Ala-105-Trp	100.328541218196
1949	Ala-105-Trp	50.7268304710245
1950	Ala-105-Trp	30.4175873154356
1951	Ala-105-Trp	7.24876957070108
1952	Ala-105-Trp	13.6597092488454
1953	Ala-105-Trp	81.3107035495159
1954	Ala-105-Trp	50.1667599169282
1955	Ala-105-Trp	46.5476856549487
1956	Ala-105-Trp	43.8612246446217
1957	Ala-105-Trp	134.198253217134
1958	Ala-105-Trp	51.0484490426833
1959	Ala-105-Trp	67.4472029663066
1960	Ala-105-Trp	7.70253482660193
1961	Ala-105-Trp	61.8232638855962
1962	Ala-105-Trp	42.9706214260652
1963	Ala-105-Trp	50.0490275104077
1964	Ala-105-Trp	27.1292353794653
1965	Ala-105-Trp	43.9234810480697
1966	Ala-105-Trp	27.3422727143413
1967	Ala-105-Trp	55.2892812775602
1968	Ala-105-Trp	65.6300556656646
1969	Ala-105-Trp	65.4467003632019
1970	Ala-105-Trp	44.1338631212601
1971	Ala-105-Trp	53.5136698561417
1972	Ala-105-Trp	61.8816796426776
1973	Ala-105-Trp	62.6354894690425
1974	Ala-105-Trp	44.5799944998151
1975	Ala-105-Trp	46.9204654294412
1976	Ala-105-Trp	41.0617253511109
1977	Ala-105-Trp	91.8274838550606
1978	Ala-105-Trp	73.1095959260699
1979	Ala-105-Trp	55.2140804733952
1980	Ala-105-Trp	36.0374012574561
1981	Ala-105-Trp	66.1400555708338
1982	Ala-105-Trp	55.5703122777404
1983	Ala-105-Trp	4.9594124285213
1984	Ala-105-Trp	72.452181581967
1985	Ala-105-Trp	70.0100520620952
1986	Ala-105-Trp	48.9773923433633
1987	Ala-105-Trp	59.9338555347982
1988	Ala-105-Trp	67.1514257806944
1989	Ala-105-Trp	25.9798389773449
1990	Ala-105-Trp	53.3636001555225
1991	Ala-105-Trp	59.2048913713478
1992	Ala-105-Trp	58.6104446615016
1993	Ala-105-Trp	73.4776341618382
1994	Ala-105-Trp	62.2692056026022
1995	Ala-105-Trp	54.5772444073551
1996	Ala-105-Trp	47.3878863168676
1997	Ala-105-Trp	87.1735213511489
1998	Ala-105-Trp	82.808982370959
1999	Ala-105-Trp	87.6954225185157
[truncated: 156,805 more rows]
